# Supplementary material for: Proteomics identifies differences in fibrotic potential of extracellular vesicles from human tendon and muscle fibroblasts
Source: Cell Commun Signal. 2020 Nov 4;18:177. doi: 10.1186/s12964-020-00669-9 (PMC7641822; doi:10.1186/s12964-020-00669-9)
Supplement: Supplementary file 2 — Additional file 1. Supplementary Data 1. Mass spectrometry data of list of proteins and normalised intensities in all samples. [file 12964_2020_669_MOESM2_ESM.xlsx]

## Sheet: Proteins
Checked	Protein FDR Confidence: Combined	Master	Accession	Description	Exp. q-value: Combined	Sum PEP Score	Coverage [%]	# Peptides	# PSMs	# Unique Peptides	# Protein Groups	# AAs	MW [kDa]	calc. pI	Score Sequest HT: Sequest HT	# Peptides (by Search Engine): Sequest HT	# Razor Peptides	Abundance Ratio: (Tendon cells) / (Myoblasts)	Abundance Ratio: (Fibroblasts) / (Myoblasts)	Abundance Ratio: (Fibroblasts) / (Tendon cells)	Abundance Ratio Adj. P-Value: (Tendon cells) / (Myoblasts)	Abundance Ratio Adj. P-Value: (Fibroblasts) / (Myoblasts)	Abundance Ratio Adj. P-Value: (Fibroblasts) / (Tendon cells)	Abundance Ratio Variability [%]: (Tendon cells) / (Myoblasts)	Abundance Ratio Variability [%]: (Fibroblasts) / (Myoblasts)	Abundance Ratio Variability [%]: (Fibroblasts) / (Tendon cells)	Abundances (Grouped): Myoblasts	Abundances (Grouped): Tendon cells	Abundances (Grouped): Fibroblasts	Abundances (Grouped) CV [%]: Myoblasts	Abundances (Grouped) CV [%]: Tendon cells	Abundances (Grouped) CV [%]: Fibroblasts	Abundances (Normalized): F1: Sample, Myoblasts	Abundances (Normalized): F3: Sample, Myoblasts	Abundances (Normalized): F8: Sample, Myoblasts	Abundances (Normalized): F10: Sample, Myoblasts	Abundances (Normalized): F13: Sample, Myoblasts	Abundances (Normalized): F2: Sample, Tendon cells	Abundances (Normalized): F4: Sample, Tendon cells	Abundances (Normalized): F7: Sample, Tendon cells	Abundances (Normalized): F9: Sample, Tendon cells	Abundances (Normalized): F11: Sample, Tendon cells	Abundances (Normalized): F5: Sample, Fibroblasts	Abundances (Normalized): F6: Sample, Fibroblasts	Abundances (Normalized): F12: Sample, Fibroblasts	Abundances (Normalized): F14: Sample, Fibroblasts	Abundance: F1: Sample, Myoblasts	Abundance: F3: Sample, Myoblasts	Abundance: F8: Sample, Myoblasts
FALSE	High	Master Protein	Q8WZ42-12	Isoform 12 of Titin [OS=Homo sapiens]	0	2096.42	18	443	944	443	1	35991	3992.1	6.39	2343.03	443	0	2.112	0.084	0.244	0.547212	0.238163	0.58881	123.19	0.67	8.47	199.7	66.5	33.8	71.34	127.52	45.3	9.4321e+07	5.88401e+07	5.14294e+07	2.58962e+08	2.35495e+08	3.1402e+07	3.2207e+07	6.76686e+06	1.65826e+08	1.87912e+07	1.96318e+07	2.20376e+07	1.30175e+07	6.6233e+06	5.51992e+07	211001	486532
FALSE	High	Master Protein	P02751-17	Isoform 17 of Fibronectin [OS=Homo sapiens]	0	1615.79	60	149	1152	149	1	2330	256.3	5.8	2800.87	149	0	20.189	37.142	1.564	0.000582659	2.06389e-06	0.317172	129.17	138.16	132	3.9	124.2	171.9	90.99	74.52	126.12	2.15706e+07	7.917e+07	1.07481e+07	3.8662e+07	9.03587e+06	6.80929e+08	2.20188e+08	4.61712e+08	1.53361e+09	1.8578e+09	4.41412e+07	7.51114e+08	4.88433e+09	1.18335e+09	1.26237e+07	283904	101679
FALSE	High	Master Protein	P68032	Actin, alpha cardiac muscle 1 [OS=Homo sapiens]	0	928.544	96	52	930	1	1	377	42	5.39	2408.47	52	95	0.603	0.325	0.746	0.703855	0.931358	0.841683	47.83	11.53	71.09	156.5	86.2	57.3	41.62	70.81	47.06	1.53776e+09	5.5466e+08	6.84564e+08	1.06292e+09	1.44759e+09	2.77697e+08	5.85748e+08	2.28e+08	1.32661e+09	6.93572e+08	1.08672e+08	3.66513e+08	4.12827e+08	4.70986e+08	8.99938e+08	1.98901e+06	6.4761e+06
FALSE	High	Master Protein	P62736	Actin, aortic smooth muscle [OS=Homo sapiens]	0	888.916	91	50	899	1	1	377	42	5.39	2322.76	50	0
FALSE	High	Master Protein	P04406	glyceraldehyde-3-phosphate dehydrogenase [OS=Homo sapiens]	0	824.587	94	36	654	36	1	335	36	8.46	1917.3	36	0	0.744	0.285	0.62	0.829836	0.891818	0.919431	69.61	8.43	44.5	151.7	80.8	67.5	96.87	56.87	23.06	1.80369e+09	1.09677e+08	3.16352e+08	3.06813e+08	1.26272e+09	1.68425e+08	1.43793e+08	8.15754e+07	3.85404e+08	2.54788e+08	1.5437e+08	9.64287e+07	1.68063e+08	1.28426e+08	1.05557e+09	393302	2.99275e+06
FALSE	High	Master Protein	Q14764	major vault protein [OS=Homo sapiens]	0	764.984	76	86	483	86	1	893	99.3	5.48	1249.44	86	0	1.126	0.508	0.479	0.944745	0.93048	0.980908	108.17	20.29	25.1	160.2	105.4	34.4	78.02	80.54	109.86	2.74118e+08	7.22965e+07	3.04691e+06	3.80921e+08	2.88157e+08	1.80358e+08	6.02879e+07	4.96781e+08	2.00606e+08	1.13935e+08	1.56132e+07	3.54783e+07	9.79736e+07	2.67452e+08	1.60421e+08	259256	28824.3
FALSE	High	Master Protein	P68133	Actin, alpha skeletal muscle [OS=Homo sapiens]	0	744.518	91	47	706	5	1	377	42	5.39	1824.09	47	0	21.352	0.148	0.3	0.000446564	0.566245	0.74034	128.9	2.68	11	131.5	118.5	50	110.42	89.81	24.58	2.371e+06			4.56501e+06	2.14877e+07				1.94358e+06	8.70805e+06			2.06884e+06	1.45621e+06	1.38757e+06
FALSE	High	Master Protein	P07437	tubulin beta chain [OS=Homo sapiens]	0	707.084	88	46	590	12	1	444	49.6	4.89	1485.71	46	63	0.704	0.289	0.537	0.793982	0.892254	0.986674	65.47	7.44	33.89	239.3	36.7	24	91.15	124.88	99.86	4.36898e+08	2.11883e+07	8.86714e+07	3.51529e+08	7.94629e+08	5.39674e+07	2.45378e+07	2.37258e+07	3.84291e+08	1.2259e+08	1.00948e+07	1.54978e+07	1.4052e+08	8.03464e+07	2.55684e+08	75981.4	838848
FALSE	High	Master Protein	Q14315	Filamin-C [OS=Homo sapiens]	0	703.582	45	110	412	105	1	2725	290.8	5.97	1029.64	110	4	0.418	0.206	0.616	0.458989	0.785219	0.922603	19.51	3.07	39.66	225.5	25.1	49.4	59.17	141.84	56.32	1.23842e+08	5.95862e+07	1.10261e+08	3.00056e+08	2.21834e+08	1.11336e+07	1.37581e+07	4.01275e+06	1.35988e+08	2.92954e+07		1.01494e+07	3.83489e+07	2.71224e+07	7.24756e+07	213677	1.04309e+06
FALSE	High	Master Protein	P60709	Actin, cytoplasmic 1 [OS=Homo sapiens]	0	694.07	86	41	694	17	1	375	41.7	5.48	1747.98	41	0	2.354	2.188	0.858	0.473919	0.18425	0.748335	122.44	94.31	83.95	60.6	94.7	144.6	138.22	81.79	3.53	6.59491e+07	2.59346e+07	5.19547e+08	4.70788e+07	9.34125e+07	9.30353e+07	4.96376e+07	1.03031e+08	4.12719e+08	2.9367e+08	1.63719e+08	1.53704e+08	1.52196e+08	1.60951e+08	3.85952e+07	93001.7	4.91502e+06
FALSE	High	Master Protein	P14618	Pyruvate kinase PKM [OS=Homo sapiens]	0	672.479	85	70	421	9	1	531	57.9	7.84	1193.12	70	72	0.493	0.339	0.679	0.564057	0.937136	0.888709	26.67	9.16	52.05	188.2	73.9	37.8	23.55	82.35	76.81	3.14369e+08	1.67206e+08	2.29029e+08	2.27118e+08	2.06434e+08	7.05301e+07	8.92067e+07	4.21334e+07	3.09337e+08	1.3343e+08	1.06697e+07	2.73921e+07	7.59776e+07	9.73748e+07	1.83977e+08	599601	2.16666e+06
FALSE	High	Master Protein	P98160	Basement membrane-specific heparan sulfate proteoglycan core protein [OS=Homo sapiens]	0	669.599	39	113	277	113	1	4391	468.5	6.51	655.25	113	0	12.791	27.455	1.253	0.00438185	1.12905e-05	0.461051	126.71	127.8	103.7	12.5	106.1	181.5	62.23	60.22	111.83	2.18367e+06	9.64171e+06	8.86929e+06	5.08585e+06	2.39791e+06	4.31839e+07	3.05508e+07	5.19256e+07	2.57277e+07	1.02084e+08	2.36988e+06	4.63047e+07	2.96006e+08	1.179e+08	1.27794e+06	34575.3	83905.1
FALSE	High	Master Protein	P68371	Tubulin beta-4B chain [OS=Homo sapiens]	0	609.214	88	42	521	4	1	445	49.8	4.89	1290.58	42	9	0.667	0.299	0.341	0.755977	0.899173	0.828958	50.36	6.65	14.73	221.3	43.4	35.3	65.91	120.96	73.56	2.71751e+07		620943	2.97043e+07	3.36815e+07			1.22709e+06	2.59787e+07	5.57174e+06		924633	6.99365e+06	4.52928e+06	1.59036e+07		5874.24
FALSE	High	Master Protein	P14618-2	Isoform M1 of Pyruvate kinase PKM [OS=Homo sapiens]	0	605.954	77	64	384	3	1	531	58	7.71	1078.65	64	0	1.552	0.485	0.298	0.737083	0.950685	0.732574	73.94	11.64	10.94	127	108.2	64.8	22.56	111.23	11.73	791879			1.23554e+06	955912			231667	3.20794e+06	814395			449106	530373	463429
FALSE	High	Master Protein	Q9Y490	Talin-1 [OS=Homo sapiens]	0	586.627	51	89	372	81	1	2541	269.6	6.07	882.68	89	8	1.941	1.529	0.874	0.593184	0.359241	0.733938	89.98	62.07	65.29	62.1	102.4	135.6	33.81	60.5	64.98	2.29889e+07	2.61624e+07	1.25147e+07	3.16478e+07	3.48464e+07	4.31552e+07	1.19205e+07	8.28332e+07	2.90093e+07	5.47458e+07	5.24859e+06	4.57555e+07	7.14303e+07	7.41181e+07	1.34537e+07	93818.7	118392
FALSE	High	Master Protein	Q13885	Tubulin beta-2A chain [OS=Homo sapiens]	0	520.972	78	37	451	8	1	445	49.9	4.89	1108.15	37	0	4.007	0.263	0.065	0.180944	0.859463	0.0224519	77.11	4.92	0.17	155	112.9	32.1	26.47	117.01	28.58	2.42178e+06		4.79705e+06	4.3256e+06	4.2026e+06		3.10529e+06		1.19638e+07	419243			1.0846e+06	719971	1.41729e+06		45381
FALSE	High	Master Protein	P68104	Elongation factor 1-alpha 1 [OS=Homo sapiens]	0	490.362	76	42	446	26	1	462	50.1	9.01	1200.31	42	19	0.499	0.292	0.721	0.569272	0.893166	0.855423	28.71	7.43	59.38	195.8	68.1	36	45.34	73.06	47.1	2.64355e+08	1.15897e+08	4.59389e+08	3.54159e+08	4.92108e+08	2.65986e+07	1.23224e+08	5.40004e+07	2.55315e+08	1.66624e+08	2.1638e+07	7.21002e+07	8.81765e+07	5.8933e+07	1.54707e+08	415609	4.3459e+06
FALSE	High	Master Protein	Q99715-1	Collagen alpha-1(XII) chain [OS=Homo sapiens]	0	475.074	36	93	235	93	1	3063	332.9	5.53	519.2	93	0	20.07	24.133	1.394	0.000598757	2.23262e-05	0.394471	94.44	96.61	106.97	4.3	98.5	197.2	26.87	107.36	139.31	1.42748e+06	812593	1.42891e+06	1.86355e+06	1.496e+06	3.29242e+07	2.06311e+07	1.81177e+08	1.88494e+07	6.41253e+07	4.20587e+06	4.94626e+07	8.77484e+07	4.61503e+08	835402	2913.96	13517.8
FALSE	High	Master Protein	Q15063-5	Isoform 5 of Periostin [OS=Homo sapiens]	0	474.92	67	73	170	3	1	809	90.4	7.39	402.29	73	81	7.691	11.553	0.862	0.104101	0.000767765	0.744544	103.77	114.78	82.07	13	112.9	174.1	71.92	93.72	118.78	3.06051e+06	5.4719e+06	3.55488e+06	807190	834270	2.65908e+07	6.28552e+07	533245	5.27998e+06	4.9409e+07		4.10112e+07	2.4495e+08	2.43156e+07	1.79109e+06	19622.3	33629.8
FALSE	High	Master Protein	Q9BUF5	Tubulin beta-6 chain [OS=Homo sapiens]	0	461.239	87	40	289	25	1	446	49.8	4.88	770.03	40	9	0.428	0.11	0.321	0.474059	0.376452	0.787047	22.21	1.1	13.27	250.8	37.3	11.9	85.82	155.06	95.9	1.60386e+08	5.82783e+06	2.30086e+07	9.22497e+07	1.86894e+08	1.37112e+07	1.78034e+06	3.02152e+06	1.01573e+08	1.55704e+07	1.25751e+06	3.48743e+06	1.50213e+07	5.49475e+06	9.38623e+07	20898.7	217666
FALSE	High	Master Protein	Q15063-1	Periostin [OS=Homo sapiens]	0	461.114	65	71	166	1	1	836	93.3	7.53	393.34	71	0		100	100		4.70903e-17	3.12297e-17						300																126204
FALSE	High	Master Protein	P11142-1	Heat shock cognate 71 kDa protein [OS=Homo sapiens]	0	444.303	65	56	358	55	1	646	70.9	5.52	807.13	56	1	0.524	0.345	0.504	0.60184	0.943009	1	29	8.99	27.1	185	71	44.1	19.27	68.82	51.55	1.90076e+08	2.05867e+08	2.79496e+08	2.17493e+08	1.71608e+08	2.36912e+08	7.90136e+07	1.68836e+08	5.56748e+07	5.15036e+07	1.89169e+07	3.96658e+07	6.06446e+07	7.71783e+07	1.11237e+08	738242	2.64408e+06
FALSE	High	Master Protein	Q15063-4	Isoform 4 of Periostin [OS=Homo sapiens]	0	437.904	67	65	162	5	1	751	83.8	8.18	376.15	65	0		20.367	3.37		0.000215075	0.0395732		129.46	205.2	2.4	38.4	259.2	70.87		123.84	39713.7				13199.1					362047			9.50135e+06	629637	23241.5
FALSE	High	Master Protein	P04350	Tubulin beta-4A chain [OS=Homo sapiens]	0	433.175	81	33	384	3	1	444	49.6	4.88	963.85	33	0	0.01	0.027	100	2.54729e-17	0.0252779	3.12297e-17		0.87		292.2		7.8	140.39			1.39327e+07			51125.7										22559.6	8153764
FALSE	High	Master Protein	P07355-2	Isoform 2 of Annexin A2 [OS=Homo sapiens]	0	428.491	85	46	313	46	1	357	40.4	8.37	840.42	46	0	1.255	1.044	0.789	0.878665	0.602063	0.807627	117.1	90.86	74.1	117.8	119.2	63.1	63.48	91.02	100.14	3.09175e+08	1.0263e+08	7.72241e+07	2.32106e+08	4.28428e+08	8.99756e+08	8.03824e+07	3.06383e+08	2.27059e+08	2.34819e+08	1.20798e+07	7.86505e+07	1.96269e+08	4.0929e+08	1.80938e+08	368033	730554
FALSE	High	Master Protein	P17987	T-complex protein 1 subunit alpha [OS=Homo sapiens]	0	419.258	81	43	193	43	1	556	60.3	6.11	562.44	43	0	0.786	0.293	0.485	0.865784	0.893322	0.985026	74	5.36	31.55	139.6	130.4	30	36.53	94.02	40.89	6.8554e+07	2.31622e+07	4.72806e+07	5.2679e+07	7.04195e+07	9.85014e+07	1.08997e+07	7.80528e+06	1.42146e+08	4.92314e+07	9.94157e+06	1.10739e+07	2.19406e+07	1.16032e+07	4.01196e+07	83059.8	447283
FALSE	High	Master Protein	Q71U36	tubulin alpha-1A chain [OS=Homo sapiens]	0	419.125	85	41	287	1	1	451	50.1	5.06	745.53	41	51	0.489	0.393	0.747	0.559758	0.990482	0.840934	25.92	13.55	55.71	202.1	49.7	48.2	55.03	61.87	46.81	1.34356e+08	5.30542e+07	6.92534e+07	1.41429e+08	2.26219e+08	2.77849e+07	3.25937e+07	3.30614e+07	1.04473e+08	6.62781e+07	2.54713e+07	2.63544e+07	6.44481e+07	3.89981e+07	7.86289e+07	190253	655150
FALSE	High	Master Protein	P08238	Heat shock protein HSP 90-beta [OS=Homo sapiens]	0	415.355	66	60	216	44	1	724	83.2	5.03	596.11	60	17	0.511	0.322	1.103	0.586302	0.931358	0.566032	26.66	6.97	105.86	160.6	56.7	82.6	38.9	26.58	40.78	4.05804e+07	2.74099e+07	7.86768e+07	6.04114e+07	7.4001e+07	1.95983e+07	2.70666e+07	2.13398e+07	2.84938e+07	1.39992e+07	5.16762e+07	3.00271e+07	1.91103e+07	3.2137e+07	2.37488e+07	98292.1	744298
FALSE	High	Master Protein	P39023	60S ribosomal protein L3 [OS=Homo sapiens]	0	370.39	61	48	223	45	1	403	46.1	10.18	535.08	48	3	0.678	0.348	0.556	0.765163	0.944753	0.970876	49.06	10.92	33.34	173.4	89.3	37.3	17.53	54.79	82.88	1.43891e+08	1.27058e+08	1.07124e+08	1.72802e+08	1.47711e+08	1.89972e+08	7.10301e+07	7.41104e+07	1.85563e+08	6.63094e+07	5.084e+06	2.59529e+07	3.68973e+07	7.62544e+07	8.42091e+07	455629	1.01342e+06
FALSE	High	Master Protein	Q99832	T-complex protein 1 subunit eta [OS=Homo sapiens]	0	366.313	71	42	170	42	1	543	59.3	7.65	486.63	42	0	0.763	0.298	0.402	0.847692	0.897878	0.914773	74.11	5.89	22.23	225.3	34.7	40	47.38	139.21	38.63	7.11047e+07	1.17843e+07	4.98653e+07	4.26957e+07	5.48454e+07	3.97664e+06	7.68474e+06	4.30926e+06	9.57516e+07	2.90265e+07	8.6463e+06	7.78481e+06	1.65448e+07	9.05505e+06	4.16124e+07	42258.5	471735
FALSE	High	Master Protein	P20929-2	Isoform 2 of Nebulin [OS=Homo sapiens]	0	352.794	21	93	144	93	1	8525	986	9	354.55	93	0	1.002	0.187	0.113	0.998757	0.726755	0.123593	81.42	3.77	0.9	217.1	44.8	38	94.26	99.52	38.75	6.03355e+06	8.00681e+06	3.25786e+06	3.83031e+07	3.56434e+07	6.47417e+06		518909	859543	3.18074e+06	1.20375e+06	2.60259e+06	1.39479e+06	1.40854e+06	3.53099e+06	28712.5	30819.9
FALSE	High	Master Protein	P08133-1	annexin A6 [OS=Homo sapiens]	0	349.257	66	51	198	51	1	673	75.8	5.6	521.29	51	0	0.474	0.357	0.818	0.546474	0.954141	0.782603	22.95	8.97	66.25	201.8	64.5	33.6	74.6	80.71	94.8	1.25756e+08	1.69132e+07	1.9569e+07	7.14794e+07	1.24427e+08	7.52884e+07	4.93871e+06	2.13758e+07	4.24003e+07	2.28495e+07	2.51165e+06	4.82193e+06	2.94375e+07	3.79734e+07	7.35961e+07	60651	185126
FALSE	High	Master Protein	Q9BQE3	Tubulin alpha-1C chain [OS=Homo sapiens]	0	337.959	80	35	180	3	1	449	49.9	5.1	485.93	35	0	2.527	0.623	0.158	0.424867	0.873885	0.279183	65.16	47.69	4.77	179	98.1	23	48.41		127.31	1.08148e+06			364771	1.02813e+06				563291				575651	30228.6	632914
FALSE	High	Master Protein	P00558	phosphoglycerate kinase 1 [OS=Homo sapiens]	0	334.175	83	39	176	39	1	417	44.6	8.1	487.65	39	0	0.833	0.355	0.569	0.900409	0.950685	0.956996	77.59	9.01	35.14	187	75.2	37.9	63.65	35.57	86.81	9.70933e+07	2.66497e+07	1.65714e+07	4.94085e+07	8.07436e+07	2.31703e+07	1.77533e+07	1.98639e+07	3.78679e+07	1.84956e+07	4.49755e+06	4.34357e+06	2.22601e+07	3.19599e+07	5.68216e+07	95565.9	156768
FALSE	High	Master Protein	P78371-1	T-complex protein 1 subunit beta [OS=Homo sapiens]	0	327.707	66	43	160	43	1	535	57.5	6.46	461.8	43	0	0.734	0.295	0.568	0.819153	0.893735	0.958249	64.85	5.33	41.32	218.6	50.4	31	37.46	132.29	78.81	6.84191e+07	2.12467e+07	5.16755e+07	3.97909e+07	5.189e+07	1.91332e+06	1.19227e+07	6.07422e+06	9.64575e+07	3.12954e+07	2.57528e+06	5.73563e+06	1.94038e+07	9.3552e+06	4.00407e+07	76190.6	488860
FALSE	High	Master Protein	Q13509	tubulin beta-3 chain [OS=Homo sapiens]	0	322.859	81	31	293	14	1	450	50.4	4.93	700.36	31	0	0.021	0.314	3.988	5.6523e-06	0.925995	0.0225303	0.03	8.5	0	256.9	2.7	40.5	82.13		65.56	2.04276e+07			1.90283e+06	1.15098e+07			120186					2.9945e+06	1.09747e+06	1.19548e+07
FALSE	High	Master Protein	P06733-1	alpha-enolase [OS=Homo sapiens]	0	300.122	77	42	198	40	1	434	47.1	7.39	537.92	42	3	1.175	0.706	0.59	0.918148	0.802807	0.948333	104.17	44.03	32.11	111.9	119.6	68.5	42.02	34.29	17.59	7.25312e+07	1.27316e+08	1.13283e+08	5.15993e+07	5.23596e+07	7.98495e+07	7.7544e+07	9.75031e+07	4.6925e+07	4.19213e+07	4.08474e+07	4.828e+07	3.65972e+07	5.44717e+07	4.24472e+07	456558	1.07168e+06
FALSE	High	Master Protein	P13639	Elongation factor 2 [OS=Homo sapiens]	0	298.98	53	45	151	45	1	858	95.3	6.83	425.21	45	0	0.599	0.383	0.757	0.699083	0.981428	0.835074	37.54	11.22	63.99	211.7	40.6	47.7	51.62	90.5	29.12	3.80155e+07	4.10919e+06	4.68151e+07	4.04167e+07	5.12767e+07	2.42823e+06	3.89841e+06	7.75552e+06	2.67701e+07	1.37438e+07	8.73711e+06	7.40196e+06	1.40618e+07	9.50614e+06	2.22477e+07	14735.6	442880
FALSE	High	Master Protein	P07814	Bifunctional glutamate/proline--tRNA ligase [OS=Homo sapiens]	0	298.365	43	60	160	60	1	1512	170.5	7.33	414.48	60	0	0.67	0.331	0.616	0.758058	0.933075	0.922603	42.05	7.12	37.23	179.6	46.3	74.1	61.4	73.07	63.55	2.30641e+07	1.59022e+07	4.00777e+06	3.91756e+07	3.62252e+07	5.93999e+06	5.36042e+06	3.12798e+06	1.89289e+07	9.16888e+06	2.42119e+07	6.69372e+06	9.18539e+06	9.85299e+06	1.34977e+07	57025.4	37914.3
FALSE	High	Master Protein	P36578	60S ribosomal protein L4 [OS=Homo sapiens]	0	292.324	59	38	221	38	1	427	47.7	11.06	569.94	38	0	0.613	0.336	0.555	0.710063	0.936246	0.971621	37.37	10.41	35.25	157.7	101.2	41	20.34	43.27	70.83	4.08024e+08	2.70118e+08	2.65278e+08	3.38738e+08	2.66901e+08	3.10542e+08	1.76354e+08	1.73334e+08	9.66155e+07	1.52675e+08	1.25751e+07	9.76265e+07	5.06128e+07	1.2912e+08	2.38786e+08	968644	2.50958e+06
FALSE	High	Master Protein	P12111	Collagen alpha-3(VI) chain [OS=Homo sapiens]	0	285.568	26	68	105	68	1	3177	343.5	6.68	252.19	68	0	18.11	12.257	0.392	0.0161686	0.00246942	0.896285	117.74	126.02	20.5	8	102.6	189.4	70.1	171.85	104.83	2.07912e+06	1.10085e+06	229710	689596	813660	1.04776e+07	3.7928e+06	2.21145e+08	3.14461e+06	3.47878e+07	2.8779e+07	1.30004e+07	9.49868e+07	1.26377e+07	1.21676e+06	3947.66	2173.1
FALSE	High	Master Protein	P04083	annexin A1 [OS=Homo sapiens]	0	279.318	75	31	156	31	1	346	38.7	7.02	442.22	31	0	1.406	1.059	0.802	0.806603	0.591271	0.796257	110.06	76.09	68.61	97.1	102.3	100.6	75.63	38.59	70.79	5.30265e+07	1.76848e+07	9.42375e+06	6.29694e+07	1.0085e+08	4.60828e+07	1.5949e+07	5.88644e+07	5.86614e+07	5.59144e+07		1.23173e+07	5.49729e+07	8.24151e+07	3.10326e+07	63417.7	89150.4
FALSE	High	Master Protein	Q8WUM4	Programmed cell death 6-interacting protein [OS=Homo sapiens]	0	274.347	54	41	176	41	1	868	96	6.52	460.68	41	0	1.215	0.466	0.409	0.899307	0.944753	0.914773	98.17	13.48	15.57	118.8	121.3	59.9	38.6	68.97	53.08	2.59564e+07	1.36529e+07	1.70794e+07	3.56629e+07	3.34463e+07	8.19505e+06	2.17355e+06	2.91159e+07	3.24939e+07	2.65025e+07		5.07847e+06	1.75468e+07	1.30773e+07	1.51904e+07	48959.3	161574
FALSE	High	Master Protein	P55072	Transitional endoplasmic reticulum ATPase [OS=Homo sapiens]	0	266.158	55	37	146	37	1	806	89.3	5.26	391.14	37	0	1.976	1.96	0.844	0.584585	0.230104	0.761005	105.24	91.1	66.71	141.4	83.7	74.9	46.05	72.58	107.37	3.07014e+07	1.06198e+07	3.70546e+07	1.57633e+07	2.25566e+07	1.15546e+07	1.97271e+06	1.33606e+07	1.54216e+07	3.16316e+07	1.5138e+06	4.22532e+06	3.37739e+07	5.39819e+07	1.79673e+07	38082.8	350544
FALSE	High	Master Protein	P49368-1	T-complex protein 1 subunit gamma [OS=Homo sapiens]	0	265.042	68	35	136	5	1	545	60.5	6.49	351.07	35	27	2.028	0.279	0.229	0.567415	0.882641	0.533603	117.85	5.51	6.25	195.5	34.3	70.2	66.38	90.25	4.85	3.12549e+07	9.32286e+06	5.96723e+06	2.41218e+07	4.14863e+07	4.75051e+06		494796	1.15313e+07	3.76877e+06			8.95659e+06	8.36315e+06	1.82912e+07	33431.8	56451.1
FALSE	High	Master Protein	Q09666-1	Neuroblast differentiation-associated protein AHNAK [OS=Homo sapiens]	0	262.554	25	63	148	63	1	5890	628.7	6.15	320.95	63	0	2.89	0.984	0.308	0.344589	0.644363	0.75698	113.05	97.15	9.25	115.8	110.6	73.6	39.92	66.12	79.62	7.78492e+06	1.66501e+07	6.2766e+06	1.53929e+07	1.58852e+07	1.4702e+07	1.15599e+07	3.51218e+07	5.14234e+06	1.85447e+07	3.56801e+06	1.29195e+07	7.42149e+06	2.65226e+07	4.55595e+06	59707.3	59377.8
FALSE	High	Master Protein	P62424	60S ribosomal protein L7a [OS=Homo sapiens]	0	259.598	69	35	211	35	1	266	30	10.61	487.42	35	0	1.215	0.323	0.361	0.899307	0.931358	0.854069	103.37	8.28	13.09	121.2	139.9	39	32.04	56.89	66.27	1.78283e+08	3.51632e+08	3.29012e+08	2.07709e+08	1.97356e+08	6.01393e+08	2.39809e+08	2.01677e+08	1.76745e+08	2.97974e+08	1.26924e+07	1.04662e+08	4.69383e+07	9.50757e+07	1.04336e+08	1.26095e+06	3.11252e+06
FALSE	High	Master Protein	P08123	Collagen alpha-2(I) chain [OS=Homo sapiens]	0	252.486	22	32	175	32	1	1366	129.2	8.95	394.63	32	0	46.184	47.879	0.833	6.79634e-06	4.60178e-07	0.772636	144.45	140.95	77.09	2	139.3	158.7	206.72	61.12	71.41	2.64206e+06	1.49038e+08	4.10186e+06	1.898e+06	963183	4.67818e+08	1.26147e+08	1.83899e+08	1.35809e+08	4.10118e+08	1.26549e+08	4.86498e+08	3.46728e+08	9.02383e+07	1.5462e+06	534453	38804.4
FALSE	High	Master Protein	P15880	40S ribosomal protein S2 [OS=Homo sapiens]	0	252.287	63	33	203	33	1	293	31.3	10.24	456.28	33	0	1.005	0.535	0.518	0.998757	0.906459	1	122.43	24.41	33.36	105.4	158.7	36	24.49	25.81	85.98	1.19284e+08	1.74764e+08	9.85606e+07	1.41486e+08	1.79585e+08	2.21303e+08	2.13098e+08	1.22845e+08	2.14468e+08	1.39719e+08	4.69343e+06	4.45245e+07	5.23977e+07	1.19044e+08	6.98085e+07	626705	932402
FALSE	High	Master Protein	P02452	Collagen alpha-1(I) chain [OS=Homo sapiens]	0	251.816	23	33	269	33	1	1464	138.9	5.8	563.23	33	0	28.324	24.334	1.188	0.000107013	2.14363e-05	0.501912	140.6	146.21	123.09	2.1	130.1	167.8	210.41	35.71	100.91	8.16572e+06	5.05645e+08	1.18007e+07	2.36978e+06	2.78243e+06	9.09316e+08	5.06088e+08	4.56467e+08	4.21393e+08	8.00085e+08	2.50385e+08	2.85957e+09	1.51774e+09	2.80507e+08	4.7788e+06	1.81325e+06	111637
FALSE	High	Master Protein	P68366	Tubulin alpha-4A chain [OS=Homo sapiens]	0	244.483	47	28	210	9	1	448	49.9	5.06	525.02	28	0	2.755	1.029	0.662	0.373377	0.60706	0.901183	126.18	62.44	46.72	90.8	94.5	114.7	83.68	78.51	71.11	9.14046e+06		440784	6.30197e+06	1.69805e+07	1.56716e+07	651347	8.55755e+06	3.5603e+06	7.89456e+06		1.26126e+06	9.57877e+06	1.01485e+07	5.34925e+06		4169.9
FALSE	High	Master Protein	P04075-2	Isoform 2 of Fructose-bisphosphate aldolase A [OS=Homo sapiens]	0	244.083	65	25	149	25	1	418	45.2	8.25	424.02	25	0	1.093	0.452	0.717	0.960129	0.954528	0.859117	112.93	17.61	52.08	143.4	59.9	96.7	20.95	60.78	26.82	3.82004e+07	6.15058e+07	5.93775e+07	4.38835e+07	4.4209e+07	1.72925e+07	1.84772e+07	1.81758e+07	5.58908e+07	2.54509e+07	3.47475e+07	3.1772e+07	1.7534e+07	2.79687e+07	2.23559e+07	220560	561722
FALSE	High	Master Protein	P40227-1	T-complex protein 1 subunit zeta [OS=Homo sapiens]	0	243.075	60	30	121	27	1	531	58	6.68	359.13	30	3	0.797	0.319	0.549	0.873604	0.930177	0.977936	76.77	7.1	38.9	209.4	31	59.6	45.42	163.17	48.23	3.90122e+07	6.6374e+06	3.805e+07	3.87548e+07	4.44004e+07	1.74927e+06	1.25632e+06	5.7286e+06	1.60607e+08	3.99934e+07	1.26941e+07	4.20551e+06	1.64404e+07	9.58278e+06	2.2831e+07	23801.8	359960
FALSE	High	Master Protein	P13807	glycogen [starch] synthase, muscle [OS=Homo sapiens]	0	241.604	43	38	134	38	1	737	83.7	6.18	334.41	38	0	0.419	0.114	0.276	0.460531	0.396381	0.676959	16.95	1.14	6.3	216	50.6	33.3	117.2	126.74	92.11	3.06569e+07	2.69094e+07	1.18167e+07	1.86111e+08	4.85096e+07	5.52549e+06	1.17639e+06	7.18735e+06	4.35145e+07	1.00185e+07		391573	4.7282e+06	9.1593e+06	1.79412e+07	96497.3	111788
FALSE	High	Master Protein	P50991	T-complex protein 1 subunit delta [OS=Homo sapiens]	0	240.508	58	34	121	34	1	539	57.9	7.83	330.57	34	0	1.013	0.314	0.413	0.995599	0.925995	0.914773	126.28	7.35	22.68	218.4	28.3	53.3	52.7	126.63	47.96	3.89269e+07	4.55419e+06	2.32711e+07	3.08442e+07	3.99053e+07	3.73841e+06	3.36741e+06	3.99308e+06	9.32999e+07	6.02138e+07	7.02123e+06	2.97874e+06	1.16329e+07	8.06925e+06	2.27811e+07	16331.4	220149
FALSE	High	Master Protein	Q6NZI2-1	caveolae-associated protein 1 [OS=Homo sapiens]	0	236.794	49	20	185	20	1	390	43.5	5.6	456.85	20	0	1.578	1.263	1.019	0.73286	0.470845	0.619886	109.98	92.65	112.72	115	116.3	68.6	24.51	88.83	78.74	3.94326e+07	6.00227e+07	6.05356e+07	7.19369e+07	4.30889e+07	2.0356e+08	1.97235e+07	2.56527e+07	6.07241e+07	1.30157e+08		3.58262e+07	3.41513e+07	1.22454e+08	2.3077e+07	215242	572678
FALSE	High	Master Protein	P18124	60S ribosomal protein L7 [OS=Homo sapiens]	0	236.185	71	35	190	35	1	248	29.2	10.65	436.52	35	0	0.559	0.402	0.744	0.644101	0.999116	0.842904	33.81	12.98	60.36	158.1	100.5	41.4	24.12	41.14	80.35	1.56493e+08	1.3702e+08	1.23778e+08	2.24204e+08	1.59594e+08	1.59162e+08	8.28787e+07	9.94995e+07	4.77707e+07	1.00741e+08	2.16024e+07	3.66023e+07	4.59701e+07	1.24284e+08	9.1584e+07	491354	1.17096e+06
FALSE	High	Master Protein	Q15582	Transforming growth factor-beta-induced protein ig-h3 [OS=Homo sapiens]	0	234.502	59	35	99	35	1	683	74.6	7.71	214.03	35	0	16.688	25.56	1.318	0.00140614	1.65871e-05	0.42467	113.54	102.43	127.24	5.4	171.7	122.9	53.59	73.37	92.62	1.21814e+06	2.21045e+06	5.81461e+06	3.25717e+06	4.56691e+06	2.13616e+08	1.05521e+08	1.55725e+07	6.16141e+07	1.03953e+08	3.37705e+06	5.16297e+07	1.97347e+08	1.07214e+08	712891	7926.7	55007.3
FALSE	High	Master Protein	P27816-1	Microtubule-associated protein 4 [OS=Homo sapiens]	0	232.907	45	44	119	32	1	1152	120.9	5.43	320.37	44	12	0.353	0.077	0.294	0.352171	0.201998	0.724983	11.24	0.55	9.27	250	22.9	27.1	59.24	89.83	51.99	2.65535e+07	1.573e+07	1.71607e+07	5.68163e+07	2.4501e+07	1.00496e+06		1.00579e+06	5.01642e+06	7.8534e+06		3.13834e+06	924102	2.65436e+06	1.55398e+07	56407.8	162343
FALSE	High	Master Protein	P48643	T-complex protein 1 subunit epsilon [OS=Homo sapiens]	0	228.847	69	39	108	39	1	541	59.6	5.66	304.75	39	0	0.765	0.279	0.558	0.850299	0.882217	0.968456	64.57	5.03	37.84	214.8	41.4	43.8	38.6	106.11	57.56	3.00442e+07	1.3368e+07	1.87455e+07	3.05118e+07	3.87871e+07	5.78855e+06	2.30053e+06	2.81707e+06	2.46812e+07	7.86347e+06		3.61295e+06	1.16312e+07	6.12778e+06	1.75827e+07	47937.9	177336
FALSE	High	Master Protein	Q08431	Lactadherin [OS=Homo sapiens]	0	226.223	83	36	134	36	1	387	43.1	8.15	304.5	36	0	8.224	8.524	0.516	0.0229968	0.00272161	1	126.32	77.97	32.04	21.1	170.8	108.1	30.14	80.36	89.47	1.30033e+07	1.24415e+07	5.17234e+06	1.29869e+07	1.17423e+07	3.54861e+08	1.00485e+08	2.78063e+08	3.59217e+07	8.63614e+07	7.22845e+06	4.27866e+07	9.45006e+07	1.68436e+08	7.6099e+06	44615.1	48931.3
FALSE	High	Master Protein	Q9UPN3	Microtubule-actin cross-linking factor 1, isoforms 1/2/3/5 [OS=Homo sapiens]	0	224.188	12	53	107	4	1	7388	837.8	5.39	234.72	53	33	2.21	0.152	0.583	0.518849	0.586328	0.954315	111.29	2.07	43.38	124.4	109.2	66.4	96.05	55.31	18.92	1.69825e+06	789424	2.52645e+06	8.35465e+06	1.20045e+07	2.42932e+06	1.04113e+06		4.26754e+06	2.02555e+06			1.54163e+06	1.1778e+06	993864	2830.88	23900.7
FALSE	High	Master Protein	Q9UPN3-5	Isoform 4 of Microtubule-actin cross-linking factor 1, isoforms 1/2/3/5 [OS=Homo sapiens]	0	223.076	14	52	104	3	1	5938	669.7	5.3	236.02	52	0	0.01	0.01		2.54729e-17	4.70903e-17					300			42.91						527799	282056
FALSE	High	Master Protein	P07900-2	Isoform 2 of Heat shock protein HSP 90-alpha [OS=Homo sapiens]	0	217.996	39	31	115	16	1	854	98.1	5.16	337.65	31	0	0.878	0.735	1.097	0.932819	0.802807	0.570233	75.4	38.82	93.74	97.3	87.7	115	61.99	131.11	86.04	8.84934e+06	1.68302e+07	2.46155e+07	5.16377e+06	8.30529e+06	1.35242e+07	4.48925e+07	7.97226e+06	1.61954e+06	1.04894e+06	3.36668e+07	1.92892e+07	4.72224e+06	5.66255e+06	5.17887e+06	60353.4	232867
FALSE	High	Master Protein	Q14112-1	Nidogen-2 [OS=Homo sapiens]	0	217.713	34	34	54	34	1	1375	151.2	5.29	160.85	34	0	7.303	8.978	1.805	0.0340802	0.00222124	0.232848	94.82	131.04	115	5.2	62.7	232	131.22	87.65	132.77	3.8524e+06			290937	453821			5.45941e+06	584479	9.89473e+06			1.13645e+08	3.58721e+06	2.25453e+06
FALSE	High	Master Protein	P62241	40S ribosomal protein S8 [OS=Homo sapiens]	0	216.414	64	28	147	28	1	208	24.2	10.32	370.58	28	0	1.242	0.521	0.435	0.884064	0.919454	0.940303	107.98	22.48	18.57	136.7	129.1	34.2	45.16	59.2	93.27	7.8453e+07	3.25486e+07	2.88526e+07	8.31383e+07	7.98613e+07	1.04888e+08	1.58997e+07	7.41186e+07	1.4002e+08	6.01804e+07	4.41228e+06	1.50869e+07	2.54748e+07	6.16378e+07	4.59128e+07	116720	272951
FALSE	High	Master Protein	P21333	Filamin-A [OS=Homo sapiens]	0	216.38	28	54	129	51	1	2647	280.6	6.06	290.95	54	0	4.727	5.43	1.151	0.120484	0.0145414	0.526518	92.3	82.26	71	31.3	103.4	165.4	56.35	48.25	44.69	8.22052e+06	2.19246e+07	9.06919e+06	1.30217e+07	5.18553e+06	2.56584e+07	5.06699e+07	2.99956e+07	1.68822e+07	5.85157e+07		4.79883e+07	3.68471e+07	8.52207e+07	4.81087e+06	78621.6	85796.2
FALSE	High	Master Protein	P49368-2	Isoform 2 of T-complex protein 1 subunit gamma [OS=Homo sapiens]	0	213.228	65	31	106	1	1	507	56.4	6.49	281.95	31	0	2.062	0.818	0.585	0.96975	0.842799	0.953303	106.31	77.97	21.61	77.3	159.4	63.2	129.92	51.89	75.21	33203.7	3.83574e+06		641072	753082		1.78414e+06	1.43292e+06		528497			314201	1.02799e+06	19431.7	13755
FALSE	High	Master Protein	Q05639	Elongation factor 1-alpha 2 [OS=Homo sapiens]	0	211.206	61	25	255	9	1	463	50.4	9.03	636.9	25	0	3.873	0.088	0.039	0.19386	0.261979	0.00257293	72.4	0.68	0.04	122.9	169.5	7.6	23.23		45.97	4.54538e+06			4.59738e+06	6.69489e+06				6.34094e+06				201651	395896	2.66008e+06
FALSE	High	Master Protein	P78559-2	Isoform 2 of Microtubule-associated protein 1A [OS=Homo sapiens]	0	209.276	21	39	92	39	1	2805	305.5	4.92	235.9	39	0	0.647	0.129	0.348	0.735769	0.472201	0.840934	36.52	1.42	14.42	249.5	25.4	25.1	44.77	36.46	49.54	1.37408e+07		6.39584e+06	2.12632e+07	2.04608e+07				2.21919e+06	1.30939e+06			1.16947e+06	2.43039e+06	8.04147e+06		60505.8
FALSE	High	Master Protein	P17980	26S proteasome regulatory subunit 6A [OS=Homo sapiens]	0	205.048	70	30	114	30	1	439	49.2	5.24	287.19	30	0	0.444	0.292	0.669	0.499882	0.892254	0.893792	22.03	3.74	49.94	220.8	11.9	67.3	76.87	123.19	31.97	2.29363e+07	2.88233e+06	7.37837e+06	1.98227e+07	3.86326e+07			882616	8.17734e+06	1.06844e+06			7.60218e+06	4.7988e+06	1.34229e+07	10336.1	69800.8
FALSE	High	Master Protein	P17661	desmin [OS=Homo sapiens]	0	202.561	69	38	126	35	1	470	53.5	5.27	300.45	38	3	0.364	0.187	0.671	0.372482	0.726741	0.893792	17.38	3.13	48.91	214.7	50.8	34.4	52.92	48.96	76.47	5.5946e+07	1.52964e+08	2.21361e+08	8.7647e+07	9.74678e+07	1.32611e+07	3.976e+07	1.23785e+07	3.07522e+07	2.30703e+07	1.42065e+06	1.01382e+07	2.41038e+07	2.66954e+07	3.27411e+07	548530	2.09412e+06
FALSE	High	Master Protein	P33176	Kinesin-1 heavy chain [OS=Homo sapiens]	0	196.747	46	44	119	44	1	963	109.6	6.51	297.13	44	0	0.464	0.257	0.582	0.531759	0.850854	0.954315	19.65	3.98	41.01	182.9	35.5	81.6	60.12	68.8	58.18	1.67023e+07	1.15192e+07	1.20289e+07	3.34132e+07	4.2509e+07		3.13355e+06	2.56409e+06	9.28682e+06	3.34732e+06		2.05887e+06	8.71255e+06	7.45329e+06	9.77466e+06	41307.9	113796
FALSE	High	Master Protein	Q02878	60S ribosomal protein L6 [OS=Homo sapiens]	0	196.148	47	23	167	23	1	288	32.7	10.58	313.31	23	0	0.811	0.287	0.39	0.884064	0.891818	0.893792	69.3	7.91	14.84	139.2	124.2	36.6	38.13	52.08	74.96	1.18954e+08	1.4505e+08	6.50622e+07	2.0611e+08	1.30468e+08	2.07816e+08	1.16373e+08	1.1809e+08	4.40299e+07	8.87413e+07	1.0852e+07	3.7558e+07	3.1262e+07	8.31733e+07	6.96152e+07	520152	615501
FALSE	High	Master Protein	P31949	protein S100-A11 [OS=Homo sapiens]	0	196.02	95	14	96	14	1	105	11.7	7.12	319.32	14	0	0.784	0.773	0.886	0.865784	0.793559	0.72536	56.25	44.83	78.18	129.6	55.2	115.2	77.88	57.32	78.07	5.95198e+07	6.53086e+06	7.95179e+06	3.32285e+07	5.75963e+07		2.58859e+06	1.18606e+07	1.8343e+07	1.6907e+07		3.6969e+06	2.95361e+07	4.2237e+07	3.48326e+07	23419.7	75225.5
FALSE	High	Master Protein	P02461	Collagen alpha-1(III) chain [OS=Homo sapiens]	0	195.836	15	29	103	29	1	1466	138.5	6.61	258.98	29	0	7.983	24.311	1.445	0.0331206	2.14943e-05	0.367905	127.56	136.95	119.04	5.6	81.5	213	141.18	93.74	105.08	2.4772e+06	2.74693e+07	5.72134e+06	957621	2.67521e+06	4.01668e+07	3.91231e+07	2.29799e+07	2.12163e+07	1.39234e+08	3.29186e+06	2.27443e+08	3.72662e+08	4.59765e+07	1.44972e+06	98505	54125
FALSE	High	Master Protein	P62917	60S ribosomal protein L8 [OS=Homo sapiens]	0	195.596	55	23	129	23	1	257	28	11.03	306.16	23	0	1.026	0.351	0.341	0.990929	0.948695	0.83001	106.19	10.26	11.05	166.5	111.6	21.8	48.9	83.78	116.33	7.65199e+07	4.30897e+07	3.38633e+07	1.20466e+08	9.72322e+07	1.5395e+08	2.10967e+07	3.13663e+07	5.7947e+07	5.12954e+07	1.04399e+06	6.87345e+06	1.46081e+07	4.54622e+07	4.47815e+07	154520	320353
FALSE	High	Master Protein	P08670	Vimentin [OS=Homo sapiens]	0	195.321	64	33	144	28	1	466	53.6	5.12	338.27	33	2	1.299	1.155	0.731	0.858703	0.531236	0.848214	131.72	110.46	56.13	93.3	146.5	60.2	35.67	60.18	69.23	2.35308e+07	6.75535e+07	6.88122e+07	5.2903e+07	4.63552e+07	1.70914e+07	8.84693e+07	8.30234e+07	2.5429e+07	9.32226e+07	3.52262e+07	3.30617e+07	2.86939e+07	1.00449e+08	1.37708e+07	242247	650976
FALSE	High	Master Protein	P0DOX5	immunoglobulin gamma-1 heavy chain [OS=Homo sapiens]	0	193.565	39	12	113	7	1	449	49.3	8.72	296.89	12	10	0.61	0.597	72.567	0.586302	0.931358	4.97701e-10	52.86	50.76	147.58	80.4	164.9	54.7	198.45	107.78	172.92	2.65608e+08	857400		567196	128002		4.50591e+06	1.42996e+06		217419	6.53118e+08		238592	473962	1.55441e+08	3074.64
FALSE	High	Master Protein	P50454	Serpin H1 [OS=Homo sapiens]	0	192.63	59	28	101	28	1	418	46.4	8.69	267.1	28	0	5.127	6.178	0.885	0.0993582	0.00922354	0.72536	112.93	92.12	67.26	44.1	167.6	88.3	98.08	56.59	101.99	3.29771e+06	2.21967e+07	4.52328e+07	6.82887e+06	9.59882e+06	3.98357e+07	2.7023e+07	3.64839e+07	1.20743e+07	6.87709e+07	964009	7.53185e+06	6.47892e+07	4.91135e+07	1.92991e+06	79597.4	427911
FALSE	High	Master Protein	O60814	Histone H2B type 1-K [OS=Homo sapiens]	0	189.519	75	23	193	4	1	126	13.9	10.32	498.91	23	23	0.849	0.789	1.04	0.91352	0.782423	0.602944	85.35	75.5	114.93	185.2	73.5	41.4	68.02	56.09	106.78	4.43623e+08	3.63896e+08	6.70634e+08	1.79324e+08	6.78349e+07	1.20365e+08	1.4436e+08	7.68246e+07	2.23585e+08	3.3219e+08	2.8483e+07	1.66958e+08	3.84196e+08	3.96468e+07	2.5962e+08	1.30493e+06	6.34433e+06
FALSE	High	Master Protein	P50990	T-complex protein 1 subunit theta [OS=Homo sapiens]	0	187.989	63	36	104	36	1	548	59.6	5.6	269.02	36	0	0.529	0.29	0.718	0.606566	0.892254	0.858739	26.91	4.11	56.43	198.9	54.9	46.2	56.82	106.5	67.84	2.36649e+07	8.33004e+06	5.67651e+07	3.49699e+07	3.16992e+07	3.87673e+07	3.46232e+06	2.04236e+06	1.77468e+07	8.75333e+06		1.32199e+06	8.70338e+06	7.36528e+06	1.38493e+07	29871.6	537009
FALSE	High	Master Protein	P07996	thrombospondin-1 [OS=Homo sapiens]	0	186.683	31	41	90	40	1	1170	129.3	4.94	188.81	41	1	6.996	30	2.525	0.102996	6.93345e-06	0.0973346	94.53	124.44	104.88	7.8	84.5	207.6	79.3	59.54	120.82	1.14173e+06	2.62996e+06	470059	677224	649440			7.29832e+06	4.71593e+06	1.50311e+07	1.34844e+06	7.02673e+06	4.57037e+07	1.06976e+08	668171	9431.05	4446.84
FALSE	High	Master Protein	P04792	Heat shock protein beta-1 [OS=Homo sapiens]	0	181.424	83	14	109	14	1	205	22.8	6.4	323.28	14	0	0.769	0.265	0.323	0.853057	0.863998	0.790108	75.12	4.34	12.02	186	91.2	22.7	44.89	98.59	121.29	1.08524e+08	1.30573e+08	2.88991e+08	1.38821e+08	1.39972e+08	6.80529e+07	2.11877e+08	614108	1.42774e+08	2.15912e+07	923680	7.92639e+07	1.52209e+07	1.89226e+07	6.35112e+07	468235	2.73391e+06
FALSE	High	Master Protein	P27635	60S ribosomal protein L10 [OS=Homo sapiens]	0	181.014	52	21	94	21	1	214	24.6	10.08	270	21	0	0.62	0.307	0.594	0.710063	0.914627	0.942555	41.55	6.47	40.73	196.7	63.2	40.1	67.17	72.85	113.26	3.95433e+07	3.2614e+07	5.75163e+06	8.35541e+07	7.25571e+07	1.24963e+07	5.52893e+06	4.16569e+07	1.2706e+07	3.13318e+07	2.0332e+06	4.18735e+06	1.5499e+07	4.03378e+07	2.31418e+07	116954	54411.5
FALSE	High	Master Protein	Q8IWX7-3	Isoform 3 of Protein unc-45 homolog B [OS=Homo sapiens]	0	179.631	43	36	72	36	1	929	103.5	7.81	201.46	36	0	2.148	0.141	1.247	0.539466	0.537868	0.463969	110.61	2.57	107.98	260.4	22.3	17.3	78.38	85.8	90.6	1.09868e+07		3.73003e+06	2.31944e+07	3.73947e+07	4.50068e+06			934607	1.3682e+06	831355	923052	1.2114e+06	4.23395e+06	6.42975e+06		35286.8
FALSE	High	Master Protein	O15075-1	serine/threonine-protein kinase DCLK1 [OS=Homo sapiens]	0	173.846	29	27	74	27	1	740	82.2	8.66	210.8	27	0	1.954	0.099	0.088	0.590131	0.320982	0.0595771	127.22	1.11	0.95	212.4	48.2	39.3	78.42	166.16	86.24	1.07992e+07	5.00549e+06	5.24139e+06	2.296e+07	3.21843e+07		2.82605e+06	480366	3.70616e+07	2.12824e+06		5.01751e+06	1.99792e+06	696328	6.31996e+06	17949.7	49584.5
FALSE	High	Master Protein	P62937	peptidyl-prolyl cis-trans isomerase A [OS=Homo sapiens]	0	172.738	87	16	124	16	1	165	18	7.81	318.79	16	0	0.31	0.468	0.863	0.276086	0.944516	0.744544	10.04	17.77	89.91	199.3	37.1	63.5	48.84	34.33	34.59	3.76972e+07	5.04143e+07	1.08911e+08	6.64082e+07	3.85634e+07	9.39321e+06	1.36786e+07	1.11141e+07	5.98976e+06	6.52483e+06	1.19165e+07	2.20306e+07	1.16434e+07	2.16666e+07	2.20614e+07	180786	1.03032e+06
FALSE	High	Master Protein	P62888	60S ribosomal protein L30 [OS=Homo sapiens]	0	168.732	88	20	135	20	1	115	12.8	9.63	335.83	20	0	0.939	0.388	0.439	0.973833	0.986134	0.942555	84.33	12.5	19.93	148.9	122.3	28.8	35.98	33.61	100.01	8.32175e+07	4.61676e+07	5.34382e+07	1.12661e+08	9.62988e+07	7.44424e+07	3.00896e+07	4.89863e+07	6.83821e+07	7.82863e+07	1.23384e+06	1.00734e+07	2.57217e+07	5.19721e+07	4.87011e+07	165557	505535
FALSE	High	Master Protein	P48681	Nestin [OS=Homo sapiens]	0	168.254	29	26	89	26	1	1621	177.3	4.36	205.98	26	0	3.039	0.182	0.825	0.313542	0.706454	0.780559	130.71	3.07	80.54	122.1	118.4	59.4	67.6	98.92	137.75	1.33192e+07	2.9376e+07	1.09564e+07	1.27259e+07	4.63471e+07		1.27846e+06	4.08919e+07	1.54156e+07	1.08246e+07	3.32441e+06	4.15482e+06	1.01117e+07	5.66137e+07	7.79476e+06	105342	103650
FALSE	High	Master Protein	P23528	Cofilin-1 [OS=Homo sapiens]	0	167.997	79	18	95	14	1	166	18.5	8.09	294.77	18	5	1.145	0.414	0.466	0.932934	0.990095	0.966817	119.27	12.27	25.61	120.5	144	35.4	25.9	63.03	25.53	4.81912e+07	5.92891e+07	3.25047e+07	4.37219e+07	6.51569e+07	5.75778e+07	1.2281e+07	2.08025e+07	8.21114e+07	6.93675e+07	1.21725e+07	1.56291e+07	1.28367e+07	2.0795e+07	2.82028e+07	212611	307500
FALSE	High	Master Protein	P07942	Laminin subunit beta-1 [OS=Homo sapiens]	0	167.292	24	32	45	32	1	1786	197.9	4.94	116.03	32	0	19.813	10.018	1.091	0.111966	0.0176025	0.57561	78.88	122.43	113.44	5.8	98.6	195.6	102.03	101.62	134.49	31072.8			118985	374506	827749	597964	4.94571e+06		8.59308e+06		4.01375e+06	3.38964e+07	1.96126e+06	18184.7
FALSE	High	Master Protein	P01834	immunoglobulin kappa constant [OS=Homo sapiens]	0	165.965	93	13	192	2	1	107	11.8	6.52	475.67	13	15	1.304	2.853	2.796	0.817078	0.209589	0.0714386	144.5	147.63	496.26	93.4	193	13.6	217.65	100.83	173.11	8.39455e+07	1.019e+06	553914	100036	159884	4.2065e+06	3.22429e+06	175704		405814	4.24857e+08		80699.8	73283.2	4.91272e+07	3654.14	5240.13
FALSE	High	Master Protein	P0DOX7	immunoglobulin kappa light chain [OS=Homo sapiens]	0	162.433	49	12	186	1	1	214	23.4	7.17	459.78	12	0
FALSE	High	Master Protein	P31939	bifunctional purine biosynthesis protein purH [OS=Homo sapiens]	0	161.956	66	28	65	28	1	592	64.6	6.71	164.63	28	0	0.675	0.258	0.566	0.763574	0.850854	0.960907	43.13	3.85	36.57	226.6	41.7	31.7	71.13	108.07	57.58	1.46093e+07	2.12266e+06	2.12205e+06	1.30417e+07	1.50988e+07		2.41077e+06	1.25577e+06	1.13779e+07	2.39068e+06		1.30985e+06	3.84453e+06	1.82502e+06	8.54974e+06	7611.86	20075
FALSE	High	Master Protein	P50914	60S ribosomal protein L14 [OS=Homo sapiens]	0	161.295	60	22	98	22	1	215	23.4	10.93	236.24	22	0	0.91	0.405	0.751	0.95298	0.99754	0.840934	94.31	14.05	63.29	176.8	90.1	33.1	20.42	47.74	76.16	5.48284e+07	7.76237e+07	5.224e+07	5.77188e+07	4.66435e+07	1.44546e+07	5.43308e+07	2.79317e+07	4.27334e+07	2.48995e+07	2.25378e+06	1.05832e+07	9.92923e+06	2.34991e+07	3.2087e+07	278359	494200
FALSE	High	Master Protein	O43854-1	EGF-like repeat and discoidin I-like domain-containing protein 3 [OS=Homo sapiens]	0	160.997	59	26	60	26	1	480	53.7	7.28	136.05	26	0	29.18	15.711	0.909	0.00331696	0.000190234	0.702022	133.27	124.47	109.6	3	165.4	131.5	96.36	80.97	94.1	931728	1.99743e+06		495757	44851.6	6.80371e+07	1.56518e+07	3.10639e+06	3.69862e+07	8.02798e+07	1.34435e+06	6.17509e+07	7.44787e+07	1.4e+07	545272	7162.79
FALSE	High	Master Protein	O00499-2	Isoform IIB of Myc box-dependent-interacting protein 1 [OS=Homo sapiens]	0	160.923	51	23	71	23	1	518	56.5	5.12	205.83	23	0	0.717	0.064	0.295	0.806702	0.127975	0.72536	58.79	0.31	11.72	230.2	51.2	18.5	42.52	141.43	9.18	1.46364e+07	1.19845e+07	3.47351e+07	2.96488e+07	2.25427e+07			1.62265e+06	4.7109e+07	5.01564e+06			1.70037e+06	1.93647e+06	8.56561e+06	42976.6	328600
FALSE	High	Master Protein	Q99880	Histone H2B type 1-L [OS=Homo sapiens]	0	160.503	75	20	157	2	1	126	13.9	10.32	406.29	20	0	1.178	0.179	0.181	0.916883	0.697404	0.367905	145.86	4.34	4.71	116.7	162.4	20.9	156.22	119.44	145.79	4.72419e+07	3.88014e+07	4.37131e+08	3.57182e+07	1.78561e+07	2.64238e+07	680902	5.39924e+07	1.62622e+08	3.41452e+08		6.95106e+06	6.37566e+07	748221	2.76473e+07	139142	4.13534e+06
FALSE	High	Master Protein	P19338	Nucleolin [OS=Homo sapiens]	0	160.155	35	28	114	28	1	710	76.6	4.7	230.73	28	0	0.777	0.265	0.308	0.86108	0.864346	0.756198	70.71	7.03	10.93	162.5	82.5	55	88.84	112.11	50	2.56236e+07	5.91028e+07	1.5287e+08	3.97748e+07	2.42928e+07	1.32618e+07	2.0204e+07	1.21719e+07	9.95529e+07	2.10691e+07	2.35064e+07	2.02358e+07	8.94209e+06	8.65078e+06	1.49956e+07	211943	1.44618e+06
FALSE	High	Master Protein	Q14204	Cytoplasmic dynein 1 heavy chain 1 [OS=Homo sapiens]	0	160.089	11	32	76	32	1	4646	532.1	6.4	205.48	32	0	2.143	0.51	0.319	0.539765	0.929883	0.782386	108.09	16.42	11.97	180.3	83	36.7	73.52	61.07	80.54	1.04223e+07	2.03285e+06	999727	9.38109e+06	1.24385e+07	2.64301e+06	7.41639e+06	925455	6.31257e+06	4.32126e+06	926504	704855	4.82969e+06	3.93686e+06	6.09941e+06	7289.8	9457.61
FALSE	High	Master Protein	O60506	Heterogeneous nuclear ribonucleoprotein Q [OS=Homo sapiens]	0	159.872	44	29	79	21	1	623	69.6	8.59	211.54	29	8	0.538	0.212	0.408	0.615968	0.799353	0.914773	32.53	2.49	18.1	207.9	52.4	39.7	63.38	87.38	14.55	3.47833e+07	3.5096e+06	1.13478e+07	2.93507e+07	3.46391e+07	2.01528e+07	2.65998e+06	1.33346e+06	1.28116e+07	7.39797e+06			5.05038e+06	6.20906e+06	2.03561e+07	12585.5	107352
FALSE	High	Master Protein	P61247	40S ribosomal protein S3a [OS=Homo sapiens]	0	158.904	82	35	103	35	1	264	29.9	9.73	232.23	35	0	0.759	0.403	0.566	0.844039	0.998585	0.960907	55.67	11.85	31.36	136.4	117.1	46.6	52.05	57.81	96.33	3.98756e+07	4.20698e+07	2.87025e+07	9.7728e+07	8.44677e+07	2.2134e+07	2.64378e+07	3.61141e+07	8.29174e+07	4.18448e+07	3.73032e+06	9.81533e+06	2.10187e+07	4.92778e+07	2.33363e+07	150863	271531
FALSE	High	Master Protein	Q08380	Galectin-3-binding protein [OS=Homo sapiens]	0	158.741	43	21	74	21	1	585	65.3	5.27	197.61	21	0	4.889	13.538	0.638	0.11115	0.000379753	0.914773	123.74	104.4	55.04	13.5	77.7	208.8	163.12	86.9	66.49	1.99993e+06	2.51874e+07	1.09314e+06	2.27431e+06	1.61018e+06	4.82518e+06	1.86144e+07	3.53413e+06	1.14783e+07	3.46393e+07	3.00905e+06	2.91713e+07	4.83657e+07	3.26357e+07	1.17041e+06	90322.3	10341.3
FALSE	High	Master Protein	P60174	Triosephosphate isomerase [OS=Homo sapiens]	0	158.267	71	19	105	19	1	286	30.8	5.92	273.31	19	0	0.799	0.436	0.506	0.876151	0.970355	1	71.82	16.41	30.99	177.6	57.7	64.7	48.83	89.64	40.26	4.13261e+07	9.29308e+07	1.01586e+08	5.6287e+07	3.02127e+07	1.09588e+07	7.34626e+07	1.82995e+07	9.36483e+07	1.65508e+07		1.04189e+07	2.04997e+07	2.51324e+07	2.41852e+07	333250	961027
FALSE	High	Master Protein	P54136-1	arginine--tRNA ligase, cytoplasmic [OS=Homo sapiens]	0	157.526	37	23	74	23	1	660	75.3	6.68	190.98	23	0	0.596	0.219	0.412	0.696748	0.802807	0.914773	39.82	2.56	18.06	231.3	31.3	37.4	30.71	45.54	11.96	1.1137e+07	9.12078e+06	6.04069e+06	1.24618e+07	1.46399e+07		1.14711e+06	2.51875e+06	906067	1.97941e+06		1.63998e+06	1.79904e+06	2.07457e+06	6.51766e+06	32707.2	57146.1
FALSE	High	Master Protein	P35579-1	Myosin-9 [OS=Homo sapiens]	0	157.486	20	33	87	33	1	1960	226.4	5.6	225.9	33	0	2.124	1.508	0.887	0.546016	0.366203	0.72536	104.13	87.72	83.17	117.6	94.6	87.8	55.27	58.19	84.59	1.35656e+07	1.25011e+07	954334	8.02837e+06	1.02621e+07	4.00558e+06	8.39034e+06	8.25893e+06	3.26784e+06	1.44638e+07		7.66389e+06	6.88439e+06	2.80817e+07	7.93895e+06	44829.1	9028.18
FALSE	High	Master Protein	P11021	78 kDa glucose-regulated protein [OS=Homo sapiens]	0	155.813	47	29	98	28	1	654	72.3	5.16	242.34	29	0	1.365	1.441	0.693	0.822869	0.38883	0.876469	104.32	85.7	40.43	111.9	99.8	88.3	71.99	63.52	66.67	1.25119e+07	4.90402e+07	4.89554e+07	9.77269e+06	1.72516e+07	2.04071e+07	3.46174e+07	1.4611e+07	3.60674e+06	1.53832e+07	2.04965e+06	1.25983e+07	1.47295e+07	2.34923e+07	7.32229e+06	175859	463127
FALSE	High	Master Protein	Q00839	Heterogeneous nuclear ribonucleoprotein U [OS=Homo sapiens]	0	152.491	33	28	103	28	1	825	90.5	6	246.69	28	0	0.322	0.322	1.021	0.298191	0.931358	0.618153	7.63	7.52	86.38	218.2	37.7	44.1	27.41	49.79	45.53	3.03596e+07	2.27229e+07	1.62021e+07	3.05832e+07	3.46586e+07	7.91783e+06	5.24333e+06	2.71735e+06	2.73087e+06	8.1985e+06	5.13519e+06	5.98147e+06	1.25536e+07	6.29303e+06	1.77672e+07	81484.6	153275
FALSE	High	Master Protein	Q9NY65	Tubulin alpha-8 chain [OS=Homo sapiens]	0	150.048	28	16	91	1	1	449	50.1	5.06	257.53	16	0
FALSE	High	Master Protein	P18621-3	Isoform 3 of 60S ribosomal protein L17 [OS=Homo sapiens]	0	147.991	57	20	97	20	1	228	26.4	10.1	218.68	20	0	0.782	0.265	0.36	0.865366	0.863998	0.85192	55.3	4.19	8.86	169.7	93.3	37	29.17	85.32	63.96	7.15899e+07	3.52297e+07	4.3324e+07	6.42208e+07	7.0304e+07	3.53106e+07	8.2798e+06	2.24342e+07	9.98739e+07	3.95425e+07		5.52189e+06	1.39896e+07	2.40901e+07	4.18963e+07	126334	409853
FALSE	High	Master Protein	Q92743	Serine protease HTRA1 [OS=Homo sapiens]	0	146.559	59	26	83	26	1	480	51.3	7.83	162.43	26	0	1.523	1.391	0.546	0.748849	0.407098	0.980271	116.62	100.67	31.79	91.1	158.2	50.7	21.43	43.22	131.56	1.26074e+07	1.93541e+07	1.40424e+07	1.69868e+07	1.16225e+07	1.18225e+07	3.18021e+07	1.55917e+07	2.43817e+07	3.61998e+07		853545	4.34946e+07	7.81514e+06	7.37822e+06	69404.1	132844
FALSE	High	Master Protein	P05387	60S acidic ribosomal protein P2 [OS=Homo sapiens]	0	144.834	85	13	79	13	1	115	11.7	4.54	218.01	13	0	0.774	0.279	0.438	0.858703	0.882217	0.942555	59.69	6.6	20.17	189.5	74.9	35.6	55.87	30.62	62.51	4.70488e+07	2.87778e+07	7.22839e+06	6.25125e+07	3.96135e+07	1.12037e+07	8.70197e+06	1.94246e+07	1.744e+07	1.56533e+07		7.45029e+06	6.07184e+06	1.81178e+07	2.75342e+07	103197	68381.9
FALSE	High	Master Protein	P35527	Keratin, type I cytoskeletal 9 [OS=Homo sapiens]	0	144.509	39	23	83	22	1	623	62	5.24	206.75	23	1	8.622	2.57	0.206	0.0194735	0.126826	0.450987	144.54	143.94	4.56	35.7	211.6	52.7	161.99	65.9	49.85	1.5782e+07	1.95943e+08	3.61942e+07	5.25862e+06	789070		1.56809e+08	1.66509e+08	5.57842e+07	3.41083e+07	1.14861e+07	2.50137e+07	2.16753e+07	4.13725e+07	9.23605e+06	702654	342404
FALSE	High	Master Protein	P31948	stress-induced-phosphoprotein 1 [OS=Homo sapiens]	0	143.364	50	28	74	28	1	543	62.6	6.8	182.66	28	0	0.498	0.145	0.481	0.567664	0.555187	0.981635	18.14	1.59	18.65	238.6	35.9	25.5	56.05	36.22	13.15	7.84319e+06	2.64403e+07	5.77817e+06	1.72125e+07	21643793	2.23417e+06	3.15308e+06	1.50948e+06	2.58886e+06	4.12825e+06	2.06868e+06	1.78223e+06	1.90441e+06	1.50297e+06	4.59004e+06	94815	54662.6
FALSE	High	Master Protein	P07339	Cathepsin D [OS=Homo sapiens]	0	142.573	44	17	78	17	1	412	44.5	6.54	242.42	17	0	0.97	0.76	0.799	0.988018	0.799353	0.796727	95.29	56.93	70.52	172.2	59.9	67.9	58.04	55.91	122.9	2.39309e+07	1.47912e+07	1.93605e+06	3.01067e+07	2.22814e+07	3.89066e+06	1.38124e+07	1.03474e+07	7.7538e+06	3.43248e+06		1.25876e+06	8.78442e+06	3.97365e+07	1.4005e+07	53041.5	18315.4
FALSE	High	Master Protein	Q00872-4	Isoform 4 of Myosin-binding protein C, slow-type [OS=Homo sapiens]	0	142.132	40	36	73	35	1	1171	131.6	6.02	162.43	36	1	4.337	0.057		0.149049	0.100519		90.34	0.43		279.2	16.7	4.1	82.85	32.69	127.6	1.60398e+07	3.5216e+07	295776	7.89792e+06	2.04704e+07	1.28266e+06			652210	958159	1.59399e+06	322505	112367	170754	9.38692e+06	126285	2798.1
FALSE	High	Master Protein	O00487	26S proteasome non-ATPase regulatory subunit 14 [OS=Homo sapiens]	0	141.401	50	14	61	14	1	310	34.6	6.52	199.71	14	0	0.693	0.383	0.834	0.782774	0.980713	0.771787	25.76	7.5	0.13	234.3	7.4	58.3	70.04		62.33	1.0207e+07		511477	6.11142e+06	1.16126e+07					249970			3.15655e+06	1.22529e+06	5.9734e+06		4838.67
FALSE	High	Master Protein	Q07866-9	Isoform I of Kinesin light chain 1 [OS=Homo sapiens]	0	141.199	41	28	57	20	1	639	72.4	7.49	154.45	28	8	0.281	0.251	1.011	0.227698	0.843993	0.622012	5.2	3.2	47.35	159	61.3	79.7	82.2	44.83	38.7	7.49273e+06	4.53092e+06	4.59537e+06	2.00587e+07	2.82922e+07		1.55759e+06	2.88888e+06		4.11585e+06		2.21288e+06	5.05294e+06	3.75593e+06	4.38495e+06	16247.9	43473
FALSE	High	Master Protein	P51114-1	Fragile X mental retardation syndrome-related protein 1 [OS=Homo sapiens]	0	140.564	32	23	66	19	1	621	69.7	6.15	159.72	23	4	1.442	0.134	0.195	0.786857	0.501703	0.412373	117.78	2	4.54	214.6	41.9	43.5	38.96	99.28	88.03	2.16937e+07	7.73912e+06	2.04343e+07	1.34684e+07	1.20557e+07		3.59553e+06	1.92487e+06	1.1903e+07	1.86637e+06	6.48168e+06	6.79322e+06	1.14732e+06	659529	1.26957e+07	27752.5	193312
FALSE	High	Master Protein	P27816-4	Isoform 4 of Microtubule-associated protein 4 [OS=Homo sapiens]	0	137.992	45	32	75	20	1	872	91.1	9.42	155.98	32	0	27.132	0.238	0.025	0.000133803	0.825044	0.000302719	145.3	7.58	0	284.5	10.4	5.1	66.79		116.79	7.41939e+06	2.17814e+07	3.88447e+06	1.88077e+07	7.34244e+06					271605			428102	40832.1	4.34203e+06	78108.3	36747.8
FALSE	High	Master Protein	P05023	Sodium/potassium-transporting ATPase subunit alpha-1 [OS=Homo sapiens]	0	137.601	23	24	85	13	1	1023	112.8	5.49	185.72	24	10	1.624	0.332	0.297	0.710063	0.933075	0.730767	99.98	6.36	7.34	133.3	118.6	48.2	60.53	58.45	30.99	1.51916e+07	7.07181e+06	2.10249e+06	1.27135e+07	1.9585e+07	2.47032e+07		7.43824e+06	1.66209e+07	7.69699e+06			3.67964e+06	5.74507e+06	8.89056e+06	25359.6	19890
FALSE	High	Master Protein	P02511	Alpha-crystallin B chain [OS=Homo sapiens]	0	137.346	78	19	93	19	1	175	20.1	7.33	234.05	19	0	0.117	0.174	0.941	0.0196592	0.682511	0.681193	1.67	2.81	122.34	272.3	10.3	17.5	57.33	154.09	102.81	3.34243e+08	1.19627e+08	3.70582e+08	6.81979e+08	2.8218e+08	6.37517e+06	1.2e+07	1.26056e+07	2.81967e+08	6.90297e+07	2.40216e+06	1.36445e+07	3.36303e+07	7.54934e+07	1.95608e+08	428983	3.50577e+06
FALSE	High	Master Protein	P06748	Nucleophosmin [OS=Homo sapiens]	0	136.779	68	17	68	17	1	294	32.6	4.78	181.89	17	0	0.375	0.213	0.514	0.389878	0.799353	1	17.89	4.14	22.53	220.8	52.5	26.7	42.37	107.8	84.27	5.54803e+07	2.17613e+07	2.1411e+07	3.05808e+07	4.14628e+07			364572	1.98316e+07	7.27017e+06	2.28731e+06	1.09292e+06	1.0269e+07	5.9816e+06	3.24685e+07	78036.1	202552
FALSE	High	Master Protein	P62753	40S RIBOSOMAL PROTEIN S6 [OS=Homo sapiens]	0	136.243	49	19	75	19	1	249	28.7	10.84	202.6	19	0	0.869	0.487	0.475	0.927338	0.934096	0.976578	68.13	20.63	22.74	134.5	116	49.5	24.55	45.23	62.56	2.64573e+07	4.33903e+07	3.01507e+07	4.37725e+07	4.78815e+07	1.97268e+07	3.44787e+07	3.74368e+07	6.91909e+07	3.85959e+07	6.79026e+06	1.61842e+07	1.57857e+07	3.39444e+07	1.54835e+07	155598	285231
FALSE	High	Master Protein	P11586	C-1-tetrahydrofolate synthase, cytoplasmic [OS=Homo sapiens]	0	135.981	43	31	67	31	1	935	101.5	7.3	176.5	31	0	0.734	0.171	0.203	0.819133	0.670811	0.440468	59.99	1.59	4.04	227.2	46.5	26.3	66.48	86.96	75.49	9.67132e+06	6.11991e+06	602529	1.01222e+07	1.59496e+07		3.21896e+06	758893	6.20755e+06	1.21906e+06			2.0276e+06	616354	5.65992e+06	21946	5700.04
FALSE	High	Master Protein	P12268	inosine-5'-monophosphate dehydrogenase 2 [OS=Homo sapiens]	0	135.959	62	24	55	23	1	514	55.8	6.9	160.66	24	1	1.631	0.175	0.357	0.710063	0.6859	0.848214	134.42	3.37	17.91	187.9	52.6	59.5	117.92	23.18	189.27	4.46984e+06	9.09484e+07	1.33612e+07	1.88622e+07	2.01954e+07	4.76176e+06	6.49871e+06	5.28004e+06	7.94133e+06	4.81382e+06	3.58758e+08	1.16567e+07	3.0595e+06	429612	2.61587e+06	326141	126400
FALSE	High	Master Protein	Q07020	60S ribosomal protein L18 [OS=Homo sapiens]	0	135.173	53	20	103	20	1	188	21.6	11.72	261.43	20	0	0.969	0.345	0.291	0.988018	0.942253	0.71485	101.02	11.21	8.93	121.9	139.8	38.3	32.44	64.5	57.65	6.59422e+07	1.19359e+08	6.84732e+07	1.33485e+08	8.40314e+07	9.00396e+07	9.63691e+07	8.26247e+07	2.8225e+08	1.05731e+08	1.06813e+07	3.154e+07	2.20672e+07	4.9414e+07	3.85911e+07	428021	647770
FALSE	High	Master Protein	P08758	annexin A5 [OS=Homo sapiens]	0	135.168	85	23	97	23	1	320	35.9	5.05	204.82	23	0	1.368	1.029	0.965	0.821025	0.60706	0.663446	110.93	86.66	83.3	112	61.3	126.7	60.98	54.66	68.06	1.23001e+07	1.53752e+07	4.71528e+06	3.2202e+07	2.71635e+07		8.52358e+06	1.69458e+07	4.55241e+06	8.30472e+06	1.48617e+07	9.35402e+06	2.03766e+07	4.34381e+07	7.19837e+06	55135.4	44607.4
FALSE	High	Master Protein	P32969	60S ribosomal protein L9 [OS=Homo sapiens]	0	134.497	72	11	57	11	1	192	21.9	9.95	145.44	11	0	0.524	0.267	0.458	0.601454	0.865781	0.956996	30.18	4.13	16.72	108.2	157.9	33.9	97.53	95.37	78.87	9.36624e+06		1.93549e+06	1.78747e+07	41787548			1.74672e+06	4.05776e+07	1.88901e+07		599842	6.34131e+06	4.05364e+06	5.48138e+06		18310.1
FALSE	High	Master Protein	Q16777	Histone H2A type 2-C [OS=Homo sapiens]	0	133.632	74	14	87	6	1	129	14	10.9	255.11	14	8	1.491	1.053	1.329	0.763482	0.596824	0.419406	126.11	124.14	134.16	113.8	81	105.2	81.44	56.32	50.2	6.52839e+07	3.06067e+07	1.5728e+08	5.58726e+07	2.19567e+07	3.97672e+07	3.95431e+07	3.35101e+07	1.12029e+08	6.36536e+07	9.01868e+07	4.52968e+07	5.89015e+07	2.46721e+07	3.82059e+07	109756	1.4879e+06
FALSE	High	Master Protein	P62906	60S ribosomal protein L10A [OS=Homo sapiens]	0	133.614	65	19	75	19	1	217	24.8	9.94	188.01	19	0	0.465	0.138	0.373	0.533454	0.517073	0.873165	25.25	1.48	16.15	201.4	71.8	26.8	75.29	90.87	78.41	4.39435e+07	2.20627e+07	1.13224e+07	9.74071e+07	4.56248e+07	2.03988e+07	7.38005e+06	9.85242e+06	5.64539e+07	1.56617e+07		2.60387e+06	5.83684e+06	1.39721e+07	2.57169e+07	79117.1	107112
FALSE	High	Master Protein	P05388	60S acidic ribosomal protein P0 [OS=Homo sapiens]	0	133.5	62	19	86	19	1	317	34.3	5.97	227.55	19	0	0.595	0.329	0.623	0.696504	0.931728	0.917053	39.59	8.98	41.74	195.4	45.2	59.4	80.83	82.29	91.87	6.78361e+07	1.23534e+07	1.34401e+07	1.29704e+08	8.69003e+07	1.48354e+07	6.41508e+06	1.569e+07	6.00541e+07	3.24634e+07		3.65977e+06	2.0623e+07	4.69574e+07	3.96995e+07	44299.2	127146
FALSE	High	Master Protein	P62910	60S ribosomal protein L32 [OS=Homo sapiens]	0	132.532	53	13	120	13	1	135	15.9	11.33	308.34	13	0	0.725	0.251	0.323	0.814517	0.843993	0.791138	64.71	5.05	10.58	174	104.7	21.3	27.39	31.94	77.95	1.73741e+08	1.60057e+08	9.18632e+07	1.56364e+08	1.00877e+08	9.40619e+07	9.05537e+07	9.93172e+07	3.8121e+07	1.07307e+08	2.73721e+06	1.42335e+07	2.56773e+07	4.0814e+07	1.01678e+08	573964	869043
FALSE	High	Master Protein	P51665	26S proteasome non-ATPase regulatory subunit 7 [OS=Homo sapiens]	0	130.847	58	15	63	15	1	324	37	6.77	172.11	15	0	1.446	0.266	0.447	0.784684	0.865676	0.954315	117.86	4.93	22.2	187.2	57.7	55	66.65	118.78	5.96	1.39746e+07		745260	1.1433e+07	1.78731e+07			262341	1.44344e+07	3.89564e+06			3.87573e+06	3.56209e+06	8.1783e+06		7050.3
FALSE	High	Master Protein	P06396	Gelsolin [OS=Homo sapiens]	0	128.787	23	20	86	20	1	782	85.6	6.28	234.93	20	0	1.51	0.686	0.554	0.755256	0.818725	0.971944	92.42	34.15	25.35	103.5	88.3	108.2	46.07	79.23	147.38	6.35551e+06	1.81538e+07	6.42865e+06	1.7317e+07	1.48317e+07	2.89698e+06	6.60421e+06	2.96531e+07	1.26586e+07	1.28846e+07	1.68977e+08	9.09027e+06	1.10471e+07	2.17763e+07	3.71941e+06	65099.7	60816.3
FALSE	High	Master Protein	Q92626	peroxidasin homolog [OS=Homo sapiens]	0	127.766	33	28	44	28	1	1479	165.2	7.17	105.55	28	0	13.283	15.066	0.942	0.0703319	0.00543797	0.679409	71.21	139.03	79.07	21.9	62.8	215.3	82.23	88.54	119.74	300993	492957		965460	77799.5	928176	700182	1.87137e+06	1.10622e+06	4.70446e+06	1.93248e+06	2.0322e+06	2.4247e+07	7.0666e+06	176149	1767.75
FALSE	High	Master Protein	Q02543	60S ribosomal protein L18a [OS=Homo sapiens]	0	126.449	56	19	131	19	1	176	20.7	10.71	320.48	19	0	1.154	0.28	0.257	0.929939	0.882808	0.621584	125.54	4.85	7.33	140.5	120.8	38.7	36.98	86.86	52.94	1.10493e+08	6.35436e+07	4.61693e+07	1.19985e+08	1.14066e+08	9.84558e+07	1.87886e+07	5.6298e+07	2.58631e+08	9.499e+07	8.6821e+06	4.2488e+07	2.49723e+07	3.69803e+07	6.46632e+07	227868	436771
FALSE	High	Master Protein	P06732	Creatine kinase M-type [OS=Homo sapiens]	0	126.003	54	23	61	23	1	381	43.1	7.25	143.55	23	0	0.759	0.223	0.135	0.844352	0.802807	0.195785	73.53	6.85	2.39	211.9	33.1	55.1	56.12	181.78	40.63	1.46442e+07	5.81857e+06	8.50719e+06	1.4569e+07	2.61085e+07	1.0969e+06	2.27549e+06	138104	5.5955e+07	6.60608e+06			2.81715e+06	5.08813e+06	8.57016e+06	20865.4	80479.7
FALSE	High	Master Protein	O43390-2	Isoform 2 of Heterogeneous nuclear ribonucleoprotein R [OS=Homo sapiens]	0	124.69	28	22	62	14	1	636	71.2	8.13	174.12	22	0	0.424	0.165	0.823	0.468537	0.644363	0.780559	17.11	1.71	52.46	231.3	21.9	46.8	85.07	66.15	42.44	1.83377e+07	957715	722599	1.49143e+07	1.82301e+07	1.82782e+06		714145	3.31725e+06	1.09348e+06			2.21464e+06	4.11402e+06	1.07317e+07	3434.37	6835.93
FALSE	High	Master Protein	P43686	26S proteasome regulatory subunit 6B [OS=Homo sapiens]	0	124.458	46	17	64	17	1	418	47.3	5.21	187.22	17	0	0.975	0.337	0.38	0.990795	0.937136	0.880595	110.32	6.26	14.68	208.4	45	46.6	64.33	126.03	76.61	1.71069e+07	991893	6.61952e+06	1.47351e+07	1.80255e+07	2.37664e+06	3.41661e+06	962390	1.82013e+07	3.18531e+06		473073	4.75015e+06	3.29165e+06	1.00114e+07	3556.93	62621.9
FALSE	High	Master Protein	Q71DI3	histone H3.2 [OS=Homo sapiens]	0	123.123	56	11	108	3	1	136	15.4	11.27	327.44	11	0	4.747	1.52	0.524	0.119195	0.362238	0.999845	146.18	147.43	40.2	10.7	226.6	62.6	198.53	91.45	132.14	4.96487e+06	7.45436e+07	7.95118e+08	364340	1.26866e+06	1.2189e+08	1.04955e+08	3.07088e+08	3.1058e+07	4.17327e+07	4.89816e+08	2.01258e+08	4.18022e+06	1.68222e+06	2.90558e+06	267314	7.52197e+06
FALSE	High	Master Protein	Q9NQC3	Reticulon-4 [OS=Homo sapiens]	0	122.906	29	18	59	18	1	1192	129.9	4.5	157.1	18	0	1.076	0.339	0.238	0.97114	0.937136	0.570233	131.53	7.49	5.82	144.9	69.1	86	43.03	124.75	16.67	7.55271e+06	6.56878e+06	4.55315e+06	1.21522e+07	1.35518e+07				1.43892e+07	900964			5.04511e+06	3.98143e+06	4.42005e+06	23555.7	43073.7
FALSE	High	Master Protein	P16402	Histone H1.3 [OS=Homo sapiens]	0	122.75	35	20	92	13	1	221	22.3	11.02	219.45	20	7	0.332	0.233	0.808	0.315418	0.810914	0.790652	14.61	7.44	77.48	251.2	30.2	18.6	133.99	67.51	95.49	1.97314e+07	1.4731e+09	5.0329e+08	2.39443e+08	2.11947e+07	2.12461e+07	5.02012e+07	1.41447e+07	2.87546e+07	7.82957e+07	3.61111e+06	5.33565e+07	4.99471e+07	6.28223e+06	1.15473e+07	5.28253e+06	4.76122e+06
FALSE	High	Master Protein	O60662	Kelch-like protein 41 [OS=Homo sapiens]	0	122.021	40	24	61	24	1	606	68	5.29	162.33	24	0	0.682	0.065	0.384	0.767877	0.133043	0.888709	56.79	0.33	16.02	230.6	44.5	24.9	46.42	58.51	57.48	3.84014e+07	1.70346e+07	1.02959e+07	3.58508e+07	3.3576e+07	3.89117e+06	1.17665e+07	6.47924e+06	1.36205e+07	3.55342e+06	2.43436e+06	8.09788e+06	2.80847e+06	4.67255e+06	2.24735e+07	61086.1	97401.2
FALSE	High	Master Protein	Q9Y696	Chloride intracellular channel protein 4 [OS=Homo sapiens]	0	122.008	81	16	64	16	1	253	28.8	5.59	178.97	16	0	0.963	0.748	0.75	0.98605	0.802807	0.840934	88.9	39.1	63.08	130.5	67.8	101.6	71.73	32.61	75.07	1.8279e+07	2.54633e+06	3.20315e+06	1.06988e+07	1.72185e+07	9.10369e+06		4.50137e+06	5.72863e+06	5.39297e+06	1.0189e+06		8.32914e+06	1.04957e+07	1.06974e+07	9131.15	30302.4
FALSE	High	Master Protein	Q15149-1	plectin [OS=Homo sapiens]	0	120.665	11	32	61	32	1	4684	531.5	5.96	133.89	32	0	0.987	0.614	0.697	0.990929	0.860035	0.873165	58.33	28.69	35.24	162.1	61.1	76.8	57.29	70.01	47.13	4.98255e+06	1.73461e+06	2.02323e+06	5.91456e+06	7.69784e+06	3.16376e+06	340988	1.25595e+06		2.8049e+06	785413	2.5297e+06	3.24271e+06	2.20221e+06	2.91592e+06	6220.34	19140.2
FALSE	High	Master Protein	P07237	Protein disulfide-isomerase [OS=Homo sapiens]	0	120.157	57	23	68	23	1	508	57.1	4.87	156.83	23	0	1.048	0.888	0.922	0.985594	0.708676	0.69849	86.33	71.48	67.65	124.2	84.5	91.3	84.48	88.75	61.52	1.30215e+07	5.12915e+07	1.34069e+07	7.85713e+06	1.78368e+07	5.69322e+06	2.64548e+07	1.01251e+07	1.75634e+06	9.1238e+06		5.56316e+06	9.85537e+06	1.95663e+07	7.62052e+06	183932	126832
FALSE	High	Master Protein	O00560-1	Syntenin-1 [OS=Homo sapiens]	0	120.048	64	14	62	14	1	298	32.4	7.53	145.31	14	0	1.659	0.649	0.418	0.707195	0.843027	0.916616	101.11	31.81	16.05	112.7	102	85.3	75.14	111.48	78.38	5.70562e+06	1.06665e+07	1.53457e+06	2.31741e+07	1.42225e+07	6.36768e+06		5.1781e+07	8.11657e+06	1.14812e+07		1.08131e+06	8.07728e+06	1.1983e+07	3.33908e+06	38250	14517.3
FALSE	High	Master Protein	P46778	60S ribosomal protein L21 [OS=Homo sapiens]	0	119.593	61	17	72	17	1	160	18.6	10.49	182.84	17	0	0.46	0.382	1.046	0.526287	0.979718	0.599127	27.39	13.85	106.55	170.4	45.2	84.4	65.73	75.4	74.93	2.36882e+07	3.1668e+07	2.03185e+07	9.0194e+07	6.61459e+07	1.91232e+06	7.25607e+06	2.36289e+07	8.40503e+06	2.09105e+07		5.50061e+06	1.56923e+07	3.17132e+07	1.3863e+07	113562	192217
FALSE	High	Master Protein	E9PAV3	Nascent polypeptide-associated complex subunit alpha, muscle-specific form [OS=Homo sapiens]	0	116.698	32	32	66	32	1	2078	205.3	9.58	143.63	32	0	0.845	0.172	0.269	0.908925	0.674218	0.657702	85.78	2.76	4.98	263.3	25.8	11	107.49	36.21	65.12	4.55917e+06	5.28445e+07	1.20402e+07	1.63636e+07	6.31227e+06		1.90431e+06		972836	1.17781e+06		666806	501897	120974	2.66815e+06	189501	113902
FALSE	High	Master Protein	P13535	Myosin-8 [OS=Homo sapiens]	0	114.258	21	33	49	12	1	1937	222.6	5.74	114.75	33	17	2.683	2.434	4.033	0.516833	0.14205	0.0216197	121.42	138.44	146.58	161.5	37.5	101	97.14	135.22	151.06	8.57077e+06	900083	1.16392e+07	1.40468e+06	2.36879e+06	6.82305e+06	501418	489817	1.7532e+06	550372	1.48125e+06		1.40279e+06	3.09535e+07	5.01585e+06	3227.7	110109
FALSE	High	Master Protein	Q99460	26S proteasome non-ATPase regulatory subunit 1 [OS=Homo sapiens]	0	114.154	31	18	61	18	1	953	105.8	5.39	174.43	18	0	1.074	0.268	0.821	0.972214	0.867509	0.780559	111.5	4.61	62.25	165.5	56.9	77.6	77.07	40.7	24.09	1.25543e+07	3.59313e+06	3.9351e+06	1.57385e+07	2.70968e+07	6.25284e+06	2.45221e+06	2.55439e+06	5.56536e+06	4.31953e+06		5.88944e+06	4.25056e+06	6.98156e+06	7.34712e+06	12885	37226.8
FALSE	High	Master Protein	P08708	40S ribosomal protein S17 [OS=Homo sapiens]	0	113.586	48	10	77	10	1	135	15.5	9.85	184.18	10	0	1.006	0.466	0.596	0.998757	0.944753	0.942555	101.78	19.65	32.48	177.2	57.9	64.9	86.8	74.55	93.28	3.50546e+07	2.48727e+06	2.4803e+06	5.46759e+07	4.45282e+07			6.01452e+06	2.75143e+07	1.14553e+07		512330	1.28386e+07	2.32363e+07	2.05149e+07	8919.37	23464.1
FALSE	High	Master Protein	P30101	Protein disulfide-isomerase A3 [OS=Homo sapiens]	0	113.218	57	24	75	24	1	505	56.7	6.35	180.51	24	0	1.161	0.915	0.762	0.925242	0.690927	0.831607	96.3	53.87	60.88	147	78.3	74.8	67.84	13.55	86.73	6.12902e+06	1.55096e+06	4.29815e+06	6.8884e+06	1.33379e+07	3.60199e+06	3.46193e+06	2.83551e+06	2.58802e+06	3.26452e+06	1.97158e+06	1.32971e+06	4.9308e+06	1.00022e+07	3.58687e+06	5561.76	40661.3
FALSE	High	Master Protein	P62158	Calmodulin [OS=Homo sapiens]	0	112.714	56	8	72	8	1	149	16.8	4.22	157.02	8	0	1.762	0.921	0.631	0.660901	0.701528	0.914773	99.97	79.15	32.18	120.7	83.8	95.5	85.53	110.48	43.16	3.69317e+06	2.54084e+06	1.35736e+07	2.71209e+06	4.55929e+06	2.56445e+06	605602	1.04571e+07	1.34567e+06	2.92859e+06	3.05478e+06	1.59582e+06	2.79889e+06	4.8007e+06	2.16134e+06	9111.48	128409
FALSE	High	Master Protein	Q13310-3	Isoform 3 of Polyadenylate-binding protein 4 [OS=Homo sapiens]	0	112.445	34	22	60	13	1	660	72.3	9.35	154.54	22	9	0.334	0.219	0.61	0.317949	0.802807	0.930191	9.61	3.99	27.06	212.5	48.6	38.9	24.64	36.68	42.81	1.33701e+07	1.87021e+07	1.43611e+07	2.44862e+07	1.9481e+07	2.31757e+06	5.29996e+06	2.98375e+06	4.27451e+06	5.96544e+06		1.99946e+06	3.42742e+06	4.96452e+06	7.82453e+06	67066	135859
FALSE	High	Master Protein	Q13557-6	Isoform Delta 9 of Calcium/calmodulin-dependent protein kinase type II subunit delta [OS=Homo sapiens]	0	112.375	50	20	48	17	1	513	57.9	7.14	148.38	20	3	0.907	0.199	0.192	0.951631	0.760217	0.405063	71.21	2.21	2.12	202.7	50.2	47.1	45.25	6.99	33.38	7.31821e+06			7.24221e+06	1.50025e+07				1.90414e+06	1.72478e+06			2.16287e+06	1.33676e+06	4.28281e+06
FALSE	High	Master Protein	P08253	72 kDa type IV collagenase [OS=Homo sapiens]	0	112.061	40	24	39	24	1	660	73.8	5.47	95.82	24	0	9.813	18.37	2.509	0.0848033	8.96005e-05	0.0989423	58.35	103.58	74.4	5.8	38.5	255.7	49.25	126.11	33.08	739987	579506		626817	150379			1.79158e+06	3.97059e+06	2.57418e+07			3.34944e+07	2.07945e+07	433060	2078.11
FALSE	High	Master Protein	P62249	40S ribosomal protein S16 [OS=Homo sapiens]	0	110.606	65	18	80	18	1	146	16.4	10.21	170.38	18	0	0.449	0.545	1.137	0.508171	0.897055	0.537606	18.81	21.98	104	132.2	117.7	50	57.26	76.67	83.2	7.16344e+07	1.77766e+08	2.28025e+07	1.36628e+08	1.11461e+08	2.7903e+08	9.92241e+07	1.11841e+08	4.63207e+07	6.59882e+07	5.40604e+06	4.36614e+07	4.07494e+07	1.01541e+08	4.19224e+07	637468	215716
FALSE	High	Master Protein	P62280	40S ribosomal protein S11 [OS=Homo sapiens]	0	109.325	75	16	82	16	1	158	18.4	10.3	176.56	16	0	0.843	0.355	0.465	0.908438	0.950685	0.966101	69.27	10.88	21.46	179.6	77.6	42.8	15.32	63.23	51.02	7.84775e+07	7.79622e+07	6.83951e+07	7.9575e+07	1.02092e+08	5.44055e+06	3.35814e+07	7.05163e+07	3.38842e+07	6.30405e+07		1.78527e+07	1.87116e+07	4.11651e+07	4.59272e+07	279573	647030
FALSE	High	Master Protein	P04264	Keratin, type II cytoskeletal 1 [OS=Homo sapiens]	0	108.441	32	21	72	20	1	644	66	8.12	145	21	1	5.077	3.454	0.374	0.10188	0.0587401	0.873165	143.83	142.84	17.19	32.7	138.9	128.4	175.91	107.37	43.4	2.24805e+07	9.65804e+08	1.74269e+08	1.07896e+07	4.17192e+06	3.16281e+07	7.04723e+08	5.11488e+08	9.5414e+07	7.57032e+07	8.81707e+07	1.34011e+08	4.06919e+07	8.82456e+07	1.31562e+07	3.46338e+06	1.64861e+06
FALSE	High	Master Protein	Q93077	Histone H2A type 1-C [OS=Homo sapiens]	0	107.859	79	14	74	2	1	130	14.1	11.05	199.89	14	4	2.479	0.472	0.662	0.436526	0.940244	0.900871	137.25	32.53	64.21	107.6	77.9	114.5	97.96	46.3	77.07	1.13299e+07	9.0769e+06	3.25344e+07	4.6346e+06	3.0677e+06	6.57779e+06	9.59967e+06	4.64186e+06	9.93819e+06	2.77304e+06	2.09076e+07	1.129e+07	8.26844e+06	1.45532e+06	6.63059e+06	32549.8	307781
FALSE	High	Master Protein	P62701	40S ribosomal protein S4, X isoform [OS=Homo sapiens]	0	107.001	72	24	72	16	1	263	29.6	10.15	149.44	24	7	0.863	0.495	0.581	0.92399	0.931728	0.954315	66.37	20.52	30.51	149.2	107.2	43.6	49	83.73	92.15	2.7649e+07	1.76002e+07	1.93503e+07	5.31374e+07	2.74618e+07	6.24224e+07	6.06351e+06	1.87664e+07	2.1057e+07	1.97379e+07	3.08886e+06	5.73274e+06	1.1267e+07	2.75724e+07	1.61809e+07	63114.3	183057
FALSE	High	Master Protein	P13645	Keratin, type I cytoskeletal 10 [OS=Homo sapiens]	0	106.904	28	17	60	14	1	584	58.8	5.21	153.73	17	2	14.823	4.878	0.314	0.00237098	0.0207459	0.774139	121.41	107.32	9.29	33	179.1	87.9	60.11	67.96	64.65	4.57914e+06	5.53423e+06	6.26817e+06	1.15171e+06	1.65944e+06	5.78941e+06	5.69177e+07	5.89611e+07	2.48887e+07	2.35068e+07	3.8847e+06	1.21823e+07	1.22401e+07	2.46479e+07	2.67983e+06	19845.8	59298.1
FALSE	High	Master Protein	P11047	Laminin subunit gamma-1 [OS=Homo sapiens]	0	106.412	24	24	40	24	1	1609	177.5	5.12	85.69	24	0	19.882	19.686	1.472	0.11218	0.00077384	0.356492	91.34	123.73	103.78	12.2	146.5	141.3	84.74	93.93	136.67	25904.9	814010	287457	226240	365789		686885	5.75251e+06	2.05513e+06	1.084e+07	2.20865e+06	3.7488e+06	2.84402e+07	2.93161e+06	15160.2	2919.04	2719.39
FALSE	High	Master Protein	P00568	Adenylate kinase isoenzyme 1 [OS=Homo sapiens]	0	106.081	75	14	57	14	1	194	21.6	8.63	153.07	14	0	0.252	0.107	0.472	0.183077	0.364582	0.973525	5.45	1.06	17.59	244.4	34.8	20.8	17.56	57.28	37.92	2.87432e+07	2.91135e+07	4.21198e+07	4.02974e+07	3.58371e+07		6.80286e+06	1.21179e+06	3.87892e+06	6.70666e+06		4.76872e+06	3.0521e+06	2.27465e+06	1.68213e+07	104401	398461
FALSE	High	Master Protein	Q16363	Laminin subunit alpha-4 [OS=Homo sapiens]	0	105.346	17	25	29	25	1	1823	202.4	6.28	82.56	25	0	9.338	16.702	1.429	0.27177	0.000142241	0.376658	126.94	91.21	120.55	5.2	73.2	221.6	65.65	131.37	103.02	232327		307768	102432	58597.9		413213	1.12201e+07				650736	1.70867e+07	6.51878e+06	135964		2911.55
FALSE	High	Master Protein	P41252	isoleucine--tRNA ligase, cytoplasmic [OS=Homo sapiens]	0	104.248	16	15	62	15	1	1262	144.4	6.15	145.9	15	0	1.208	0.311	0.31	0.900409	0.920661	0.762103	99.1	7.04	10.8	155	112.6	32.5	43.5	130.1	60.23	4.72852e+06	1.51611e+06	4.65683e+06	6.60698e+06	6.731e+06		1.44595e+06	1.05744e+06	2.75285e+07	8.16252e+06		559295	1.92338e+06	990330	2.76726e+06	5436.8	44054.5
FALSE	High	Master Protein	P35998	26S proteasome regulatory subunit 7 [OS=Homo sapiens]	0	102.519	52	23	55	23	1	433	48.6	5.95	126.54	23	0	0.325	0.286	1.174	0.304455	0.891818	0.51184	6.67	4.74	67.53	223.4	38.8	37.8	57.45	58.01	36.36	1.20141e+07	2.98327e+06	3.20101e+06	9.05744e+06	1.20153e+07	2.54602e+06	2.56132e+06	731919		971034		1.53327e+06	2.71238e+06	1.48626e+06	7.03099e+06	10698	30282.1
FALSE	High	Master Protein	P22314	Ubiquitin-like modifier-activating enzyme 1 [OS=Homo sapiens]	0	102.257	34	21	59	21	1	1058	117.8	5.76	131.37	21	0	1.041	0.545	0.719	0.988018	0.896158	0.857268	90.44	16.72	46.72	103	83.1	113.9	57.8	36.63	39.55	1.41147e+07	3.43545e+06	1.61816e+07	6.09778e+06	7.33894e+06	2.70404e+06	6.63292e+06	7.55846e+06	5.92163e+06	4.06182e+06	9.32382e+06	1.19096e+07	4.33903e+06	7.05923e+06	8.26033e+06	12319.5	153081
FALSE	High	Master Protein	Q00610-1	Clathrin heavy chain 1 [OS=Homo sapiens]	0	101.825	18	25	63	25	1	1675	191.5	5.69	129.7	25	0	1.599	1.063	0.622	0.722264	0.589318	0.917849	94.21	49.99	20.52	117.4	77	105.6	59.55	55.84	60.31	6.21117e+06	3.91908e+06	354513	6.37961e+06	7.98971e+06	5.28695e+06	728065	4.07086e+06	2.17746e+06	4.722e+06		2.33831e+06	9.23151e+06	5.58472e+06	3.63494e+06	14053.9	3353.76
FALSE	High	Master Protein	P62333	26S proteasome regulatory subunit 10B [OS=Homo sapiens]	0	100.084	39	19	54	19	1	389	44.1	7.49	139.78	19	0	0.341	0.263	0.784	0.331508	0.859463	0.811453	8.16	4.84	73.35	208.9	38.3	52.8	61.4	71.2	84.69	3.00153e+07		2.73403e+06	2.03756e+07	2.86634e+07			1.7434e+06	4.43365e+06	8.77726e+06	682084		1.03164e+07	6.11088e+06	1.75658e+07		25864.5
FALSE	High	Master Protein	P46777	60S ribosomal protein L5 [OS=Homo sapiens]	0	99.615	50	17	58	17	1	297	34.3	9.72	144.52	17	0	0.833	0.595	0.502	0.900409	0.876075	1	67.85	26.51	24.06	135	114.7	50.3	31.76	60.3	40.16	1.11655e+07	3.02722e+07	2.90153e+07	2.68511e+07	2.38961e+07	9.86248e+06	8.62381e+06	2.32566e+07	3.95941e+07	2.28207e+07	4.83844e+06	8.32812e+06	1.34945e+07	1.20009e+07	6.53437e+06	108556	274490
FALSE	High	Master Protein	P11055	Myosin-3 [OS=Homo sapiens]	0	97.962	18	27	43	13	1	1940	223.8	5.81	101.6	27	0	1.916	0.477	0.198	0.602401	0.976108	0.424316	72.72	28.29	4.91	192.2	73.3	34.5	77.48	33.15	44.22	5.92338e+06	562475	1.55995e+06	1.97918e+06	3.36114e+06		392169		754302	759738		355199	180184	477125	3.46652e+06	2017.04	14757.4
FALSE	High	Master Protein	P13929-1	Beta-enolase [OS=Homo sapiens]	0	97.863	29	12	58	10	1	434	47	7.71	153.86	12	0	0.178	0.294	1.19	0.0752971	0.893544	0.50045	0.82	5.71	52.75	246.3	11	42.7	78.13		128.71	6.30787e+06	889177	365571	4.1512e+06	4.41825e+06			185821					156090	3.31735e+06	3.69153e+06	3188.6	3458.38
FALSE	High	Master Protein	P61978-2	Isoform 2 of Heterogeneous nuclear ribonucleoprotein K [OS=Homo sapiens]	0	97.541	58	18	49	18	1	464	51	5.33	121.72	18	0	3.581	0.41	0.378	0.227698	0.991852	0.877384	137.48	16.12	18.91	113	148.8	38.2	46.41	85.92	60.9	6.53569e+06		1.52756e+07	8.34551e+06	6.23555e+06			2.55727e+06	2.19534e+07	9.73106e+06	6.34214e+06	2.94237e+06	1.99288e+06	2.11852e+06	3.82486e+06		144510
FALSE	High	Master Protein	Q9Y3I0	tRNA-splicing ligase RtcB homolog [OS=Homo sapiens]	0	97.433	45	20	41	20	1	505	55.2	7.23	100.31	20	0	0.484	0.257	0.614	0.554856	0.850854	0.926077	15.06	2.35	12.14	203.2	51.8	44.9	9.07	39.34	13.75	8.79797e+06	8.92342e+06	7.69253e+06	8.4557e+06	9.88347e+06		1.87193e+06	2.92e+06	1.0727e+06	2.69209e+06		1.94602e+06	2.02169e+06	1.55071e+06	5.14881e+06	31999.4	72772.8
FALSE	High	Master Protein	P05556-1	Integrin beta-1 [OS=Homo sapiens]	0	97.398	22	19	68	19	1	798	88.4	5.39	169.57	19	0	1.647	1.371	0.686	0.710063	0.417891	0.881998	92.65	58.97	47.52	106.2	113.3	80.5	35.99	60.68	75.95	1.78203e+07	3.98797e+07	1.8111e+07	2.396e+07	2.47948e+07	2.5987e+07	2.27894e+07	6.668e+07	2.55593e+07	1.95784e+07	2.12398e+06	1.54765e+07	2.13088e+07	3.68327e+07	1.04289e+07	143009	171334
FALSE	High	Master Protein	P16401	Histone H1.5 [OS=Homo sapiens]	0	97.093	35	16	68	9	1	226	22.6	10.92	154.1	16	0	0.433	0.482	1.05	0.482729	0.936246	0.596345	25.07	31.64	125.27	247.5	25.9	26.6	154.72	91.67	94.79	4.23261e+06	3.87474e+08	6.651e+07	5.73731e+07	4.81383e+06	5.99279e+06	1.24963e+07	3.25773e+06	1.79732e+06	2.22777e+07	2.27147e+06	1.67794e+07	2.23182e+07	2.05397e+06	2.47704e+06	1.38949e+06	629197
FALSE	High	Master Protein	Q6ZMU5-1	Tripartite motif-containing protein 72 [OS=Homo sapiens]	0	96.696	53	16	46	16	1	477	52.7	6.48	89.19	16	0	0.827	0.143	0.167	0.897887	0.543512	0.316801	56.81	2.32	3.34	224.1	60.8	15.1	60.98	72.2	40.93	1.0672e+07	1.20602e+07	8.95072e+06	1.18649e+07	3.10386e+07	4.49105e+06	3.22174e+06			579309	958640	667093	1.24197e+06	461964	6.24555e+06	43248	84675.5
FALSE	High	Master Protein	P62805	histone H4 [OS=Homo sapiens]	0	96.53	69	15	115	15	1	103	11.4	11.36	256.13	15	0	0.907	0.637	0.611	0.951631	0.846976	0.930093	109.82	55.18	45.55	164.2	74.9	60.8	90.65	68.95	128.31	4.89618e+08	1.11052e+08	9.65768e+07	1.73331e+08	7.64035e+07	4.34915e+07	5.06681e+07	3.22804e+07	1.57638e+08	1.32576e+08	8.6636e+06	5.02097e+07	2.4424e+08	3.37151e+07	2.86538e+08	398231	913635
FALSE	High	Master Protein	Q9Y4K0	Lysyl oxidase homolog 2 [OS=Homo sapiens]	0	95.821	37	19	38	19	1	774	86.7	6.38	84.17	19	0	8.774	9.556	1.444	0.338311	0.00172199	0.36824	133.28	136.97	105.57	4.5	47.6	248	109.06	79.08	106.51	161731	1.31534e+06	1.8293e+06	200536	128821	2.13949e+06	866132	5.72547e+06	1.38532e+06	6.68145e+06		830018	3.06103e+07	1.11514e+07	94649.3	4716.82	17305.5
FALSE	High	Master Protein	P12109	Collagen alpha-1(VI) chain [OS=Homo sapiens]	0	95.452	24	18	38	18	1	1028	108.5	5.43	80.39	18	0	12.18	13.377	0.934	0.0124438	0.000400866	0.687952	108.41	137.09	107.87	5.8	199.3	94.9	21.67	96.87	116.18	285316			428703	427660			3.40363e+07		6.36378e+06		2.95325e+06	3.47973e+07	7.00914e+06	166974
FALSE	High	Master Protein	P07737	profilin-1 [OS=Homo sapiens]	0	94.897	79	16	63	16	1	140	15	8.27	157.11	16	0	0.672	0.478	0.64	0.759839	0.937136	0.914773	34.61	14.21	31.62	169	70.2	60.7	26.62	45.51	57.8	2.39684e+07	3.13306e+07	1.48429e+07	3.1364e+07	2.60921e+07	4.92124e+06	1.04816e+07	1.08406e+07	1.83438e+07	1.81619e+07	4.60143e+06	6.02657e+06	1.45711e+07	1.67215e+07	1.4027e+07	112352	140417
FALSE	High	Master Protein	Q9UQ80	proliferation-associated protein 2G4 [OS=Homo sapiens]	0	94.001	62	15	41	15	1	394	43.8	6.55	113.32	15	0	0.564	0.154	0.763	0.65003	0.596824	0.83076	33.86	0.89	12.26	243.8	36.1	20	89.01	101.43	101.9	9.96559e+06	4.03837e+06	2.83483e+07	4.57448e+06	8.95106e+06		4.86751e+06	1.32643e+06		580335		2.20296e+06	735695	161254	5.83213e+06	14481.6	268181
FALSE	High	Master Protein	Q9Y623	Myosin-4 [OS=Homo sapiens]	0	93.408	18	29	35	6	1	1939	222.9	5.85	72.71	29	6	0.01	0.609	100	2.54729e-17	0.92922	3.12297e-17		32.24		36.4		263.6	69.62		139.78	94613.8	522652		202376	231587								119659	2.05004e+07	55370.6	1874.23
FALSE	High	Master Protein	P07910-1	Heterogeneous nuclear ribonucleoproteins C1/C2 [OS=Homo sapiens]	0	93.307	39	18	61	18	1	306	33.7	5.08	157.09	18	0	1.043	0.352	0.339	0.987136	0.948695	0.822595	91.17	9.84	10.61	136.7	108.1	55.1	51.09	51.01	69.83	2.77464e+07	8.39716e+06	2.67238e+07	1.09305e+07	1.44493e+07	1.37537e+07	2.50833e+06	6.63401e+06	1.14262e+07	1.35848e+07		1.14285e+06	5.82443e+06	7.89628e+06	1.6238e+07	30112.3	252812
FALSE	High	Master Protein	P02545	Prelamin-A/C [OS=Homo sapiens]	0	93.243	34	21	52	5	1	664	74.1	7.02	127.53	21	15	0.778	0.371	0.413	0.862289	0.970355	0.914773	82.62	13.44	15.02	191.4	42.4	66.3	150.74	76.41	80.5	6.02757e+06	1.25139e+08	2.05255e+07	1.0205e+07	8.10419e+06	1.71439e+06	2.25842e+06	990863	6.4379e+06	6.96343e+06		7.17161e+06	3.53418e+06	947105	3.5275e+06	448751	194175
FALSE	High	Master Protein	P01860	Immunoglobulin heavy constant gamma 3 [OS=Homo sapiens]	0	93.058	35	7	40	4	1	377	41.3	7.9	100.44	7	0	0.01	0.029	100	2.54729e-17	0.0314952	3.12297e-17		0		274.4		25.6	141.22			3.03607e+07			21846.5										76124.6	1.77679e+07
FALSE	High	Master Protein	P61313-1	60S ribosomal protein L15 [OS=Homo sapiens]	0	93.016	45	12	74	12	1	204	24.1	11.62	172.61	12	0	0.886	0.253	0.309	0.939297	0.845562	0.761005	93.37	6.54	10.15	120.7	159.5	19.9	30.47	99.58	52.41	1.57733e+08	1.96212e+08	1.14733e+08	1.40059e+08	8.48501e+07	6.23826e+08	1.85096e+08	8.22624e+07	4.54022e+07	2.22199e+08	7.75169e+06	2.28369e+07	2.32566e+07	3.6833e+07	9.23098e+07	703618	1.0854e+06
FALSE	High	Master Protein	P14866	Heterogeneous nuclear ribonucleoprotein L [OS=Homo sapiens]	0	92.817	29	13	54	13	1	589	64.1	8.22	112.86	13	0	0.29	0.179	0.595	0.243222	0.697404	0.942555	8.41	1.59	42.84	201.6	72.6	25.8	14.17	48.71	76.8	1.48318e+07	1.54942e+07	1.92682e+07	1.75256e+07	2.07498e+07		6.67211e+06	2.1046e+06	9.11305e+06	5.96493e+06	1.34934e+06	5.37707e+06	3.72161e+06	739581	8.67998e+06	55562.4	182281
FALSE	High	Master Protein	P62266	40S ribosomal protein S23 [OS=Homo sapiens]	0	91.744	67	15	58	15	1	143	15.8	10.49	135.64	15	0	0.767	0.416	0.671	0.851639	0.988251	0.893792	67.09	12.4	49.9	110.9	132.5	56.6	75.07	35.24	87.05	5.56305e+07	2.04709e+08	2.13369e+07	1.01578e+08	7.9099e+07	9.59691e+07	5.15694e+07	1.365e+08	9.44705e+07	7.17558e+07	3.53277e+06	9.63743e+07	2.51795e+07	6.46019e+07	3.25565e+07	734088	201851
FALSE	High	Master Protein	P10809	60 kDa heat shock protein, mitochondrial [OS=Homo sapiens]	0	90.825	32	12	40	12	1	573	61	5.87	111.15	12	0	5.097	0.57	0.632	0.1009	0.891818	0.914773	136.33	47.78	53.98	35.9	143.1	121.1	217.89	112.97	116.99	1.20298e+06	2.18773e+06	2.45539e+08	436815	1.30013e+06		7.46512e+06	2.56858e+07	3.60583e+06	1.92742e+06	1.37095e+07	2.70412e+07	490528	1.40551e+06	704014	7845.22	2.32285e+06
FALSE	High	Master Protein	P62081	40S ribosomal protein S7 [OS=Homo sapiens]	0	89.391	72	15	48	15	1	194	22.1	10.1	133.3	15	0	0.393	0.421	0.874	0.418565	0.982156	0.733938	14.24	14.46	89.11	237	18.4	44.6	64.26	78.82	96.23	1.69076e+07		5.28467e+06	3.73846e+07	2.40567e+07	1.30114e+06	1.22271e+06	1.56218e+06	5.90793e+06	2.51876e+06	938130	1.43725e+06	1.00191e+07	1.31867e+07	9.89476e+06		49994
FALSE	High	Master Protein	P13611	Versican core protein [OS=Homo sapiens]	0	89.167	7	19	41	19	1	3396	372.6	4.51	108.18	19	0	17.974	42.553	0.82	0.00845267	9.35919e-07	0.780827	32.14	134.89	57.44	0.3	138.2	161.5	112.52	61.41	45.85	66844.1			22035.8	282703		2.39183e+07	4.01197e+07	4.4429e+06	3.66309e+07		1.78224e+07	4.86829e+07	3.45715e+07	39119
FALSE	High	Master Protein	P30050-1	60S ribosomal protein L12 [OS=Homo sapiens]	0	88.627	80	14	64	14	1	165	17.8	9.42	161.45	14	0	1.018	0.315	0.336	0.992084	0.925995	0.815236	89.82	7.49	10.83	153.3	97.5	49.2	26.63	29.14	39.71	7.37347e+07	7.208e+07	4.58817e+07	6.49806e+07	3.90893e+07	4.13051e+07	6.37015e+07	3.4273e+07	5.51227e+07	3.36939e+07		2.0847e+07	9.71732e+06	2.28258e+07	4.31515e+07	258480	434049
FALSE	High	Master Protein	P14625	Endoplasmin [OS=Homo sapiens]	0	88.479	33	23	60	22	1	803	92.4	4.84	136.49	23	0	1.256	1.246	0.824	0.878363	0.479587	0.780559	100.6	84.35	57.14	116.3	101.4	82.3	74.78	52.57	74.1	2.73592e+06	2.4531e+07	1.15531e+07	6.62632e+06	9.73522e+06	5.65415e+06	9.52838e+06	8.49045e+06	1.12504e+06	9.86269e+06	3.16695e+06	5.70697e+06	8.32961e+06	1.81287e+07	1.60114e+06	87968.3	109294
FALSE	High	Master Protein	O75083	WD repeat-containing protein 1 [OS=Homo sapiens]	0	88.043	47	18	52	18	1	606	66.2	6.65	119.82	18	0	1.249	0.681	0.558	0.881426	0.824173	0.96943	106.66	33.71	29.01	141.8	89.1	69.1	60.35	62.3	79.8	5.26864e+06	2.22946e+06	1.519e+06	8.05448e+06	7.40191e+06	5.6692e+06	1.52232e+06	1.60652e+06	6.65261e+06	3.31055e+06	2.05232e+06	1.05799e+06	3.21089e+06	7.21175e+06	3.08335e+06	7994.87	14370.1
FALSE	High	Master Protein	Q9P2J5	Leucine--tRNA ligase, cytoplasmic [OS=Homo sapiens]	0	87.959	27	22	41	22	1	1176	134.4	7.3	100.46	22	0	1.055	0.213	0.511	0.981707	0.799353	1	111.87	3.09	24.14	170.9	95.4	33.6	55.87	59.76	38.78	4.87642e+06	7.74345e+06	1.25449e+06	8.6563e+06	1.09555e+07	1.03129e+06	2.87143e+06	7.59823e+06	4.34685e+06	4.32392e+06	1.01027e+06	2.21911e+06	2.05603e+06	1.12942e+06	2.85381e+06	27768.1	11867.7
FALSE	High	Master Protein	P83731	60S ribosomal protein L24 [OS=Homo sapiens]	0	87.602	55	13	65	13	1	157	17.8	11.25	151.26	13	0	1.13	0.376	0.33	0.942219	0.97593	0.806172	105.19	12.86	13.21	147.6	118.2	34.2	31.62	37.65	63.15	3.72618e+07	6.43961e+07	7.84828e+07	6.33284e+07	3.88213e+07	7.51633e+07	2.756e+07	5.09642e+07	3.61503e+07	5.07045e+07	4.64358e+06	1.93391e+07	1.11202e+07	2.73111e+07	2.18066e+07	230925	742462
FALSE	High	Master Protein	P12882	Myosin-1 [OS=Homo sapiens]	0	87.557	18	28	36	4	1	1939	223	5.74	71.8	28	1	0.01	4.763	100	2.54729e-17	0.0905322	3.12297e-17		0		32.9		267.1	56.07			106146			243709	378355									1.97674e+06	62119.4
FALSE	High	Master Protein	Q9Y265	RuvB-like 1 [OS=Homo sapiens]	0	87.103	48	19	46	19	1	456	50.2	6.42	121.16	19	0	0.366	0.289	0.682	0.373939	0.892254	0.887009	10.95	5.5	46.41	182.4	60.5	57.2	29.99	56.56	45.74	9.07793e+06	7.32289e+06	9.94548e+06	1.2919e+07	1.56215e+07	4.69735e+06	1.96037e+06	1.39811e+06	6.26095e+06	3.2993e+06	4.29298e+06	1.81256e+06	4.93444e+06	2.26312e+06	5.31265e+06	26259.9	94086.1
FALSE	High	Master Protein	P69905	Hemoglobin subunit alpha [OS=Homo sapiens]	0	86.908	45	9	82	9	1	142	15.2	8.68	174.01	9	0	8.282	22.23	1.746	0.0224548	3.41816e-05	0.248204	139.76	118.99	140.24	3.7	109.1	187.2	120.97	108.61	105.22	1.30489e+07	2.07493e+06	324061	2.44234e+07	2.43719e+06	4.95723e+08	7.17346e+07	2.32271e+08	4.60312e+07	4.59107e+07	9.98221e+07	2.65499e+07	1.51728e+08	4.75783e+08	7.63658e+06	7440.71	3065.68
FALSE	High	Master Protein	P35221	Catenin alpha-1 [OS=Homo sapiens]	0	86.418	31	19	53	19	1	906	100	6.29	123.77	19	0	2.251	0.918	0.387	0.504886	0.687544	0.893443	85	45.27	13.62	91	77.8	131.2	62.59	74.32	28.77	1.37372e+06	2.09717e+06	338717	3.27354e+06	3.53737e+06	1.69099e+06	1.86985e+06	5.92056e+06		1.72145e+06			2.46091e+06	3.71765e+06	803940	7520.46	3204.33
FALSE	High	Master Protein	P46976-2	Isoform GN-1 of Glycogenin-1 [OS=Homo sapiens]	0	86.076	46	12	65	12	1	333	37.5	5.4	158.75	12	0	2.149	0.617	0.241	0.539466	0.859463	0.58397	137.65	38.68	7.68	67.4	191.6	41	70.04	98.17	76.43	3.2969e+07	3.18915e+07	3.06307e+07	1.04381e+08	3.1826e+07	3.50104e+08	2.69425e+07	2.65621e+08	2.29712e+07	9.06575e+07	9.25645e+06	3.33387e+07	1.12645e+07	5.20287e+07	1.92943e+07	114363	289772
FALSE	High	Master Protein	Q13203	Myosin-binding protein H [OS=Homo sapiens]	0	85.43	44	14	28	14	1	477	52	6.73	87.5	14	0	1.052	5.85	5.26	0.982553	0.0111833	0.00767901	34.61	72.76	41.59	166.1	21.4	112.5	58.78	10.86	46.07	3.89866e+06		2.17551e+06	5.81014e+06	9.50173e+06			662330		567900		2.31403e+06	5.63608e+06	3.2259e+06	2.2816e+06		20580.7
FALSE	High	Master Protein	P22105-3	Isoform 4 of Tenascin-X [OS=Homo sapiens]	0	85.14	11	23	37	23	1	4244	458.1	5.17	65.26	23	0	5.219	7.057	2.268	0.547377	0.00567699	0.130865	83.33	96.96	84.89	7	63	230	51.82	45.1	106.16	240718		206841	113628	65380.3		593022	1.63229e+06		1.36968e+06		4.23298e+06	5.00195e+06	2.65261e+07	140875		1956.75
FALSE	High	Master Protein	Q8IUE6	Histone H2A type 2-B [OS=Homo sapiens]	0	84.499	64	12	49	2	1	130	14	10.89	145.99	12	0	1.428	0.941	0.561	0.794391	0.674218	0.966155	54.05	67.4	24.07	117.1	112	70.9	65.84		77.32	3.07333e+06		5.30673e+06	2.36926e+06	746291				2.58038e+06				3.0153e+06	883616	1.79859e+06		50202.7
FALSE	High	Master Protein	P0DMV8	heat shock 70 kDa protein 1A [OS=Homo sapiens]	0	84.222	45	19	62	19	1	641	70	5.66	129.66	19	0	1.176	0.806	0.607	0.917252	0.76596	0.9333	120.26	43.64	43.82	175.5	37.8	86.7	114.04	83.09	56.99	4.32159e+06	2.66545e+06	4.43168e+07	1.38559e+07	9.43778e+06	7.48776e+06	2.03155e+06	8.69051e+06	1.88182e+06	1.19568e+06	3.88953e+06	2.52605e+06	5.59553e+06	9.63794e+06	2.52911e+06	9558.33	419245
FALSE	High	Master Protein	P05386	60S acidic ribosomal protein P1 [OS=Homo sapiens]	0	84.215	61	5	45	5	1	114	11.5	4.32	129.1	5	0	0.099	0.251	2.059	0.0108146	0.843993	0.168933	1.33	4.48	136.33	279.9	5	15.1	89.42	99.77	109.82	1.42139e+08	538886	4.44004e+06	1.46316e+08	1.19288e+08	1.16805e+07	1.45357e+07	2.13327e+06	2.12302e+06	1.09401e+06	2.18379e+06	2.2109e+06	1.87178e+07	3.64842e+07	8.31837e+07	1932.45	42003.6
FALSE	High	Master Protein	P40429	60S ribosomal protein L13a [OS=Homo sapiens]	0	83.717	52	19	70	19	1	203	23.6	10.93	145.75	19	0	0.68	0.399	0.634	0.766898	0.996974	0.914773	41.07	12.69	42.33	132.1	121.5	46.4	59.12	49.44	110.78	3.60538e+07	2.57517e+07	3.22216e+07	9.4582e+07	8.45392e+07	5.56298e+07	1.41133e+07	3.41355e+07	2.1839e+07	3.31478e+07	2.61708e+06	9.01765e+06	1.77504e+07	5.46752e+07	2.10996e+07	92345.7	304823
FALSE	High	Master Protein	P68431	Histone H3.1 [OS=Homo sapiens]	0	83.603	56	11	81	3	1	136	15.4	11.12	195.8	11	8	0.943	1.092	0.916	0.974699	0.5676	0.699861	109.21	135.28	104.82	116.6	89.1	94.3	78.45	40.07	58.54	1.43905e+08	2.67373e+08	3.64367e+08	8.38428e+07	2.31659e+07	1.21135e+08	1.85054e+08	1.09926e+08	6.05328e+07	9.41247e+07	1.07974e+08	1.51556e+08	1.25424e+08	1.64346e+07	8.42168e+07	958803	3.44698e+06
FALSE	High	Master Protein	P61981	14-3-3 protein gamma [OS=Homo sapiens]	0	82.66	60	18	51	14	1	247	28.3	4.89	127.74	18	4	2.141	0.88	0.864	0.540305	0.716114	0.744544	112.21	64.27	78.17	19.1	80.1	200.8	57.83	129.57	95.18	7.3867e+06	1.42606e+07	7.75688e+06	2.33204e+07	7.41596e+06	2.19636e+06	1.00105e+08	2.97224e+08	3.08289e+07	3.24559e+07		7.24347e+07	8.13374e+07	3.58053e+08	4.3229e+06	51138.6	73381.6
FALSE	High	Master Protein	P12956	X-ray repair cross-complementing protein 6 [OS=Homo sapiens]	0	82.553	36	17	32	17	1	609	69.8	6.64	92.64	17	0	3.409	0.122	0.032	0.251161	0.438228	0.00111361	82.95	0.98	0.06	200.1	82.3	17.6	53.71	21.55	67.43	3.78298e+06		943689	2.065e+06	3.96338e+06				1.34086e+06	986242			146243	412820	2.2139e+06		8927.48
FALSE	High	Master Protein	Q15233	Non-POU domain-containing octamer-binding protein [OS=Homo sapiens]	0	81.218	33	11	48	11	1	471	54.2	8.95	136.62	11	0	0.28	0.148	0.654	0.227156	0.565297	0.910948	6.04	2.29	51.52	195.7	61.8	42.5	48.91	65.63	114.2	1.15514e+07	8.73297e+06	2.2146e+07	8.67027e+06	8.60057e+06		592126	3.43156e+06		2.75701e+06	8.39493e+06	2.12764e+06	1.68918e+06	345117	6.76018e+06	31316.5	209505
FALSE	High	Master Protein	P62826	GTP-binding nuclear protein RAN [OS=Homo sapiens]	0	81.071	36	11	47	11	1	216	24.4	7.49	106.92	11	0	0.312	0.203	0.922	0.279125	0.775699	0.69849	5.92	2.43	58.08	205.1	52.9	42	44.93	36.33	60.74	4.87335e+07	1.71064e+07	1.84576e+07	2.62281e+07	3.28493e+07	3.44524e+06	7.19273e+06	7.20103e+06	3.29088e+06	6.76358e+06		2.47969e+06	5.36662e+06	9.44977e+06	2.85202e+07	61343.6	174612
FALSE	High	Master Protein	P13591-2	Neural cell adhesion molecule 1 [OS=Homo sapiens]	0	80.925	20	13	44	13	1	858	94.5	4.87	116.37	13	0	4.984	0.258	0.148	0.105549	0.850854	0.24303	131.53	4.84	2.25	201.4	49	49.6	76.64	165.59	67.25	2.88958e+06	1.73722e+07	1.92942e+06	7.85785e+06	1.18103e+07		713675	163798	3.89011e+07	5.11432e+06		535471	2.96211e+06	1.93705e+06	1.69106e+06	62297	18252.7
FALSE	High	Master Protein	Q92900	Regulator of nonsense transcripts 1 [OS=Homo sapiens]	0	80.49	21	17	35	17	1	1129	124.3	6.61	97.77	17	0	2.047	0.366	0.551	0.562999	0.956236	0.976237	111	9.48	40.83	151.8	112.6	35.6	39.64	127.29	73.81	3.05247e+06	1.02532e+06	4.02527e+06	2.75503e+06	3.50327e+06	1.12413e+07	2.26387e+06	769545	2.74423e+06	428391	2.20099e+06	554500	554348	924492	1.78639e+06	3676.82	38079.8
FALSE	High	Master Protein	Q13200	26S proteasome non-ATPase regulatory subunit 2 [OS=Homo sapiens]	0	80.032	35	16	42	16	1	908	100.1	5.2	97.98	16	0	7.308	0.275	0.076	0.0340281	0.880648	0.0379695	123.34	5.83	0	189.5	78.8	31.7	32.68	10.86	73.57	3.52607e+06		1.76763e+06	3.96323e+06	4.19487e+06	1.43939e+06			1.67882e+06				1.11496e+06	351870	2.06355e+06		16722.1
FALSE	High	Master Protein	P46776	60S ribosomal protein L27a [OS=Homo sapiens]	0	79.815	53	16	76	16	1	148	16.6	11	159.79	16	0	0.843	0.277	0.339	0.908713	0.882217	0.822595	74.23	6.38	10.59	154.8	120	25.1	15.22	45.39	88.32	1.37353e+08	1.02531e+08	1.45926e+08	1.5402e+08	1.24205e+08	1.46306e+08	3.76701e+07	1.065e+08	6.90324e+07	1.29716e+08	8.03075e+06	2.02436e+07	2.45804e+07	7.00521e+07	8.03828e+07	367676	1.38049e+06
FALSE	High	Master Protein	P26373-1	60S ribosomal protein L13 [OS=Homo sapiens]	0	79.499	46	14	58	14	1	211	24.2	11.65	132.9	14	0	0.814	0.394	0.415	0.884874	0.990789	0.914773	75.7	15.12	19.36	169.5	101.5	29.1	17.86	70.92	87.7	6.62301e+07	5.55125e+07	8.33033e+07	8.63636e+07	8.27591e+07	1.15016e+08	2.86095e+07	4.95525e+07	1.37775e+07	7.88035e+07	4.27203e+06	1.50141e+07	1.34142e+07	4.24754e+07	3.87596e+07	199068	788065
FALSE	High	Master Protein	P61163	Alpha-centractin [OS=Homo sapiens]	0	79.466	26	9	55	5	1	376	42.6	6.64	156.81	9	4	0.607	0.318	0.67	0.707405	0.930019	0.893792	18.21	6.66	37.62	172.2	73.3	54.5	33.13	96.79	18.94	1.11796e+07	1.78555e+07	7.09783e+06	1.06756e+07	1.18456e+07	2.60227e+06	1.92245e+07	3.45874e+06		6.53785e+06		2.95673e+06	3.53669e+06	4.31709e+06	6.54258e+06	64030.1	67146.8
FALSE	High	Master Protein	P25398	40S ribosomal protein S12 [OS=Homo sapiens]	0	79.359	74	14	46	14	1	132	14.5	7.21	104.46	14	0	1.118	0.544	0.478	0.949585	0.897878	0.980271	77.48	25.47	18.71	97.9	56.6	145.5	82.97	50.75	67.65	2.64531e+06	3.02316e+06	661920	9.89453e+06	9.66545e+06	807877	920474	1.74665e+06	1.89294e+06	2.8693e+06			2.6689e+06	7.56371e+06	1.54811e+06	10841.1	6261.89
FALSE	High	Master Protein	Q5SSJ5-1	Heterochromatin protein 1-binding protein 3 [OS=Homo sapiens]	0	79.066	34	17	44	17	1	553	61.2	9.67	112.15	17	0	0.488	0.268	0.699	0.558016	0.867509	0.873165	22.55	7.77	47.17	181.1	17.6	101.3	92.04	127.62	94.97	1.6663e+07	5.20437e+07	7.35203e+06	1.14869e+07	1.17963e+07	1.48171e+06	570193	888443		7.77661e+06		1.46286e+07	6.60161e+06	761768	9.75165e+06	186629	69551.6
FALSE	High	Master Protein	P50993	Sodium/potassium-transporting ATPase subunit alpha-2 [OS=Homo sapiens]	0	78.884	15	13	46	2	1	1020	112.2	5.66	94.83	13	0	0.01	0.083	100	2.54729e-17	0.25096	3.12297e-17		0.17		292.8		7.2	47.89			1.1664e+06			399112	1.1042e+06								27223.3		682611
FALSE	High	Master Protein	P23229-1	integrin alpha-6 [OS=Homo sapiens]	0	78.739	13	12	37	12	1	1130	126.5	6.61	77.78	12	0	0.497	0.323	0.916	0.567664	0.931358	0.699861	21.89	7.77	82.54	241.9	24.5	33.5	70.64	111.13	22.68	7.83413e+06	2.13177e+06	1.26822e+06	1.16918e+07	8.81228e+06	3.84479e+06		794908		425966			1.27647e+06	923576	4.58474e+06	7644.56	11997.6
FALSE	High	Master Protein	P12883	Myosin-7 [OS=Homo sapiens]	0	78.645	10	19	30	7	1	1935	223	5.8	78.66	19	0	3.056	0.216	0.093	0.310629	0.802807	0.070348	73.08	3.69	0	203.3	87.4	9.3	66.2	42.03	143.48	5.20111e+06			2.61937e+06	1.25738e+06	1.5305e+06				829262	1.24266e+06		120165	41881.2	3.04383e+06
FALSE	High	Master Protein	P07195	L-lactate dehydrogenase B chain [OS=Homo sapiens]	0	78.526	45	14	48	14	1	334	36.6	6.05	127.05	14	0	1.084	0.423	0.823	0.966166	0.998585	0.780559	128.52	10.72	83.78	115.9	99	85.1	111.18	99.07	58.18	3.97895e+06	3.25467e+06	1.81712e+07	2.08719e+06	3.00772e+06			2.77948e+06	1.06808e+07	1.54741e+06	4.73826e+06	2.62493e+06	1.0565e+06	2.17594e+06	2.32859e+06	11671.3	171903
FALSE	High	Master Protein	Q12906-7	Isoform 7 of Interleukin enhancer-binding factor 3 [OS=Homo sapiens]	0	78.483	16	15	38	15	1	898	95.7	8.81	91.23	15	0	0.38	0.324	0.918	0.398091	0.931358	0.699861	10.5	7.32	79.27	211	34.2	54.8	20.25	99.15	62.67	9.69965e+06	6.04274e+06	1.06833e+07	1.04119e+07	9.16127e+06	8.87944e+06	1.57003e+06	1.5422e+06	1.01338e+06	3.42377e+06	2.73848e+06	1.42893e+06	2.31743e+06	5.87873e+06	5.6765e+06	21669.3	101066
FALSE	High	Master Protein	P35268	60S ribosomal protein L22 [OS=Homo sapiens]	0	78.425	50	11	37	11	1	128	14.8	9.19	94.03	11	0	0.402	0.148	0.409	0.42962	0.566485	0.914773	12.19	1.64	13.52	223	46.5	30.5	34.12	80.84	19	1.17644e+07	1.64729e+07	2.86078e+07	2.82338e+07	2.37567e+07	1.73555e+07	1.85062e+06	4.95539e+06	4.17584e+06	1.50988e+07		4.26705e+06	3.0117e+06	3.25005e+06	6.88482e+06	59071.9	270636
FALSE	High	Master Protein	P09874	Poly [ADP-ribose] polymerase 1 [OS=Homo sapiens]	0	78.052	29	21	38	21	1	1014	113	8.88	91.89	21	0	1.04	0.164	0.26	0.988018	0.643723	0.62784	99.04	2.52	7.12	230.5	43.9	25.6	72.78	44.01	39.64	1.09128e+07		2.25996e+07	5.27124e+06	5.642e+06	1.52649e+06		676084	2.27586e+06	1.46322e+06	1.13756e+06	545558	1.29213e+06	665450	6.38646e+06		213796
FALSE	High	Master Protein	Q76M96-2	Isoform 2 of Coiled-coil domain-containing protein 80 [OS=Homo sapiens]	0	77.681	23	17	26	17	1	961	109.4	9.72	60.42	17	0	9.071	18.225	1.074	0.110914	0.00211022	0.58881	157.64	78.24	108.83	20.7	38.7	240.6	49.45	110.4	108.61	281746			105811	331290		526564	243346		2.37362e+06	772295	1.08898e+06	1.70914e+07	9.85688e+06	164885
FALSE	High	Master Protein	P62873	Guanine nucleotide-binding protein G(I)/G(S)/G(T) subunit beta-1 [OS=Homo sapiens]	0	77.313	41	9	39	7	1	340	37.4	6	121.4	9	2	3.973	0.983	0.328	0.183379	0.644363	0.799293	81.74	99.9	7.4	73.9	134.4	91.7	51.63	40.57	78.44	2.77109e+06	2.57566e+06	341391	2.31228e+06	3.54636e+06		3.31117e+06	4.54865e+06	8.27147e+06	4.82954e+06		620436	3.19897e+06	5.48093e+06	1.62172e+06	9236.34	3229.62
FALSE	High	Master Protein	P63167	Dynein light chain 1, cytoplasmic [OS=Homo sapiens]	0	76.944	57	7	49	7	1	89	10.4	7.4	104.18	7	0	0.619	0.176	0.56	0.710063	0.6859	0.966355	34.12	1.15	0.37	253.5	18.3	28.2	49		0.34	1.57837e+06			4.21513e+06	4.86586e+06			303533					470822	468565	923704
FALSE	High	Master Protein	P62195-1	26S proteasome regulatory subunit 8 [OS=Homo sapiens]	0	76.732	40	12	30	12	1	406	45.6	7.55	83.35	12	0	0.3	0.256	1.359	0.258982	0.848939	0.405063	5.28	6.01	28.92	251.4	9.8	38.8	74.92	43.61	36.13	1.49597e+07		332334	7.58098e+06	1.58712e+07			300771		568974	1.31886e+06		2.60907e+06	1.64373e+06	8.75481e+06		3143.94
FALSE	High	Master Protein	P23396	40S ribosomal protein S3 [OS=Homo sapiens]	0	75.902	67	19	42	19	1	243	26.7	9.66	100.72	19	0	0.809	0.713	0.783	0.883863	0.802807	0.813084	60.4	29.59	58.59	92.5	100	107.5	77.04	20.95	90.97	5.54186e+06	9.60188e+06	1.11585e+06	2.03642e+07	2.09466e+07		1.38322e+07	8.45404e+06	1.07357e+07	1.00458e+07		460476	1.11579e+07	1.88726e+07	3.24324e+06	34432.4	10556.2
FALSE	High	Master Protein	Q5VST9-6	Isoform 5 of Obscurin [OS=Homo sapiens]	0	75.593	4	24	36	24	1	8483	924.4	5.97	77.58	24	0	7.07	0.204		0.0379028	0.777176		69.29	2.76		89.4	206.9	3.8	60.14	31.44	36.97	1.96735e+06		302793	2.97761e+06	2.48254e+06	6.41107e+06			4.07893e+06				70936.9	121154	1.15135e+06		2864.48
FALSE	High	Master Protein	P26641-2	Isoform 2 of Elongation factor 1-gamma [OS=Homo sapiens]	0	75.033	21	8	41	8	1	487	56.1	7.72	112.64	8	0	0.68	0.277	0.504	0.766898	0.882217	1	26.74	3.67	14.86	203.3	50.9	45.8	21.34	40.46	44.72	2.81241e+06	2.39954e+06	4.12294e+06	3.75099e+06	3.65172e+06		412413	893037	936937	1.27804e+06		502566	1.27325e+06	821994	1.6459e+06	8604.77	39003.8
FALSE	High	Master Protein	P62829	60S ribosomal protein L23 [OS=Homo sapiens]	0	74.341	57	10	43	10	1	140	14.9	10.51	106.52	10	0	0.473	0.262	0.545	0.545468	0.859463	0.981463	13.14	4.32	20.1	224.4	50.2	25.4	62.87	62.59	80.37	4.51271e+07	1.41039e+07	5.80593e+06	3.94534e+07	4.74551e+07	1.15927e+06	7.80305e+06	8.82001e+06	1.71713e+07	1.17173e+07	1.19728e+06	2.24253e+06	8.90178e+06	9.86028e+06	2.64096e+07	50576.8	54925.2
FALSE	High	Master Protein	P62854	40S ribosomal protein S26 [OS=Homo sapiens]	0	74.21	43	8	51	8	1	115	13	11	150.7	8	0	1.837	0.558	0.308	0.631237	0.892254	0.756872	126.74	26.3	9.64	97.6	121.4	81.1	71.9	64	80.1	4.17029e+07	1.36063e+06	1.83296e+07	1.56715e+07	3.54256e+07	5.58416e+07	1.2362e+07	1.50031e+07	4.63224e+07	2.2802e+07		1.52142e+06	1.52275e+07	2.14732e+07	2.44057e+07	4879.23	173402
FALSE	High	Master Protein	P02545-2	Isoform C of Prelamin-A/C [OS=Homo sapiens]	0	73.835	33	17	43	1	1	572	65.1	6.84	103.22	17	0	0.01	0.659	100	2.54729e-17	0.843027	3.12297e-17		26.06		180.8		119.2	58.52			874972			1.86337e+06	622915								576683		512057
FALSE	High	Master Protein	P13010	X-ray repair cross-complementing protein 5 [OS=Homo sapiens]	0	73.788	35	17	45	17	1	732	82.7	5.81	113.54	17	0	5.783	0.242	0.064	0.0705726	0.835441	0.0207514	145.79	6.42	0.39	183.6	93.2	23.2	75.09	19.63	146.26	9.77868e+06		2.7166e+07	6.86128e+06	7.52598e+06			5.00735e+06	3.78692e+06		9.33938e+06	1.14557e+06	1.03012e+06	218703	5.72275e+06		256996
FALSE	High	Master Protein	P62277	40S ribosomal protein S13 [OS=Homo sapiens]	0	73.724	52	13	46	13	1	151	17.2	10.54	102.85	13	0	0.78	0.488	0.422	0.863231	0.933075	0.92156	63.92	21.28	17.11	154.9	65.2	79.9	63.51	73.68	67.6	5.66126e+06	4.94334e+06	1.16971e+07	2.23757e+07	1.03606e+07	1.56541e+06	7.62925e+06	1.01845e+07	1.7547e+06	4.36486e+06			3.17586e+06	8.99165e+06	3.31312e+06	17726.9	110656
FALSE	High	Master Protein	Q9P2B2	prostaglandin F2 receptor negative regulator [OS=Homo sapiens]	0	73.514	18	11	42	11	1	879	98.5	6.61	102.18	11	0	4.822	0.98	0.417	0.115256	0.645122	0.915519	116.15	47.83	19.29	57.1	190.9	52	62.68	52.45	79.83	1.19891e+06			2.45026e+06	4.61003e+06			1.68055e+07	8.18985e+06	6.53821e+06		618300	4.52125e+06	2.23071e+06	701635
FALSE	High	Master Protein	Q9Y3F4-2	Isoform 2 of Serine-threonine kinase receptor-associated protein [OS=Homo sapiens]	0	73.312	49	12	32	12	1	363	39.8	5.31	91.26	12	0	0.389	0.237	0.492	0.412467	0.82306	0.991891	10.95	3.11	22.15	206.4	54.9	38.7	10.75	84	9.65	4.08317e+06		3.6831e+06	4.36983e+06	4.75717e+06			554500	3.105e+06	1.12276e+06			847476	739191	2.38958e+06		34842.8
FALSE	High	Master Protein	O00299	chloride intracellular channel protein 1 [OS=Homo sapiens]	0	72.536	70	14	40	14	1	241	26.9	5.17	106.63	14	0	1.126	0.808	0.639	0.944745	0.765008	0.914773	108.73	57.39	34.63	137.6	96.3	66.1	90.34	48.05	71.79	1.33643e+07	5.67158e+07	777823	2.21625e+07	2.19297e+07	6.37361e+06	2.16268e+07	2.15406e+07	8.73064e+06	1.53361e+07	1.04144e+06	8.69644e+06	1.27564e+07	1.85953e+07	7.82113e+06	203383	7358.36
FALSE	High	Master Protein	Q5BKX8	caveolae-associated protein 4 [OS=Homo sapiens]	0	72.328	32	9	68	9	1	364	41.9	8.28	153.25	9	0	0.148	0.1	0.732	0.0431517	0.321357	0.848023	2.06	0.91	42.25	264.2	13.9	21.9	32.86	96.9	85.41	3.67412e+07	6.81208e+07	7.15145e+07	5.72422e+07	3.35016e+07	1.35509e+06	8.71065e+06	1.39158e+06	1.38736e+07	3.0015e+06	1.75316e+07	5.68131e+06	3.71659e+06	3.96418e+06	2.15019e+07	244281	676541
FALSE	High	Master Protein	Q12904-2	Isoform 2 of Aminoacyl tRNA synthase complex-interacting multifunctional protein 1 [OS=Homo sapiens]	0	72.299	55	15	40	15	1	336	37	8.65	102.41	15	0	0.802	0.263	0.522	0.878854	0.859463	1	77.87	6.16	36.42	176.1	54.8	69.1	58.8	67.27	45.6	9.90964e+06	4.13773e+07	1.2588e+07	2.84327e+07	1.77302e+07	939283	5.51784e+06	3.69223e+06	1.00236e+07	1.06388e+07		1.03319e+07	3.89289e+06	6.96196e+06	5.79939e+06	148379	119085
FALSE	High	Master Protein	P23246-1	splicing factor, proline- and glutamine-rich [OS=Homo sapiens]	0	72.25	16	9	31	9	1	707	76.1	9.44	98.58	9	0	2.934	0.236	0.054	0.334725	0.819212	0.0112042	124.64	5.62	0.15	167.1	118.6	14.3	73.08	45.74	82.64	2.44634e+06		1.15595e+07	3.79375e+06	4.52059e+06	4.11175e+06			2.10215e+06				693034	181830	1.43166e+06		109355
FALSE	High	Master Protein	P07585	decorin [OS=Homo sapiens]	0	71.374	38	15	31	15	1	359	39.7	8.54	63.45	15	0	19.002	9.296	0.544	0.00682383	0.00848194	0.981612	125.94	113.34	28.32	8	173.5	118.5	145.46	88.7	26.79	307342	7.1852e+06		801969	752308	853744	3.2801e+07	4.36423e+06	1.68228e+07	3.70825e+07	9.13789e+06	1.26303e+07	1.66159e+07	1.04567e+07	179865	25766.2
FALSE	High	Master Protein	Q15365	Poly(RC)-binding protein 1 [OS=Homo sapiens]	0	71.328	40	8	34	8	1	356	37.5	7.09	99.69	8	0	11.511	0.215	0.052	0.0066785	0.800764	0.00934072	93.38	2.35	0.25	50.1	245.6	4.3	40.91		120.07	3.01195e+06			4.64174e+06	6.98265e+06				2.27329e+07				1.37691e+06	112442	1.76267e+06
FALSE	High	Master Protein	P49327	Fatty acid synthase [OS=Homo sapiens]	0	70.765	13	18	37	18	1	2511	273.3	6.44	93.82	18	0	0.01	0.119	100	2.54729e-17	0.425146	3.12297e-17		0.97		270.5		29.5	51.09		27.56	9.39378e+06		2.27203e+06	5.09129e+06	7.91599e+06								843184	568161	5.49749e+06		21493.8
FALSE	High	Master Protein	P55036-1	26S proteasome non-ATPase regulatory subunit 4 [OS=Homo sapiens]	0	70.597	20	7	32	7	1	377	40.7	4.79	106.11	7	0	1.839	0.144	0.187	0.630567	0.549284	0.394471	106.95	2.22	3.51	221.3	32.8	45.9	69.16	155.48	55.21	7.19564e+06	1.08503e+06	2.09621e+06	4.88975e+06	9.12433e+06		443217	186900	8.87308e+06	1.1874e+06			1.53051e+06	671065	4.21108e+06	3890.91	19830.6
FALSE	High	Master Protein	O00231-2	Isoform 2 of 26S proteasome non-ATPase regulatory subunit 11 [OS=Homo sapiens]	0	70.235	47	20	43	20	1	423	47.5	6.48	79.18	20	0	1.73	0.343	0.298	0.676272	0.940931	0.733674	123.65	8.29	5.83	206.6	46.4	47	37.06	86.98	22.54	1.76454e+07	1.04551e+07	1.1541e+07	6.47512e+06	9.40101e+06	1.58058e+06	7.15269e+06	110996	2.35027e+06	5.60174e+06		2.37769e+06	3.424e+06	2.34967e+06	1.03266e+07	37492	109180
FALSE	High	Master Protein	P00338-3	Isoform 3 of L-lactate dehydrogenase A chain [OS=Homo sapiens]	0	70.074	44	13	45	13	1	361	39.8	8.43	117.01	13	0	1.725	1.31	0.758	0.67863	0.447907	0.833145	119.91	91.7	64.13	112	96.8	91.2	52.33	51.32	49.49	5.58553e+06	7.38032e+06	1.49888e+07	4.44154e+06	7.12337e+06	1.05041e+07	1.66659e+06	6.1531e+06	6.14099e+06	9.64726e+06	4.38805e+06	4.08726e+06	7.67136e+06	1.1367e+07	3.26881e+06	26465.9	141797
FALSE	High	Master Protein	P21589-1	5'-nucleotidase [OS=Homo sapiens]	0	69.466	25	11	42	11	1	574	63.3	7.03	108.18	11	0	1.489	2.439	1.512	0.764281	0.141338	0.339667	100.77	85.37	103.61	46.3	45.8	207.9	58.58	110.6	57.22	1.49471e+06	1.36389e+06		4.16954e+06	4.52634e+06	3.02597e+06	2.01401e+06	1.08408e+07		661022			7.30274e+06	1.7227e+07	874746	4890.92
FALSE	High	Master Protein	O43707	Alpha-actinin-4 [OS=Homo sapiens]	0	69.43	28	19	45	10	1	911	104.8	5.44	115	19	7	0.868	2.238	1.393	0.926154	0.175052	0.394967	68.31	75.48	96.85	64.3	58.8	176.9	61.29	58.33	101.51	2.18687e+06	1.39654e+06	842316	4.58256e+06	3.5079e+06			1.53424e+06	2.00125e+06	4.41419e+06		486871	6.02131e+06	1.47621e+07	1.27981e+06	5007.99	7968.47
FALSE	High	Master Protein	P61254	60S ribosomal protein L26 [OS=Homo sapiens]	0	69.177	65	13	41	13	1	145	17.2	10.55	87.82	13	0	0.621	0.195	0.307	0.710063	0.754741	0.754172	40.9	3.37	9.01	200	67.8	32.3	54.39	59.66	111.47	2.97993e+07	9.47997e+07	4.07958e+07	4.77333e+07	3.16594e+07	6.46938e+06	3.31058e+07	1.3822e+07	1.32814e+07	2.96422e+07	1.91251e+06	2.94409e+07	6.56903e+06	6.59261e+06	1.74393e+07	339952	385936
FALSE	High	Master Protein	Q15113	Procollagen C-endopeptidase enhancer 1 [OS=Homo sapiens]	0	69.011	42	11	21	11	1	449	47.9	7.43	56.31	11	0	7.172	2.167	0.554	0.127257	0.388632	0.971944	109.26	71	24.52	10.6	202.1	87.3	26.77	116.39	127.14				519808	354338			192719	8.18237e+06	2.67651e+07	2.77931e+07	1.12784e+06	1.10943e+07	253279
FALSE	High	Master Protein	Q16851	UTP--glucose-1-phosphate uridylyltransferase [OS=Homo sapiens]	0	68.754	38	13	34	13	1	508	56.9	8.15	96.47	13	0	1.15	0.827	0.522	0.932803	0.754741	1	88.18	55.57	34.02	126.7	124.5	48.8	75.61	78.96	51.08	7.22866e+06		352708	2.90433e+06	5.16629e+06			806466	6.82709e+06	3.80378e+06		1.0927e+06	1.49156e+06	2.8602e+06	4.23041e+06		3336.68
FALSE	High	Master Protein	P11940-1	Polyadenylate-binding protein 1 [OS=Homo sapiens]	0	68.091	27	15	47	6	1	636	70.6	9.5	109.53	15	0	0.804	0.401	0.41	0.880682	0.998585	0.914773	47.35	11.2	11.56	154	80	66	47.63	84.73	31.3	4.37759e+06	8.82732e+06	1.12253e+07	5.20334e+06	3.85789e+06	8.16121e+06	2.92932e+06	2.70193e+06	833689	2.02214e+06		3.0957e+06	1.64913e+06	2.23161e+06	2.56188e+06	31654.8	106193
FALSE	High	Master Protein	Q7KZF4	staphylococcal nuclease domain-containing protein 1 [OS=Homo sapiens]	0	67.725	21	15	36	15	1	910	101.9	7.17	93.39	15	0	1.358	0.644	0.539	0.82572	0.844375	0.985026	79.37	20.24	21.62	127	93	80	34.79	59.75	55.86	3.18821e+06	2.00967e+06	4.52975e+06	4.90893e+06	5.4434e+06	1.43563e+06	3.31798e+06	1.3006e+06	5.83336e+06	3.71398e+06		878684	3.40799e+06	2.85484e+06	1.86583e+06	7206.68	42852.3
FALSE	High	Master Protein	P62851	40S ribosomal protein S25 [OS=Homo sapiens]	0	67.631	67	15	53	15	1	125	13.7	10.11	104.57	15	0	1.037	0.341	0.457	0.988055	0.937136	0.956113	110.09	9.74	20.67	157.5	102.3	40.2	31.64	57.59	74.43	3.51994e+07	2.41155e+07	3.48639e+07	5.34868e+07	2.87739e+07	4.7402e+07	2.26281e+07	1.78625e+07	8.62863e+06	3.03857e+07	2.28072e+06	8.60374e+06	9.20015e+06	2.03963e+07	2.05996e+07	86478.3	329819
FALSE	High	Master Protein	P09211	Glutathione S-transferase P [OS=Homo sapiens]	0	66.997	53	8	67	8	1	210	23.3	5.64	135	8	0	1.24	0.822	0.719	0.884064	0.758001	0.857268	92.52	31.81	51.04	120.2	55.7	124.1	69.39	57.56	25.73	6.06905e+06	1.48732e+06	449116	5.51504e+06	4.44853e+06	4.99372e+06	1.42864e+06	2.06312e+06	3.8131e+06	1.46305e+06			3.82137e+06	5.52115e+06	3.55177e+06	5333.53	4248.72
FALSE	High	Master Protein	P00352	Retinal dehydrogenase 1 [OS=Homo sapiens]	0	66.852	41	13	33	13	1	501	54.8	6.73	81	13	0	2.454	0.729	0.3	0.444671	0.802807	0.739056	122.2	54.32	8.65	127.9	83.1	89.1	40.94	89.88	91.51	7.63746e+06			9.71937e+06	3.97034e+06				1.05101e+07	2.34172e+06			2.46218e+06	1.14902e+07	4.46964e+06
FALSE	High	Master Protein	Q96A32	Myosin regulatory light chain 2, skeletal muscle isoform [OS=Homo sapiens]	0	65.887	57	11	24	11	1	169	19	5.01	69.69	11	0	2.992	0.1	0.233	0.323177	0.324241	0.554123	129.07	1.26	5.96	193.2	94.5	12.3	71.13	109.27	35.75	1.29774e+06	9.23711e+06	3.19674e+06	8.2598e+06	1.43116e+07	1.20681e+07		346296	4.03981e+06			854134	524499	444260	759473	33124.4	30241.7
FALSE	High	Master Protein	Q06830	peroxiredoxin-1 [OS=Homo sapiens]	0	65.746	62	12	33	12	1	199	22.1	8.13	76.26	12	0	0.618	0.251	0.468	0.710063	0.844375	0.968456	25.9	5.38	21.59	191.2	45.8	62.9	95.85	65.91	25.81	2.18626e+07	2.48873e+06	4.49769e+06	5.24166e+06	6.65946e+06	1.23834e+06	3.6737e+06	1.20451e+06		1.27379e+06			1.43421e+06	2.07465e+06	1.27946e+07	8924.62	42549
FALSE	High	Master Protein	P84243	histone H3.3 [OS=Homo sapiens]	0	65.73	56	11	52	3	1	136	15.3	11.27	114.1	11	0	2.962	1.024	0.731	0.328877	0.610965	0.848214	143.7	146.99	77.67	38	175.9	86.1	177.8	101.37	119.09	1.42401e+06	1.23972e+07	1.57683e+08		804013	2.05987e+07	1.94576e+07	6.76938e+07	4.09789e+06	1.13509e+07	8.48075e+07	4.99799e+07	1.81427e+06	474794	833372	44456.5	1.49171e+06
FALSE	High	Master Protein	P22102-1	trifunctional purine biosynthetic protein adenosine-3 [OS=Homo sapiens]	0	65.609	25	15	34	15	1	1010	107.7	6.7	99.82	15	0	1.505	0.221	0.165	0.757802	0.802807	0.309599	129.01	2.71	1.93	211.5	51.7	36.8	61.39	52.41	56.03	4.17638e+06	464044	4.85005e+06	3.83699e+06	7.67826e+06		766408	1.43738e+06	1.35671e+06	353664			1.10487e+06	477793	2.44413e+06	1664.07	45882.4
FALSE	High	Master Protein	P12814-4	Isoform 4 of Alpha-actinin-1 [OS=Homo sapiens]	0	65.382	26	17	48	8	1	930	107.1	5.58	99.94	17	0	3.487	3.445	1.196	0.382998	0.0589607	0.499181	107.76	52.03	28.91	47.4	68.1	184.5	73.35	51.32	64.05	558498	517756		1.10569e+06	2.26921e+06		926703	337164	1.52774e+06	1.37639e+06		837135	3.05816e+06	4.27957e+06	326848	1856.68
FALSE	High	Master Protein	P62979	Ubiquitin-40S ribosomal protein S27a [OS=Homo sapiens]	0	64.482	35	8	36	8	1	156	18	9.64	95.94	8	0	1.115	0.526	0.482	0.949585	0.916411	0.982154	77.7	16.4	18.9	131.3	112.3	56.4	56.29	89.74	52.26	9.24397e+06	3.30876e+06	3.83161e+06	1.25201e+07	1.36187e+07	5.15946e+06	1.13413e+06	2.33805e+07	7.90457e+06	9.36768e+06	2.93857e+06	2.11466e+06	5.37182e+06	7.1368e+06	5.40982e+06	11865.3	36247.7
FALSE	High	Master Protein	P10768	S-formylglutathione hydrolase [OS=Homo sapiens]	0	64.031	49	13	37	13	1	282	31.4	7.02	96.25	13	0	0.33	0.181	0.542	0.311503	0.704036	0.981635	6.48	1.85	19.54	201.2	53.1	45.7	50.76	116.35	75.26	2.20585e+07	4.68121e+06	1.03097e+07	1.12615e+07	16064110	1.61516e+07	1.49665e+06	2.74464e+06		3.2252e+06		447269	2.55882e+06	3.86113e+06	1.29092e+07	16786.8	97531.6
FALSE	High	Master Protein	P12277	Creatine kinase B-type [OS=Homo sapiens]	0	63.695	43	10	34	10	1	381	42.6	5.59	105.28	10	0	1.366	0.279	0.397	0.822039	0.882217	0.907708	135.19	8.19	19.97	174.4	71.2	54.4	91.23	117.22	130.95	1.61767e+07		4.14936e+07	5.87626e+06	8.08198e+06	2.05523e+06	2.34597e+06	4.66574e+06	3.95086e+07	2.10589e+07	2.55771e+07	4.6162e+06	2.75351e+06	1.6968e+06	9.46706e+06		392537
FALSE	High	Master Protein	P46781	40S ribosomal protein S9 [OS=Homo sapiens]	0	63.666	58	14	47	14	1	194	22.6	10.65	108.25	14	0	0.654	0.572	0.785	0.744157	0.891818	0.810748	48.64	26.61	65.29	116.7	129.9	53.4	66.35	56.16	61.12	2.48016e+07	1.21467e+08	2.73729e+07	8.3529e+07	5.12104e+07	6.03868e+06	6.51719e+07	6.4694e+07	3.35495e+07	5.70234e+07	1.05401e+07	3.05899e+07	1.79374e+07	4.78581e+07	1.45145e+07	435580	258953
FALSE	High	Master Protein	Q9UMS4	Pre-mRNA-processing factor 19 [OS=Homo sapiens]	0	63.547	29	8	45	8	1	504	55.1	6.61	79.75	8	0	0.657	0.207	0.35	0.745661	0.788112	0.842756	29.89	1.85	12.09	185.3	86.8	27.9	41.8	47.36	15.13	1.8746e+06	775656	2.20031e+06	2.98476e+06	1.73178e+06	1.24405e+06				619871			314476	253686	1.09707e+06	2781.51	20815.3
FALSE	High	Master Protein	O76021	Ribosomal L1 domain-containing protein 1 [OS=Homo sapiens]	0	63.444	31	14	29	14	1	490	54.9	10.13	65.98	14	0	1.914	0.422	0.703	0.603121	0.981428	0.870916	118.7	18.24	48.4	123.3	90.2	86.4	71.33	72.26	61.1	4.1105e+06	5.78173e+06	1.16356e+06	1.35197e+07	1.13099e+07		3.88028e+06	1.34135e+07	4.5953e+06	3.89257e+06		4.05263e+06	2.90874e+06	9.03588e+06	2.40558e+06	20733.3	11007.5
FALSE	High	Master Protein	P51149	ras-related protein Rab-7a [OS=Homo sapiens]	0	63.402	29	10	40	10	1	207	23.5	6.7	82.46	10	0	0.732	0.286	0.452	0.818633	0.891818	0.954315	53.09	6.63	18.76	210.1	59.8	30.1	28.96	87.72	91.44	2.03817e+07	2.91282e+07	1.35148e+07	2.98062e+07	2.31432e+07	1.78825e+07	4.6712e+06	3.1897e+07	6.58549e+06	5.56909e+06		2.20784e+06	3.31157e+06	1.19133e+07	1.19279e+07	104454	127852
FALSE	High	Master Protein	P02649	Apolipoprotein E [OS=Homo sapiens]	0	63.079	44	12	37	12	1	317	36.1	5.73	84.67	12	0	1.714	0.194	0.034	0.68508	0.754741	0.00148684	96.92	3.72	0.12	110.5	185.5	4	79.27		101.62	1.2406e+07	2.54989e+07	5.74442e+07	8.43502e+06	1.91419e+07		3.21327e+07					696755	3.60813e+06	675424	7.26034e+06	91439.1	543433
FALSE	High	Master Protein	P23284	peptidyl-prolyl cis-trans isomerase B [OS=Homo sapiens]	0	62.579	54	12	39	12	1	216	23.7	9.41	81.38	12	0	0.854	0.596	0.629	0.916718	0.875041	0.914773	75.64	25.43	47.68	149.7	61.2	89.1	53.23	119.3	34.25	4.79823e+06	1.21083e+07	3.9462e+06	4.21442e+06	6.83326e+06	1.29038e+07	1.7847e+06	1.96162e+06	648748	3.61106e+06		1.94691e+06	2.85537e+06	3.94037e+06	2.80805e+06	43420.5	37331.8
FALSE	High	Master Protein	P50995	annexin A11 [OS=Homo sapiens]	0	62.514	24	13	41	13	1	505	54.4	7.65	99.09	13	0	1.098	0.48	0.547	0.95689	0.937136	0.980102	95.66	15.82	27.16	140.9	115.5	43.6	74.43	97.94	83.44	6.41261e+06	980716	1.90582e+06	1.03321e+07	1.03104e+07	1.20794e+07	1.27546e+06	1.92481e+07		2.28583e+06	1.21592e+06	722800	3.23517e+06	5.71196e+06	3.75283e+06	3516.85	18029.4
FALSE	High	Master Protein	Q7Z7G0	Target of Nesh-SH3 [OS=Homo sapiens]	0	62.191	17	10	33	10	1	1075	118.6	9.44	85.11	10	0	3.362	1.829	0.542	0.603426	0.262711	0.981635	87.8	97.5	13.94	46.1	97.8	156.1	105.82	98.82	86.24	149480	2.36453e+06	273577	6.01862e+06	2.41556e+06	655828	2.33661e+06	5.02374e+06	1.01067e+07	1.8707e+07		469748	1.22109e+07	8.01509e+06	87479.6	8479.23	2588.09
FALSE	High	Master Protein	P19237	Troponin I, slow skeletal muscle [OS=Homo sapiens]	0	62.127	39	11	38	11	1	187	21.7	9.58	92.73	11	0	0.486	0.052	0.356	0.556424	0.0775639	0.847742	30.62	0.35	16.06	247.7	45.9	6.5	161.82	125.05	126.13	5.01469e+06	8.51264e+07	3.75589e+08	1.53643e+07	8.9656e+06	3.47044e+06	1.10724e+07	170300	2.84467e+06	253997	2.53387e+06		401341	166827	2.93473e+06	305264	3.55314e+06
FALSE	High	Master Protein	P62258-1	14-3-3 protein epsilon [OS=Homo sapiens]	0	62.106	62	15	42	14	1	255	29.2	4.74	100.22	15	0	0.423	0.478	1.17	0.468122	0.937136	0.512719	15.33	13.39	86.48	206.7	40.4	53	6.82	86.98	67.98	1.73069e+07	1.51245e+07	1.47722e+07	1.68715e+07	1.63288e+07	1.14553e+07	1.34645e+06	7.74958e+06	1.57406e+06	3.18907e+06	2.26637e+06	2.57707e+06	6.80082e+06	9.94098e+06	1.01285e+07	54236.5	139748
FALSE	High	Master Protein	Q9Y281-1	Cofilin-2 [OS=Homo sapiens]	0	61.303	73	11	41	7	1	166	18.7	7.88	87.87	11	0	0.298	0.098	0.251	0.255577	0.311703	0.602944	9.94	0.73	4.29	257.2	21.2	21.6	30.48	106.15	47.77	6.09149e+06	8.63185e+06		8.88441e+06	4.4223e+06	3.02943e+06	634728	564856		451042			427565	863753	3.5649e+06	30953.9
FALSE	High	Master Protein	Q9UNF1	Melanoma-associated antigen D2 [OS=Homo sapiens]	0	61.068	24	11	34	10	1	606	64.9	9.32	57.11	11	1	4.101	0.158	0.024	0.171284	0.621775	0.000229671	19.63	1.7	0	163.7	130.2	6.1	69.62		5.13	459871			2.95973e+06	3.37424e+06				2.35374e+06				106796	114838	269129
FALSE	High	Master Protein	P46779	60S ribosomal protein L28 [OS=Homo sapiens]	0	60.425	51	12	54	12	1	137	15.7	12.02	125.6	12	0	0.837	0.381	0.454	0.902887	0.978764	0.954315	82.48	13.45	24.66	138	128.2	33.8	45.62	81.65	72.31	5.78175e+07	9.93349e+07	1.21001e+08	5.97526e+07	3.69974e+07	1.92962e+08	5.54853e+07	4.87073e+07	1.69525e+07	1.07879e+08	3.00068e+06	2.85551e+07	1.01385e+07	2.11354e+07	3.38364e+07	356216	1.14469e+06
FALSE	High	Master Protein	O75832	26S proteasome non-ATPase regulatory subunit 10 [OS=Homo sapiens]	0	60.31	37	7	34	7	1	226	24.4	6.1	75.62	7	0	15.535	1.229	0.145	0.0019334	0.489641	0.233881	42.02	109.23	0.88	118.1	114.4	67.5	36.62	38.57	18.44	2.0133e+06		3.10623e+06	2.516e+06	4.59962e+06				3.58243e+06	2.04718e+06			1.8206e+06	1.40064e+06	1.17824e+06		29385.5
FALSE	High	Master Protein	P63241-2	Isoform 2 of Eukaryotic translation initiation factor 5A-1 [OS=Homo sapiens]	0	59.658	34	6	38	6	1	184	20.2	7.01	111.56	6	0	27.97	0.948	0.131	0.000114143	0.670811	0.181714	146.38	115.8	2.47	21.1	195.4	83.5	186.33	65.05	118.32	1.09413e+06	2.28364e+07	1.76525e+08	1.68167e+06	2.67793e+06	2.48186e+07	6.27581e+07	3.74967e+07	1.26383e+07	1.70291e+07	1.08575e+08	6.9513e+07	1.61902e+06	393611	640315	81891.4	1.66996e+06
FALSE	High	Master Protein	P63244	Receptor of activated protein C kinase 1 [OS=Homo sapiens]	0	59.408	59	12	32	12	1	317	35.1	7.69	79.2	12	0	0.149	0.49	2.471	0.043397	0.933075	0.103138	1.29	16.55	54.12	218.7	14.1	67.3	24.24	29.13	30.13	6.16702e+06		1.05344e+07	6.85965e+06	8.4582e+06	729332		490780		425789			1.88712e+06	2.90895e+06	3.60911e+06		99657.5
FALSE	High	Master Protein	Q92499	ATP-dependent RNA helicase DDX1 [OS=Homo sapiens]	0	59.244	27	15	26	15	1	740	82.4	7.23	72.05	15	0	0.192	0.146	0.759	0.0931422	0.555266	0.832872	1.75	1.57	4.28	266.5	20.4	13.1	20.06		39.75	6.47195e+06			4.48129e+06	6.53991e+06					495012			424118	238025	3.78756e+06
FALSE	High	Master Protein	Q8NE71-1	ATP-binding cassette sub-family F member 1 [OS=Homo sapiens]	0	59.059	25	12	21	12	1	845	95.9	6.8	57.18	12	0	1.745	0.124	0.1	0.669055	0.447907	0.0874889	47.64	1.18	0.66	200.3	92.3	7.4	51.05	28.51	83.23	3.38489e+06		857491	3.04869e+06	4.40074e+06				1.20672e+06	1.81602e+06			231685	60019.4	1.98093e+06		8112.03
FALSE	High	Master Protein	O95816	BAG family molecular chaperone regulator 2 [OS=Homo sapiens]	0	58.593	35	9	30	9	1	211	23.8	6.7	78.25	9	0	0.376	0.303	0.804	0.391557	0.906459	0.794708	10.08	6.31	34.22	200	41	59	24.1	122.38	34.02	6.86717e+06	8.14151e+06	1.11073e+07	8.90892e+06	5.98781e+06	1.46891e+07	1.6524e+06	1.59593e+06	1.66845e+06	3.60267e+06		3.60101e+06	2.40083e+06	1.85937e+06	4.01885e+06	29195.5	105077
FALSE	High	Master Protein	P27797	Calreticulin [OS=Homo sapiens]	0	58.547	24	8	25	8	1	417	48.1	4.44	83.78	8	0	1.551	0.831	0.517	0.930892	0.787066	1	78.38	79.57	7.01	106.1	100.1	93.8	129.56	33.93	36.91	1.90958e+06	2.21107e+06	1.54797e+07	702555	3.20346e+06			1.63231e+06		2.66273e+06			1.49687e+06	2.55407e+06	1.11754e+06	7928.91	146441
FALSE	High	Master Protein	Q16181	Septin-7 [OS=Homo sapiens]	0	58.33	41	16	35	15	1	437	50.6	8.63	83.32	16	1	1.085	0.764	0.633	0.965364	0.799353	0.914773	72.5	39.48	37.81	157.7	49	93.3	67.39	80.42	48.37	9.30924e+06	2.7086e+06	874388	5.15188e+06	5.75161e+06	5.561e+06	838476	1.59923e+06	1.59778e+06	1.97629e+06	734310	3.16226e+06	2.93563e+06	3.4607e+06	5.44802e+06	9713.04	8271.87
FALSE	High	Master Protein	P09496-2	Isoform Non-brain of Clathrin light chain A [OS=Homo sapiens]	0	58.046	32	11	26	11	1	218	23.6	4.53	58.58	11	0	1.682	2.06	0.56	0.698536	0.209882	0.966355	74.13	133.85	40.73	93.7	95.3	111	15.55	100.9	121.8	1.61209e+06	1.16186e+06		1.21633e+06	1.46865e+06			1.35988e+06	563218	4.84074e+06			5.79977e+06	432288	943441	4166.45
FALSE	High	Master Protein	Q562R1	Beta-actin-like protein 2 [OS=Homo sapiens]	0	57.591	32	10	44	2	1	376	42	5.59	98.73	10	0
FALSE	High	Master Protein	P30086	phosphatidylethanolamine-binding protein 1 [OS=Homo sapiens]	0	57.447	36	5	23	5	1	187	21	7.53	64.78	5	0	0.63	0.334	0.467	0.722925	0.936246	0.967273	50.21	13.39	19.16	162.4	77.8	59.8	152.13	53.84	70.2	1.21506e+06	1.42517e+08		1.79035e+07	1.27354e+07	4.50547e+06	5.25867e+06	1.32123e+07	7.23376e+06	1.54655e+07		1.08347e+07	2.20076e+06	5.56228e+06	711087	511066
FALSE	High	Master Protein	P48735	Isocitrate dehydrogenase [NADP], mitochondrial [OS=Homo sapiens]	0	57.137	37	11	27	11	1	452	50.9	8.69	82.43	11	0	2.547	0.212	0.105	0.423577	0.799353	0.100571	84.8	2.97	0.3	126.6	158.9	14.5	67.7		106.98	3.59691e+06	854895		1.47251e+06	4.69676e+06				2.88855e+06				710355	98498	2.10501e+06	3065.66
FALSE	High	Master Protein	Q13155	aminoacyl tRNA synthase complex-interacting multifunctional protein 2 [OS=Homo sapiens]	0	56.668	56	10	36	10	1	320	35.3	8.22	79.35	10	0	0.73	0.337	0.584	0.816757	0.937136	0.954315	68.26	5.37	46.58	194.7	41	64.4	48.97	140.76	12.21	4.55021e+06		1.67488e+06	7.07865e+06	4.78569e+06			189599	8.04336e+06	982166			1.68205e+06	1.41474e+06	2.66291e+06		15844.7
FALSE	High	Master Protein	P26368	Splicing factor U2AF 65 kDa subunit [OS=Homo sapiens]	0	56.627	30	10	32	10	1	475	53.5	9.09	84.47	10	0	0.219	0.078	0.389	0.129005	0.209589	0.893792	4.62	0.32	12.33	195.2	88.3	16.5	46.61	106.27	36.02	5.02035e+06		2.08408e+06	7.27417e+06	7.68968e+06			101588	7.01106e+06	2.73221e+06			662615	393606	2938043		19715.8
FALSE	High	Master Protein	P07093-3	Isoform 3 of Glia-derived nexin [OS=Homo sapiens]	0	56.473	47	17	33	17	1	409	45.2	9.22	67.89	17	0	20.534	23.779	1.366	0.0059277	2.40668e-05	0.404482	127.48	117.15	80.17	5.9	159.5	134.5	80.23	62.67	59.33	257658	1.36848e+06	1.97977e+06	651286	337547	3.71259e+07	1.7512e+07	1.15877e+07	6.7845e+06	1.91088e+07		1.15554e+07	1.47679e+07	3.34448e+07	150788	4907.39	18729
FALSE	High	Master Protein	P0C0S5	Histone H2A.Z [OS=Homo sapiens]	0	56.026	60	6	40	5	1	128	13.5	10.58	120.3	6	0	3.602	2.009	0.572	0.226802	0.219502	0.95458	142.12	130.58	47.38	44.2	152.4	103.4	165.05	63.76	115.7	7.68364e+06	2.4546e+07	1.56703e+08	6.75605e+06	3.69124e+06	4.98404e+07	3.59892e+07	2.65157e+07	1.19015e+07	8.9864e+06	9.92473e+07	4.9752e+07	6.4978e+06	1.63407e+06	4.49667e+06	88022.2	1.48244e+06
FALSE	High	Master Protein	P08237-3	Isoform 3 of ATP-dependent 6-phosphofructokinase, muscle type [OS=Homo sapiens]	0	55.936	28	13	31	13	1	851	93.2	7.97	78.93	13	0	1.25	0.064	0.052	0.880915	0.131286	0.00897689	85.47	0.18	0	246.3	43.7	10	39.45	119.21		1.48204e+06			3.16511e+06	3.45505e+06				1.92617e+06	164120			128198		867332
FALSE	High	Master Protein	P02771	Alpha-fetoprotein [OS=Homo sapiens]	0	55.558	8	7	33	7	1	609	68.6	5.68	79.32	7	0	10.038	13.145	1.27	0.0113144	0.000431689	0.448629	116.39	100.97	100.66	10.9	161.7	127.4	80.71	56.68	109.57	2.0876e+06	2.86403e+06	1.04047e+06	5.35412e+06	478493	4.3591e+06	2.87493e+07	5.267e+07	3.10414e+07	3.91473e+07	2.85527e+06	2.11447e+07	2.82586e+07	9.54732e+07	1.22172e+06	10270.4	9843.02
FALSE	High	Master Protein	P41250	Glycine--tRNA ligase [OS=Homo sapiens]	0	55.09	25	9	32	9	1	739	83.1	7.03	94.28	9	0	1.676	1.064	0.579	0.701001	0.588795	0.954315	24.74	30.63	4.53	132.6	25.5	141.8	39.06	75.32	6.84	2.03243e+06		2.96731e+06	2.54669e+06	4.80328e+06			292422		958877			3.08561e+06	2.80101e+06	1.18943e+06		28071.3
FALSE	High	Master Protein	Q9Y4G6	Talin-2 [OS=Homo sapiens]	0	54.521	9	14	27	6	1	2542	271.4	5.57	60.61	14	0	0.01	0.49	100	2.54729e-17	0.968276	3.12297e-17		8.54		205.7		94.3	101.45		35.08	510749			103978	91037.1								61453.8	37025.3	298904
FALSE	High	Master Protein	P11387	DNA topoisomerase 1 [OS=Homo sapiens]	0	54.313	17	13	27	13	1	765	90.7	9.31	64.12	13	0	0.952	0.122	0.122	0.980364	0.442346	0.151805	84	1.07	1.38	199.7	56.3	44	47.65	103.31	67.02	7.99357e+06	3.34193e+06	4.81258e+06	1.11177e+07	5.15304e+06	3.49945e+06		272895	603011	5.91134e+06			1.89811e+06	677531	4.67806e+06	11984.2	45527.9
FALSE	High	Master Protein	P26038	Moesin [OS=Homo sapiens]	0	54.164	30	14	34	9	1	577	67.8	6.4	72.37	14	5	1.373	1.023	0.64	0.819117	0.611686	0.914773	103.96	80.22	42.6	74.1	145.7	80.2	34.67	57.17	67.25	3.72556e+06	7.62733e+06	3.41e+06	6.95821e+06	5.40004e+06	1.51776e+07	583058	1.06114e+07	9.54044e+06	1.10436e+07		1.60801e+06	5.83998e+06	8.91214e+06	2.1803e+06	27351.7	32259.2
FALSE	High	Master Protein	P55209	Nucleosome assembly protein 1-like 1 [OS=Homo sapiens]	0	54.071	39	10	25	8	1	391	45.3	4.46	62.59	10	2	2.331	0.893	1.309	0.48057	0.704036	0.429536	123.42	60.36	60.87	122.2	64.3	113.4	38.59	50.28	57.34	3.54056e+06	1.43693e+06	4.26163e+06	2.17439e+06	2.97641e+06		1.63492e+06	2.94753e+06	866145	1.50142e+06			1.79674e+06	4.24717e+06	2.07203e+06	5152.85	40315.9
FALSE	High	Master Protein	P02794	Ferritin heavy chain [OS=Homo sapiens]	0	53.936	40	8	34	8	1	183	21.2	5.55	75.21	8	0	1.636	0.831	0.519	0.710063	0.754741	1	105.25	58.68	29.17	89.4	90.9	119.7	90.41	137.62	64.64	2.70849e+07	3.01812e+06	3.6509e+06	4.00957e+07	1.423e+07	9.21317e+06		1.06901e+08	2.1595e+06	2.27533e+07			1.16338e+07	3.12234e+07	1.58508e+07	10823	34538.2
FALSE	High	Master Protein	Q01518-1	adenylyl cyclase-associated protein 1 [OS=Homo sapiens]	0	53.302	32	12	36	12	1	475	51.9	8.06	100.43	12	0	1.238	0.942	0.61	0.884064	0.674218	0.930733	84.77	63.68	30.44	113.5	109.4	77.1	102.96	68.51	45.02	4.87937e+06	3.10266e+07	6.86428e+06	7.15864e+06	4.82521e+06	2.52631e+06	1.19102e+07	9.31309e+06	1.61425e+06	6.61693e+06		4.66062e+06	4.58732e+06	9.49565e+06	2.85554e+06	111261	64937.4
FALSE	High	Master Protein	P35908	Keratin, type II cytoskeletal 2 epidermal [OS=Homo sapiens]	0	52.913	21	12	38	7	1	639	65.4	8	62.8	12	0	8.143	6.387	0.476	0.0237962	0.0082057	0.977936	123.13	114.49	21.6	19.1	189.9	90.9	118.01	61.14	71.33	3.66877e+06	1.17959e+07	2.77772e+07	1.41939e+06	2.27264e+06		4.6806e+07	7.09003e+07	1.42671e+07	2.82933e+07	2.48091e+06	3.22132e+07	1.39394e+07	2.17887e+07	2.14706e+06	42300.3	262778
FALSE	High	Master Protein	P42766	60S ribosomal protein L35 [OS=Homo sapiens]	0	52.544	46	7	28	7	1	123	14.5	11.05	53.05	7	0	0.601	0.163	0.302	0.701724	0.636835	0.744544	33.85	1.81	8.32	186.3	79.5	34.1	36.37	58.54	56.64	3.01258e+07	6.56581e+07	4.39635e+07	6.42101e+07	3.16251e+07	4.74188e+07	1.87626e+07	1.7926e+07	9.96417e+06	3.47957e+07		1.72077e+07	8.05044e+06	6.11795e+06	1.76304e+07	235450	415903
FALSE	High	Master Protein	P14649	Myosin light chain 6B [OS=Homo sapiens]	0	52.528	78	12	26	9	1	208	22.8	5.73	70.34	12	3	1.442	0.909	0.707	0.786857	0.695832	0.867304	116.41	84.67	43.07	96.6	132.3	71.1	125.8	17.57	54.27	4.37303e+06	3.99732e+07	3.17554e+06	7.88285e+06	6.37744e+06		9.07204e+06	6.02744e+06	8.51637e+06	8.95615e+06		9.35169e+06	3.35285e+06	4.69766e+06	2.55921e+06	143344	30041.2
FALSE	High	Master Protein	P06756	Integrin alpha-V [OS=Homo sapiens]	0	52.199	19	14	29	14	1	1048	116	5.68	76.45	14	0	2.317	2.573	0.688	0.496882	0.126549	0.878846	60.31	72.42	33.87	65	50.7	184.3	60.22	90.5	90.83	685377	483303	1.38814e+06	2.50478e+06	1.67661e+06			2.31389e+06		508030		380596	3.93845e+06	7.59448e+06	401101	1733.13	13132.1
FALSE	High	Master Protein	P54920	alpha-soluble nsf attachment protein [OS=Homo sapiens]	0	52.076	46	8	17	8	1	295	33.2	5.36	51.27	8	0	0.579	0.227	0.399	0.672999	0.802807	0.910948	25.36	3	9.84	194.5	72.4	33.1	41.77	47.1	45.31	1.74603e+06	4.40159e+06		3.98522e+06	2.25711e+06		1.11625e+06	1.11589e+06		400225			366343	711710	1.02182e+06	15784.1
FALSE	High	Master Protein	P05455	Lupus La protein [OS=Homo sapiens]	0	51.898	32	13	29	13	1	408	46.8	7.12	64.27	13	0	0.592	0.177	0.363	0.692068	0.690937	0.857268	42.81	2.55	14.17	185.7	88.6	25.7	50.7	61.75	61.6	6.74107e+06	4.82687e+06	1.34196e+07	5.82811e+06	4.79506e+06		3.94642e+06	751520	4.37883e+06	1.95832e+06		1.45294e+06	377782	805632	3.94506e+06	17309.2	126952
FALSE	High	Master Protein	P24534	Elongation factor 1-beta [OS=Homo sapiens]	0	51.845	62	9	25	9	1	225	24.7	4.67	74.6	9	0	0.454	0.277	0.62	0.516667	0.882217	0.919431	17.95	3.57	22.78	160.5	39.9	99.6	156.21	97.26	84.12	2.56341e+06	667911	3.00527e+07	3.00821e+06	3.41511e+06	747657		3.51266e+06		703403	4.84567e+06	3.9506e+06	882573	569488	1.50018e+06	2395.13	284304
FALSE	High	Master Protein	P60660-2	Isoform Smooth muscle of Myosin light polypeptide 6 [OS=Homo sapiens]	0	51.674	64	8	25	4	1	151	17	4.55	63.27	8	1	2.385	2.697	1.245	0.465287	0.121825	0.464609	86.4	81.59	69.26	77.8	82.6	139.7	123.43	45.89	75.12	2.65522e+06	1.79172e+07	2.1455e+06	2.10657e+06	3.13738e+06		2.63052e+06	3.02078e+06	1.10233e+06	4.11621e+06	1.84311e+06	5.73524e+06	3.96495e+06	1.21643e+07	1.55391e+06	64251.2	20296.8
FALSE	High	Master Protein	Q9H0B6	Kinesin light chain 2 [OS=Homo sapiens]	0	51.43	23	11	19	3	1	622	68.9	7.15	50.44	11	0	0.01	0.422	100	2.54729e-17	0.982156	3.12297e-17		3.34		219.3		80.7	72.52		4.66	52721.5			393583	464681								140146	149697	30854
FALSE	High	Master Protein	O76094	Signal recognition particle subunit SRP72 [OS=Homo sapiens]	0	51.1	24	9	26	9	1	671	74.6	9.26	61.25	9	0	0.481	0.226	0.537	0.551107	0.802807	0.986674	15.16	1.56	15.33	196.1	64	39.9	22.06	59.95	1.69	1.54532e+06		1.87252e+06	2.24421e+06	2.59686e+06			414332	1.35696e+06	669016			421592	411630	904361		17714.4
FALSE	High	Master Protein	P08865	40S ribosomal protein SA [OS=Homo sapiens]	0	50.863	47	9	40	9	1	295	32.8	4.87	98.24	9	0	0.668	0.56	1.057	0.756737	0.892254	0.593957	38.08	25.58	85.93	190.2	29.9	79.9	73.7	69.67	79.17	2.19226e+07		706624	1.08439e+07	1.4334e+07		1.68261e+06	651032	4.35778e+06	2.27835e+06		396696	5.23722e+06	6.32655e+06	1.28297e+07		6684.8
FALSE	High	Master Protein	Q16555-1	Dihydropyrimidinase-related protein 2 [OS=Homo sapiens]	0	50.511	40	14	32	11	1	572	62.3	6.38	83.06	14	3	2.072	1.519	0.639	0.556424	0.362336	0.914773	78.24	70.47	33.47	58	117.9	124.1	86.27	49.17	51.89	2.95726e+06	1.34771e+07		4.07766e+06	3.05296e+06	2.15656e+06	1.03741e+07	4.5656e+06	7.16835e+06	7.28254e+06		1.17315e+07	3.76517e+06	7.54238e+06	1.73067e+06	48329.1
FALSE	High	Master Protein	P62913	60S ribosomal protein L11 [OS=Homo sapiens]	0	50.229	38	10	29	10	1	178	20.2	9.6	67.31	10	0	0.328	0.326	0.84	0.307261	0.931358	0.765244	9.37	6.64	76.52	202.3	51.8	45.9	50.28	77.21	58.22	2.15114e+07	5.34661e+06	1.67914e+07	2.80128e+07	3.21276e+07	1.4899e+07	720052	4.83666e+06	7.87034e+06	5.51201e+06		2.38219e+06	8.4468e+06	4.87818e+06	1.2589e+07	19173	158850
FALSE	High	Master Protein	P09525	annexin A4 [OS=Homo sapiens]	0	50.178	45	12	28	12	1	319	35.9	6.13	53.95	12	0	1.879	0.68	0.358	0.61439	0.825044	0.849838	125.1	42.47	14.84	113	146.6	40.4	37.2	86.45	88	3.19419e+06	5.51794e+06		8.50086e+06	6.66371e+06		486840	1.88843e+07	8.4425e+06	7.33003e+06	1.07822e+06	1.57593e+06	2.98306e+06	7.37038e+06	1.86933e+06	19787.4
FALSE	High	Master Protein	P78527	DNA-dependent protein kinase catalytic subunit [OS=Homo sapiens]	0	49.734	5	12	22	12	1	4128	468.8	7.12	61.37	12	0	7.661	0.091		0.029359	0.274314		16.41	0.76		130.9	66	103	41.39		89.29	2.78626e+06		4.18783e+06	1.43136e+06	2.54269e+06					1.34249e+06		2.09362e+06	3.14573e+06	49793.3	1.6306e+06		39617.7
FALSE	High	Master Protein	Q13451-1	Peptidyl-prolyl cis-trans isomerase FKBP5 [OS=Homo sapiens]	0	49.723	20	9	20	9	1	457	51.2	5.9	55.18	9	0	11.213	5.974		0.00740647	0.0103996		0	0.03		24.3	252.6	23.1	39.75			2.71005e+06			1.42483e+06	1.43756e+06			1.4947e+07			1.36838e+06				1.58599e+06
FALSE	High	Master Protein	P38606	V-type proton ATPase catalytic subunit A [OS=Homo sapiens]	0	49.575	25	11	30	11	1	617	68.3	5.52	80.68	11	0	1.156	0.384	0.074	0.928773	0.981778	0.0340384	102.98	13.41	0.34	176.4	83.1	40.5	20.6	60.81	88.03	3.27144e+06	4.22245e+06	4.00987e+06	4.82164e+06	2.8262e+06	2.62635e+06	1.36101e+06	796611	3.65424e+06				444222	1.9092e+06	1.91454e+06	15141.7	37934.2
FALSE	High	Master Protein	P63104	14-3-3 protein zeta/delta [OS=Homo sapiens]	0	49.572	58	12	40	11	1	245	27.7	4.79	102.84	12	0	1.452	1.052	0.636	0.782799	0.596929	0.914773	96.23	76.73	37.77	101.1	115.9	83	52.86	101.22	29.54	1.11628e+07	2.34713e+07	8.3375e+06	8.33456e+06	9.49711e+06	5.72935e+07	1.08859e+07	1.6839e+07	9.13422e+06	8.59343e+06		7.79978e+06	7.13155e+06	1.20261e+07	6.53278e+06	84168.1	78874.3
FALSE	High	Master Protein	P47914	60S ribosomal protein L29 [OS=Homo sapiens]	0	49.549	47	9	49	9	1	159	17.7	11.66	96.78	9	0	0.935	0.285	0.366	0.97114	0.891818	0.860439	102.25	6.15	15.28	134.8	148.9	16.2	95.98	57.89	153.16	4.11744e+07	2.58407e+08	2.29752e+08	5.08522e+07	1.76414e+07	6.81676e+07	1.00237e+08	5.03621e+07	9.16098e+06	5.61787e+07	1.23268e+06	6.92707e+07	3.65022e+06	1.02904e+07	2.40963e+07	926651	2.17349e+06
FALSE	High	Master Protein	P35442	Thrombospondin-2 [OS=Homo sapiens]	0	49.508	17	13	21	12	1	1172	129.9	4.83	46.47	13	0	8.448	3.809	0.555	0.175196	0.0669583	0.971621	39.89	104.72	34.8	13.6	93.3	193.1	26.05	77.6	97.46	225571			137265	226127		1.40122e+06	101294	1.69974e+06	3.06306e+06		615976	8.40871e+06	3.19546e+06	132010
FALSE	High	Master Protein	Q13347	Eukaryotic translation initiation factor 3 subunit I [OS=Homo sapiens]	0	49.273	56	13	24	13	1	325	36.5	5.64	56.12	13	0	0.578	0.281	0.664	0.670406	0.886924	0.89997	25.04	6	29.21	204.4	52.3	43.3	49.91	24.44	46.1	2.94428e+06	6.59823e+06	1.57219e+06	6.4488e+06	6.72915e+06	1.30176e+06	2.18212e+06	1.64957e+06	2.36938e+06	1.5793e+06	2.14042e+06	597065	1.37417e+06	1.35616e+06	1.72307e+06	23661.3	14873.2
FALSE	High	Master Protein	Q14767	Latent-transforming growth factor beta-binding protein 2 [OS=Homo sapiens]	0	49.189	7	12	24	12	1	1821	194.9	5.19	57	12	0	7.687	15.722	0.463	0.163243	0.000190006	0.963688	145.74	110.96	19.82	5.1	139.8	155.1	135.66	142.58	85.1	113407	3.03343e+06		654214	235986		7.77386e+07	294042	9.64901e+06	1.20882e+07		4.07977e+07	1.19825e+07	9.05886e+06	66368.9	10877.9
FALSE	High	Master Protein	P11532-1	Dystrophin [OS=Homo sapiens]	0	48.995	5	12	23	11	1	3685	426.5	5.88	56.89	12	1	2.034	0.112		0.648173	0.428578		99.97	0.62		244.1	46	9.9	42.29	128.4		550732	854364		1.56586e+06	1.28052e+06	1.7376e+06		165103		197203			42380.3		322303	3063.76
FALSE	High	Master Protein	P16035	Metalloproteinase inhibitor 2 [OS=Homo sapiens]	0	48.784	35	8	25	8	1	220	24.4	7.49	67.9	8	0	14.392	10.779	0.595	0.0384274	0.00923313	0.942555	141.96	137.34	31.43	7.7	144	148.3	187.68	68.58	22.31	158780	2.50015e+07	2.3059e+06	622690	663890	1.71664e+07		6.66054e+06	9.02572e+06	3.08567e+07	1.74682e+07	1.17243e+07	1.40205e+07	1.06834e+07	92922.5	89655.5	21814.3
FALSE	High	Master Protein	P60981-1	Destrin [OS=Homo sapiens]	0	48.294	60	12	27	10	1	165	18.5	7.85	57.17	12	0	0.904	0.535	0.749	0.950746	0.906459	0.840934	48.61	19.59	32.67	97.6	84.6	117.8	77.11	32.47	26.82	1.57315e+06	787468		2.87952e+06	5.51873e+06	917425	2.23071e+06	1.84537e+06	1.37892e+06	2.15726e+06		2.56916e+06	1.59304e+06	2.73328e+06	920652	2823.87
FALSE	High	Master Protein	O43175	D-3-phosphoglycerate dehydrogenase [OS=Homo sapiens]	0	47.894	26	13	28	13	1	533	56.6	6.71	60.72	13	0	1.386	1.301	1.173	0.815277	0.45378	0.51184	67.36	53.21	71.2	65.1	64.1	170.8	51.97	65.3	78.65	1.33332e+06	1.7936e+06	5.07593e+06	4.75515e+06	3.28176e+06	3.48808e+06	2.99328e+06	8.96714e+06		2.72315e+06	1.88166e+07	1.61936e+07	4.58062e+06	2.31256e+06	780296	6431.85	48019.2
FALSE	High	Master Protein	Q9UDY4	DnaJ homolog subfamily B member 4 [OS=Homo sapiens]	0	47.778	31	8	24	8	1	337	37.8	8.5	61.02	8	0	0.937	0.181	0.224	0.972214	0.704036	0.513126	38.71	2.61	1.08	223.8	46.7	29.4	54.52	56.35	70.94	6.50111e+06	1.69454e+06	1.89933e+06	5.0954e+06	3.72799e+06		690495	129145	961782	877025	1.19089e+06		301032	490446	3.80462e+06	6076.63	17968
FALSE	High	Master Protein	P61353	60S ribosomal protein L27 [OS=Homo sapiens]	0	47.755	41	9	33	9	1	136	15.8	10.56	66.36	9	0	1.282	0.465	0.58	0.865784	0.944753	0.954315	116.91	20.24	31.58	92.7	97.4	109.9	107.92	68.96	96.08	4.74627e+06	6.61699e+06	3.37968e+06	5.27339e+07	3.88631e+07	6.982e+06	3.66895e+06	6.95575e+06	3.21063e+06	1.57685e+07		2.85785e+06	7.84914e+06	2.42664e+07	2.77765e+06	23728.6	31972.4
FALSE	High	Master Protein	P49773	Histidine triad nucleotide-binding protein 1 [OS=Homo sapiens]	0	47.51	67	9	29	9	1	126	13.8	6.95	60.45	9	0	0.718	0.156	0.283	0.806988	0.604501	0.697539	56.2	1.77	7.84	191.9	76.8	31.3	47.25	77.01	30.4	7.21802e+06	2.34747e+07	2.63513e+07	1.95497e+07	1.05973e+07	2.48472e+07	7.82334e+06	3.25509e+06	6.04121e+06	1.36272e+07		3.2147e+06	1.76755e+06	3.18832e+06	4.22418e+06	84180.5	249288
FALSE	High	Master Protein	P62847-4	Isoform 4 of 40S ribosomal protein S24 [OS=Homo sapiens]	0	47.113	25	9	42	9	1	289	32.4	10.15	85.64	9	0	1.239	0.451	0.376	0.884064	0.954528	0.875636	126.22	19.35	18.84	103.2	64.7	132.2	61.45	111.61	98.18	1.3496e+07	1.35879e+07	4.94347e+07	3.94995e+07	1.85198e+07	1.16092e+07	9.18333e+06	6.89033e+06	3.93262e+07	8.87036e+07	8.02825e+07	1.86092e+07	4.82009e+06	3.02484e+07	7.8982e+06	48726.2	467662
FALSE	High	Master Protein	P09382	Galectin-1 [OS=Homo sapiens]	0	46.788	26	5	29	5	1	135	14.7	5.5	65.9	5	0	0.692	0.376	0.512	0.781175	0.97593	1	36.63	10.56	17.23	134.6	122.4	43	31.54	29.79	50.17	6.57182e+06	1.56465e+07	9.71136e+06	9.47797e+06	1.12923e+07		4.26177e+06	8.8062e+06	8.89067e+06	8.85531e+06	1.21358e+06	2.43253e+06	4.62556e+06	3.95543e+06	3.84601e+06	56108.6	91871.3
FALSE	High	Master Protein	Q8N1G4	Leucine-rich repeat-containing protein 47 [OS=Homo sapiens]	0	46.605	23	7	24	7	1	583	63.4	8.28	53.82	7	0	0.01	0.047	100	2.54729e-17	0.0576293	3.12297e-17		0.1		294.5		5.5	5.92		151.41	2.00269e+06			2.04313e+06	2.23456e+06							685862	24488	38394.7	1.17203e+06
FALSE	High	Master Protein	Q6IAA8	ragulator complex protein LAMTOR1 [OS=Homo sapiens]	0	46.416	64	9	28	9	1	161	17.7	5.15	76.04	9	0	1.27	0.314	0.411	0.870045	0.925995	0.914773	35.47	7.58	16.97	215.4	19.1	65.5	24.19		63.82	7.16678e+06			4.41443e+06	5.56126e+06			493112					1.03938e+06	2.74891e+06	4.19419e+06
FALSE	High	Master Protein	P62750	60S ribosomal protein L23a [OS=Homo sapiens]	0	45.988	26	9	32	9	1	156	17.7	10.45	72.03	9	0	0.428	0.228	0.532	0.474059	0.802807	0.990865	20.43	4.17	25.3	210.7	57.5	31.8	82.08	29.27	59.83	9.35141e+06	7.43152e+07	3.65201e+07	2.67282e+07	1.2396e+07	4.18006e+06	9.5966e+06	8.05783e+06	7.28783e+06	5.9946e+06		1.00486e+07	3.74747e+06	4.03863e+06	5.4727e+06	266495	345487
FALSE	High	Master Protein	P54289	Voltage-dependent calcium channel subunit alpha-2/delta-1 [OS=Homo sapiens]	0	45.262	13	10	29	10	1	1103	124.5	5.27	65.79	10	0	2.112	1.255	0.739	0.547212	0.473117	0.845013	90.12	65.31	51.42	85	84.7	130.3	67.67	54.49	24.93	1.4374e+06		412866	3.31894e+06	3.24179e+06	2.14971e+06		4.43106e+06		1.62748e+06		3.60745e+06	2.1754e+06	3.30815e+06	841207		3905.79
FALSE	High	Master Protein	P02768-1	Serum albumin [OS=Homo sapiens]	0	45.226	14	9	55	9	1	609	69.3	6.28	117	9	0	10.385	15.568	1.17	0.00994684	0.000198532	0.512719	118.22	133.61	108.25	8.7	127.5	163.8	96.9	71.54	131.99	1.47015e+07	7.97786e+07	1.5183e+07	4.5513e+07	4.24224e+06	1.01032e+08	4.38657e+08	6.39638e+08	1.59704e+08	2.21226e+08	8.28949e+07	2.01372e+08	4.01435e+08	1.94396e+09	8.60373e+06	286087	143635
FALSE	High	Master Protein	P15144	aminopeptidase N [OS=Homo sapiens]	0	45.077	7	9	33	9	1	967	109.5	5.48	75.55	9	0	2.614	1.851	0.566	0.406791	0.256985	0.961368	125.81	81.31	36.64	53.1	161	85.9	58.97	121.16	50.52	4.15101e+06	9.35999e+06	1.12076e+06	5.44789e+06	4.99374e+06	2.25616e+07	2.20023e+06	6.17262e+07	706040	1.5134e+07		8.07186e+06	7.4913e+06	1.7376e+07	2.42928e+06	33565	10602.6
FALSE	High	Master Protein	P52907	F-actin-capping protein subunit alpha-1 [OS=Homo sapiens]	0	44.921	32	6	29	5	1	286	32.9	5.69	66.8	6	1	0.757	0.409	0.54	0.842289	0.992437	0.983652	43.33	11.39	20.97	154.9	71.8	73.3	48.53	41.23	21.05	5.82403e+06	1.56338e+07	6.00526e+06	8.44211e+06	6.57252e+06		5.80928e+06	2.53413e+06	3.13772e+06	2.95681e+06		3.45933e+06	2.25554e+06	3.10794e+06	3.40838e+06	56062.9	56810.9
FALSE	High	Master Protein	P01859	Immunoglobulin heavy constant gamma 2 [OS=Homo sapiens]	0	44.831	16	3	27	1	1	326	35.9	7.59	79.45	3	0	0.01	0.01		2.54729e-17	4.70903e-17					300						5.34135e+06														3.1259e+06
FALSE	High	Master Protein	P18669	Phosphoglycerate mutase 1 [OS=Homo sapiens]	0	44.679	56	10	24	10	1	254	28.8	7.18	64.4	10	0	0.01	0.448	100	2.54729e-17	0.956224	3.12297e-17		14.88		210.8		89.2	26.53		32.69	6.86609e+06		7.34985e+06	4.64807e+06	4.31023e+06								1.89052e+06	3.0271e+06	4.01822e+06		69531
FALSE	High	Master Protein	Q13683-7	Isoform Alpha-7X2B of Integrin alpha-7 [OS=Homo sapiens]	0	44.38	17	9	20	9	1	1137	124.2	5.92	54.94	9	0	6.093	0.515	0.138	0.0601561	0.925995	0.207726	46.32	27.85	0.29	218.2	69.1	12.7	28.35	61.17	130.93	4.26453e+06			7.32024e+06	5.10976e+06	2.57079e+06			1.01839e+06				1.50895e+06	58134.6	2.49572e+06
FALSE	High	Master Protein	Q9UHD8-1	Septin-9 [OS=Homo sapiens]	0	44.326	27	12	32	12	1	586	65.4	8.97	68.93	12	0	0.517	0.353	0.714	0.590917	0.948695	0.860354	27.26	8.41	49.71	170.8	58.5	70.7	51.83	54	35.24	1.09102e+07	2.15755e+07	2.849e+07	1.06099e+07	9.56936e+06	5.87206e+06	4.72923e+06	2.73043e+06	821684	3.73388e+06		7.37712e+06	4.51822e+06	3.89888e+06	6.38496e+06	77370	269521
FALSE	High	Master Protein	P47756-2	Isoform 2 of F-actin-capping protein subunit beta [OS=Homo sapiens]	0	44.23	37	9	21	9	1	272	30.6	6	66.46	9	0	0.729	0.446	1.017	0.816225	0.957283	0.621433	35.48	13.36	48.55	184.1	40.8	75.2	35.27	77.98	26.61	3.00198e+06			2.39164e+06	4.6782e+06			357659		1.23699e+06			1.48319e+06	1.01335e+06	1.75684e+06
FALSE	High	Master Protein	Q702N8-1	Xin actin-binding repeat-containing protein 1 [OS=Homo sapiens]	0	44.206	13	11	21	11	1	1843	198.4	6.15	49.18	11	0	1.328	0.187	1.065	0.974699	0.733423	0.58881	10.44	2.15	0	221.3	52.1	26.6	64.48		88.51	59690.4		2.41421e+06	2.3945e+06	2.40956e+06					565905			138644	602541	34932.5		22838.9
FALSE	High	Master Protein	P11717	Cation-independent mannose-6-phosphate receptor [OS=Homo sapiens]	0	44.143	6	9	21	9	1	2491	274.2	5.94	59.3	9	0	0.01	0.354	100	2.54729e-17	0.925995	3.12297e-17		10.74		201.1		98.9	42.67		35.19	476257			475119	942118								302152	181742	278719
FALSE	High	Master Protein	P15311	Ezrin [OS=Homo sapiens]	0	44.064	15	8	26	3	1	586	69.4	6.27	60.7	8	0	1.476	0.954	0.668	0.844352	0.739799	0.894745	30.81	28.18	12.82	120.9	51.7	127.4	33.28	61.96	25.13	566844			1.14096e+06	1.01934e+06			272138		696477			897220	1.28491e+06	331732
FALSE	High	Master Protein	Q13263	Transcription intermediary factor 1-beta [OS=Homo sapiens]	0	43.9	23	12	27	12	1	835	88.5	5.77	55.8	12	0	3.519	0.456	0.431	0.235915	0.950685	0.934813	136.03	14.98	20.98	113.1	121.7	65.2	34.65	69.46	58.22	2.55465e+06		4.76411e+06	2.34804e+06	3.01474e+06			1.26356e+06	5.91998e+06	2.98524e+06	2.17312e+06	2.12712e+06	1.20336e+06	374950	1.49505e+06		45069.3
FALSE	High	Master Protein	P62269	40S ribosomal protein S18 [OS=Homo sapiens]	0	43.573	51	11	37	11	1	152	17.7	10.99	81.51	11	0	1.142	0.404	0.286	0.934479	0.998585	0.700298	79.43	12.65	7.19	160.2	75.8	64	52.11	69.16	73.61	8.15301e+06	2.68125e+07	1.91195e+07	3.14686e+07	1.07071e+07	6.60394e+06	7.96768e+06	3.02958e+07	9.0442e+06	1.81846e+07	618581	8.80625e+06	6.62575e+06	1.3953e+07	4.77136e+06	96149.8	180874
FALSE	High	Master Protein	P35555	Fibrillin-1 [OS=Homo sapiens]	0	43.38	7	12	20	12	1	2871	312	4.93	29.29	12	0		3.292	0.839		0.120899	0.765966		43.2	42.18	13.3	109.5	177.2	85.86		52.11	83027.4		339602							1.3831e+06			3.29259e+06	1.51955e+06	48589.9		3212.7
FALSE	High	Master Protein	P21810	biglycan [OS=Homo sapiens]	0	43.374	34	9	14	9	1	368	41.6	7.52	28.62	9	0	15.551	1.675	0.402	0.17147	0.445545	0.914773	122.49	127.59	17.29	25.9	146.5	127.6	90.78	84.12	87.89			878389	36949.1	475348	9.56501e+06	6.69994e+06	2.27615e+06	592865	2.68613e+06		2.33985e+06	5.60482e+06	651129			8309.73
FALSE	High	Master Protein	Q9H4M9	EH domain-containing protein 1 [OS=Homo sapiens]	0	43.348	25	9	22	9	1	534	60.6	6.83	43.66	9	0	1.023	0.62	0.438	0.990929	0.858603	0.942555	95.84	23.33	23.82	192.2	26.7	81.1	5.84	60.19	53.99	4.31031e+06			3.83613e+06	4.12252e+06			572850	1.22184e+06	388028			1.16374e+06	2.60091e+06	2.52251e+06
FALSE	High	Master Protein	Q9NZM1	Myoferlin [OS=Homo sapiens]	0	43.251	7	12	25	12	1	2061	234.6	6.18	55.66	12	0	3.908	1.786	0.711	0.190508	0.272133	0.863082	78.41	96.45	45.74	90.2	75.8	134	69.61	84.55	89.55	1.93789e+06		334693	2.06363e+06	3.79853e+06		1.77166e+06	5.86592e+06	1.1541e+06	1.59353e+06	1.42047e+06	3.71332e+06	2.37423e+06	1.0209e+07	1.13411e+06		3166.26
FALSE	High	Master Protein	P84098	60S ribosomal protein L19 [OS=Homo sapiens]	0	42.85	43	11	32	11	1	196	23.5	11.47	63.22	11	0	0.777	0.423	0.512	0.861596	0.981361	1	52.72	15.67	28.05	163.7	64.5	71.9	29.2	78.07	50.25	1.37723e+07	3.19929e+07	2.08664e+07	2.42365e+07	2.16474e+07	6.10145e+06	2.7444e+07	1.13953e+07	5.03645e+06	8.52587e+06		9.50512e+06	3.78165e+06	1.20865e+07	8.05994e+06	114727	197400
FALSE	High	Master Protein	P49207	60S ribosomal protein L34 [OS=Homo sapiens]	0	42.825	39	9	30	9	1	117	13.3	11.47	59.47	9	0	1.233	0.439	0.405	0.887205	0.966678	0.914773	96.62	15.6	14.76	87.7	170.3	42.1	19.27	123.53	63.32	1.69148e+07	2.94775e+07	2.24071e+07	2.34487e+07	2.36447e+07	2.69837e+08	2.04379e+07	2.93048e+07	5.80419e+07	4.55462e+07		7.82693e+06	1.12588e+07	2.5611e+07	9.89902e+06	105707	211975
FALSE	High	Master Protein	P08473	Neprilysin [OS=Homo sapiens]	0	42.468	21	12	28	12	1	750	85.5	5.73	52.44	12	0	4.161	0.229	0.051	0.165338	0.802807	0.00864809	129.33	4.55	0.32	93.2	177.2	29.6	23.56	104.38	67.67	5.3333e+06	3.07315e+06	5.09632e+06	3.97899e+06	3.49315e+06	2.37553e+07	1.61672e+06	3.17798e+07	7.56867e+06	1.39151e+06		2.10382e+06	402863	1.26362e+06	3.12119e+06	11020.3	48212.2
FALSE	High	Master Protein	Q08211	Atp-dependent rna helicase a [OS=Homo sapiens]	0	42.456	11	9	24	9	1	1270	140.9	6.84	64.58	9	0	5.079	0.328	0.775	0.101807	0.931728	0.81842	89.21	5.95	70.07	172.7	60.5	66.8	12.66	120.29	34.24	2.21636e+06			2.24949e+06	2.76047e+06	4.9971e+06		788395		495731		1.16731e+06	571668	870144	1.29707e+06
FALSE	High	Master Protein	P49588	Alanine--tRNA ligase, cytoplasmic [OS=Homo sapiens]	0	42.325	17	9	13	9	1	968	106.7	5.53	45.14	9	0	0.709	0.392	0.884	0.799397	0.975058	0.72536	22.46	10.34	48.15	125.1	70.3	104.6	66.87	57.83	50.84	895178			1.33983e+06	3.16736e+06		443071	842487	1.64142e+06	673588		1.57477e+06	1.12029e+06	497265	523882
FALSE	High	Master Protein	P19823	Inter-alpha-trypsin inhibitor heavy chain H2 [OS=Homo sapiens]	0	42.264	7	8	22	8	1	946	106.4	6.86	54.63	8	0	11.721	12.956	1.035	0.0192684	0.000460394	0.607314	119.83	110.86	98.1	5.2	166.9	127.9	117.8	77.42	117.62	423609	621482	766338	3.53286e+06	367771	3.53089e+07	6.54557e+06	5.44039e+07	1.0639e+07	1.99287e+07	4.02859e+06	9.58237e+06	2.43133e+07	7.9617e+07	247907	2228.64	7249.7
FALSE	High	Master Protein	O15143	Actin-related protein 2/3 complex subunit 1B [OS=Homo sapiens]	0	42.256	23	8	27	8	1	372	40.9	8.35	71.7	8	0	1.465	0.848	0.524	0.775103	0.742297	0.999845	82.33	49.29	16.37	109.5	105.5	85	41.84	65.12	38.91	2.77275e+06	7.01258e+06	3.17536e+06	3.37041e+06	4.04544e+06	7.57752e+06	3.24831e+06	2.99117e+06	794671	4.47432e+06		2.40469e+06	2.61742e+06	4.68374e+06	1.62269e+06	25147.2	30039.5
FALSE	High	Master Protein	Q1KMD3	heterogeneous nuclear ribonucleoprotein U-like protein 2 [OS=Homo sapiens]	0	42.069	28	12	23	12	1	747	85.1	4.91	63.93	12	0	0.638	0.562	1.573	0.733297	0.892165	0.314342	24.37	18.82	77.29	201.3	20.2	78.5	54.83	107.13	30.04	2.73137e+06		659282	3.74368e+06	4.05779e+06			119379		865268	1.26167e+06	840704	1.77634e+06	1.23173e+06	1.59847e+06		6236.94
FALSE	High	Master Protein	Q99536	Synaptic vesicle membrane protein VAT-1 homolog [OS=Homo sapiens]	0	41.881	36	12	29	12	1	393	41.9	6.29	63.76	12	0	1.016	1.379	0.936	0.9936	0.413531	0.6857	107.42	72.52	70.62	53.7	90.4	155.9	128.12	73.59	102.21	1.93918e+06	4.11834e+07	454586	1.24732e+07	8.50242e+06	4.6953e+06	1.43149e+07	4.00511e+07	1.12677e+07	2.18299e+07		9.55337e+06	2.47003e+07	8.81723e+07	1.13486e+06	147684	4300.47
FALSE	High	Master Protein	P01024	Complement C3 [OS=Homo sapiens]	0	41.833	5	8	22	8	1	1663	187	6.4	55.4	8	0	2.139	11.051	2.4	0.702474	0.000928262	0.112375	128.76	102.95	131.84	22	75.8	202.2	81.73	95.9	107.06	2.14536e+06		1.83508e+06	4.1387e+06	59962	1.49966e+07	6.82842e+06	3.16914e+07	3.95384e+06	3.8777e+06		6.8517e+06	1.82129e+07	7.12465e+07	1.25552e+06		17360.2
FALSE	High	Master Protein	P01861	Immunoglobulin heavy constant gamma 4 [OS=Homo sapiens]	0	41.785	28	5	29	2	1	327	35.9	7.36	60.01	5	0
FALSE	High	Master Protein	P42025	Beta-centractin [OS=Homo sapiens]	0	41.628	16	7	26	3	1	376	42.3	6.4	60	7	0
FALSE	High	Master Protein	P38646	Stress-70 protein, mitochondrial [OS=Homo sapiens]	0	41.391	15	7	16	7	1	679	73.6	6.16	47.56	7	0	0.01	0.425	100	2.54729e-17	0.979896	3.12297e-17		12.53		234.1		65.9	81.32		80.66	2.84233e+06	998135	8.46271e+06	2.30826e+06	3.03642e+06								1.53023e+06	418657	1.66341e+06	3579.32	80058.9
FALSE	High	Master Protein	Q92901	60S ribosomal protein L3-like [OS=Homo sapiens]	0	41.37	29	10	23	7	1	407	46.3	10.45	52.58	10	0	4.759	0.226	0.108	0.118761	0.802807	0.108669	85.89	2.4	0	105.5	167.6	26.9	51.25	88.52		2.28752e+06	1.94797e+06	3.71251e+06	6.85633e+06	5.18673e+06	5.89927e+06			1.58991e+07	2.20777e+06			946411		1.33872e+06	6985.44	35121.1
FALSE	High	Master Protein	Q3KQU3	MAP7 domain-containing protein 1 [OS=Homo sapiens]	0	41.159	19	10	23	10	1	841	92.8	10.11	61.09	10	0	0.489	0.179	0.377	0.559758	0.695832	0.877008	18.18	2.51	12.21	214	51.7	34.3	50.28	64.68	53.48	5.27563e+06	1.06946e+07	2.12359e+06	1.09891e+07	8.58727e+06		4.78675e+06	1.05193e+06	1.71171e+06	2.51509e+06		1.37667e+06	510839	1.801e+06	3.08744e+06	38350.8	20089.6
FALSE	High	Master Protein	O15511-2	Isoform 2 of Actin-related protein 2/3 complex subunit 5 [OS=Homo sapiens]	0	41.026	53	8	19	8	1	154	16.6	6.02	38.31	8	0	0.786	0.625	0.76	0.865784	0.853429	0.832872	53.52	26.65	30.91	124.9	83.3	91.8	16.09	59.34	45.81	3.87394e+06	4.87991e+06	3.3181e+06	3.71196e+06	3.4406e+06		2.45439e+06	2.49906e+06	673651	4.26976e+06		1.21066e+06	2.72676e+06	3.3968e+06	2.26714e+06	17499.4	31389.8
FALSE	High	Master Protein	Q86TC9-1	Myopalladin [OS=Homo sapiens]	0	40.656	7	6	18	6	1	1320	145.2	6.77	42.34	6	0	2.656	0.224	0.061	0.397414	0.802807	0.0170505	93.02	2.4	0.18	185.1	107.5	7.4	79.91	15.58	106.55	1.40867e+06		466499	4.43167e+06	2.16149e+06				907105	1.13169e+06			187009	26297.1	824394		4413.17
FALSE	High	Master Protein	P22090	40S ribosomal protein S4, Y isoform 1 [OS=Homo sapiens]	0	40.095	33	10	31	2	1	263	29.4	10.24	60.27	10	0	0.422	0.787	8.13	0.409421	0.858457	0.00107267	71.62	55.61	86.89	56.3	26.7	217	132.49		89.82	919002	5.77318e+06			184352			435677			3.54211e+06	5.61796e+06	117435		537825	20702.7
FALSE	High	Master Protein	O14979-2	Isoform 2 of Heterogeneous nuclear ribonucleoprotein D-like [OS=Homo sapiens]	0	39.987	36	8	22	8	1	301	33.6	7.31	54.49	8	0	1.426	0.124	0.192	0.858703	0.454176	0.405619	54.86	1.18	6.27	168.2	111	20.9	71.21	35.4	106.42	911622	5.11728e+06	2.0928e+06	1.55746e+06	1.80586e+06	922484				1.53861e+06		595725	84128.8		533506	18350.6	19798.3
FALSE	High	Master Protein	P37802-2	Isoform 2 of Transgelin-2 [OS=Homo sapiens]	0	39.852	49	8	23	8	1	220	24.4	8.25	63.6	8	0	3.621	2.588	0.715	0.224619	0.124863	0.860354	64	76.56	17.16	99.8	41.9	158.3	138.1	106.15	47.79	1.10007e+06		1.2252e+07	1.3513e+06	1.25439e+06			206077	1.44625e+06				1.45182e+06	2.93392e+06	643788		115906
FALSE	High	Master Protein	Q04637-9	Isoform 9 of Eukaryotic translation initiation factor 4 gamma 1 [OS=Homo sapiens]	0	39.58	6	9	18	9	1	1606	176.1	5.34	40.38	9	0	2.756	0.131		0.486159	0.512548		19.88	0.76		196.1	73.6	30.3	55.77		118.73	447715			1.45781e+06	1.73101e+06				547500				762964	66545.9	262015
FALSE	High	Master Protein	Q9NP79	Vacuolar protein sorting-associated protein VTA1 homolog [OS=Homo sapiens]	0	39.537	16	4	20	4	1	307	33.9	6.29	44.61	4	0	0.397	0.255	0.61	0.424867	0.847746	0.930191	1.37	0.77	1.11	224.7	43.4	31.9	25.96		29.08	3.74512e+06			2.18954e+06	3.08846e+06			596063					356396	540942	2.19174e+06
FALSE	High	Master Protein	P04259	keratin, type II cytoskeletal 6B [OS=Homo sapiens]	0	39.326	24	13	35	2	1	564	60	8	52.85	13	0	0.354	0.343	0.305	0.30187	0.931358	0.748335	4.18	16.87	13.62	145	127.4	27.6		160.79	146.47		7.37603e+06					1.04101e+08	1.38505e+07	1.5963e+06	3.03521e+06	2.52901e+06	1.2973e+07	112051	780918		26450.5
FALSE	High	Master Protein	P18206	Vinculin [OS=Homo sapiens]	0	39.213	14	12	21	12	1	1134	123.7	5.66	43.16	12	0	2.14	1.406	0.646	0.540341	0.400186	0.914773	70.03	85.3	24.57	67.4	100.3	132.3	136.25	70.64	40.19	1.28086e+06	2.71683e+07	2.41541e+06	4.65329e+06	4.22728e+06	692269	6.57683e+06	1.11174e+07	3.16311e+06	6.29111e+06		8.30106e+06	3.63857e+06	8.42414e+06	749594	97425.8	22850.2
FALSE	High	Master Protein	P02538	Keratin, type II cytoskeletal 6A [OS=Homo sapiens]	0	39.166	24	13	36	2	1	564	60	8	57.36	13	4	16.681	3.229	0.121	0.00282438	0.199278	0.148942	145.68	146.6	1.98	3.7	257.9	38.4	130.54	127.7	130.3	609344	1.94728e+07	2.28537e+07	576041	178364	9.5994e+07	2.7035e+08	4.19893e+07	1.06703e+07	8.54908e+06	8.29522e+06	3.77406e+07	912989	4.70101e+06	356604	69829.7	216201
FALSE	High	Master Protein	O15371	Eukaryotic translation initiation factor 3 subunit D [OS=Homo sapiens]	0	39.082	20	8	23	8	1	548	63.9	6.05	69.15	8	0	1.45	0.467	0.257	0.783595	0.944753	0.620915	130.86	12.16	8.32	120.2	109.9	69.9	47.63	112.17	18.08	1.68054e+06		651969	2.46752e+06	2.5018e+06				5.47962e+06	632131			1.34702e+06	1.04159e+06	983496		6167.75
FALSE	High	Master Protein	P80723	Brain acid soluble protein 1 [OS=Homo sapiens]	0	38.707	57	7	40	7	1	227	22.7	4.63	80.07	7	0	8.046	1.433	0.231	0.0248127	0.389776	0.545631	111.84	90.28	5.97	26.8	218.5	54.7	99.35	108.71	89.7	2.29769e+06	1.9392e+07	7.8609e+06	3.2086e+06	3.24364e+06	4.3027e+06	2.73367e+07	9.68627e+07	1.33637e+07	2.64946e+07	5.81472e+06	2.25415e+07	3.03434e+06	7.56826e+06	1.34467e+06	69539.8	74365.6
FALSE	High	Master Protein	O00232-1	26s proteasome non-atpase regulatory subunit 12 [OS=Homo sapiens]	0	38.665	24	8	14	8	1	456	52.9	7.65	36.34	8	0	6.77	0.337	0.041	0.079004	0.92922	0.00345404	126.1	13.79	0.19	113.8	139	47.2	183.24	167.07	115.97	1.45311e+06	2.95852e+06	3.65907e+07	257443	1.56901e+06	1.06702e+08			1.91706e+06	668641			204555	2.06849e+06	850401	10609.3	346154
FALSE	High	Master Protein	P46459	Vesicle-fusing ATPase [OS=Homo sapiens]	0	38.609	18	9	19	9	1	744	82.5	6.95	48.61	9	0	0.409	0.359	0.901	0.442472	0.954528	0.711226	1.8	11.66	55.33	193.2	39.2	67.7	36.74	8.29	53.17	1.90641e+06	966788		2.02814e+06	2.64461e+06			422828		375981			463906	1.02289e+06	1.11568e+06	3466.91
FALSE	High	Master Protein	P15121	aldose reductase [OS=Homo sapiens]	0	38.544	43	6	23	6	1	316	35.8	6.98	51.84	6	0	2.137	0.394	0.083	0.541123	0.990482	0.0488946	131.66	10.42	0.37	186.9	51.9	61.2	29.07	67.71	35.65	1.94426e+06		3.68365e+06	2.21048e+06	2.96845e+06			565020	1.85679e+06	711769			647889	1.0846e+06	1.13783e+06		34848
FALSE	High	Master Protein	O43242	26S proteasome non-ATPase regulatory subunit 3 [OS=Homo sapiens]	0	38.408	29	6	17	6	1	534	60.9	8.44	40.3	6	0	0.067	0.262	3.622	0.00225278	0.859463	0.03108	0.26	4.48	35.4	242.5	10.9	46.6	69.08	35.93	0.81	597624			4.00255e+06	2.99812e+06			103818		174549			572415	578974	349746
FALSE	High	Master Protein	Q9NUQ6-3	Isoform 3 of SPATS2-like protein [OS=Homo sapiens]	0	38.408	22	10	18	2	1	588	65.1	9.66	42.1	10	7	0.48	0.191	0.508	0.550501	0.742192	1	19.2	2.1	22.23	208.9	34.7	56.3	47.56	97.93	39.76	1.89188e+06	4.692e+06	4.80815e+06	8.71352e+06	6.90443e+06		769378	799034		3.84479e+06			971316	1.73119e+06	1.10718e+06	16825.5	45486
FALSE	High	Master Protein	P27105	erythrocyte band 7 integral membrane protein [OS=Homo sapiens]	0	38.36	24	8	26	8	1	288	31.7	7.88	62.31	8	0	2.26	1.295	0.582	0.502597	0.454176	0.954315	99.3	89.47	35.8	108	93.4	98.5	31.49	128.12	98.48	3.24413e+06	1.91387e+06		1.63593e+06	2.15052e+06	2.94045e+06	913349	1.37701e+07	1.66945e+06	1.7551e+06	2.30871e+06	1.48395e+06	1.37556e+06	8.3043e+06	1.89855e+06	6863.16
FALSE	High	Master Protein	Q9Y230	RuvB-like 2 [OS=Homo sapiens]	0	38.081	17	7	17	7	1	463	51.1	5.64	46.22	7	0	0.991	0.293	0.446	0.9936	0.89351	0.952847	99.8	4.96	17.72	109.7	103.3	87	56.75	91.36	36.58	1.33435e+06	1.21593e+06	996587	3.37149e+06	3.11397e+06			490306	3.63103e+06	1.25598e+06		1.06103e+06	1.05836e+06	505402	780899	4360.34	9427.9
FALSE	High	Master Protein	Q14324	Myosin-binding protein C, fast-type [OS=Homo sapiens]	0	38.059	11	9	15	8	1	1141	128	7.52	38.95	9	0	8.313	0.265	0.032	0.10371	0.848617	0.00105117	70.12	6	0	56.3	241.4	2.3	114.09			49551.5			816314	2.6548e+06				3.50242e+06				33789.1		28998.9
FALSE	High	Master Protein	Q13561-2	Isoform 2 of Dynactin subunit 2 [OS=Homo sapiens]	0	37.748	44	9	16	9	1	406	44.8	5.17	47.24	9	0	1.023	0.494	0.635	0.990929	0.937136	0.914773	82.79	15.18	26.26	134.7	81.6	83.8	68.83	62.4	26.93	704580	445221		2.20977e+06	2.28013e+06	1.73998e+06	755722	554376					640391	941631	412339	1596.56
FALSE	High	Master Protein	O75112-7	Isoform 7 of LIM domain-binding protein 3 [OS=Homo sapiens]	0	37.414	16	6	14	6	1	732	78.5	8.15	35.77	6	0	5.748	0.222		0.171284	0.799413		9.03	1.9		125.2	166.3	8.5	68.04		78.55	603371	913124	3.20207e+06	1.20906e+06	1.54028e+06				1.60543e+06				44103.8	154295	353109	3274.47	30292.2
FALSE	High	Master Protein	P60842	Eukaryotic initiation factor 4A-I [OS=Homo sapiens]	0	37.064	49	11	21	11	1	406	46.1	5.48	45.02	11	0	0.866	0.544	0.607	0.924602	0.897878	0.9333	64.26	21.76	10.98	155.8	68.2	76.1	26.16	72.12	12.66	2.68574e+06		2.45494e+06	1.72162e+06	1.555e+06	899837		851118		2.74848e+06			1.09821e+06	917778	1.57177e+06		23224.2
FALSE	High	Master Protein	P49189	4-trimethylaminobutyraldehyde dehydrogenase [OS=Homo sapiens]	0	37.051	23	8	18	8	1	494	53.8	5.87	41.75	8	0	0.306	0.203	1.02	0.268732	0.787066	0.619686	9.28	2.1	50.6	202.7	55.3	42	16.11	7.82	12.35	2.3479e+06	2.21311e+06	2.1378e+06	2.42852e+06	3.12767e+06				677559	606521			445670	530971	1.37405e+06	7936.22	20224
FALSE	High	Master Protein	P63208	s-phase kinase-associated protein 1 [OS=Homo sapiens]	0	37.043	42	6	16	6	1	163	18.6	4.54	36.68	6	0	1.785	0.32	0.266	0.710063	0.891818	0.647029	136.81	9.43	7.09	130.2	120.5	49.4	81.12	15.2	89.58	947350	947810	5.42534e+06	1.59253e+06	2.63337e+06			1.32294e+06	1.6416e+06		1.73667e+06	896799	406751	120284	554415	3398.85	51324.7
FALSE	High	Master Protein	Q9H444	Charged multivesicular body protein 4b [OS=Homo sapiens]	0	36.825	17	3	23	3	1	224	24.9	4.82	46.53	3	0	1.408	0.157	0.112	0.805415	0.606522	0.120868	16.13	1.38	0.77	121.6	160.5	17.9	43.39		54.7	1.75835e+06	1.15748e+06		3.09401e+06	3.15947e+06				3.0783e+06				228436	516618	1.02903e+06	4150.72
FALSE	High	Master Protein	Q15327	Ankyrin repeat domain-containing protein 1 [OS=Homo sapiens]	0	36.567	29	6	14	6	1	319	36.2	7.5	36.46	6	0	0.01	0.976	100	2.54729e-17	0.64923	3.12297e-17		139.2		279.4		20.6	71.85		94.58		926300		5.44211e+06	7.27612e+06							903816	52790.6	400545		3321.72
FALSE	High	Master Protein	P27348	14-3-3 protein theta [OS=Homo sapiens]	0	36.547	35	11	30	9	1	245	27.7	4.78	66.45	11	0	0.847	0.459	0.632	0.911503	0.948695	0.914773	71.39	18.67	28.62	141.9	96.7	61.3	147	42.51	2.41	5.50272e+06	7.63868e+06	6.97463e+07	6.73431e+06	6.48255e+06	8.58835e+06	4.59009e+06	3.80585e+06	5.57332e+06	2.97457e+06			2.86128e+06	2.96064e+06	3.22034e+06	27392.4	659813
FALSE	High	Master Protein	P12110	Collagen alpha-2(VI) chain [OS=Homo sapiens]	0	36.384	12	7	12	7	1	1019	108.5	6.21	30.85	7	0	22.934	6.386	0.335	0.0703793	0.0414796	0.81477	122.98	129.08	11.09	15.1	167.8	117.2	62.94	129.01	136.15	243488	496556	389001	185264	56081.1			382968	2.71163e+06	1.4487e+07		443117	1.37547e+07	1.89362e+06	142496	1780.65	3680.03
FALSE	High	Master Protein	Q9NUQ6-2	Isoform 2 of SPATS2-like protein [OS=Homo sapiens]	0	36.311	24	9	20	1	1	489	54.1	9.63	51.35	9	0	0.415	0.239	0.737	0.454	0.835011	0.845154	15.01	2.08	55.59	200.3	57.4	42.3	35.05	87.99	19.73	956791	2.29577e+06	2.6279e+06	2.36954e+06	1560866			317521		1.36335e+06			421288	557894	559940	8232.66	24860.4
FALSE	High	Master Protein	Q99714-1	3-hydroxyacyl-CoA dehydrogenase type-2 [OS=Homo sapiens]	0	36.204	38	6	17	6	1	261	26.9	7.78	42.59	6	0	0.01	0.192	100	2.54729e-17	0.754741	3.12297e-17		3.39		251.8		48.2	122.33		63.65	466746	502701	4.18981e+06	375613	1.10871e+06								156343	59294	273152	1802.69	39636.4
FALSE	High	Master Protein	P61224-1	Ras-related protein Rap-1b [OS=Homo sapiens]	0	36.129	48	7	26	2	1	184	20.8	5.78	55.18	7	5	1.661	1.228	0.588	0.706457	0.490165	0.950022	90.18	50.72	26.6	80.8	108	111.2	11.68	61.05	78.69	1.89619e+06	2.10615e+06		2.38437e+06	2.45557e+06	6.54915e+06	1.91525e+06	3.83959e+06	2.99611e+06	1.37052e+06		1.13776e+06	3.08507e+06	6.85205e+06	1.1097e+06	7552.66
FALSE	High	Master Protein	Q9H4G4	Golgi-associated plant pathogenesis-related protein 1 [OS=Homo sapiens]	0	35.991	56	6	27	6	1	154	17.2	9.41	64.88	6	0	1.883	0.597	0.563	0.612854	0.874102	0.963943	94.52	24.67	23.38	132.1	86.5	81.5	12.55	48	7.77	2.92516e+06	3.3563e+06		2.62848e+06	2.56768e+06		1.42367e+06	3.59288e+06	2.31446e+06	1.35808e+06		1.94239e+06	1.69536e+06	1.71058e+06	1.71188e+06	12035.7
FALSE	High	Master Protein	P46939	Utrophin [OS=Homo sapiens]	0	35.967	5	11	18	10	1	3433	394.2	5.33	44.87	11	0	1.382	0.314	0.155	0.99102	0.895219	0.268615	28.05	6.45	1.02	155.3	115.6	29.1	56.56		63.9	149434	616543		965848	910103			557541					86162.5	228224	87452.6	2210.93
FALSE	High	Master Protein	P13647	keratin, type II cytoskeletal 5 [OS=Homo sapiens]	0	35.898	21	14	25	8	1	590	62.3	7.74	40.53	14	4	10.433	3.822	0.3	0.13036	0.157075	0.738625	116.73	106.95	10.83	23.9	152.9	123.2	95.61	147.4	82.41	713978	2.45785e+06	3.21916e+06	324096	316384	3.71658e+06	9.83872e+07	2.83102e+07	4.57717e+06	3.6736e+06	1.17682e+06	9.79917e+06	2.01096e+06	6.76659e+06	417839	8813.87	30453.9
FALSE	High	Master Protein	Q14152	Eukaryotic translation initiation factor 3 subunit A [OS=Homo sapiens]	0	35.84	7	8	15	8	1	1382	166.5	6.79	35.27	8	0	0.729	0.288	0.514	0.816225	0.892165	1	46.98	4.44	22.9	163.2	57.1	79.8	105.51	79.35	49.81	7.21185e+06	902756	1.27715e+06	1.36783e+07	2.54091e+06	2.40163e+06	367189	396462	888450	2.30218e+06			860023	1.79511e+06	4.22057e+06	3237.29	12082
FALSE	High	Master Protein	O14958	Calsequestrin-2 [OS=Homo sapiens]	0	35.816	26	8	16	8	1	399	46.4	4.37	38.31	8	0	3.326	0.226	0.261	0.26265	0.802807	0.62995	120.8	4.44	15.48	221.4	51.7	26.9	68.61	51.01	105.39	3.07192e+06	795637	6.02803e+06	2.0715e+06	2.28402e+06		501599	478465	1.21661e+06	566990		1.05392e+06	277807	105942	1.79777e+06	2853.16	57026.3
FALSE	High	Master Protein	P23526-1	Adenosylhomocysteinase [OS=Homo sapiens]	0	35.28	22	7	20	7	1	432	47.7	6.34	44.24	7	0	4.277	0.342	0.346	0.154173	0.939542	0.836595	0	9.69	13.91	166.4	34.3	99.4	24.03		63.03	1.78592e+06			2.20882e+06	2.87765e+06			455409					816891	2.13036e+06	1.04517e+06
FALSE	High	Master Protein	P45379-1	Troponin T, cardiac muscle [OS=Homo sapiens]	0	35.134	22	5	12	5	1	298	35.9	4.97	28.34	5	0	0.199	0.109	0.173	0.10277	0.373824	0.339667	1.07	0.65	6.38	206.8	51.7	41.5	81.46	120.02	0.43	3.30847e+06		371602	9.35448e+06	5.57518e+06				3.75514e+06	307417			858535	863765	1.9362e+06		3515.43
FALSE	High	Master Protein	P62191	26S proteasome regulatory subunit 4 [OS=Homo sapiens]	0	34.859	19	8	27	8	1	440	49.2	6.21	61.86	8	0	0.356	0.291	0.624	0.357108	0.892254	0.916713	6.08	2.92	45.24	233.1	16.6	50.3	48.7	117.47	7.36	9.80384e+06		2.18897e+06	8.24484e+06	1.0151e+07	1.63643e+06		186857	3.99813e+06	251330			2.04439e+06	1.84211e+06	5.73747e+06		20708
FALSE	High	Master Protein	O75369-8	Isoform 8 of Filamin-B [OS=Homo sapiens]	0	34.832	5	9	15	4	1	2633	281.5	5.71	36.8	9	0	10.203	1.644	0.799	0.251161	0.454176	0.796727	135.15	61.91	36.28	24.6	236.5	38.9	152.02	66.34	54.5	207877		1.903e+06	49208.8	165045			336665	2.05181e+06	1.78112e+06			195046	439614	121655		18002.7
FALSE	High	Master Protein	P60953	Cell division control protein 42 homolog [OS=Homo sapiens]	0	34.748	35	8	21	7	1	191	21.2	6.55	49.4	8	1	1.183	0.78	0.536	0.914338	0.789307	0.986735	84.63	37.51	25.65	125.1	94.7	80.1	45.86	102.15	66.65	5.77409e+06	8.63622e+06	2.24179e+06	8.16485e+06	4.30387e+06	1.84757e+06	6.16246e+06	1.67764e+07	1.46426e+06	4.37059e+06		2.14039e+06	3.697e+06	8.11552e+06	3.37915e+06	30969.5	21207.8
FALSE	High	Master Protein	P62879	Guanine nucleotide-binding protein G(I)/G(S)/G(T) subunit beta-2 [OS=Homo sapiens]	0	34.582	31	5	16	3	1	340	37.3	6	51.38	5	0	0.01	0.66	100	2.54729e-17	0.843027	3.12297e-17		17.91		180.4		119.6	36.28		31.34	1.51776e+06			848847	842361								449034	704661	888237
FALSE	High	Master Protein	P49747	Cartilage oligomeric matrix protein [OS=Homo sapiens]	0	34.463	18	7	19	7	1	757	82.8	4.6	38.27	7	0	100	22.763	0.189	2.54729e-17	3.02311e-05	0.397936	86.71	130.72	3.21	4	181	115	115.29	89.41	99.26	67333		581931	51133.6	163428	1.25601e+06	1.75174e+07	1.54333e+07	3.04416e+06	4.7496e+06		1.61908e+06	3.01835e+06	1.14691e+07	39405.1		5505.18
FALSE	High	Master Protein	P46782	40S ribosomal protein S5 [OS=Homo sapiens]	0	34.443	33	6	13	6	1	204	22.9	9.72	38.88	6	0	1.763	0.798	0.453	0.66032	0.775032	0.954315	142.13	28.14	28.99	96.8	116.9	86.3	45.92	81.83	12.17	1.307e+06		2.89235e+06	3.62233e+06	4.7515e+06			146805	3.92751e+06	3.90831e+06			2.64644e+06	3.1449e+06	764891		27362.2
FALSE	High	Master Protein	O60565	Gremlin-1 [OS=Homo sapiens]	0	34.442	28	5	22	5	1	184	20.7	9.39	49.28	5	0	9.938	14.604	2.029	0.195061	0.000266993	0.175482	49.54	73.18	74.08	2.4	55.2	242.4	98.96	34.04	75.85	41775.5			238740	54018.8			1.58567e+06		970449		616152	6.80968e+06	5.44506e+06	24448.1
FALSE	High	Master Protein	P63010-2	Isoform 2 of AP-2 complex subunit beta [OS=Homo sapiens]	0	34.363	12	8	17	8	1	951	105.6	5.34	41.63	8	0	0.831	0.522	0.302	0.900409	0.918515	0.744544	33.67	13.92	2.34	160.9	53.7	85.4	18.1	97.57	8.18	1.57701e+06			1.68186e+06	2.19179e+06			240564	1.31111e+06				842970	946422	922908
FALSE	High	Master Protein	P51991-2	Isoform 2 of Heterogeneous nuclear ribonucleoprotein A3 [OS=Homo sapiens]	0	34.336	38	8	16	8	1	356	37	8.31	35.35	8	0	0.719	0.255	0.211	0.808135	0.84866	0.469455	24.34	4.44	3.12	122.6	137.3	40.1	60.93	87.22	5.39	2.3906e+06		2.30509e+06	6.61777e+06	8.10461e+06				9.14979e+06	2.16896e+06			1.35248e+06	1.25321e+06	1.39905e+06		21806.6
FALSE	High	Master Protein	P29692-2	Isoform 2 of Elongation factor 1-delta [OS=Homo sapiens]	0	34.274	11	5	15	5	1	647	71.4	6.42	34.29	5	0	0.453	0.136	0.378	0.514866	0.511069	0.877384	22.69	1.66	14.05	206.5	54.1	39.4	71.23	100.35	45.31	3.88503e+06	5.60224e+06	1.57186e+07	6.44937e+06	3.49186e+06		642592	651167	6.52079e+06	3.31205e+06		1.25331e+06	1.06784e+06	452875	2.27362e+06	20089.7	148701
FALSE	High	Master Protein	P37108	Signal recognition particle 14 kDa protein [OS=Homo sapiens]	0	34.271	59	7	18	7	1	136	14.6	10.04	56.3	7	0	0.102	0.099	1.127	0.0119431	0.316684	0.546499	1.08	0.82	77.56	246.9	30.7	22.3	95.31	87.46	59.64	2.50826e+06	1.99607e+07	7.73867e+06	3.85168e+06	3.74095e+06			232638		986731		777372	348595	262106	1.4679e+06	71579.2	73209.2
FALSE	High	Master Protein	P48556	26S proteasome non-ATPase regulatory subunit 8 [OS=Homo sapiens]	0	34.108	23	6	24	6	1	350	39.6	9.7	49.25	6	0	0.611	0.343	0.688	0.710063	0.94054	0.878933	28.68	11.19	49.3	172.3	89.2	38.5	45.61	70.87	13.73	3.85195e+06	1.111e+07	1.0138e+07	4.28313e+06	6.86629e+06		6.74983e+06	683037	4.83158e+06	2.6167e+06		1.5346e+06	1.70361e+06	1.29119e+06	2.25426e+06	39840.6	95907.6
FALSE	High	Master Protein	Q9UKM9-1	RNA-binding protein Raly [OS=Homo sapiens]	0	34.104	34	7	13	7	1	306	32.4	9.17	29.76	7	0	0.851	0.566	0.923	0.914338	0.925995	0.697539	36.97	23.36	39.12	190.2	69	40.8	93.73	139.79	20.23	3.06736e+06		6.6976e+06	1.01775e+06	838124	6.45149e+06		316318		640833			327741	437153	1.7951e+06		63360.6
FALSE	High	Master Protein	Q14203	Dynactin subunit 1 [OS=Homo sapiens]	0	33.757	7	6	11	6	1	1278	141.6	5.81	28.13	6	0	62.236	0.282	0.01	1.06856e-06	0.882217	3.12297e-17	18.27	5.14	0.02	30.6	259	10.4	78.53		20.58	2.5218e+06		266978	1.20546e+06	864366	8.64321e+06							299212	401112	1.47582e+06		2525.66
FALSE	High	Master Protein	P51884	Lumican [OS=Homo sapiens]	0	33.752	28	11	16	11	1	338	38.4	6.61	26.38	11	0	3.984	3.626	0.987	0.23447	0.0509934	0.641701	115.51	128.69	106.71	13.6	134.4	152	139.07	63.26	56.88	379995	1.04371e+07		1.68218e+06	1.08716e+06		1.54128e+07	2.80474e+07	5.44063e+06	1.15169e+07	6.71025e+06	1.7987e+07	1.26226e+07	2.88511e+07	222383	37427.5
FALSE	High	Master Protein	Q13740-1	CD166 antigen [OS=Homo sapiens]	0	33.538	25	7	15	7	1	583	65.1	6.25	43.61	7	0	9.014	13.589	0.725	0.138221	0.00178582	0.85192	82.89	101.28	49.53	7.5	173	119.5	125.76	55.01	65.07	522677			9625.04	114377			2.63816e+06	1.05044e+06	3.77526e+06	1.82335e+06		1.16428e+06	4.09135e+06	305885
FALSE	High	Master Protein	P52272	Heterogeneous nuclear ribonucleoprotein M [OS=Homo sapiens]	0	33.47	18	7	20	7	1	730	77.5	8.7	53.1	7	0	2.321	0.407	0.276	0.483353	0.995703	0.676959	92.21	18.94	8.74	110	142.6	47.4	39.08	69.89	104.78	3.11836e+06	3.30297e+06	6.98316e+06	3.58804e+06	3.6305e+06		9.04736e+06	1.02569e+06	6.16191e+06	3.51318e+06	2.51586e+06	5.57072e+06	948925	128174	1.82495e+06	11844.5	66062
FALSE	High	Master Protein	P53396-1	ATP-citrate synthase [OS=Homo sapiens]	0	33.46	15	12	22	12	1	1101	120.8	7.33	50.57	12	0	0.786	0.665	1.766	0.865784	0.838606	0.243255	36.56	34.19	22.4	141.3	31.2	127.5	48.11	36.26	14.97	1.42986e+06		3.69891e+06	1.74152e+06	3.9432e+06			430660		727606			2.05927e+06	2.54695e+06	836792		34992.4
FALSE	High	Master Protein	Q9UNH7-1	Sorting nexin-6 [OS=Homo sapiens]	0	33.436	24	8	20	8	1	406	46.6	6.16	38.75	8	0	1.372	0.654	0.672	0.819133	0.843027	0.893792	73.52	21.43	35.43	69.3	118.8	112	63.71	44.97	20.86	857524	632484	790553	2.29459e+06	2.48981e+06		2.06205e+06	1.34405e+06	565855	1.6081e+06		1.38624e+06	1.01272e+06	1.54768e+06	501846	2268.09	7478.78
FALSE	High	Master Protein	P54577	Tyrosine--tRNA ligase, cytoplasmic [OS=Homo sapiens]	0	33.411	15	9	21	9	1	528	59.1	7.05	42.16	9	0	0.901	0.317	0.456	0.949585	0.92922	0.95458	34.02	4.74	2.21	140.5	108.2	51.3	53.59	41.21	57.04	1.93368e+06		1.00746e+06	1.43096e+06	3.39636e+06	1.80507e+06	1.72235e+06	738885		954208			931585	396098	1.13164e+06		9530.75
FALSE	High	Master Protein	P13489	Ribonuclease inhibitor [OS=Homo sapiens]	0	33.336	24	5	13	5	1	461	49.9	4.82	37.65	5	0	0.01	0.531	100	2.54729e-17	0.957999	3.12297e-17		8.72		282.5		17.5	75.35			557947			134393	968812								34583.8		326526
FALSE	High	Master Protein	P20020	Plasma membrane calcium-transporting ATPase 1 [OS=Homo sapiens]	0	33.278	8	7	18	5	1	1258	138.7	6.04	36.87	7	2	1.136	0.775	0.51	0.93921	0.793559	1	116.73	44.09	11.63	111.7	120	68.3	42.73	92.2	53.69	2.77594e+06	2.68004e+06	622352	3.2876e+06	2.84474e+06		2.98268e+06	7.2319e+06		647384		1.34678e+06	1.69689e+06	3.54024e+06	1.62455e+06	9610.64	5887.56
FALSE	High	Master Protein	P31946-2	Isoform Short of 14-3-3 protein beta/alpha [OS=Homo sapiens]	0	33.264	47	11	22	7	1	244	27.8	4.83	48.78	11	0	2.296	1.023	0.535	0.489788	0.611686	0.9873	77.96	81.78	29.36	80.2	124.2	95.6	144.7	116.1	122.45	2.75238e+06	2.54374e+07	1.28567e+06	3.10647e+06	2.92473e+06	1.0361e+06	2.50681e+07	9.11637e+06	2.4135e+06	4.52866e+06	3.89227e+06	2.2169e+07	2.12913e+06	3.12626e+06	1.61077e+06	91218.6	12162.6
FALSE	High	Master Protein	Q13554-8	Isoform 8 of Calcium/calmodulin-dependent protein kinase type II subunit beta [OS=Homo sapiens]	0	33.121	16	7	14	3	1	517	57.9	7.28	33.7	7	1	0.01	0.174	100	2.54729e-17	0.6859	3.12297e-17		0.73		271.1		28.9	72.37			468837			523349	1.56255e+06									55881.3	274376
FALSE	High	Master Protein	P07858	Cathepsin B [OS=Homo sapiens]	0	33.104	24	7	16	7	1	339	37.8	6.3	47.42	7	0	3.463	2.195	0.378	0.252679	0.183099	0.877384	128.07	106.58	14.67	102.8	132.2	65.1	89.19	55.05	104.78	1.65901e+06	6.8682e+06		795643	2.73618e+06	990824	4.27402e+06	5.6048e+06	2.4773e+06	2.74002e+06		814669	1.34944e+06	5.99837e+06	970898	24629.4
FALSE	High	Master Protein	P40926	Malate dehydrogenase, mitochondrial [OS=Homo sapiens]	0	33.032	36	7	13	7	1	338	35.5	8.68	38.47	7	0	0.77	0.311	0.352	0.854321	0.924555	0.844964	66.41	6.42	5.88	166.3	64.7	68.9	71.54	18.54	41.45	6.4771e+06	1.22782e+06	1.67248e+06	2.03046e+06	3.48829e+06	901785				692737			622265	1.13819e+06	3.79057e+06	4402.99	15822
FALSE	High	Master Protein	P60033	CD81 antigen [OS=Homo sapiens]	0	32.788	20	3	22	3	1	236	25.8	5.29	57.34	3	0	3.445	1.453	0.434	0.246905	0.384601	0.940236	131.03	70.32	22.04	57.2	161.1	81.7	40.75	89.81	87.81	6.80995e+06		3.2808e+06	1.01528e+07	8.16834e+06			2.11071e+06	3.97606e+07	2.10132e+07	828072		1.06563e+07	1.80791e+07	3.98537e+06		31037
FALSE	High	Master Protein	P02795	metallothionein-2 [OS=Homo sapiens]	0	32.768	74	3	10	2	1	61	6	7.83	15.66	3	1	0.01	0.202	100	2.54729e-17	0.789307	3.12297e-17		1.34		268.4		31.6	28.54			647407				974758								93548.9		378880
FALSE	High	Master Protein	P22626	heterogeneous nuclear ribonucleoproteins A2/B1 [OS=Homo sapiens]	0	32.726	36	8	20	8	1	353	37.4	8.95	34.99	8	0	0.479	0.218	1.659	0.477986	0.799353	0.278513	28.26	3.83	139.63	157	56.7	86.3	154.69	121.39	150.35	1.60121e+06	6.58474e+06	2.68652e+07	427213	833904			2.09315e+06		159537	1.48269e+07	3.47232e+06	30207.3	223329	937072	23612.9	254150
FALSE	High	Master Protein	Q13838-2	Isoform 2 of Spliceosome RNA helicase DDX39B [OS=Homo sapiens]	0	32.676	19	4	15	4	1	443	50.6	5.88	38.55	4	0	1.147	0.289	1.297	0.990929	0.867509	0.435368	122.01	8.8	141.99	92.4	141.7	65.9	97.24	56.9	118.44	1.87208e+06	1.34708e+06	7.329e+06	1.33031e+06	1.52803e+06		3.72721e+06	1.32461e+06	4.35039e+06	1.47192e+06	6.88944e+06	3.3922e+06	349671	102147	1.09559e+06	4830.62	69333.7
FALSE	High	Master Protein	P36543	V-type proton ATPase subunit E 1 [OS=Homo sapiens]	0	32.672	43	8	13	8	1	226	26.1	8	42.04	8	0	1.402	0.29		0.806988	0.892254		98.24	4.17		159.2	121.4	19.5	19.38	48.49	1.31	2.89985e+06	2.11362e+06		3.41969e+06	2.70445e+06		2.9636e+06	999957		2.13512e+06			339124	345462	1.69707e+06	7579.45
FALSE	High	Master Protein	Q15029	116 kDa U5 small nuclear ribonucleoprotein component [OS=Homo sapiens]	0	32.446	14	8	11	8	1	972	109.4	5	28.07	8	0	0.01	0.141	100	2.54729e-17	0.549284	3.12297e-17		1.27		273.7		26.3	87.16		25.88	2.343e+06	1.40695e+06	4.404e+06	562429	524015								112283	162575	1.37119e+06	5045.32	41662.7
FALSE	High	Master Protein	Q01995	transgelin [OS=Homo sapiens]	0	32.427	44	9	17	9	1	201	22.6	8.84	36.97	9	0	11.91	10.356	0.757	0.117811	0.00122879	0.835074	80.67	63.03	55.17	12.5	80.6	206.9	67.69	101.89	32.68	64566			334410	415786		4.27611e+06	1.08728e+06	717648	9.03209e+06		3.11431e+06	6.17679e+06	5.53488e+06	37785.8
FALSE	High	Master Protein	O43765	Small glutamine-rich tetratricopeptide repeat-containing protein alpha [OS=Homo sapiens]	0	32.379	19	8	18	8	1	313	34	4.87	44.29	8	0	0.01	0.264	100	2.54729e-17	0.844873	3.12297e-17		2.98		248.7		51.3	7.64		113.4	1.30784e+06		1.2597e+06	1.13125e+06	1.3558e+06						1.59927e+06		264725	214070	765381		11917
FALSE	High	Master Protein	P67809	Nuclease-sensitive element-binding protein 1 [OS=Homo sapiens]	0	32.265	18	5	19	3	1	324	35.9	9.88	57.11	5	0	0.562	0.296	0.493	0.648173	0.895219	0.992115	40.17	10.56	25.41	162.7	84.9	52.5	117.53	116.7	53.61	2.40714e+06	2.41097e+07	4.33447e+07	5.5586e+06	1630979		1.58119e+07	1.62313e+06	938192	5.18076e+06		2.80239e+06	854596	1.79412e+06	1.40872e+06	86457.6	410049
FALSE	High	Master Protein	Q9HBL0	Tensin-1 [OS=Homo sapiens]	0	32.088	11	10	21	9	1	1735	185.6	7.75	40.62	10	1	0.496	0.096	0.196	0.566823	0.344371	0.418297	8.41	0.27	0.72	219.3	69.6	11	61.66		19.8	916890		495998	2.36147e+06	1.44262e+06			365155					50235	66594.7	536589		4692.23
FALSE	High	Master Protein	Q9UPT5	Exocyst complex component 7 [OS=Homo sapiens]	0	32.047	19	11	15	11	1	735	83.3	6.79	38.87	11	0	6.283	0.193	2.494	0.0549629	0.752713	0.100429	7.85	1.25	0	204.8	55	40.2	11.39		126.49	1.62004e+06			1.99429e+06	1.98116e+06		531612						91923.9	1.6492e+06	948089
FALSE	High	Master Protein	O60763-2	Isoform 2 of General vesicular transport factor p115 [OS=Homo sapiens]	0	32.003	16	7	11	7	1	973	109.1	4.89	32.52	7	0	17.752	0.417	0.036	0.030423	0.968732	0.00184166	102.58	10.08	0	76.6	198.1	25.3	60.78			399780		232504	420452	929268	1.06037e+06							135545		233962		2199.53
FALSE	High	Master Protein	P07951-1	Tropomyosin beta chain [OS=Homo sapiens]	0	31.986	45	10	19	5	1	284	32.8	4.7	41.12	10	4	1.433	0.403	0.6	0.792327	0.999116	0.940303	104.1	20.63	38.25	126.7	72.2	101.1	188.65	40.56	86.3	2.57235e+06	8.08319e+07	4.0861e+06	1.80833e+06	3.10738e+06		1.50894e+06	1.77182e+06		3.12257e+06		6.26412e+06	874265	2.4813e+06	1.50541e+06	289864	38655.3
FALSE	High	Master Protein	P22392-2	Isoform 3 of Nucleoside diphosphate kinase B [OS=Homo sapiens]	0	31.825	51	7	15	7	1	267	30.1	8.92	33.03	7	0	1.486	0.637	0.748	0.765163	0.846976	0.840934	61.45	28.19	30.45	135.6	83.5	81	19.99	100.06	6.25	2.35794e+06		3.19973e+06	2.01437e+06	2.81788e+06	6.01593e+06		813409		1.58712e+06			1.60919e+06	1.4729e+06	1.37993e+06		30270
FALSE	High	Master Protein	P0DOY2	immunoglobulin lambda constant 2 [OS=Homo sapiens]	0	31.691	72	7	29	4	1	106	11.3	7.24	77.14	7	3	0.637	0.01	0.01	0.731996	4.70903e-17	3.12297e-17	34.86			264.3	35.7		107.59			2.13817e+07		2.90503e+06			1.0656e+06									1.25131e+07		27482.1
FALSE	High	Master Protein	Q14974	Importin subunit beta-1 [OS=Homo sapiens]	0	31.517	20	10	18	10	1	876	97.1	4.78	49.98	10	0	2.855	0.698	0.506	0.350925	0.808725	1	73.55	38.16	25.68	141.3	68.6	90.2	53.34	19.98	23	6.78624e+06	1.88255e+06	3.15356e+06	2.35462e+06	5.2649e+06		1.53008e+06		1.41559e+06	2.03911e+06		2.01246e+06	2.1747e+06	1.3693e+06	3.97149e+06	6750.84	29833.2
FALSE	High	Master Protein	P61513	60S ribosomal protein L37a [OS=Homo sapiens]	0	31.478	51	4	18	4	1	92	10.3	10.43	39.47	4	0	2.015	0.664	0.415	0.569745	0.895809	0.914773	122.78	37.94	19.29	134	101.5	64.5	51.98	98.76	39.8	2.95339e+06	7.70376e+06	7.26993e+06	1.76321e+06	5.45524e+06	1.22899e+06	3.26893e+06	4.13012e+06	1.9645e+07	9.17955e+06	3.09193e+06	3.95426e+06	2.2263e+06	1.48156e+06	1.72841e+06	27625.7	68775
FALSE	High	Master Protein	P40189-1	Interleukin-6 receptor subunit beta [OS=Homo sapiens]	0	31.364	8	3	16	3	1	918	103.5	5.95	46.48	3	0	0.484	0.401	0.258	0.549738	0.948695	0.622012	11.4	15.74	6.08	87.9	194.3	17.9	26.41		110.72	530382			700064	905903			1.54783e+06					49665.6	407892	310394
FALSE	High	Master Protein	O14558	Heat shock protein beta-6 [OS=Homo sapiens]	0	31.35	32	3	15	3	1	160	17.1	6.4	43.45	3	0	0.383	0.199	0.634	0.40341	0.760217	0.914773	8.7	3.31	43.41	210.3	54.9	34.8	65.39		77.35	2.22581e+06		922821	5.6601e+06	3.56372e+06					734818		465732	217740	1.11614e+06	1.30261e+06		8730.06
FALSE	High	Master Protein	Q9NR45	sialic acid synthase [OS=Homo sapiens]	0	31.315	36	7	13	7	1	359	40.3	6.74	37.54	7	0	0.403	0.374	2.355	0.4329	0.937136	0.118573	2.3	10.29	0	220.2	27.2	52.7	50.98		91.53	773261		284709	1.11604e+06	1.28216e+06			114622					102838	480137	452533		2693.4
FALSE	High	Master Protein	P35222	Catenin beta-1 [OS=Homo sapiens]	0	31.193	10	4	17	4	1	781	85.4	5.86	38.11	4	0	1.921	0.82	0.527	0.651465	0.799413	0.995553	76.2	47.2	23.24	98	128.5	73.5	69.62	50.57	24.39	646867	4.11475e+06	1.83287e+06	1.77444e+06	1.16031e+06	2.32678e+06	2.41274e+06	5.54719e+06	2.09212e+06	2.20728e+06		1.33006e+06	914542	1.50969e+06	378564	14755.5	17339.3
FALSE	High	Master Protein	O95782	AP-2 complex subunit alpha-1 [OS=Homo sapiens]	0	31.192	10	6	21	6	1	977	107.5	7.03	48.87	6	0	0.962	0.524	0.474	0.985594	0.918515	0.976237	17.33	19.24	11.37	196.9	28	75.1	4.02	20.37	93.24	2.11824e+06			2.27957e+06	2.13939e+06			263404		352067			369481	1.79964e+06	1.23965e+06
FALSE	High	Master Protein	P30153	serine/threonine-protein phosphatase 2A 65 kDa regulatory subunit A alpha isoform [OS=Homo sapiens]	0	31.18	20	8	14	8	1	589	65.3	5.11	34.69	8	0	0.401	0.217	0.747	0.427756	0.802807	0.841072	3.68	1.9	0	242.8	36.8	20.4	36.84	79.67	63.52	6.43813e+06			2.9208e+06	5.09037e+06				1.4612e+06	408104			692606	263257	3.76777e+06
FALSE	High	Master Protein	O75534-4	Isoform 4 of Cold shock domain-containing protein E1 [OS=Homo sapiens]	0	31.027	12	6	13	6	1	844	93.7	6.52	37.24	6	0	0.313	0.157	0.388	0.28091	0.604501	0.893792	8.38	1.32	8.62	196.9	69.7	33.4	96.23	67.16	111.74	1.39522e+06	806658	9.03452e+06	3.25591e+06	2.58013e+06			192605	1.18495e+06	913224	1.70253e+06		437299	114020	816517	2892.68	85468.3
FALSE	High	Master Protein	P36507	Dual specificity mitogen-activated protein kinase kinase 2 [OS=Homo sapiens]	0	31	20	5	11	5	1	400	44.4	6.55	39.94	5	0	2.331	0.01	0.01	0.48057	4.70903e-17	3.12297e-17	0			69	231		47.69			1.05575e+06			480422	506991	1.69675e+06									617851
FALSE	High	Master Protein	P11766	alcohol dehydrogenase class-3 [OS=Homo sapiens]	0	30.992	39	11	15	11	1	374	39.7	7.49	35.12	11	0	0.473	0.792	1.197	0.545468	0.780635	0.499181	0.91	43.76	21.94	149.7	29.7	120.6	63.47	3.01	5.02	671678			2.01093e+06	3.12629e+06		407669	390684					1.56326e+06	1.67842e+06	393084
FALSE	High	Master Protein	Q13501-1	sequestosome-1 [OS=Homo sapiens]	0	30.975	37	11	17	11	1	440	47.7	5.22	31.95	11	0	0.365	0.089	0.81	0.37324	0.265074	0.789438	8.94	0.73	0	265.5	18.2	16.3	57.75		66.46	2.33672e+06	6.2366e+06	1.42464e+06	3.28965e+06	2.60566e+06			178354					96132	266586	1.36751e+06	22364.5	13477.4
FALSE	High	Master Protein	P40261	Nicotinamide N-methyltransferase [OS=Homo sapiens]	0	30.872	48	7	17	7	1	264	29.6	5.74	43.73	7	0	0.01	0.432	100	2.54729e-17	0.97269	3.12297e-17		9.82		211.9		88.1	47.5		15.32	8.34087e+06			3.12298e+06	5.14974e+06								2.3878e+06	1.92111e+06	4.8813e+06
FALSE	High	Master Protein	P05413	Fatty acid-binding protein, heart [OS=Homo sapiens]	0	30.871	51	8	15	8	1	133	14.8	6.8	30.64	8	0	0.594	0.122	0.231	0.695417	0.440366	0.545293	42.35	0.93	6.15	222.2	55.5	22.4	115.77	130.04	22.16	4.37315e+06	1.94796e+07	1.22044e+06	3.15338e+06	3.76692e+06		4.59173e+06			192561			324080	444528	2.55928e+06	69853.9	11545.5
FALSE	High	Master Protein	Q8WUY3-3	Isoform 3 of Protein prune homolog 2 [OS=Homo sapiens]	0	30.839	5	6	10	6	1	3092	340.9	4.45	29.4	6	0	0.01	1.824	100	2.54729e-17	0.367675	3.12297e-17		45.18		254.2		45.8	100.12			20073.2			622866	265400									47781.2	11747.4
FALSE	High	Master Protein	Q15417	Calponin-3 [OS=Homo sapiens]	0	30.794	17	2	9	2	1	329	36.4	6.05	33.2	2	0	2.663	0.236	0.089	0.598201	0.802807	0.0611405	45.76	2.55	0.01	90.4	192.6	17.1	78.84		1.1	988564		2.13969e+06	300115	633095					1.68571e+06			150586	148267	578534		20241.9
FALSE	High	Master Protein	P62263	40S ribosomal protein S14 [OS=Homo sapiens]	0	30.658	71	7	16	7	1	151	16.3	10.05	34.58	7	0	0.706	0.426	0.818	0.795876	0.977557	0.782603	47.08	9.95	51.02	192.7	52.5	54.8	42.8	54.17	77.82	2.28212e+06		6.95058e+06	8.19435e+06	6.88405e+06	1.00456e+06		1.8852e+06		3.1849e+06		369979	1.96924e+06	3.28119e+06	1.33556e+06		65753.8
FALSE	High	Master Protein	O94979-8	Isoform 8 of Protein transport protein Sec31A [OS=Homo sapiens]	0	30.452	8	7	19	7	1	1233	134.4	6.73	53.35	7	0	0.97	0.65	0.748	0.988018	0.843027	0.840934	58.78	22.27	36.62	133.8	78.9	87.2	22.06	70.71	1.81	2.12998e+06	2.11949e+06	3.44633e+06	2.30441e+06	2.49374e+06	4.04526e+06	1.35911e+06	769143	1.29888e+06	1.60152e+06		1.46528e+06	1.51806e+06	1.50236e+06	1.24652e+06	7600.51	32602.9
FALSE	High	Master Protein	Q9NVA2-2	Isoform 2 of Septin-11 [OS=Homo sapiens]	0	30.409	29	8	19	7	1	439	50.8	7.01	46.59	8	0	1.638	0.842	0.885	0.710063	0.754741	0.72536	120.03	34.89	82.65	132.1	88.2	79.6	110.43	46.11	47.07	1.03607e+06		7.92699e+06	1.63924e+06	1.35494e+06	995317		1.3662e+06		492269		567918	898147	1.48124e+06	606336		74990.8
FALSE	High	Master Protein	P18754-2	Isoform 2 of Regulator of chromosome condensation [OS=Homo sapiens]	0	30.251	23	4	10	4	1	452	48.1	8.16	35.03	4	0	0.01	0.193	100	2.54729e-17	0.758421	3.12297e-17		1		243.1		56.9	30.52			774641			1.05812e+06	1.43789e+06								247596		453341
FALSE	High	Master Protein	O00159-1	Unconventional myosin-Ic [OS=Homo sapiens]	0	30.203	9	5	17	5	1	1063	121.6	9.41	33.41	5	0	2.282	0.605	0.489	0.670406	0.867509	0.988143	120.86	29.74	18.55	70.1	127.1	102.8	95.57	96.39	17.42	107476	627098		3.85582e+06	3.00429e+06		787497	1.92418e+06	8.78619e+06	3.22017e+06			1.77779e+06	2.27716e+06	62897.9	2248.78
FALSE	High	Master Protein	P13805	Troponin T, slow skeletal muscle [OS=Homo sapiens]	0	30.184	19	6	14	6	1	278	32.9	6.07	40.52	6	0	0.225	0.098	0.438	0.137621	0.31476	0.942555	4.34	0.8	8.44	235.2	45.1	19.7	58.88	6.35	41.88	6.79801e+06			5.59541e+06	1.56837e+07				1.24562e+06	1.36283e+06			774619	420681	3.97838e+06
FALSE	High	Master Protein	P30084	Enoyl-CoA hydratase, mitochondrial [OS=Homo sapiens]	0	30.18	40	7	10	7	1	290	31.4	8.07	22.66	7	0	2.36	0.21	0.437	0.488086	0.786181	0.942555	212.19	2.12	7.43	142.7	117.4	39.9	70.51	109.5	67.67	685693			650284	2.04338e+06			201150		1.58137e+06			323094	113953	401286
FALSE	High	Master Protein	P52943-2	Isoform 2 of Cysteine-rich protein 2 [OS=Homo sapiens]	0	30.135	21	4	12	4	1	282	30.2	8.22	36.67	4	0	0.813	0.382	0.51	0.884064	0.979896	1	90.38	4.89	44.67	166.3	88.6	45.1	14.96	112.14	16.14	1.77685e+06			2.01453e+06	2.38801e+06	3.15904e+06		364876					487822	613518	1.03986e+06
FALSE	High	Master Protein	P52209	6-phosphogluconate dehydrogenase, decarboxylating [OS=Homo sapiens]	0	30.035	25	10	17	10	1	483	53.1	7.23	46.01	10	0	0.678	0.54	0.733	0.765321	0.90055	0.847742	19.85	14.09	31.73	146.4	68.3	85.3	30.66	46.88	54.59	2.49277e+06	2.34649e+06	1.46605e+06	3.39531e+06	3.35521e+06	2.57576e+06	1.16365e+06	1.00313e+06	1.32842e+06	1.00158e+06		550019	1.45202e+06	1.98533e+06	1.45884e+06	8414.52	13869.1
FALSE	High	Master Protein	Q13813-2	Isoform 2 of Spectrin alpha chain, non-erythrocytic 1 [OS=Homo sapiens]	0	29.889	6	9	14	9	1	2477	284.9	5.35	35.44	9	0	0.01	1.053	100	2.54729e-17	0.760858	3.12297e-17		43.62		141.5		158.5	63.96		27.82	273931			762826	1.24837e+06								700422	1.04348e+06	160312
FALSE	High	Master Protein	Q9NR30-1	Nucleolar RNA helicase 2 [OS=Homo sapiens]	0	29.796	18	7	13	7	1	783	87.3	9.28	33.27	7	0	0.01	0.148	100	2.54729e-17	0.597331	3.12297e-17		0.9		260.8		39.2	76.06		27.46	533794	580619	2.76337e+06	940406	1.18781e+06								172303	116264	312391	2082.1	26142
FALSE	High	Master Protein	P78344-1	Eukaryotic translation initiation factor 4 gamma 2 [OS=Homo sapiens]	0	29.686	11	6	14	6	1	907	102.3	7.14	31.89	6	0	0.01	0.225	100	2.54729e-17	0.802807	3.12297e-17		1.84		285.9		14.1	19.43			1.17615e+06			795785	1.07844e+06								53104.4		688313
FALSE	High	Master Protein	P22087	rRNA 2'-O-methyltransferase fibrillarin [OS=Homo sapiens]	0	29.675	31	5	17	5	1	321	33.8	10.18	41.25	5	0	16.361	0.237	0.338	0.00153597	0.824173	0.822092	116.24	5.02	16.42	131.1	128.5	40.3	75.47	123.11	54.82	5.36251e+06	747380	7.63838e+06	2.17987e+06	2.46447e+06	1.44248e+07		866566	3.54332e+06	1.64712e+06		1.19772e+06	758320	353750	3.13828e+06	2680.11	72260.5
FALSE	High	Master Protein	Q15185	Prostaglandin E synthase 3 [OS=Homo sapiens]	0	29.405	20	4	14	4	1	160	18.7	4.54	39.94	4	0	0.057	0.175	3.844	0.00112436	0.685728	0.0253995	0.2	1.99	43.05	260.7	7.3	31.9	54.34		22.61	1.60589e+06			3.72591e+06	5.54057e+06			104750					388395	536230	939812
FALSE	High	Master Protein	P05186-1	Alkaline phosphatase, tissue-nonspecific isozyme [OS=Homo sapiens]	0	29.364	13	5	20	5	1	524	57.3	6.67	43.7	5	0	2.694	1.476	0.539	0.601454	0.375455	0.985026	103.18	77.49	17.87	49.9	163.1	87	73.34	18.01	49.61	329109	2.51499e+06	932269	3.48682e+06	1.37799e+06	4.83127e+06	3.301e+06	3.34085e+06	4.64429e+06	4.50681e+06		1.23599e+06	2.40303e+06	3.64417e+06	192604	9018.76	8819.44
FALSE	High	Master Protein	P14543-1	Nidogen-1 [OS=Homo sapiens]	0	29.345	9	7	9	7	1	1247	136.3	5.29	22.9	7	0	11.153	7.549	0.439	0.129336	0.0145414	0.942555	80.81	111.96	19.3	6.5	142.5	151	99.14	35.34	115.11	36056.4			283467	79936.9			2.2681e+06		1.3611e+06			5.81407e+06	596353	21101.2
FALSE	High	Master Protein	P53621-2	Isoform 2 of Coatomer subunit alpha [OS=Homo sapiens]	0	29.3	12	7	15	7	1	1233	139.2	7.59	44.97	7	0	0.785	0.58	0.867	0.865784	0.882217	0.741958	33.43	19.92	35.74	192.9	24.8	82.3	44.38	49.83	18.46	3.18575e+06			1.38411e+06	3.72953e+06			283839		592724			1.5495e+06	1.19173e+06	1.86439e+06
FALSE	High	Master Protein	P50395-1	Rab GDP dissociation inhibitor beta [OS=Homo sapiens]	0	29.195	21	6	15	6	1	445	50.6	6.47	46.15	6	0	2.236	1.063	0.475	0.702474	0.679005	0.976578	41.04	73.89	13.16	74.6	88.2	137.2	24.49	70.89	30.91	750825	613718	1.12193e+06	1.01293e+06	760403			2.60546e+06	899615	795630			1.12015e+06	1.74669e+06	439403	2200.8	10613.7
FALSE	High	Master Protein	O00468-3	Isoform 3 of Agrin [OS=Homo sapiens]	0	28.893	7	7	11	7	1	2049	215.2	6.51	26.55	7	0	1.696	0.909	0.778	0.814178	0.695832	0.81477	141.06	41.22	61.03	39.1	101	159.9	30.65	117.98	67.78	452461			761296	474020			4.06757e+06		367511			3.26443e+06	1.14904e+06	264792
FALSE	High	Master Protein	O75131	Copine-3 [OS=Homo sapiens]	0	28.871	15	5	14	5	1	537	60.1	5.85	36.49	5	0	0.917	0.602	0.406	0.900991	0.925995	0.914773	38.24	27.99	14.54	133.4	96.4	70.3	60.12	31.45	46.97	712180		228568	1.03711e+06	1.44502e+06			778709		495351			320578	639445	416787		2162.3
FALSE	High	Master Protein	Q9UK41-2	Isoform 2 of Vacuolar protein sorting-associated protein 28 homolog [OS=Homo sapiens]	0	28.849	31	6	17	6	1	233	26.4	7.72	49.03	6	0	2.177	0.755	0.634	0.528855	0.799413	0.914773	71.36	59.69	36.1	168.7	54.7	76.6	18.32	69.31	38.51	1.79542e+06			2.36746e+06	2.59677e+06		597924	1.75373e+06	984032	297909		1.20694e+06	1.07552e+06	527007	1.05073e+06
FALSE	High	Master Protein	P62834	ras-related protein Rap-1A [OS=Homo sapiens]	0	28.739	41	6	20	1	1	184	21	6.67	41.36	6	0
FALSE	High	Master Protein	O43324-1	Eukaryotic translation elongation factor 1 epsilon-1 [OS=Homo sapiens]	0	28.568	29	5	11	5	1	174	19.8	8.54	27.88	5	0	1.077	0.077	0.307	0.97114	0.201992	0.755463	109.26	0.66	2.95	214.1	73.4	12.5	26.82	64.35	33.47	2.44822e+06			3.8113e+06	2.47126e+06				1.38411e+06	518401			113463	183814	1.43276e+06
FALSE	High	Master Protein	P62841	40S ribosomal protein S15 [OS=Homo sapiens]	0	28.531	58	5	16	5	1	145	17	10.39	39.97	5	0	1.22	0.443	0.404	0.897303	0.960649	0.914773	107.23	15.05	11.42	109.1	138.9	52	78.25	70.52	53.9	909802	1.714e+06	7.23482e+06	4.16418e+06	2.17572e+06		2.09069e+06	1.92331e+06	7.78583e+06	3.67354e+06		447279	1.03818e+06	1.52879e+06	532441	6146.42	68442.8
FALSE	High	Master Protein	P41091	eukaryotic translation initiation factor 2 subunit 3 [OS=Homo sapiens]	0	28.323	25	8	15	8	1	472	51.1	8.4	42.86	8	0	0.728	0.224	0.347	0.816225	0.802807	0.839375	50.77	3.76	12.69	143.3	121	35.6	25.09	52.1	28.71	3.23101e+06	2.68542e+06	1.92494e+06	3.07201e+06	1.84674e+06	3.14453e+06	2.96518e+06	757782		1.73353e+06		1.02848e+06	667547	624081	1.89087e+06	9629.94	18210.3
FALSE	High	Master Protein	P39019	40S ribosomal protein S19 [OS=Homo sapiens]	0	28.174	53	9	20	9	1	145	16.1	10.32	37.68	9	0	2.343	1.083	0.529	0.47753	0.574332	0.992115	119.16	104.77	28.58	88	151.5	60.5	77.55	63.86	81.83	813480	9.88964e+06		9.02765e+06	3.14645e+06		1.98237e+07	8.17557e+06	3.88658e+06	1.0301e+07		2.4265e+06	3.66429e+06	1.10927e+07	476070	35464.3
FALSE	High	Master Protein	Q9BWD1	Acetyl-CoA acetyltransferase, cytosolic [OS=Homo sapiens]	0	28.141	25	5	11	5	1	397	41.3	6.92	31.78	5	0	0.01	1.599	100	2.54729e-17	0.469585	3.12297e-17		62.87		124.3		175.7	105.38			47947.1		989900	145035	423749								350298		28059.9		9364.64
FALSE	High	Master Protein	P60866-2	Isoform 2 of 40S ribosomal protein S20 [OS=Homo sapiens]	0	28.119	37	7	17	7	1	142	16	9.32	43.37	7	0	0.524	0.383	0.628	0.601454	0.981361	0.914773	23.66	12.32	25.72	186.1	57.7	56.2	21.55	75.13	81.08	1.67773e+07	2.53067e+07	2.82712e+07	2.06284e+07	1.88173e+07	6.39506e+06	1.7066e+06	1.50076e+07	5.74469e+06	1.91734e+07		2.83282e+06	6.23115e+06	1.57852e+07	9.81852e+06	90750.1	267451
FALSE	High	Master Protein	Q92614-1	Unconventional myosin-XVIIIa [OS=Homo sapiens]	0	28.045	4	5	9	5	1	2054	233	6.3	28.7	5	0	0.01	0.01		2.54729e-17	4.70903e-17					300			29.33						629411	958741
FALSE	High	Master Protein	Q9UIW2	Plexin-A1 [OS=Homo sapiens]	0	28.043	3	5	14	5	1	1896	210.9	6.92	23.78	5	0	2.49	0.288	0.094	0.745475	0.879237	0.0733618	72.48	6.78	0.57	98.1	180.1	21.8	60.51	42.85	104.9	99356.4	789847		1.05136e+06	727615		1.01816e+06	1.90327e+06				614321	168200	58939.8	58146	2832.4
FALSE	High	Master Protein	Q14008-3	Isoform 3 of Cytoskeleton-associated protein 5 [OS=Homo sapiens]	0	27.98	9	10	11	10	1	2039	226.1	7.77	23.36	10	0	3.236	0.2	2.025	0.562999	0.758001	0.175918	106.13	3.24	0	150.2	132.6	17.3	59.23		155.96	163837	1.02273e+06		1.10982e+06	1.49459e+06		940607					1.90501e+06	14537.7	122571	95881.7	3667.53
FALSE	High	Master Protein	P20908	Collagen alpha-1(V) chain [OS=Homo sapiens]	0	27.937	6	5	9	5	1	1838	183.4	5.06	25.88	5	0		0.938	0.401		0.754741	0.914773		46.32	7.37	13.7	109.9	176.4	0.55		43.55	237913				239771					1.91823e+06		5.13493e+06	3.07818e+06	2.19059e+06	139233
FALSE	High	Master Protein	Q96L96	Alpha-protein kinase 3 [OS=Homo sapiens]	0	27.909	4	4	12	4	1	1907	201.1	7.58	26.56	4	0	5.853	0.01	0.01	0.207561	4.70903e-17	3.12297e-17	20.56			87.6	212.4		38.09			315834			544354	714157					1.31928e+06					184835
FALSE	High	Master Protein	P55060-1	Exportin-2 [OS=Homo sapiens]	0	27.874	9	5	11	5	1	971	110.3	5.77	38.93	5	0	4.99	0.31	0.061	0.105442	0.918515	0.0172622	48.13	8.01	0.49	144.6	144.4	11.1	58.84		109.76	2.47429e+06			598800	1.74805e+06				1.74529e+06				376679	47475.5	1.44802e+06
FALSE	High	Master Protein	Q6DN03	Putative histone H2B type 2-C [OS=Homo sapiens]	0	27.86	22	6	23	5	1	193	21.5	10.7	55.52	6	0	0.944	0.556	0.575	0.974699	0.892254	0.954315	82.44	32.21	36.67	155.5	96.1	48.5	54.76	66.62	113.47	5.69581e+06	5.88707e+06	9.14743e+06	1.14271e+07	1.69794e+06	7.54928e+06	1.90085e+06	3.63739e+06	2.91418e+06	1.01497e+07	1.09287e+06	3.0839e+06	1.02066e+07	968761	3.33334e+06	21111.1	86536.4
FALSE	High	Master Protein	Q9NUL3	Double-stranded RNA-binding protein Staufen homolog 2 [OS=Homo sapiens]	0	27.821	16	8	12	8	1	570	62.6	9.61	32.8	8	0	0.796	0.259	3.695	0.866413	0.843027	0.0290451	33.05	8.2	0	228.5	49.8	21.6	55.03		141.04	1.16032e+06	2.63502e+06	402514	1.77816e+06	1.46865e+06			320235				1.18338e+06	139114	31131	679049	9449.19	3807.86
FALSE	High	Master Protein	Q9BY44-1	Eukaryotic translation initiation factor 2A [OS=Homo sapiens]	0	27.816	18	7	14	7	1	585	64.9	8.87	29.75	7	0	0.988	0.441	0.176	0.900991	0.981428	0.350583	35.29	13.84	2.47	143.7	115.9	40.3	57.17	101.31	101.81	448006	624744	733029	1.66658e+06	1.63819e+06	2.68025e+06	399967	555384		629507			82958.3	509348	262185	2240.34	6934.59
FALSE	High	Master Protein	Q8TDZ2-4	Isoform 4 of [F-actin]-monooxygenase MICAL1 [OS=Homo sapiens]	0	27.734	8	5	8	5	1	1086	119.7	6.38	22.53	5	0	4.66	0.091		0.23447	0.328074		0	0.75		62.5	234.7	2.8	78.25			478225			491526	1.68341e+06					1.84693e+06			21939.8		279870
FALSE	High	Master Protein	P58546	Myotrophin [OS=Homo sapiens]	0	27.65	68	5	11	5	1	118	12.9	5.52	33.06	5	0	1.269	0.414	0.288	0.990929	0.965015	0.706961	90.95	15.99	4.49	113.4	126.8	59.7	49.43	73.96	31.68	346884	1.08898e+06		1.26954e+06	1.60814e+06			735670		2.34854e+06			492989	777567	203006	3905.1
FALSE	High	Master Protein	Q68CZ2-1	Tensin-3 [OS=Homo sapiens]	0	27.606	8	5	11	4	1	1445	155.2	6.81	24.52	5	0
FALSE	High	Master Protein	P55769	NHP2-like protein 1 [OS=Homo sapiens]	0	27.592	27	5	16	5	1	128	14.2	8.46	43.33	5	0	0.321	0.179	0.498	0.297761	0.698095	0.999835	6.8	1.59	16.42	238.3	32.4	29.4	19.26	30.98	31.51	3.97772e+06	3.59179e+06	3.04408e+06	4.66352e+06	2.96478e+06		614228	321216		487883		442476	672449	373931	2.32787e+06	12880.2	28797.6
FALSE	High	Master Protein	Q16666-1	gamma-interferon-inducible protein 16 [OS=Homo sapiens]	0	27.59	14	10	15	10	1	785	88.2	9.28	25.85	10	0	0.789	0.361	0.652	0.866413	0.95596	0.913435	86.48	6.1	54.43	184.3	32.2	83.5	47.69	106.87	30.79	3.47722e+06			1.61433e+06	1.63577e+06			106701		766793			594122	924797	2.03496e+06
FALSE	High	Master Protein	P01023	alpha-2-macroglobulin [OS=Homo sapiens]	0	27.554	4	6	19	3	1	1474	163.2	6.46	37.08	6	4	1.195	3.805	1.541	0.959062	0.0745019	0.327041	119.5	124.75	115.93	79.3	63.9	156.8	132.5	176.31	137.4	160150	2.58786e+07		8.66488e+06	1.19093e+06	1.66003e+06	2.67334e+06	4.30577e+07	1.8624e+06	2.58565e+06	2.5633e+06	3.47796e+06	1.15868e+07	5.53531e+07	93723.8	92800.9
FALSE	High	Master Protein	O43795	Unconventional myosin-Ib [OS=Homo sapiens]	0	27.232	11	8	14	8	1	1136	131.9	9.38	29.85	8	0	5.881	3.421	0.415	0.1878	0.179062	0.914773	57.01	107.22	18.86	61.2	126.1	112.6	36.36	109.86	90.87				370803	627500		547579	4.7295e+06		993934		887418	646579	3.28834e+06
FALSE	High	Master Protein	Q96CW1	AP-2 complex subunit mu [OS=Homo sapiens]	0	27.16	21	7	12	7	1	435	49.6	9.54	25.92	7	0	1.932	0.58	0.685	0.597468	0.882217	0.88201	61.53	21.27	22.09	119.3	85.1	95.6	48.81	57.35	33.41	923645	895921		2.20778e+06	2.27294e+06		516457	1.01917e+06		1.77313e+06		756020	1.14446e+06	1.51707e+06	540542	3212.78
FALSE	High	Master Protein	Q99497	protein/nucleic acid deglycase DJ-1 [OS=Homo sapiens]	0	27.045	43	5	9	5	1	189	19.9	6.79	23.74	5	0	0.67	0.182	0.259	0.752674	0.715488	0.625676	33.09	1.59	8.61	148	118	34	60.6	58.91	72.77		6.44733e+06	1.43233e+07	4.19656e+06	5.33721e+06			5.1422e+06	1.18777e+06	4.678e+06	4.02069e+06	1.57697e+06	1.00415e+06	1.14812e+06		23120.2	135501
FALSE	High	Master Protein	Q96AC1-3	Isoform 3 of Fermitin family homolog 2 [OS=Homo sapiens]	0	27.026	25	6	19	6	1	687	78.6	6.7	54.21	6	0	0.01	0.62	100	2.54729e-17	0.914204	3.12297e-17		21.5		195.8		104.2	21.39		3.06	553011			852398	775775								403908	421765	323637
FALSE	High	Master Protein	O60701	UDP-glucose 6-dehydrogenase [OS=Homo sapiens]	0	26.968	17	6	11	6	1	494	55	7.12	31.71	6	0	2.651	1.455	0.8	0.577412	0.471191	0.796727	79.24	29.52	44.63	38.4	150.3	111.3	48.33	59.76	5.22	408634			509946	982374			1.27113e+06		3.13144e+06			1.53306e+06	1.42395e+06	239143
FALSE	High	Master Protein	Q14194-2	Isoform LCRMP-1 of Dihydropyrimidinase-related protein 1 [OS=Homo sapiens]	0	26.945	16	6	11	3	1	686	74.2	6.86	31.01	6	0	0.01	0.319	100	2.54729e-17	0.908398	3.12297e-17		12.25		227.4		72.6	88.99						45463.2	199807								30450.6
FALSE	High	Master Protein	P00736	Complement C1r subcomponent [OS=Homo sapiens]	0	26.916	19	8	14	8	1	705	80.1	6.21	18.35	8	0		2.669	3.882		0.294044	0.0246801		198.22	0.38	27.1	28.3	244.6	113.25		97.99	341939			37827.7				118990				461972	3.55901e+06	1.02795e+06	200112
FALSE	High	Master Protein	A0FGR8-6	Isoform 6 of Extended synaptotagmin-2 [OS=Homo sapiens]	0	26.873	10	5	11	5	1	942	104.6	9.33	26.68	5	0	0.534	0.327	0.733	0.612409	0.929883	0.847742	7.83	6.31	16.74	185.5	54.1	60.5	32.5	25.05	15.45	851619			676728	1.26623e+06			207651		297032			248792	309804	498391
FALSE	High	Master Protein	P20290-1	transcription factor BTF3 [OS=Homo sapiens]	0	26.836	45	3	12	3	1	206	22.2	9.38	25.77	3	0	5.301	5.24		0.202025	0.0827499		106.01	0		60.5	156.4	83.1	169.45	33.47		549719		1.5041e+07	920203	480396			1.44479e+06	2.34065e+06			977240			321710		142291
FALSE	High	Master Protein	P61160-2	Isoform 2 of Actin-related protein 2 [OS=Homo sapiens]	0	26.796	21	6	10	6	1	399	45.3	7.2	29.86	6	0	0.297	0.652	1.168	0.25466	0.843027	0.513126	2.48	22.37	11.12	167.4	48.4	84.2	60.9		19.23	790465			2.52892e+06	3.54693e+06					730387			1.10933e+06	1.4584e+06	462601
FALSE	High	Master Protein	P34897-1	Serine hydroxymethyltransferase, mitochondrial [OS=Homo sapiens]	0	26.622	15	5	8	5	1	504	56	8.53	22	5	0	1.084	0.313	0.576	0.932819	0.891818	0.954315	61.44	8.05	24.33	151.3	84.3	64.5	70.81	65.94	64.39	3.07297e+06	801891	655248	988259	1.43737e+06	1.28628e+06	397366	286707		762318			688258	257609	1.79838e+06	2875.59	6198.77
FALSE	High	Master Protein	Q16698	2,4-dienoyl-CoA reductase, mitochondrial [OS=Homo sapiens]	0	26.565	18	4	7	4	1	335	36	9.28	24.45	4	0	0.01	0.492	100	2.54729e-17	0.970355	3.12297e-17		0		120.8		179.2	132.21			1.61523e+06		359072	76904	135280								327031		945274		3396.88
FALSE	High	Master Protein	P46940	Ras GTPase-activating-like protein IQGAP1 [OS=Homo sapiens]	0	26.551	7	8	20	8	1	1657	189.1	6.48	36.69	8	0	2.024	1.719	0.499	0.567664	0.494511	1	90.99	43.63	27.8	60.1	176.2	63.7	46.25	83.52	85.21	2.65764e+06	948221	946819	1.86106e+06	1.37945e+06	1.15768e+07		3.12582e+06	5.23007e+06	1.38589e+06	882006	619254	2.42514e+06	4.54956e+06	1.55532e+06	3400.33	8957.09
FALSE	High	Master Protein	P07203	Glutathione peroxidase 1 [OS=Homo sapiens]	0	26.433	43	5	13	5	1	203	22.1	6.55	33.74	5	0	1.496	0.273	0.193	0.761047	0.876091	0.406252	39.24	6.46	0	179	114.4	6.7	41.28	30.7	129.33	1.73803e+06		4.42689e+06	2.38778e+06	2.60869e+06				1.98874e+06	1.27932e+06			439403	19622.9	1.01714e+06		41879.3
FALSE	High	Master Protein	P09486	Sparc [OS=Homo sapiens]	0	26.333	22	6	10	6	1	303	34.6	4.84	27.45	6	0	4.306	0.527	0.158	0.469108	0.957999	0.280238	95.92	28.97	2.64	38.1	183.1	78.8	123.33	70.91	82.09	46697.1			512074	2.20702e+06	711531			4.19291e+06	2.46005e+06			2.05417e+06	545248	27328.4
FALSE	High	Master Protein	P61586	Transforming protein RhoA [OS=Homo sapiens]	0	25.983	38	7	13	7	1	193	21.8	6.1	30.01	7	0	1.582	0.711	0.469	0.731546	0.802807	0.970876	87.13	18.94	13.02	134.3	86.2	79.5	54.14	66.48	7.66	1.75962e+06		7.46534e+06	3.57657e+06	6256414	3.03604e+06		3.05806e+06		511635			2.95733e+06	2.65327e+06	1.02978e+06		70623.5
FALSE	High	Master Protein	Q14155-5	Isoform 5 of Rho guanine nucleotide exchange factor 7 [OS=Homo sapiens]	0	25.886	10	5	12	5	1	731	82.5	6.84	25.94	5	0	0.294	0.072	0.032	0.255416	0.232893	0.00106282	4.11	0.09	0.02	223	71.9	5.2	72.2	94.41	17.29	580958		477269	2.43494e+06	1.99333e+06			154869	776884				28145	22012.2	339992		4515.06
FALSE	High	Master Protein	Q8N3D4	EH domain-binding protein 1-like protein 1 [OS=Homo sapiens]	0	25.812	7	8	10	8	1	1523	161.8	4.83	27.19	8	0	2.725	0.195	0.057	0.3804	0.754741	0.0136467	37.02	4.41	0	153.8	130.2	16	19.43			1.68397e+06			1.46762e+06	1.13306e+06				1.24207e+06				152853		985506
FALSE	High	Master Protein	P46821	microtubule-associated protein 1B [OS=Homo sapiens]	0	25.787	6	7	9	7	1	2468	270.5	4.81	18.29	7	0	5.135	0.853	0.18	0.414555	0.802807	0.365155	0	51.2	7.63	41	193.4	65.6	77.38		135	107530			429063	145049					683733			35335.3	1.52205e+06	62929.2
FALSE	High	Master Protein	Q8IX30-1	Signal peptide, CUB and EGF-like domain-containing protein 3 [OS=Homo sapiens]	0	25.748	15	6	11	6	1	993	109.2	7.56	24.29	6	0	0.01	17.111	100	2.54729e-17	0.000126789	3.12297e-17		86.81		9.2		290.8	19.38		32.47	161705				122725								3.54151e+06	5.6528e+06	94634.1
FALSE	High	Master Protein	P00390	Glutathione reductase, mitochondrial [OS=Homo sapiens]	0	25.7	21	5	12	5	1	522	56.2	8.5	32.54	5	0	6.016	0.189	0.031	0.124363	0.726276	0.000856587	56.56	1.06	0	93.1	197.4	9.5	95.28		77.63	585422	3.37138e+06	281785	1.44775e+06	799318	1.69508e+06							150970	43962.8	342604	12089.8	2665.74
FALSE	High	Master Protein	Q16643-3	Isoform 3 of Drebrin [OS=Homo sapiens]	0	25.688	13	7	12	7	1	695	76.3	4.51	29.63	7	0	0.01	0.149	100	2.54729e-17	0.572986	3.12297e-17		1.3		259.3		40.7	74.29		10.36	546433			2.96085e+06	4.45197e+06								500767	432418	319788
FALSE	High	Master Protein	O95810	caveolae-associated protein 2 [OS=Homo sapiens]	0	25.63	15	5	12	5	1	425	47.1	5.21	44.1	5	0	1.63	0.85	0.431	0.710063	0.742192	0.933918	101.01	88.39	17.4	157.4	52	90.6	44.69	88.7	19.03	1.83933e+06	2.66721e+06	4.61498e+06	2.30538e+06	1.71106e+06		606438		2.8291e+06	761374		1.32702e+06	1.20997e+06	1.72569e+06	1.07643e+06	9564.64	43658.6
FALSE	High	Master Protein	Q8N3J6-3	Isoform 3 of Cell adhesion molecule 2 [OS=Homo sapiens]	0	25.49	22	5	16	5	1	437	47.5	5.33	36.13	5	0	0.01	0.01		2.54729e-17	4.70903e-17					300			44.1						865197	1.64941e+06
FALSE	High	Master Protein	P29966	Myristoylated alanine-rich C-kinase substrate [OS=Homo sapiens]	0	25.454	30	6	17	6	1	332	31.5	4.45	35.96	6	0	6.912	2.566	0.433	0.14061	0.223528	0.939821	74.63	125.12	23.8	88.2	95.4	116.4	87.6	92.53	119.97	44417.6	1.58616e+06		5.03692e+06	3.04714e+06		1.00989e+07	2.17414e+06		2.37631e+06		1.96699e+07	2.90122e+06	2.17702e+06	25994.4	5687.99
FALSE	High	Master Protein	Q9UNM6-2	Isoform 2 of 26S proteasome non-ATPase regulatory subunit 13 [OS=Homo sapiens]	0	25.367	24	8	14	8	1	378	42.9	6.54	33.04	8	0	0.626	0.41	0.806	0.717093	0.991564	0.792568	35.25	18.06	70.2	202.3	46.8	50.9	11.76	51.08	13.42	4.83166e+06	4.10241e+06	5.15698e+06	4.42973e+06	3.86207e+06	2.0183e+06	1.21453e+06	639461		862807			1.01299e+06	1.22543e+06	2.82761e+06	14711.3	48786
FALSE	High	Master Protein	P14868	Aspartate--tRNA ligase, cytoplasmic [OS=Homo sapiens]	0	25.363	22	8	17	8	1	501	57.1	6.55	43.08	8	0	3.792	0.484	0.436	0.203772	0.936246	0.94211	133.2	16.15	30.55	118.5	99.1	82.5	62.19	131.51	56.14	1.36227e+06		497088	3.09403e+06	2.27268e+06			925540	1.24986e+07	1.47178e+06	2.2454e+06	1.74272e+06	601437	860637	797238		4702.54
FALSE	High	Master Protein	Q92841	Probable ATP-dependent RNA helicase DDX17 [OS=Homo sapiens]	0	25.306	11	7	16	7	1	729	80.2	8.27	34.29	7	0	0.201	0.12	0.795	0.104101	0.426174	0.799761	3.68	0.84	51.82	211.3	54.4	34.3	42.62	62.04	47.53	1.86319e+06	6.04076e+06		4.99452e+06	3.87694e+06		1.13353e+06	249347		1.22895e+06		996141	714859	346202	1.09039e+06	21662.2
FALSE	High	Master Protein	P62314	Small nuclear ribonucleoprotein Sm D1 [OS=Homo sapiens]	0	25.276	61	5	16	5	1	119	13.3	11.56	39.05	5	0	3.102	0.414	0.234	0.302789	0.990095	0.555434	117.93	12.29	2.69	167.8	86.5	45.7	32.62	84.45	35.24	3.12264e+06		4.73493e+06	3.41174e+06	2.09017e+06			514979	3.88797e+06	1.68186e+06		484447	889263	1.02696e+06	1.82746e+06		44793.3
FALSE	High	Master Protein	O60841	Eukaryotic translation initiation factor 5B [OS=Homo sapiens]	0	25.273	8	7	11	7	1	1220	138.7	5.49	25.68	7	0	23.95	0.16	0.025	0.000253811	0.620724	0.000306897	191.12	2.04	0	31.6	260.7	7.8	184.42			1.21594e+06		6.07679e+07	1.16069e+06	1.3938e+06	1.07483e+07							320166		711598		574876
FALSE	High	Master Protein	P62244	40S ribosomal protein S15a [OS=Homo sapiens]	0	25.194	47	8	21	8	1	130	14.8	10.13	46.57	8	0	0.425	0.551	1.496	0.470842	0.893544	0.344514	16.7	15.44	112.12	161.3	36.3	102.4	55.47	48.75	39.11	2.44735e+06	1.71098e+06		4.51209e+06	6.2971e+06		866125	237720	1.00898e+06	646463	2.37269e+06	782337	2.18599e+06	2.03681e+06	1.43226e+06	6135.58
FALSE	High	Master Protein	P40925-3	Isoform 3 of Malate dehydrogenase, cytoplasmic [OS=Homo sapiens]	0	25.058	16	5	16	5	1	352	38.6	7.71	38.75	5	0	1.196	0.365	0.509	0.985594	0.931358	1	100.68	3.76	24.72	132.9	103.4	63.8	36.38	78.4	52.88	1.06569e+06	1.56618e+06	500858	1.02342e+06	1.02579e+06	1.48488e+06		797819		192175			332230	729122	623670	5616.32	4738.21
FALSE	High	Master Protein	P40123	Adenylyl cyclase-associated protein 2 [OS=Homo sapiens]	0	25.056	15	6	12	6	1	477	52.8	6.37	28.11	6	0	3.435	0.193	0.091	0.256835	0.756047	0.0655908	41.41	2.47	0.99	120.3	128.7	51.1	50.14	66.39	83.5	610533		979845	2.03362e+06	1.87713e+06	2.41453e+06		871706					292169	1.13455e+06	357301		9269.52
FALSE	High	Master Protein	P08779	Keratin, type I cytoskeletal 16 [OS=Homo sapiens]	0	24.995	22	9	15	6	1	473	51.2	5.05	26.81	9	0	19.357	1.924	0.069	0.000710581	0.433831	0.02684	132.57	139.73	0.63	10	268.4	21.6	119.5	138.48	130.36		9.43765e+06	4.63352e+06	423604	129874		2.39277e+08	3.76895e+07		985357		1.78743e+07	603792	3.03608e+06		33843.5	43834
FALSE	High	Master Protein	P55795	heterogeneous nuclear ribonucleoprotein H2 [OS=Homo sapiens]	0	24.946	22	6	10	4	1	449	49.2	6.3	27.84	6	2	0.689	0.226	0.363	0.776726	0.802807	0.857268	53.73	4.93	7.68	216	47.5	36.4	77.62	92.35	22.37	3.29114e+06	3.00548e+06	8.87172e+06	1.84985e+06	1.83614e+06	661137	593081	303482	2.75721e+06	986414			594664	432225	1.92606e+06	10777.7	83928.2
FALSE	High	Master Protein	P47755	F-actin-capping protein subunit alpha-2 [OS=Homo sapiens]	0	24.912	22	4	15	3	1	286	32.9	5.85	39.93	4	0	0.01	0.181	100	2.54729e-17	0.702696	3.12297e-17		0.41		254		46	34.6			274381			460173	253107									49656.4	160575
FALSE	High	Master Protein	P55786	puromycin-sensitive aminopeptidase [OS=Homo sapiens]	0	24.818	8	3	8	3	1	919	103.2	5.72	27.49	3	0	0.01	0.336	100	2.54729e-17	0.918515	3.12297e-17		6.55		224.5		75.5	51.47						260951	559612									128495
FALSE	High	Master Protein	Q7Z417	Nuclear fragile X mental retardation-interacting protein 2 [OS=Homo sapiens]	0	24.73	17	5	10	5	1	695	76.1	8.7	32.73	5	0	3.849	0.204	0.053	0.582952	0.767193	0.0101226	21.94	0.92	0	147.2	145.1	7.7	20.4						202583	151495					172638			9169.6
FALSE	High	Master Protein	Q15366-2	Isoform 2 of Poly(rC)-binding protein 2 [OS=Homo sapiens]	0	24.717	23	5	12	5	1	366	38.6	6.79	26.57	5	0		0.774	0.149		0.850854	0.244177		125.17	1.94	81.3	175.4	43.3	181.41	55.99	143.63	409177		1.55959e+07	358675	401201			575358		1.32962e+06	2.10242e+06		215834	57795.9	239462		147540
FALSE	High	Master Protein	Q9NSD9	Phenylalanine--tRNA ligase beta subunit [OS=Homo sapiens]	0	24.69	18	10	16	10	1	589	66.1	6.84	33.99	10	0	0.01	0.191	100	2.54729e-17	0.742192	3.12297e-17		2.89		259.3		40.7	54.91		30.28	3.4645e+06		542790	2.30417e+06	2.74734e+06								317937	491205	2.02752e+06		5134.9
FALSE	High	Master Protein	P18077	60S ribosomal protein L35a [OS=Homo sapiens]	0	24.689	45	7	22	7	1	110	12.5	11.06	24.61	7	0	0.585	0.268	0.505	0.68044	0.867718	1	39.47	5.87	28.68	151.4	81.2	67.3	68.83	68.34	88.33	6.449e+06	2.61334e+06	3.20073e+06	1.38659e+07	1.34882e+07	4.97938e+06	2.77667e+06	2.41191e+06	1.04199e+07	3.45996e+06		684896	2.86723e+06	6.59076e+06	3.77413e+06	9371.46	30279.5
FALSE	High	Master Protein	P42677	40S ribosomal protein S27 [OS=Homo sapiens]	0	24.658	40	5	15	1	1	84	9.5	9.45	38.03	5	0	0.828	0.293	0.401	0.898523	0.893544	0.914773	45.41	4.1	7.64	148.2	108.4	43.5	57.18	45.26	29.52	828054	6.81077e+06	3.11204e+06	6.69291e+06	4655730		1.89149e+06	3.7251e+06	3.1119e+06	5.8304e+06		1.71501e+06	927699	1.36641e+06	484600	24423.5	29440.5
FALSE	High	Master Protein	P63000-2	Isoform B of Ras-related C3 botulinum toxin substrate 1 [OS=Homo sapiens]	0	24.63	24	6	12	5	1	211	23.5	8.63	29.62	6	0	2.066	0.969	0.041	0.557744	0.664709	0.00333374	28.64	78.6	0	114.5	117.4	68.2	34.11		42.33	836549			1.44592e+06	1.7293e+06	1.48257e+06							632359	1.17255e+06	489571
FALSE	High	Master Protein	P31943	Heterogeneous nuclear ribonucleoprotein H [OS=Homo sapiens]	0	24.582	24	6	11	4	1	449	49.2	6.3	27.61	6	0	2.334	0.843	1.794	0.71569	0.802807	0.235372	601.73	70.3	142.52	74.5	156	69.6	159.23	68.92	126.58			1.6463e+07	167182	775102		953071	2.76491e+06			7.38001e+06	3.3338e+06	157209	46603.9			155743
FALSE	High	Master Protein	Q9Y224	UPF0568 protein C14orf166 [OS=Homo sapiens]	0	24.428	28	5	10	5	1	244	28.1	6.65	29.69	5	0	4.661	0.169		0.124363	0.674218		68.43	0.38		103.8	187.6	8.6	40.56	36.88		967012	538803		1.50244e+06	1.44214e+06				1.6342e+06	2.78733e+06			97693.1		565921	1932.15
FALSE	High	Master Protein	P13804-1	Electron transfer flavoprotein subunit alpha, mitochondrial [OS=Homo sapiens]	0	24.389	29	6	12	6	1	333	35.1	8.38	33.77	6	0	2.775	0.445	0.246	0.6872	0.998585	0.590108	0	9.16	1.74	160.4	105.6	34	103.64		10.69	405109		2.22733e+06	376221	481397					290950			101006	86806.1	237081		21070.9
FALSE	High	Master Protein	O00567	Nucleolar protein 56 [OS=Homo sapiens]	0	24.276	20	8	12	8	1	594	66	9.19	29.78	8	0	1.9	0.28	0.079	0.782799	0.859463	0.0424768	104.35	2.35	0.43	162.9	125.4	11.7	26.54		77.31	788659	949887		520810	611911			534599					92055	26983.1	461545	3406.3
FALSE	High	Master Protein	P25787	Proteasome subunit alpha type-2 [OS=Homo sapiens]	0	23.895	39	6	13	6	1	234	25.9	7.43	29.56	6	0	1.182	1.428	0.504	0.972214	0.44641	1	67.33	67.36	22.79	103.4	85.5	111.2	20.61	28.12	77.01	1.33617e+06	1.35246e+06	1.28002e+06	798626	1.03439e+06			958900	1.05827e+06	1.58748e+06		486725	1.3764e+06	2.90798e+06	781961	4849.94	12109.3
FALSE	High	Master Protein	P06744-2	Isoform 2 of Glucose-6-phosphate isomerase [OS=Homo sapiens]	0	23.772	11	6	13	6	1	569	64.3	8.91	35.43	6	0	2.995	0.929	0.626	0.522262	0.802807	0.915519	65.48	100.69	30.03	127.8	78.4	93.9	48.83	91.42	47.94	1.34582e+06	500443	632300	1.11796e+06	1.78445e+06	2.16037e+06	948363	319085	685529	187742		821074	646807	1.55756e+06	787609	1794.59	5981.68
FALSE	High	Master Protein	Q9ULV4-3	Isoform 3 of Coronin-1C [OS=Homo sapiens]	0	23.75	19	6	9	6	1	527	58.9	7.75	28.34	6	0	0.953	0.797	0.702	0.974664	0.799353	0.871313	68.66	54.21	42.47	102.7	114	83.3	90.44	63.2	65.4	529216		4.49391e+06	2.15124e+06	819186			854602	3.05374e+06	1.47406e+06			652789	1.77606e+06	309711		42513.3
FALSE	High	Master Protein	Q14195-2	Isoform LCRMP-4 of Dihydropyrimidinase-related protein 3 [OS=Homo sapiens]	0	23.716	15	7	15	4	1	684	73.9	6.35	36.87	7	1	4.856	3.065	0.45	0.394775	0.243298	0.954315	82.6	68.29	14.57	49.6	137	113.4	19.04	76.72	30.92				259323	340038		1.0114e+06	365782	665315	2.23414e+06		679329	1.09745e+06	650468
FALSE	High	Master Protein	Q9GZZ1-1	N-alpha-acetyltransferase 50 [OS=Homo sapiens]	0	23.494	43	5	12	5	1	169	19.4	8.81	28.05	5	0	0.133	0.098	1.04	0.0304903	0.312795	0.602944	0.55	0.89	24.8	263.8	15.5	20.7	31.76	24.27	18.3	5.73557e+06	2.83983e+06	5.75768e+06	3.30688e+06	3.88483e+06			271717		192112			267405	346901	3.35661e+06	10183.7	54468.7
FALSE	High	Master Protein	P02765	Alpha-2-HS-glycoprotein [OS=Homo sapiens]	0	23.477	4	3	40	3	1	367	39.3	5.72	85.27	3	0	11.969	12.381	1.04	0.00571654	0.000564137	0.602944	127.65	138.19	125.57	2.1	185.3	112.7	147.31	99.69	132.38	2.08273e+06	1.85817e+08	746029	7.87094e+07	5.56093e+06	8.15159e+08	4.96029e+08	1.82028e+09	1.39158e+08	1.80453e+08	4.56822e+07	4.03874e+08	2.25291e+08	1.91221e+09	1.21887e+06	666341	7057.57
FALSE	High	Master Protein	Q04917	14-3-3 protein eta [OS=Homo sapiens]	0	23.456	26	7	15	4	1	246	28.2	4.84	30.67	7	0	1.6	0.907	0.488	0.766898	0.721968	0.9873	126.89	64.43	20.44	99.6	131.4	69	57.74	102.32	37.88	661655	2.12219e+06	3.33879e+06	1.59237e+06	1.16734e+06	7.79195e+06	2.57002e+06	1.71803e+06		489356		1.02284e+06	1.10408e+06	1.95294e+06	387218	7610.18	31585.6
FALSE	High	Master Protein	Q9UMS6	Synaptopodin-2 [OS=Homo sapiens]	0	23.295	9	4	12	4	1	1093	117.4	8.57	27.36	4	0	0.01	0.01		2.54729e-17	4.70903e-17					300			51.67			914443		1.20482e+06	217482	1.09241e+06										535157		11397.8
FALSE	High	Master Protein	Q13555-6	Isoform 6 of Calcium/calmodulin-dependent protein kinase type II subunit gamma [OS=Homo sapiens]	0	23.274	16	5	10	3	1	588	65.2	7.94	26.77	5	0	0.01	0.314	100	2.54729e-17	0.892254	3.12297e-17		4.42		215.9		84.1	38.25		73.59	381456		338982	534317	766508								98755.3	313044	223238		3206.83
FALSE	High	Master Protein	Q9UBQ7	Glyoxylate reductase/hydroxypyruvate reductase [OS=Homo sapiens]	0	23.258	20	4	9	4	1	328	35.6	7.39	26.05	4	0	0.01	0.44	100	2.54729e-17	0.981428	3.12297e-17		11.01		218.2		81.8	91.33		74.22	345235		211635	1.73922e+06	2.41375e+06								520510	162218	202041		2002.11
FALSE	High	Master Protein	Q92879	CUGBP Elav-like family member 1 [OS=Homo sapiens]	0	23.252	11	4	8	2	1	486	52	8.46	17.73	4	0	0.01	0.01		2.54729e-17	4.70903e-17					300			57.35			422286			116982	259761										247133
FALSE	High	Master Protein	P00441	Superoxide dismutase [Cu-Zn] [OS=Homo sapiens]	0	23.095	49	6	8	6	1	154	15.9	6.13	26.19	6	0	1.565	0.344	0.502	0.735769	0.939149	1	1.7	5.83	21.77	117.6	132.3	50.1	42.32		102.36	1.89055e+06	539167		1.52353e+06	1.55867e+06			1.73358e+06			2.954e+06	780069	397610	553288	1.1064e+06	1933.46
FALSE	High	Master Protein	P55268	laminin subunit beta-2 [OS=Homo sapiens]	0	23.043	5	7	9	7	1	1798	195.9	6.52	18.72	7	0	9.709	3.94	0.521	0.223799	0.0928279	1	67.95	82.16	24.19	25.3	178.1	96.6	63.68		77.42	159859			185237	34669.9			1.12313e+06				609173	1.43917e+06	274722	93553.9
FALSE	High	Master Protein	P16070	CD44 antigen [OS=Homo sapiens]	0	22.978	10	6	13	6	1	742	81.5	5.33	22.4	6	0	9.033	4.097	0.455	0.0172444	0.0351279	0.954315	68.49	89.53	15.04	50.6	99.8	149.7	73.34	138.14	97.27	219773			1.89781e+06	1.41732e+06	679519	1.74451e+06	3.22807e+07	2.79431e+06	1.0477e+07		873867	4.19213e+06	1.12096e+07	128617
FALSE	High	Master Protein	P09417	dihydropteridine reductase [OS=Homo sapiens]	0	22.928	39	6	10	6	1	244	25.8	7.37	27.05	6	0	1.266	0.299	0.383	0.87185	0.899173	0.886228	92.08	11.39	17.36	111	59.3	129.7	14.36	69.67	72.97	1.11949e+06			1.47538e+06	1.42407e+06			1.95105e+06	545982	761408		2.05242e+06	229929	1.66451e+06	655155
FALSE	High	Master Protein	P51148-2	Isoform 2 of Ras-related protein Rab-5C [OS=Homo sapiens]	0	22.858	27	4	12	3	1	249	27	8.66	29.54	4	1	1.177	0.651	0.491	0.917092	0.843027	0.990865	72.32	23.51	18.78	111.3	99.2	89.5	29.82	33.99	58.12	1.11604e+06	766566		1.60665e+06	1.40141e+06			936592	1.75719e+06	1.11513e+06			650329	1.55778e+06	653139	2748.91
FALSE	High	Master Protein	P09543-1	2',3'-cyclic-nucleotide 3'-phosphodiesterase [OS=Homo sapiens]	0	22.597	20	5	8	5	1	421	47.5	9.07	21.7	5	0	0.01	0.379	100	2.54729e-17	0.945783	3.12297e-17		7.33		217.1		82.9	35.13		19.15	610647			818508	1.22114e+06								272930	358430	357367
FALSE	High	Master Protein	P61769	Beta-2-microglobulin [OS=Homo sapiens]	0	22.588	44	3	18	3	1	119	13.7	6.52	31.13	3	0	0.496	0.973	2.026	0.566438	0.65184	0.175918	15.6	36.24	45.01	159.5	23.1	117.4	30.59	85.29	29.79	7.58374e+06			6.43859e+06	3.98899e+06	3.48987e+06		931878		853848			3.82851e+06	5.87181e+06	4.43821e+06
FALSE	High	Master Protein	P35241-5	Isoform 5 of Radixin [OS=Homo sapiens]	0	22.494	11	6	17	1	1	604	71	6.71	34.4	6	0
FALSE	High	Master Protein	Q9H299	SH3 domain-binding glutamic acid-rich-like protein 3 [OS=Homo sapiens]	0	22.396	35	1	22	1	1	93	10.4	4.93	41.81	1	0	0.01	1.326	100	2.54729e-17	0.645122	3.12297e-17		17.31		129		171	16.4			301797				239076								356076		176620
FALSE	High	Master Protein	Q71UM5	40S ribosomal protein S27-like [OS=Homo sapiens]	0	22.368	43	6	14	2	1	84	9.5	9.45	36.59	6	4	1.296	0.46	0.533	0.860727	0.948695	0.989951	95.23	10.04	24.87	169.4	56.3	74.2	48.87	86.35	50.04	973628	2.43599e+06		3.75818e+06	3.81233e+06		3.83762e+06	922120		1.00616e+06		513096	1.32608e+06	1.63509e+06	569793	8735.49
FALSE	High	Master Protein	P20742	Pregnancy zone protein [OS=Homo sapiens]	0	22.252	2	4	16	1	1	1482	163.8	6.38	31.4	4	0	0.01	16.306	100	2.54729e-17	0.000159642	3.12297e-17		113.38		25.9		274.1	94.79		89.66	366053			689402	13858.9								1.83474e+06	8.19158e+06	214224
FALSE	High	Master Protein	Q13409-7	Isoform 3 of Cytoplasmic dynein 1 intermediate chain 2 [OS=Homo sapiens]	0	22.199	10	4	15	4	1	630	70.4	5.3	26.6	4	0	0.305	0.192	0.416	0.266853	0.75347	0.914773	3.51	3.19	10.04	198.5	61.5	40.1	88.61	51.55	5.55	770232	716375	533948	3.65726e+06	1.65344e+06			349509		162775			161694	149487	450760	2568.93	5051.25
FALSE	High	Master Protein	Q9UKK3	Poly [ADP-ribose] polymerase 4 [OS=Homo sapiens]	0	22.185	8	8	9	8	1	1724	192.5	5.66	22.5	8	0	5.647	0.649	0.224	0.101345	0.891818	0.514115	74.23	33.27	0	134.9	111.2	53.9	35.88		92.57	915631		2.00685e+06	1.15997e+06	1.88046e+06			1.21752e+06					269754	1.29218e+06	535852		18985.2
FALSE	High	Master Protein	O95319-2	Isoform 2 of CUGBP Elav-like family member 2 [OS=Homo sapiens]	0	22.086	16	5	11	3	1	490	52.2	8.6	19.77	5	2	2.475	0.098	0.068	0.525871	0.335751	0.0253995	222.72	0.56	2.19	137.5	155.4	7.1	60.64	135.04	53.35	539068		547853	1.81956e+06	1.64421e+06	7.06198e+06				163053			32927.3	72816.5	315477		5182.79
FALSE	High	Master Protein	P63220	40S ribosomal protein S21 [OS=Homo sapiens]	0	21.919	46	5	13	5	1	83	9.1	8.5	29.34	5	0	1.424	1.649	0.685	0.847926	0.313795	0.882545	139.38	103.75	45.48	63.8	118.5	117.7	87.91	71.35	46.74	911227	4.95578e+06	505619	1.59635e+06	2.01249e+06	3.8972e+06		556001	2.25638e+06	5.74157e+06		2.94368e+06	1.72397e+06	4.60128e+06	533275	17771.5	4783.25
FALSE	High	Master Protein	P01033	Metalloproteinase inhibitor 1 [OS=Homo sapiens]	0	21.888	19	3	8	3	1	207	23.2	8.1	24.92	3	0	0.01	6.319	100	2.54729e-17	0.01283	3.12297e-17		131.58		39.7		260.3			76.24					254889								3.05755e+06	915690
FALSE	High	Master Protein	Q99623	Prohibitin-2 [OS=Homo sapiens]	0	21.776	20	3	9	3	1	299	33.3	9.83	18.9	3	0	5.679	0.116	0.07	0.183798	0.461891	0.0286756	37.03	1.28	0	51.8	243	5.2	92.5		105.94				217223	1.03871e+06			2.22982e+06					18197.2	126849
FALSE	High	Master Protein	Q92616	eIF-2-alpha kinase activator GCN1 [OS=Homo sapiens]	0	21.732	4	7	9	7	1	2671	292.6	7.47	23.77	7	0	1.279	0.14		0.953914	0.555266		0	0.51		211.9	79.5	8.6	67.57		19.77	511590			1.21229e+06	2.31673e+06					454833			56908.8	42951.5	299396
FALSE	High	Master Protein	O00154	cytosolic acyl coenzyme A thioester hydrolase [OS=Homo sapiens]	0	21.567	18	5	7	5	1	380	41.8	8.54	17.76	5	0	5.491	0.01	0.01	0.22125	4.70903e-17	3.12297e-17	28.44			110.1	189.9		30.45			381733			245311	464792	658445									223400
FALSE	High	Master Protein	P27824-2	Isoform 2 of Calnexin [OS=Homo sapiens]	0	21.483	14	4	7	4	1	627	71.5	4.7	24.81	4	0	0.01	0.92	100	2.54729e-17	0.802807	3.12297e-17		80.47		130.3		169.7	115.78		64.03	198827			141338	1.19525e+06								158982	422044	116359
FALSE	High	Master Protein	O43237	Cytoplasmic dynein 1 light intermediate chain 2 [OS=Homo sapiens]	0	21.409	20	6	7	6	1	492	54.1	6.38	21.1	6	0	0.01	0.417	100	2.54729e-17	0.979091	3.12297e-17		2.04		223.4		76.6	19.11		27.8				266954	350359								127939	85906.6
FALSE	High	Master Protein	Q15050	Ribosome biogenesis regulatory protein homolog [OS=Homo sapiens]	0	21.409	11	2	7	2	1	365	41.2	10.7	23.56	2	0	0.01	0.01		2.54729e-17	4.70903e-17					300									203546
FALSE	High	Master Protein	P50502	Hsc70-interacting protein [OS=Homo sapiens]	0	21.334	14	6	16	6	1	369	41.3	5.27	37.32	6	0	0.544	0.188	0.197	0.624399	0.732525	0.42154	27.82	3.02	2.37	170	90.9	39.1	110.63	87.95	75.97	5.73711e+06	7.58443e+07	2.69434e+06	2.4884e+07	2.34642e+07	2.17072e+06	757341	2.33931e+07	1.25534e+07	2.30613e+07	2.52502e+06	5.87267e+06	4.96451e+06	1.47521e+07	3.35751e+06	271978	25488.9
FALSE	High	Master Protein	P56192	Methionine--tRNA ligase, cytoplasmic [OS=Homo sapiens]	0	21.31	12	3	6	3	1	900	101.1	6.16	19.07	3	0	0.01	0.418	100	2.54729e-17	0.989152	3.12297e-17		0.73		281.6		18.4	146.12					5.06735e+06	207065	384547									25086			47938.1
FALSE	High	Master Protein	P0DOX8	Immunoglobulin lambda-1 light chain [OS=Homo sapiens]	0	21.305	35	5	10	2	1	216	22.8	6.76	25.03	5	0	0.01	0.01		2.54729e-17	4.70903e-17					300						6.42135e+06														3757949
FALSE	High	Master Protein	Q14254	Flotillin-2 [OS=Homo sapiens]	0	21.21	17	5	12	5	1	428	47	5.25	30.47	5	0	1.233	0.434	0.383	0.887235	0.971154	0.887198	72.97	7.89	13.59	160.2	69.9	69.9	33.6	90.16	44.29	2.40606e+06	1.26517e+06		2.74426e+06	3.12088e+06		594182	4.02839e+06	1.58668e+06	792142		569726	1.12077e+06	1.51018e+06	1.40809e+06	4536.92
FALSE	High	Master Protein	Q13151	Heterogeneous nuclear ribonucleoprotein A0 [OS=Homo sapiens]	0	21.098	25	3	8	3	1	305	30.8	9.29	30.77	3	0	9.481	0.01	0.01	0.0140058	4.70903e-17	3.12297e-17	77.27			66	234		12.09	93.49		760458			688067	596042			1.10259e+06	5.40329e+06						445041
FALSE	High	Master Protein	O14672	Disintegrin and metalloproteinase domain-containing protein 10 [OS=Homo sapiens]	0	21.07	7	5	9	5	1	748	84.1	7.77	18.81	5	0	17.065	0.679	0.083	0.0189309	0.893322	0.0493621	212.09	3.79	0.45	37.3	221.9	40.8	48.76		25.34	310494			254802	610009				1.84637e+06				406609	283028	181710
FALSE	High	Master Protein	Q13884	Beta-1-syntrophin [OS=Homo sapiens]	0	21.049	17	5	8	5	1	538	58	8.63	23.64	5	0	1.916	0.157	0.277	0.602401	0.63333	0.679348	86.39	1.84	15.64	198.3	63.7	38	54.45	70.38	81.07	1.48565e+06		266090	1.84935e+06	1.69744e+06	509860	1.02188e+06	212780				799422	150833	304193	869444		2517.26
FALSE	High	Master Protein	Q96QR8	Transcriptional activator protein Pur-beta [OS=Homo sapiens]	0	20.97	38	5	14	5	1	312	33.2	5.43	32.59	5	0	0.093	0.076	0.785	0.00851438	0.240528	0.810748	0.33	0.26	17.01	257.7	22	20.3	66.46		2.95	622016	1.73001e+06		3.19634e+06	1.14359e+06			119833					108596	113223	364020	6203.83
FALSE	High	Master Protein	Q8WUJ3-1	Cell migration-inducing and hyaluronan-binding protein [OS=Homo sapiens]	0	20.877	4	6	10	6	1	1361	152.9	7.85	20.81	6	0		9.619	0.887		0.00971833	0.72536		4.88	89.43	1.5	173.3	125.3		107.39	41.85					26159.7		3.05711e+06	1.17004e+07		1.05114e+06	1.16291e+06	2.85739e+06	1.7096e+06	3.10212e+06
FALSE	High	Master Protein	P45974-1	Ubiquitin carboxyl-terminal hydrolase 5 [OS=Homo sapiens]	0	20.807	8	3	9	3	1	858	95.7	5.03	23.75	3	0	0.01	0.351	100	2.54729e-17	0.931358	3.12297e-17		5.72		234.3		65.7	89.77		61.24	152213			460969	1.21643e+06								205571	81335.9	89079
FALSE	High	Master Protein	P57737	Coronin-7 [OS=Homo sapiens]	0	20.651	16	6	13	6	1	925	100.5	5.8	26.73	6	0	0.01	0.01		2.54729e-17	4.70903e-17					300			45.37			1.02048e+06		1.16009e+06	681327	1.97478e+06										597215		10974.7
FALSE	High	Master Protein	P68402-1	platelet-activating factor acetylhydrolase IB subunit beta [OS=Homo sapiens]	0	20.545	28	3	5	3	1	229	25.6	5.92	20.11	3	0	2.519	0.148	0.076	0.906161	0.588556	0.0376541	69.04	1.36	0.27	48.6	211.5	39.9	117.45	46.36	2.28	103900	486555		132941	1.49905e+06	1.10635e+06			1.62079e+06	594215			212306	205573	60805	1744.79
FALSE	High	Master Protein	Q9Y285	Phenylalanine--tRNA ligase alpha subunit [OS=Homo sapiens]	0	20.453	15	4	6	4	1	508	57.5	7.8	17.72	4	0	0.813	0.088	0.158	0.884064	0.26038	0.279647	30.71	0.32	0.89	217.4	70.3	12.3	35.26	14.55	33.18	2.02948e+06			968158	1.51836e+06			442484	543981				108967	67554.8	1.1877e+06
FALSE	High	Master Protein	P20618	proteasome subunit beta type-1 [OS=Homo sapiens]	0	20.427	20	3	8	3	1	241	26.5	8.13	24.32	3	0	1.017	7.968	3.744	0.812092	0.0223853	0.0278526	33.2	40.73	120.17	37.5	21.6	240.9	10.74		51.71				224657	192938			119812					910703	1.9605e+06
FALSE	High	Master Protein	O75569-1	Interferon-inducible double-stranded RNA-dependent protein kinase activator A [OS=Homo sapiens]	0	20.416	30	5	9	5	1	313	34.4	8.41	30.5	5	0	0.01	0.189	100	2.54729e-17	0.735222	3.12297e-17		3.81		258.3		41.7	83.55		55.45	2.54629e+06		230378	6.97331e+06	8.31374e+06							1.02889e+06	449286		1.49016e+06		2179.42
FALSE	High	Master Protein	O75821	Eukaryotic translation initiation factor 3 subunit G [OS=Homo sapiens]	0	20.411	18	3	12	3	1	320	35.6	6.13	29.26	3	0	0.38	0.11	0.295	0.345993	0.403138	0.72536	11	0.99	6.39	237.8	48	14.2	35.65	12.86	67.28		1.15253e+06		1.05209e+06	543368			232583		193814			37375.1	105208		4132.99
FALSE	High	Master Protein	P16989-1	Y-box-binding protein 3 [OS=Homo sapiens]	0	20.365	30	6	10	4	1	372	40.1	9.77	29.79	6	1	2.802	0.202	0.066	0.58415	0.765008	0.0230123	114.45	4.9	0.33	115.9	156.1	28	59.42	103.48	72.01	321848	1.93996e+06	1.19447e+06	1.00074e+06	671571		1.11654e+06		6.7109e+06	1.34866e+06			137922	424081	188354	6956.7	11299.9
FALSE	High	Master Protein	Q01813	ATP-dependent 6-phosphofructokinase, platelet type [OS=Homo sapiens]	0	20.321	13	7	10	7	1	784	85.5	7.55	19.31	7	0	2.651	0.623	0.374	0.737083	0.925995	0.873165	92.76	23.58	15.84	112.9	73.8	113.3	79.56	70.95	63.02	194489			473812	1.1183e+06			179584	731976	309612			767580	294345	113820
FALSE	High	Master Protein	P30041	Peroxiredoxin-6 [OS=Homo sapiens]	0	20.176	32	5	9	5	1	224	25	6.38	25.93	5	0	1.208	0.578	0.346	0.900409	0.884393	0.836595	112.56	20.09	8.22	181.5	39.8	78.7	22.62	97.13	17.78	2.7916e+06		2.7653e+06	1.62408e+06	2.57119e+06	886954	584532	110251	2.15517e+06	371375			1.31155e+06	1.01861e+06	1.63372e+06		26160.2
FALSE	High	Master Protein	P15502-5	Isoform 5 of Elastin [OS=Homo sapiens]	0	20.122	21	6	9	1	1	711	61.6	10.45	14.2	6	4	26.872	2.651	0.082	0.00222501	0.28695	0.0479012	124.17	133.59	0.92	12	227.6	60.4	90.27	79.92	97.93	308384	1.97219e+06		795466	355850	2.59047e+07	2.18839e+07		4.27335e+06	4.6698e+06		5.22895e+06	38251.2	2.68424e+06	180475	7072.27
FALSE	High	Master Protein	Q14678-1	KN motif and ankyrin repeat domain-containing protein 1 [OS=Homo sapiens]	0	20.098	8	4	5	4	1	1352	147.2	5.3	12.23	4	0	1.727	0.358	0.377	0.897692	0.933075	0.877008	56.58	9.64	21.03	124.3	110.1	65.6	65.39	72.42	99.37				200972	546628		517011	166833				418232	73044.9
FALSE	High	Master Protein	P05976-1	Myosin light chain 1/3, skeletal muscle isoform [OS=Homo sapiens]	0	20.084	23	4	6	3	1	194	21.1	5.03	14.68	4	0	0.01	0.055	100	2.54729e-17	0.0920316	3.12297e-17		0.22		54.1		245.9	167.14			304209	1.09723e+07	847879	890705	748168									3.85111e+06	178031	39346.6	8021.1
FALSE	High	Master Protein	P26006	Integrin alpha-3 [OS=Homo sapiens]	0	20.08	6	5	11	5	1	1051	116.5	6.77	23.96	5	0	1.109	2.371	1.192	0.951631	0.151622	0.50045	53.35	89.91	85	107.8	43.2	149	57.82	137.72	104.48	917932	2.43592e+06	640372	2.67257e+06	1.25256e+06	4.47258e+06	553722	454614		357737		597876	1.73068e+06	6.23766e+06	537198	8735.22	6058.04
FALSE	High	Master Protein	P60903	Protein S100-A10 [OS=Homo sapiens]	0	20.045	35	4	19	4	1	97	11.2	7.37	44.67	4	0	1.367	1.074	0.779	0.821537	0.581762	0.81477	112.88	86.03	61.05	76.7	103.2	120.1	38.48	28.49	69.32	2.76169e+06	2.97397e+06		4.30162e+06	6.14458e+06	3.45424e+06		6.20194e+06		4.8097e+06			3.27592e+06	9.57587e+06	1.61622e+06	10664.7
FALSE	High	Master Protein	P11233	Ras-related protein Ral-A [OS=Homo sapiens]	0	20.037	30	4	13	4	1	206	23.6	7.11	30.01	4	0	1.266	0.656	0.455	0.87185	0.843027	0.95458	118.67	26.24	23.95	90.3	155.8	53.9	93.7	34.29	8.62	705388	1.00234e+07	1.41813e+06	3.84288e+06	3.60743e+06		6.86066e+06	8.11164e+06	5.65359e+06	3.29847e+06		2.43541e+06	2.07008e+06	2.15392e+06	412812	35944.1	13415.8
FALSE	High	Master Protein	Q14103	heterogeneous nuclear ribonucleoprotein D0 [OS=Homo sapiens]	0	19.995	17	6	14	6	1	355	38.4	7.81	38.69	6	0	0.278	0.182	0.736	0.225013	0.708676	0.845154	9.61	1.84	51.52	185.7	84.4	29.9	95.48	117.37	82.93	2.97334e+06	1.95915e+07	8.00925e+06	4.03442e+06	2.6491e+06	7.65005e+06	1.83458e+06	364824	723529	2.01358e+06		2.37032e+06	612476	650063	1.74008e+06	70255.2	75769
FALSE	High	Master Protein	P63172	Dynein light chain Tctex-type 1 [OS=Homo sapiens]	0	19.947	74	3	7	3	1	113	12.4	5.08	24.05	3	0	0.01	0.01		2.54729e-17	4.70903e-17					300			0.62			170926			169661	168854										100031
FALSE	High	Master Protein	Q99798	Aconitate hydratase, mitochondrial [OS=Homo sapiens]	0	19.883	10	5	8	5	1	780	85.4	7.61	15.65	5	0	0.01	0.184	100	2.54729e-17	0.695636	3.12297e-17		2.46		270.6		29.4	63.42			417211			254707	890519								45290.5		244163
FALSE	High	Master Protein	P63173	60s ribosomal protein l38 [OS=Homo sapiens]	0	19.856	53	7	11	7	1	70	8.2	10.1	17.97	7	0	0.71	0.378	0.523	0.799608	0.937136	1	38.16	10.92	23.69	178.8	79.5	41.7	45.33	111.4	52.68	787692	3.8292e+06	2.15952e+06	2.89955e+06	2.63831e+06	1.17241e+06	487440	846235	5.40848e+06	1.18142e+06	888370	913733	426394	263197	460979	13731.5	20429.4
FALSE	High	Master Protein	P37837	Transaldolase [OS=Homo sapiens]	0	19.779	17	6	13	6	1	337	37.5	6.81	28.43	6	0	0.709	0.57	1.083	0.799397	0.891818	0.583288	24.91	26.02	72.8	151.1	39.6	109.3	51.77		61.49	2.24553e+06	1.11422e+06	344940	1.99085e+06	1.59811e+06					418524			725261	1.84122e+06	1.31414e+06	3995.61	3263.2
FALSE	High	Master Protein	Q02641-1	Voltage-dependent L-type calcium channel subunit beta-1 [OS=Homo sapiens]	0	19.775	9	5	10	4	1	598	65.7	6.77	24.67	5	1	5.218	0.01	0.01	0.0946679	4.70903e-17	3.12297e-17	66.07			105.4	194.6		71.73	34.64		1.20723e+06	600794	1.69348e+06	4.56402e+06	2850809	4.01553e+06			2.43548e+06						706501	2154.45	16020.6
FALSE	High	Master Protein	Q10588	ADP-ribosyl cyclase/cyclic ADP-ribose hydrolase 2 [OS=Homo sapiens]	0	19.762	24	5	7	5	1	318	35.7	7.8	15.39	5	0		2.594	2.876		0.198357	0.0655908		37.4	243.22	26.1	33.7	240.2	55.38		131.69	63173			232125	230394					297637			400738	1.12417e+07	36970.5
FALSE	High	Master Protein	Q9Y520-7	Isoform 7 of Protein PRRC2C [OS=Homo sapiens]	0	19.716	2	2	3	2	1	2898	316.9	9.13	14.94	2	0
FALSE	High	Master Protein	P10644	cAMP-dependent protein kinase type I-alpha regulatory subunit [OS=Homo sapiens]	0	19.641	18	6	9	6	1	381	43	5.35	21.83	6	0	0.224	0.182	0.949	0.136264	0.704824	0.675624	1.93	1.88	21.67	205.8	35.8	58.4	31.24	32.43	57.03	2.49319e+06	5.3494e+06	3.01187e+06	4.98386e+06	3.83081e+06			840429		526860	2.17182e+06		717205	1.08751e+06	1.45908e+06	19183	28492.9
FALSE	High	Master Protein	Q99471-1	prefoldin subunit 5 [OS=Homo sapiens]	0	19.45	45	5	8	5	1	154	17.3	6.33	22.54	5	0	0.01	0.213	100	2.54729e-17	0.796913	3.12297e-17		5.78		232.6		67.4	87.61			50482.7	1.88476e+06	471057	897278	617561								178995		29543.9	6758.76	4456.29
FALSE	High	Master Protein	P20042	Eukaryotic translation initiation factor 2 subunit 2 [OS=Homo sapiens]	0	19.411	24	8	12	8	1	333	38.4	5.8	26.75	8	0	0.819	0.321	0.29	0.890008	0.931358	0.713847	38.19	5.98	6.38	183.7	68.2	48.1	43.85	34.87	19.98	1.14948e+06			3.05518e+06	2.5616e+06		987952	482950		950748		710685	670746	478872	672709
FALSE	High	Master Protein	P11177	Pyruvate dehydrogenase E1 component subunit beta, mitochondrial [OS=Homo sapiens]	0	19.407	24	5	12	5	1	359	39.2	6.65	26	5	0	0.01	0.218	100	2.54729e-17	0.802807	3.12297e-17		1.57		267.1		32.9	80.36			3.21348e+06		248486	892969	2.47896e+06								183487		1.88062e+06		2350.72
FALSE	High	Master Protein	Q99733-2	Isoform 2 of Nucleosome assembly protein 1-like 4 [OS=Homo sapiens]	0	19.364	17	4	13	2	1	386	44.1	4.7	32.34	4	0	3.873	0.228	0.051	0.19386	0.802807	0.0087001	4.46	1.08	0.06	65.5	223	11.4	26.51		22.54	829150			481769	750473				2.55359e+06				153408	111235	485241
FALSE	High	Master Protein	P67936-2	Isoform 2 of Tropomyosin alpha-4 chain [OS=Homo sapiens]	0	19.357	31	6	16	1	1	284	32.7	4.73	24.99	6	0	0.01	1.169	100	2.54729e-17	0.681596	3.12297e-17		35.69		138.3		161.7	40.16		28.92				502547	901171								639206	967822
FALSE	High	Master Protein	P07602-3	Isoform Sap-mu-9 of Prosaposin [OS=Homo sapiens]	0	19.35	15	6	8	6	1	527	58.4	5.14	22.41	6	0	0.529	0.287	0.478	0.606566	0.891818	0.980271	23.88	5.17	17.92	198.3	54.7	47	68.79		19.02	5.07088e+06			1.2675e+06	2.2632e+06			624108					468700	614387	2.96761e+06
FALSE	High	Master Protein	P06576	ATP synthase subunit beta, mitochondrial [OS=Homo sapiens]	0	19.302	23	7	14	7	1	529	56.5	5.4	26.56	7	0	3.205	0.403	0.555	0.618628	0.95596	0.971621	31.05	13.62	0	77.1	153.4	69.5	87.61		28.72	97575.8			455260	995983			905174					333804	503927	57104
FALSE	High	Master Protein	Q99584	Protein S100-A13 [OS=Homo sapiens]	0	19.249	47	5	16	5	1	98	11.5	6.16	37.32	5	0	1.335	0.677	0.513	0.83854	0.825995	1	127.31	48.06	28.1	121	90.6	88.3	83.1	77.76	43.14	1.60641e+06	9.40039e+06	1.56944e+06	4.42974e+06	2.66327e+06	1.99465e+06	5.04389e+06	6.96857e+06	878247	1.702e+06		1.2456e+06	1.94397e+06	3.01774e+06	940116	33709.9	14847.2
FALSE	High	Master Protein	P15502-4	Isoform 4 of Elastin [OS=Homo sapiens]	0	19.229	22	6	9	1	1	757	66.1	10.4	13.6	6	0
FALSE	High	Master Protein	P61011-1	signal recognition particle 54 kDa protein [OS=Homo sapiens]	0	19.201	19	5	5	5	1	504	55.7	8.75	17	5	0	0.01	0.01		2.54729e-17	4.70903e-17					300			100.55						94191.2	557617
FALSE	High	Master Protein	P81605	Dermcidin [OS=Homo sapiens]	0	19.185	44	5	10	5	1	110	11.3	6.54	21.19	5	0	1.92	7.275	2.924	0.998757	0.0218873	0.0625262	123.37	144.23	56.78	19.1	84.9	196	121.84	50.48	85.85	4534.62	4.5987e+06	3.35853e+06	573025	119619		5.5082e+06	3.07707e+06	2.1021e+06	2.08397e+06	3.81203e+06	1.2117e+07	53447.1	9.05679e+06	2653.78	16491	31772.3
FALSE	High	Master Protein	P30085	UMP-CMP kinase [OS=Homo sapiens]	0	19.129	22	3	11	3	1	196	22.2	5.57	34.39	3	0	0.01	0.349	100	2.54729e-17	0.94567	3.12297e-17		6.23		235.8		64.2	28.17		11.46	1.39216e+06			829777	1.45919e+06								349416	411031	814728
FALSE	High	Master Protein	Q07960	rho GTPase-activating protein 1 [OS=Homo sapiens]	0	19.022	12	3	10	3	1	439	50.4	6.29	32.28	3	0	0.01	0.786	100	2.54729e-17	0.802807	3.12297e-17		26.2		162.1		137.9	31.11		27.61	689001			757925	1.19407e+06								529344	786118	403222
FALSE	High	Master Protein	Q8NCA5	protein FAM98A [OS=Homo sapiens]	0	18.945	14	4	8	3	1	519	55.4	9.03	24.51	4	1	3.93	0.226		0.18812	0.802807		70.72	1.42		221.6	52	26.4	32.96	107.05	64.96	2.05537e+06			1.09264e+06	2.13576e+06			179282		1.29612e+06			402979	149297	1.20286e+06
FALSE	High	Master Protein	P55084	Trifunctional enzyme subunit beta, mitochondrial [OS=Homo sapiens]	0	18.944	13	3	6	3	1	474	51.3	9.41	19.84	3	0	3.305	1.756	5.343	0.504886	0.321357	0.00719194	32.46	123.9	87.5	42.2	36.9	220.9	65.77	7.46	62.43	326099			364738	978425			302212		335889			1.18729e+06	3.06384e+06	190842
FALSE	High	Master Protein	Q92629-2	Isoform 2 of Delta-sarcoglycan [OS=Homo sapiens]	0	18.924	20	5	12	5	1	290	32.2	9.11	23.86	5	0	0.85	0.577	0.513	0.862783	0.906156	1	61.17	14.89	33.93	110.7	79.2	110.1	73.39	52.38	79.61	254203	1.08004e+06		2.79893e+06	2.75223e+06			2.76494e+06	1.17211e+06	1.23286e+06		3.86777e+06	629500	1.71419e+06	148767	3873.03
FALSE	High	Master Protein	P08195-4	Isoform 4 of 4F2 cell-surface antigen heavy chain [OS=Homo sapiens]	0	18.816	9	3	10	3	1	661	71.1	4.97	31.28	3	0	5.692	3.091	0.403	0.222565	0.212603	0.914773	44.87	66.6	11.95	71.6	95.5	132.9	32.17		39.57	314028			602528	580133			773898				593595	1.0767e+06	1.3974e+06	183777
FALSE	High	Master Protein	P35080-2	Isoform IIb of Profilin-2 [OS=Homo sapiens]	0	18.798	41	6	10	6	1	140	15.1	6.1	16.28	6	0	0.81	0.26	0.357	0.884064	0.855405	0.848214	49.71	4.29	7.38	183.4	79.5	37	49.2	56.87	12.26	1.96429e+06	6.06796e+06	4.76896e+06	2.789e+06	2.32088e+06	806991	3.00501e+06	1.13426e+06	1.41936e+06	1.20943e+06		563033	483926	619556	1.14956e+06	21759.8	45115.2
FALSE	High	Master Protein	P42765	3-ketoacyl-CoA thiolase, mitochondrial [OS=Homo sapiens]	0	18.654	12	2	6	2	1	397	41.9	8.09	17.14	2	0	0.684	3.087	5.168	0.590917	0.210661	0.00826399	17.16	48.66	23.01	57.5	39.3	203.2	50.44		21.69	373119	904426	501422	377529	280918					258362			1.14407e+06	1.55854e+06	218359	3243.28	4743.55
FALSE	High	Master Protein	O00203-1	AP-3 complex subunit beta-1 [OS=Homo sapiens]	0	18.533	9	6	6	6	1	1094	121.2	6.04	11.44	6	0	0.01	0.01		2.54729e-17	4.70903e-17					300			7.44			696920			794174	796089										407857
FALSE	High	Master Protein	Q8N684-3	Isoform 3 of Cleavage and polyadenylation specificity factor subunit 7 [OS=Homo sapiens]	0	18.466	9	3	7	3	1	514	56.3	8.87	14.57	3	0	0.01	0.204	100	2.54729e-17	0.765008	3.12297e-17		0.07		277.4		22.6	129.78			339061		2.51276e+06	341512	220544								27710.1		198427		23771.2
FALSE	High	Master Protein	P43034	Platelet-activating factor acetylhydrolase IB subunit alpha [OS=Homo sapiens]	0	18.252	14	7	10	7	1	410	46.6	7.37	22.85	7	0	1.045	0.392	0.368	0.98605	0.990095	0.864011	93.59	12.14	12.77	160	99.7	40.3	15.24	180.9	72.94	1.63643e+06	1.89967e+06		1.73756e+06	1.3059e+06	2.48246e+07	924219	544917	1.98607e+06	1.05022e+06			239945	751144	957682	6812.24
FALSE	High	Master Protein	O60784-2	Isoform 2 of Target of Myb protein 1 [OS=Homo sapiens]	0	18.213	9	3	8	3	1	493	53.8	4.74	24.94	3	0	1.6	0.289	0.077	0.721977	0.892254	0.0385061	97.29	6.74	0.49	97.3	185.4	17.3	9.99	54.8	58.94	1.39553e+06			1.70542e+06	1.57804e+06	4.35182e+06			3.00539e+06	1.22607e+06			179822	436855	816701
FALSE	High	Master Protein	Q15404-1	Ras suppressor protein 1 [OS=Homo sapiens]	0	18.179	13	3	7	3	1	277	31.5	8.65	21.05	3	0	1.351	0.957	0.631	0.990929	0.802807	0.914773	108.87	75.89	32.71	95.8	148.2	56	26.53	49.4	62.01		1.12498e+06		774974	693339		403667	1.19852e+06		1.21634e+06		452594	331790	1.03518e+06		4034.19
FALSE	High	Master Protein	Q15019-2	Isoform 2 of Septin-2 [OS=Homo sapiens]	0	18.164	11	4	13	4	1	396	45.4	6.89	32.52	4	0	1.813	1.105	0.709	0.638841	0.58934	0.864011	81	59.1	42.51	86.4	115.6	98	44.84	80.16	54.55	2.75731e+06	4.99158e+06	1.81657e+06	2.47356e+06	2.07194e+06	1.08878e+07	2.80415e+06	3.90537e+06		2.3268e+06	1.17313e+06	4.62583e+06	2.03635e+06	3.86774e+06	1.61365e+06	17899.9	17185.1
FALSE	High	Master Protein	Q96DH6-1	RNA-binding protein Musashi homolog 2 [OS=Homo sapiens]	0	18.149	18	3	5	3	1	328	35.2	8.48	17.61	3	0	5.317	0.182	0.034	0.389506	0.704036	0.00144794	19.91	0.66	0	63.4	228.8	7.8	16.39						267150	211655				858641				29348
FALSE	High	Master Protein	Q03001-7	dystonin [OS=Homo sapiens]	0	18.083	1	6	7	3	1	7570	860.1	5.25	15.91	6	1	4.788	0.368	0.077	0.710063	0.931358	0.0384971	78.35	13.45	0.49	70.2	216.7	13.1	57.78	55.73	135.55		677837	230731	216977	357736	1.34413e+06	584252					536772	37563	53572.6		2430.73	2182.76
FALSE	High	Master Protein	Q9NR50-1	Translation initiation factor eIF-2B subunit gamma [OS=Homo sapiens]	0	18.019	22	6	11	6	1	452	50.2	6.47	28.91	6	0	0.388	0.165	0.709	0.410929	0.644363	0.864011	5.88	0.98	0	243.6	21	35.4	31.64		14.32	1.41539e+06			2.70048e+06	2.5545e+06			220464					411339	335680	828325
FALSE	High	Master Protein	Q02790	Peptidyl-prolyl cis-trans isomerase FKBP4 [OS=Homo sapiens]	0	18.003	13	5	9	5	1	459	51.8	5.43	22.28	5	0	0.614	0.255	0.393	0.710063	0.848939	0.89997	32.01	5.75	10.24	181.9	80.6	37.5	60.66	51.32	19.5	1.07687e+06	6.15517e+06	4.88807e+06	2.78612e+06	2.15308e+06	1.10864e+06	2.83308e+06	1.26948e+06		1.20068e+06		436161	648731	573947	630216	22072.5	46242.1
FALSE	High	Master Protein	P09429	High mobility group protein B1 [OS=Homo sapiens]	0	17.76	23	4	15	4	1	215	24.9	5.74	41.18	4	0	1.338	0.273	0.242	0.836288	0.876091	0.586405	36.6	3.94	1.12	126.4	135.8	37.8	70.73		25.75	1.75541e+06		540327	4.40919e+06	2.45116e+06					2.2291e+06			744970	515452	1.02731e+06		5111.6
FALSE	High	Master Protein	Q9Y6G9	Cytoplasmic dynein 1 light intermediate chain 1 [OS=Homo sapiens]	0	17.735	15	5	8	5	1	523	56.5	6.42	18.97	5	0	0.01	0.321	100	2.54729e-17	0.897055	3.12297e-17		3.07		228		72	15.78		17.38	607670			816166	654745								182655	233841	355625
FALSE	High	Master Protein	Q9UBI1	COMM domain-containing protein 3 [OS=Homo sapiens]	0	17.521	27	4	6	4	1	195	22.1	5.99	15.17	4	0	0.01	0.28	100	2.54729e-17	0.860035	3.12297e-17		3.13		227.4		72.6	47.84		28.48	227700	527770		870943	772585								250136	166282	133256	1892.59
FALSE	High	Master Protein	P28066-1	Proteasome subunit alpha type-5 [OS=Homo sapiens]	0	17.471	34	5	13	5	1	241	26.4	4.79	26.98	5	0	1.413	1.257	1.32	0.819869	0.472848	0.424316	72.86	46.96	72.69	86.6	46.8	166.6	40.23	86.97	59.66	1.62918e+06	735309	699695	1.75522e+06	1.53369e+06	678740		82198.1	1.01371e+06	2.08017e+06			1.88186e+06	4.62781e+06	953441	2636.82	6619.25
FALSE	High	Master Protein	O95980	Reversion-inducing cysteine-rich protein with Kazal motifs [OS=Homo sapiens]	0	17.45	6	5	7	5	1	971	106.4	6.74	15.28	5	0	12.398	6.806	0.588	0.0727352	0.0388726	0.950022	64.52	45.33	19.55	23.4	181.6	95	49.34	102.67	93.45	252379				121824			3.41992e+06		542970		686775	712911	3.15962e+06	147699
FALSE	High	Master Protein	Q9Y2X3	Nucleolar protein 58 [OS=Homo sapiens]	0	17.265	11	5	9	5	1	529	59.5	8.92	17.88	5	0	0.502	0.114	0.305	0.574018	0.447048	0.748335	6.78	1.12	6.08	240.1	43.2	16.7	30.24		82.8	1.0719e+06	1.20161e+06		1.56496e+06	729300					204046			154764	40459.4	627304	4308.98
FALSE	High	Master Protein	P23142-4	Isoform C of Fibulin-1 [OS=Homo sapiens]	0	17.227	7	3	4	3	1	683	74.4	5.24	10.72	3	0	17.134	55.32	3.229	0.22125	1.88011e-05	0.0457279	108.34	89.97	60.99	3.4	59.1	237.5		83.44	71.69				24526.9				827625		213399			2.95457e+06	966837
FALSE	High	Master Protein	O75947-1	ATP synthase subunit d, mitochondrial [OS=Homo sapiens]	0	16.988	32	4	7	4	1	161	18.5	5.3	19.72	4	0	0.873	0.01	0.01	0.755256	4.70903e-17	3.12297e-17	23.97			228.8	71.2		55.18			157284			535017	591897			166436							92046.9
FALSE	High	Master Protein	O60488-1	Long-chain-fatty-acid--CoA ligase 4 [OS=Homo sapiens]	0	16.939	8	4	8	4	1	711	79.1	8.38	23.47	4	0	0.01	0.103	100	2.54729e-17	0.392388	3.12297e-17		0.07		285.6		14.4	35.73			345039			733817	667336									33763.6	201926
FALSE	High	Master Protein	P30419	glycylpeptide N-tetradecanoyltransferase 1 [OS=Homo sapiens]	0	16.914	10	3	8	3	1	496	56.8	7.8	18.22	3	0	0.572	0.295	0.113	0.610256	0.873757	0.125203	14.52	10.87	1.38	163.7	89.9	46.5	19.5	92.97	74.98	922748	749479	925257	1.26425e+06	1.06801e+06	1.95618e+06		370506		508008			145618	474280	540017	2687.64	8753.1
FALSE	High	Master Protein	P52292	Importin subunit alpha-1 [OS=Homo sapiens]	0	16.905	14	3	8	3	1	529	57.8	5.4	21.07	3	0	0.271	0.22	0.813	0.181893	0.801382	0.787047	0.3	6.3	85.92	64.7	129.8	105.5	139.31	3.88	119.43			9.20841e+06		69419.9		1.64814e+06	1.56017e+06			5.2719e+06	1.30421e+06	161541				87113.3
FALSE	High	Master Protein	P22695	Cytochrome b-c1 complex subunit 2, mitochondrial [OS=Homo sapiens]	0	16.903	16	4	8	4	1	453	48.4	8.63	25.17	4	0	0.01	0.13	100	2.54729e-17	0.529039	3.12297e-17		0.47		279.2		20.8	29.12			646772		838787	531455	1.03776e+06								54895.9		378509		7935.08
FALSE	High	Master Protein	O14818-1	Proteasome subunit alpha type-7 [OS=Homo sapiens]	0	16.836	19	3	10	3	1	248	27.9	8.46	25.96	3	0	3.831	1.586	0.463	0.329417	0.407481	0.963688	84.87	67.13	6.68	58.3	113.7	128	61.66	60.6	64.38				952397	374082			1.16422e+06	2.40968e+06	734063			801965	2.14242e+06
FALSE	High	Master Protein	P27695	DNA-(apurinic or apyrimidinic site) lyase [OS=Homo sapiens]	0	16.812	19	3	7	3	1	318	35.5	8.12	21.07	3	0	18.98	0.193	0.022	0.00107487	0.742192	0.000169357	115.71	3.5	0.04	37.2	258.3	4.5	51.77	79.68	84.77	1.01155e+06		1.08838e+06	785988	2.27217e+06	7.28206e+06	2.06575e+07	4.53588e+06				449468	104967	127536	591988		10296.2
FALSE	High	Master Protein	O15372	Eukaryotic translation initiation factor 3 subunit H [OS=Homo sapiens]	0	16.802	21	5	10	5	1	352	39.9	6.54	25.75	5	0	0.296	0.393	1.355	0.251733	0.990482	0.406252	6.78	8.64	65.78	182.9	46.8	70.2	60.59	69.69	20.44	1.30542e+06	8.32015e+06	3.47442e+06	4.43804e+06	3.61296e+06		1.58687e+06	539152				1.15672e+06	1.3868e+06	1.73584e+06	763967	29836.1	32868.7
FALSE	High	Master Protein	P84103	Serine/arginine-rich splicing factor 3 [OS=Homo sapiens]	0	16.801	23	3	13	3	1	164	19.3	11.65	34.46	3	0	0.082	0.103	1.759	0.00512836	0.341035	0.244177	0.2	0.91	120.67	245.1	22.4	32.6	42.92	13.67	94.2	1.73108e+07	7.37761e+06	7.46859e+06	8.00047e+06	9.07902e+06			663171		805135			2.37491e+06	475965	1.01307e+07	26456.2	70654.3
FALSE	High	Master Protein	P02786	Transferrin receptor protein 1 [OS=Homo sapiens]	0	16.772	8	3	7	3	1	760	84.8	6.61	20.01	3	0	0.231	0.066	0.285	0.146822	0.180057	0.699861	5	0.41	0	233.6	51.7	14.7	66.21				1.55231e+06		600770	491240			132892						37834.5		5566.61
FALSE	High	Master Protein	P62318	small nuclear ribonucleoprotein sm d3 [OS=Homo sapiens]	0	16.706	32	4	10	4	1	126	13.9	10.32	23.98	4	0	0.01	0.254	100	2.54729e-17	0.846976	3.12297e-17		2.04		236		64	54.05		32.22	2.93371e+06		594442	1.61796e+06	2.04094e+06								621548	390902	1.71689e+06		5623.53
FALSE	High	Master Protein	O95793	double-stranded RNA-binding protein Staufen homolog 1 [OS=Homo sapiens]	0	16.695	11	4	9	4	1	577	63.1	9.44	12.88	4	0	1.87	0.256	0.214	0.722925	0.825995	0.480943	225.88	7.6	5.67	161.4	110	28.6	92.42		105.12	119295			1.35361e+06	558167					380495			37922	257522	69814.4
FALSE	High	Master Protein	Q52LJ0-2	Isoform 2 of Protein FAM98B [OS=Homo sapiens]	0	16.623	19	4	5	3	1	433	45.5	8.69	15.07	4	0	0.01	0.01		2.54729e-17	4.70903e-17					300						234559														137270
FALSE	High	Master Protein	Q9NQW7-3	Isoform 3 of Xaa-Pro aminopeptidase 1 [OS=Homo sapiens]	0	16.577	11	3	6	3	1	666	74.8	5.88	15.11	3	0	0.01	0.492	100	2.54729e-17	0.962442	3.12297e-17		21.14		121.4		178.6	123.81		79.07	97934.8			123366	941579								96466.1	341114	57314.1
FALSE	High	Master Protein	P26599-3	Isoform 3 of Polypyrimidine tract-binding protein 1 [OS=Homo sapiens]	0	16.55	11	3	7	3	1	557	59.6	9.16	12.52	3	0	0.01	2.398	100	2.54729e-17	0.251278	3.12297e-17		18.14		253.2		46.8	139.75		17.17	50943		8.5907e+06										108141	138036	29813.2		81269.6
FALSE	High	Master Protein	P17858-2	Isoform 2 of ATP-dependent 6-phosphofructokinase, liver type [OS=Homo sapiens]	0	16.375	10	5	7	5	1	827	90.1	7.83	13.12	5	0	3.443	0.443		0.247013	0.984804		1.22	17.03		72.6	223.9	3.5	81.63		54.22	112813			2.43169e+06	2.76553e+06				7.49593e+06				77365	173581	66021.3
FALSE	High	Master Protein	O75147	Obscurin-like protein 1 [OS=Homo sapiens]	0	16.353	6	4	13	4	1	1896	206.8	5.63	17.55	4	0	1.916	0.01	0.01	0.793703	4.70903e-17	3.12297e-17	67.85			119.4	180.6		65.52			336446			621406	1.29444e+06					939610					196897
FALSE	High	Master Protein	O14983	Sarcoplasmic/endoplasmic reticulum calcium ATPase 1 [OS=Homo sapiens]	0	16.323	7	5	7	5	1	1001	110.2	5.16	18.31	5	0		1.273	1.955		0.674218	0.190724		31.24	290.95	88.5	60.9	150.5	66.78		131.57	608484		377674	87979.2	830203			329800					154826	4.29108e+06	356101		3572.86
FALSE	High	Master Protein	P28070	Proteasome subunit beta type-4 [OS=Homo sapiens]	0	16.318	17	2	8	2	1	264	29.2	5.97	19.9	2	0	15.115	4.403	0.657	0.0532896	0.10723	0.909011	0	65.75	31.31	30.9	113.6	155.6	3.47		56.86				269334	256437					966764			864956	2.02819e+06
FALSE	High	Master Protein	P62316	Small nuclear ribonucleoprotein Sm D2 [OS=Homo sapiens]	0	16.314	40	3	12	3	1	118	13.5	9.91	33.78	3	0	0.619	0.407	1.025	0.710063	0.957999	0.616426	40.11	16.25	118.37	118.5	77.3	104.2	101.88	62.78	87.76	6.30287e+06	1.73397e+07	3.32947e+06	1.89361e+06	2.56466e+06		3.36995e+06	1.40096e+06	930400	4.16419e+06	8.46083e+06	5.51374e+06	1.55623e+06	788073	3.68861e+06	62180.4	31497.5
FALSE	High	Master Protein	O75935	Dynactin subunit 3 [OS=Homo sapiens]	0	16.268	12	1	4	1	1	186	21.1	5.47	15.08	1	0	3.742	0.341	0.088	0.418532	0.918515	0.0607202	70.98	8.89	0.42	59.1	221.3	19.6	70.71		48.39	338111			126855	648660					1.26538e+06			159698	78272.6	197872
FALSE	High	Master Protein	Q92526-1	T-complex protein 1 subunit zeta-2 [OS=Homo sapiens]	0	16.264	11	4	12	1	1	530	57.8	7.24	29.93	4	0
FALSE	High	Master Protein	O00186	syntaxin-binding protein 3 [OS=Homo sapiens]	0	16.262	10	4	10	4	1	592	67.7	7.8	23.19	4	0	1.689	0.813	0.494	0.696925	0.785136	0.992691	57.98	25.62	1.04	106.8	126.2	67	24.03		63.83				903928	1.27393e+06			1.26771e+06					413503	1.09392e+06
FALSE	High	Master Protein	P23258	tubulin gamma-1 chain [OS=Homo sapiens]	0	16.255	16	3	12	3	1	451	51.1	6.14	20.58	3	0	0.01	0.01		2.54729e-17	4.70903e-17					300			17.58			558785			394635	458493										327016
FALSE	High	Master Protein	Q8WXC6-2	COP9 signalosome complex subunit 9 [OS=Homo sapiens]	0	16.253	100	2	5	2	1	57	6.2	3.83	19.74	2	0	0.01	0.418	100	2.54729e-17	0.956924	3.12297e-17		14.98		196.4		103.6	44.33		30.6	373054			791900	1.00212e+06								520342	335219	218321
FALSE	High	Master Protein	P13797	Plastin-3 [OS=Homo sapiens]	0	16.224	10	5	8	5	1	630	70.8	5.6	14.16	5	0	5.509	3.381	1.226	0.25848	0.212243	0.478837	81.17	72.13	114.23	38.1	125.9	136	162.8	38.23	36.88	354166		9.42193e+06	703590	473782	3.45215e+06	1.7041e+06	3.27877e+06	1.5578e+06	1.90888e+06	3.67473e+06	2.26047e+06	1.75133e+06	1.88125e+06	207267		89133.2
FALSE	High	Master Protein	P28072	Proteasome subunit beta type-6 [OS=Homo sapiens]	0	16.147	25	2	5	2	1	239	25.3	4.92	16.06	2	0	0.01	2.908	100	2.54729e-17	0.202687	3.12297e-17		66.88		119.2		180.8	105.53		58.06	669196			194982	53047.3								191177	457477	391632
FALSE	High	Master Protein	Q8N163-1	Cell cycle and apoptosis regulator protein 2 [OS=Homo sapiens]	0	16.076	7	4	5	4	1	923	102.8	5.22	14.78	4	0	0.01	0.35	100	2.54729e-17	0.930737	3.12297e-17		4.65		268.7		31.3	111.11			2.13544e+06			233132	445782								51887.2		1.24972e+06
FALSE	High	Master Protein	Q14498-1	RNA-binding protein 39 [OS=Homo sapiens]	0	16.042	17	3	8	3	1	530	59.3	10.1	19.04	3	0	0.01	0.167	100	2.54729e-17	0.656776	3.12297e-17		1.49		259		41	52.11			1.54626e+06			647933	2.14582e+06								244983		904914
FALSE	High	Master Protein	P09132-1	Signal recognition particle 19 kDa protein [OS=Homo sapiens]	0	16.041	28	2	8	2	1	144	16.1	9.85	22.64	2	0	0.01	0.439	100	2.54729e-17	0.997919	3.12297e-17		22.98		209.2		90.8	70.71		89.26	67175			398579	507844								363563	82217.4	39312.6
FALSE	High	Master Protein	P60900	Proteasome subunit alpha type-6 [OS=Homo sapiens]	0	15.983	25	5	8	5	1	246	27.4	6.76	16.64	5	0	6.872	4.197	0.927	0.403426	0.10801	0.695374	50.25	82.25	67.93	27	120.2	152.8	80.18	42.43	48.89	21167.5		274723	680337	386663			1.45827e+06	596109	1.45141e+06			1.28623e+06	2.64563e+06	12387.8		2598.93
FALSE	High	Master Protein	Q0ZGT2	Nexilin [OS=Homo sapiens]	0	15.921	6	3	9	3	1	675	80.6	5.33	23.64	3	0	0.964	0.062	0.088	0.987048	0.186067	0.060886	128.43	0.4	1.38	163.2	125.7	11.1	41.07	136.61	100.8	1.95716e+06	4.14931e+06	3.8496e+06	2.04732e+06	1.81844e+06			108377	9.85926e+06	1.57704e+06			340786	57145.7	1.14539e+06	14879.5	36417.9
FALSE	High	Master Protein	Q6QNY1	biogenesis of lysosome-related organelles complex 1 subunit 2 [OS=Homo sapiens]	0	15.91	27	2	10	2	1	142	16	4.86	16.7	2	0	0.01	0.01		2.54729e-17	4.70903e-17					300			40.23			130110				233577										76144
FALSE	High	Master Protein	O15357	Phosphatidylinositol 3,4,5-trisphosphate 5-phosphatase 2 [OS=Homo sapiens]	0	15.877	5	5	8	5	1	1258	138.5	6.54	13.88	5	0	0.01	0.01		2.54729e-17	4.70903e-17					300			13.79			858552		883729	942769	674436										502448		8360.25
FALSE	High	Master Protein	Q8WX93-1	palladin [OS=Homo sapiens]	0	15.776	6	4	13	4	1	1383	150.5	7.09	26.69	4	0	0.833	0.759	1.962	0.900409	0.799353	0.189491	85.05	24.58	154.63	132	55.3	112.8	19.75	125.27	22.4	1.46987e+06		901382	1.32013e+06	1.36368e+06			138275		2.28353e+06			1.34532e+06	977420	860209		8527.24
FALSE	High	Master Protein	P49755	Transmembrane emp24 domain-containing protein 10 [OS=Homo sapiens]	0	15.772	24	3	9	3	1	219	25	7.44	20.32	3	0	2.145	0.913	0.681	0.539466	0.692086	0.887438	29.44	67.6	42.02	78.6	142.5	79	40.2	34.39	73.23	1.12219e+06		494792	1.53367e+06	1.34417e+06			1.73823e+06		2.85514e+06			695763	2.19032e+06	656735		4680.82
FALSE	High	Master Protein	Q05682-1	Caldesmon [OS=Homo sapiens]	0	15.752	7	4	9	4	1	793	93.2	5.66	12.01	4	0	15.219	4.917	0.423	0.0389539	0.0515293	0.922603	133.09	133.86	23.19	12.4	189	98.6	173.48	125.77	186.32	203239	1.13076e+07		564033	484874		4.83938e+06	1.24688e+06	1.32105e+07	4.67132e+07	8.2854e+06	2.1469e+08	1.2984e+06	2.10133e+06	118941	40549
FALSE	High	Master Protein	A0AVT1-1	Ubiquitin-like modifier-activating enzyme 6 [OS=Homo sapiens]	0	15.748	5	3	10	3	1	1052	117.9	6.14	20.5	3	0	0.01	0.609	100	2.54729e-17	0.900019	3.12297e-17		79.03		161.4		138.6	52.32		132.01	279961	917283	359365	357763	694779						1.66328e+06			57244.2	163841	3289.38	3399.66
FALSE	High	Master Protein	P09497-1	clathrin light chain B [OS=Homo sapiens]	0	15.683	16	3	11	3	1	229	25.2	4.64	23.17	3	0	1.544	0.651	0.586	0.824307	0.877392	0.952847	137.24	27.26	32.75	106.8	125	68.2	146.56	83.98	109.86	529169	2.17374e+07	3.74696e+06	2.30669e+06	1.87333e+06	1.0562e+07	1.28815e+06	2.69895e+06	2.18028e+06	5.84399e+06		8.86134e+06	1.47244e+06	1.38528e+06	309684	77950.3	35446.9
FALSE	High	Master Protein	Q96AG4	Leucine-rich repeat-containing protein 59 [OS=Homo sapiens]	0	15.626	23	3	6	3	1	307	34.9	9.57	21.22	3	0	0.01	0.296	100	2.54729e-17	0.895219	3.12297e-17		4.61		272.1		27.9	87.62		69.85	2.05849e+06			202889	938056								55930	165112	1.20468e+06
FALSE	High	Master Protein	P25786-2	Isoform Long of Proteasome subunit alpha type-1 [OS=Homo sapiens]	0	15.558	24	6	13	6	1	269	30.2	6.99	17.4	6	0	2.038	1.435	0.697	0.612409	0.389316	0.873165	55.4	65.09	32.97	65.5	135	99.5	69.01	23.96	49.47	848765	3.58555e+06	731368	1.61948e+06	1.51619e+06		3.99282e+06	3.12301e+06		2.46684e+06			1.59737e+06	3.31616e+06	496720	12857.8	6918.88
FALSE	High	Master Protein	Q15020	Squamous cell carcinoma antigen recognized by T-cells 3 [OS=Homo sapiens]	0	15.543	4	2	7	2	1	963	109.9	5.57	19.56	2	0	0.01	0.01		2.54729e-17	4.70903e-17					300			92.13						238896	50420.5
FALSE	High	Master Protein	Q8IWA5-2	Isoform 2 of Choline transporter-like protein 2 [OS=Homo sapiens]	0	15.522	7	4	8	4	1	711	80.7	8.21	15.13	4	0	1.28	0.6	0.261	0.865784	0.882217	0.631441	2.45	25.7	3.46	140.7	74.3	84.9	23.47		32.55				899673	1.25769e+06		561686						507869	811595
FALSE	High	Master Protein	Q13423	NAD(P) transhydrogenase, mitochondrial [OS=Homo sapiens]	0	15.521	8	5	9	5	1	1086	113.8	8.09	22.5	5	0	0.712	0.1		0.556687	0.373824		43.95	0.72		213.1	78.7	8.3	89.51			158719		1.00901e+06	131623	535328			107626					11316.4		92886.8		9545.41
FALSE	High	Master Protein	P61158	actin-related protein 3 [OS=Homo sapiens]	0	15.487	22	5	12	5	1	418	47.3	5.88	27.96	5	0	1.077	1.523	0.967	0.940785	0.581046	0.6605	101.05	88.26	92.44	134.2	57.5	108.3	20.23	64.62	32.89	607981	985787		768159	737923		891562	317851		322356		862380	445778	607520	355807	3535.04
FALSE	High	Master Protein	Q8IWU6	extracellular sulfatase Sulf-1 [OS=Homo sapiens]	0	15.44	6	3	5	3	1	871	101	9.09	12.21	3	0	0.01	3.131	100	2.54729e-17	0.145183	3.12297e-17		21.03		46.5		253.5			85.13					64753.1								708267	175999
FALSE	High	Master Protein	Q15046-2	Isoform Mitochondrial of Lysine--tRNA ligase [OS=Homo sapiens]	0	15.375	12	3	15	3	1	625	71.5	6.81	25.08	3	0	0.01	0.563	100	2.54729e-17	0.931358	3.12297e-17		24.87		244.4		55.6	65.63		82.43	81243.3			334205	453504								39032.2	148122	47545.8
FALSE	High	Master Protein	Q9NZN4	EH domain-containing protein 2 [OS=Homo sapiens]	0	15.369	12	3	9	3	1	543	61.1	6.46	27.51	3	0	0.01	0.797	100	2.54729e-17	0.775699	3.12297e-17		17.53		150.4		149.6	44.65		3.6	1.45929e+06			564976	982651								953278	1.00308e+06	854018
FALSE	High	Master Protein	Q53GG5-1	PDZ and LIM domain protein 3 [OS=Homo sapiens]	0	15.238	21	3	4	3	1	364	39.2	6.89	9.66	3	0	0.01	0.152	100	2.54729e-17	0.612864	3.12297e-17		0.31		266.9		33.1	9.3						1.00766e+06	1.14953e+06								133439
FALSE	High	Master Protein	P61970	nuclear transport factor 2 [OS=Homo sapiens]	0	15.091	61	4	6	4	1	127	14.5	5.38	18.74	4	0	0.831	0.259	0.454	0.83417	0.843993	0.954315	56.76	5.79	13.07	180	80.8	39.1	77.75	57.21	70.52	4.60961e+06		2.39998e+06	180209	2.137e+06	2.40047e+06			1.01673e+06	922285			850767	284615	2.69767e+06		22704.2
FALSE	High	Master Protein	Q92598	Heat shock protein 105 kDa [OS=Homo sapiens]	0	15.085	8	4	7	3	1	858	96.8	5.39	21.78	4	0	0.01	0.29	100	2.54729e-17	0.876091	3.12297e-17		2.23		255.2		44.8	28.2		89.28	718539			641811	1.07022e+06								265062	59904.3	420509
FALSE	High	Master Protein	O43633	charged multivesicular body protein 2a [OS=Homo sapiens]	0	15.044	13	3	11	3	1	222	25.1	5.97	16.82	3	0	1.281	0.322	0.22	0.865784	0.931358	0.501414	78.42	9.43	0.44	149.7	108.2	42.1	58.67	63.66	13.37	1.89614e+06	5.76884e+06	3.67824e+06	2.80652e+06	1.13088e+06	1.25971e+06	3.48215e+06	3.26568e+06		735424		716876	930732	790206	1.10967e+06	20687.1	34796.9
FALSE	High	Master Protein	Q6P2E9-1	Enhancer of mRNA-decapping protein 4 [OS=Homo sapiens]	0	15	4	3	4	3	1	1401	151.6	5.86	11.32	3	0	6.384	5.129	0.803	0.373158	0.0504207	0.795064	229.12	229.12	0	101.1	110.3	88.6	68.41			854166		982721	37356.9	577579		766302					615596			499881		9296.73
FALSE	High	Master Protein	P30040-1	Endoplasmic reticulum resident protein 29 [OS=Homo sapiens]	0	14.997	10	4	9	4	1	261	29	7.31	20.97	4	0	0.734	0.53	0.925	0.792327	0.931728	0.69644	59.3	21.61	53.01	171.3	37.3	91.4	47.19	88.99	58.96	1.02246e+06	2.53196e+06		972450	2.10248e+06			152177		668695			501625	1.21897e+06	598373	9079.61
FALSE	High	Master Protein	P21796	voltage-dependent anion-selective channel protein 1 [OS=Homo sapiens]	0	14.967	19	4	12	4	1	283	30.8	8.54	12.04	4	0	0.585	0.307	0.555	0.654029	0.891818	0.971806	17.75	8.17	18.75	183.7	39.2	77.1	83.41		79.81	963149		350297	995367	2.82819e+06			208676					216922	778966	563661		3313.88
FALSE	High	Master Protein	A0A0B4J1V1	Immunoglobulin heavy variable 3-21 [OS=Homo sapiens]	0	14.864	35	2	3	1	1	117	12.8	8.28	9.84	2	0
FALSE	High	Master Protein	P33121	Long-chain-fatty-acid--CoA ligase 1 [OS=Homo sapiens]	0	14.795	9	5	7	5	1	698	77.9	7.15	19.06	5	0	0.608	0.212	0.39	0.674245	0.791992	0.893792	23.45	4.61	38.85	204.2	46.4	49.5	62.69	115.17	12.17	588102			1.45737e+06	2.47559e+06			105853	1.03453e+06				323870	384859	344173
FALSE	High	Master Protein	P08962	CD63 antigen [OS=Homo sapiens]	0	14.768	14	2	4	2	1	238	25.6	7.81	11.42	2	0	0.01	0.118	100	2.54729e-17	0.457641	3.12297e-17		0		267.5		32.5	63						122939	320480								24097.3
FALSE	High	Master Protein	P51116	Fragile X mental retardation syndrome-related protein 2 [OS=Homo sapiens]	0	14.759	5	5	7	1	1	673	74.2	6.23	13.21	5	0	0.01	0.361	100	2.54729e-17	0.939409	3.12297e-17		3.18		220.5		79.5	23.03						71836.6	99784.6								30534.5
FALSE	High	Master Protein	P10916	myosin regulatory light chain 2, ventricular/cardiac muscle isoform [OS=Homo sapiens]	0	14.751	27	3	5	3	1	166	18.8	5	11.15	3	0	0.962	0.168	0.584	0.985594	0.679045	0.954315	126.3	3.56	185.74	125.7	94.8	79.5	87.6		131.37	466588		2.27513e+06	4.13299e+06	780841	1.00482e+06						4.39103e+06	161730		273060		21523.1
FALSE	High	Master Protein	P06703	protein S100-A6 [OS=Homo sapiens]	0	14.64	53	5	10	5	1	90	10.2	5.48	14.15	5	0	0.967	0.028	0.029	0.988018	0.0207691	0.000603305	26.08	0.02	0	150.4	145.4	4.2	82.17			976697			40775.6	792864	766444							21876.7		571589
FALSE	High	Master Protein	P01768	Immunoglobulin heavy variable 3-30 [OS=Homo sapiens]	0	14.604	35	2	6	1	1	117	12.9	8.92	16.37	2	2	0.01	0.01		2.54729e-17	4.70903e-17					300						4.54388e+06														2.6592e+06
FALSE	High	Master Protein	Q9NZB2-6	Isoform F of Constitutive coactivator of PPAR-gamma-like protein 1 [OS=Homo sapiens]	0	14.6	5	3	6	3	1	1146	125.2	9	16.04	3	0	3.566	0.576	0.315	0.306067	0.936246	0.77669	139.02	42.39	13.88	46.6	204.3	49.1	146.72	98.7	151.21	528852	1.16907e+07		1.39897e+06	1.01316e+06		2.05533e+07	8.09497e+06	2.11416e+06	3.35896e+06	2.37683e+06	1.39675e+07	213840	660248	309498	41922.8
FALSE	High	Master Protein	P47897	glutamine--tRNA ligase [OS=Homo sapiens]	0	14.596	8	4	10	4	1	775	87.7	7.15	26.1	4	0	1.208	0.179	0.423	0.900409	0.698203	0.922603	130.1	1.45	34.47	202.9	62.8	34.4	21	70.28	94.42	2.475e+06	1.51752e+06		1.87109e+06	1.80284e+06		568204	815619		120415		1.09938e+06	311211	175013	1.44844e+06	5441.85
FALSE	High	Master Protein	P55011	Solute carrier family 12 member 2 [OS=Homo sapiens]	0	14.535	7	4	7	4	1	1212	131.4	6.4	19.98	4	0	3.237	0.231	0.122	0.610507	0.802807	0.154212	124.73	10.12	1.99	85.3	200.7	14	41.38	84.61	128.9	250670		746638	511454	725427	3.94031e+06	1.0637e+06	168797	1.66229e+06	1.43289e+06		463497	21468.1		146699		7063.34
FALSE	High	Master Protein	Q9BPX5	actin-related protein 2/3 complex subunit 5-like protein [OS=Homo sapiens]	0	14.509	42	5	13	5	1	153	16.9	6.6	20.91	5	0	1.23	0.34	0.397	0.889742	0.931728	0.907708	95.84	14.94	48.68	189.1	75.6	35.3	27.23		90.73	2.14175e+06	1.47268e+06		1.09974e+06	1.74136e+06		640282					1.11742e+06	298699	223432	1.25341e+06	5281.04
FALSE	High	Master Protein	Q08J23	tRNA (Cytosine(34)-C(5))-methyltransferase [OS=Homo sapiens]	0	14.487	11	4	6	4	1	767	86.4	6.77	17.96	4	0	0.01	0.01		2.54729e-17	4.70903e-17					300			31.21			569595			295996	455646										333342
FALSE	High	Master Protein	P01767	Immunoglobulin heavy variable 3-53 [OS=Homo sapiens]	0	14.475	37	2	4	2	1	116	12.8	8.28	12.99	2	0	0.01	0.01		2.54729e-17	4.70903e-17					300						1.59998e+06														936353
FALSE	High	Master Protein	Q6UY14-3	Isoform 3 of ADAMTS-like protein 4 [OS=Homo sapiens]	0	14.435	8	6	8	6	1	1097	118.7	8.34	9.34	6	0	0.01	0.01		2.54729e-17	4.70903e-17					300			73.71			283806		721247	81318.4	362798										166091		6823.14
FALSE	High	Master Protein	Q9UHA4	ragulator complex protein LAMTOR3 [OS=Homo sapiens]	0	14.424	58	3	5	3	1	124	13.6	7.34	14.05	3	0	0.932	0.523	0.657	0.969539	0.918515	0.907973	117	3.62	74.95	191.5	65.5	43	14.23	107.5		2.62749e+06			2.00826e+06	2.56782e+06				2.37905e+06	324181				577274	1.53768e+06
FALSE	High	Master Protein	P58397	A disintegrin and metalloproteinase with thrombospondin motifs 12 [OS=Homo sapiens]	0	14.422	5	6	6	6	1	1594	177.6	7.87	9.92	6	0		21.53	0.835		0.00162036	0.770654		150.69	17.32	6.1	54.3	239.6			93.85					19458.5			172005					1.68769e+06	341270
FALSE	High	Master Protein	P34932	Heat shock 70 kDa protein 4 [OS=Homo sapiens]	0	14.383	6	3	7	2	1	840	94.3	5.19	19.91	3	0	0.01	0.733	100	2.54729e-17	0.869045	3.12297e-17		27.63		178		122	40.07		85.5				568841	1.01868e+06						1.45582e+06		246513	521810
FALSE	High	Master Protein	P62136-2	Isoform 2 of Serine/threonine-protein phosphatase PP1-alpha catalytic subunit [OS=Homo sapiens]	0	14.356	11	2	6	2	1	341	38.6	6.62	19.07	2	0	1.703	0.698	0.41	0.698536	0.846976	0.914773	60.61	29.43	1.71	117.1	129.7	53.2	39.53		9.68	712239			1.22669e+06	1.6592e+06				1.35884e+06				596487	520026	416822
FALSE	High	Master Protein	Q92688	Acidic leucine-rich nuclear phosphoprotein 32 family member B [OS=Homo sapiens]	0	14.241	20	2	5	2	1	251	28.8	4.06	16.55	2	0	0.329	0.896	1.384	0.259378	0.802807	0.397936	5.19	88.37	78.78	45.7	76.4	178	127.41	43.42	21.8	447019	1.47827e+06	8.80461e+06				3.39404e+06	1.79947e+06			6.72811e+06	4.93102e+06			261608	5301.1	83293.2
FALSE	High	Master Protein	P16615	Sarcoplasmic/endoplasmic reticulum calcium ATPase 2 [OS=Homo sapiens]	0	14.164	6	4	6	4	1	1042	114.7	5.34	13.18	4	0	0.697	0.544	0.78	0.638841	0.936246	0.81477	10.54	10.78	4.79	183.7	54.1	62.3	108.53		46.03	375338		2.74829e+06	301929	807535			162031					261779	133218	219658		25999.4
FALSE	High	Master Protein	O60884	DnaJ homolog subfamily A member 2 [OS=Homo sapiens]	0	14.139	15	4	8	4	1	412	45.7	6.48	21.11	4	0	0.472	0.408	0.192	0.545468	0.96031	0.405619	20.67	19.09	2.71	159.9	95.9	44.2	50.52	101.07	65.22	1.42023e+06	1.82336e+06	4.02996e+06	1.80764e+06	1.56654e+06				2.65806e+06	442306		819359	499149	171522	831159	6538.59	38124.2
FALSE	High	Master Protein	Q13283	Ras GTPase-activating protein-binding protein 1 [OS=Homo sapiens]	0	14.088	19	4	6	4	1	466	52.1	5.52	13.48	4	0	0.01	0.01		2.54729e-17	4.70903e-17					300			83.84			722292		2.82557e+06												422705		26730.4
FALSE	High	Master Protein	P01764	Immunoglobulin heavy variable 3-23 [OS=Homo sapiens]	0	14.06	38	2	6	1	1	117	12.6	8.28	17.16	2	0	0.01	0.01		2.54729e-17	4.70903e-17					300						914635														535269
FALSE	High	Master Protein	Q96MG2	Junctional sarcoplasmic reticulum protein 1 [OS=Homo sapiens]	0	14.046	7	1	6	1	1	331	36.3	9.38	18.09	1	0	0.01	0.251	100	2.54729e-17	0.812347	3.12297e-17		0.47		239.7		60.3	11.62			393050			312856	373446								93894.2		230023
FALSE	High	Master Protein	P41222	Prostaglandin-H2 D-isomerase [OS=Homo sapiens]	0	14.025	12	2	6	2	1	190	21	7.8	14.93	2	0	0.01	0.242	100	2.54729e-17	0.814298	3.12297e-17		6.71		226.6		73.4	208.26		48.97	461192	4.57851e+07	307705	399678	1.5027e+06								214201	104009	269902	164186	2910.95
FALSE	High	Master Protein	P11310-2	Isoform 2 of Medium-chain specific acyl-CoA dehydrogenase, mitochondrial [OS=Homo sapiens]	0	14.014	7	1	2	1	1	425	47	8.31	9.16	1	0	0.01	0.437	100	2.54729e-17	0.997919	3.12297e-17		21.07		230.3		69.7	76.78		103.55	319316		590212		82695.8								245611	37964.8	186872		5583.52
FALSE	High	Master Protein	Q9C005	Protein dpy-30 homolog [OS=Homo sapiens]	0	13.97	77	3	6	3	1	99	11.2	4.88	14.08	3	0	0.01	0.267	100	2.54729e-17	0.849813	3.12297e-17		1.88		236.7		63.3	29.22		24.25				445107	292685								114667	81095.1
FALSE	High	Master Protein	O76003	glutaredoxin-3 [OS=Homo sapiens]	0	13.891	28	4	6	4	1	335	37.4	5.39	17.4	4	0	4.41	0.691	0.157	0.456958	0.891818	0.276157	2.66	1.27	0	49.2	216.8	34	4.76					587170	536120	576641	2.54308e+06								398587			5554.74
FALSE	High	Master Protein	Q9BSJ8-2	Isoform 2 of Extended synaptotagmin-1 [OS=Homo sapiens]	0	13.887	4	4	5	4	1	1114	123.9	5.78	13.86	4	0	0.01	0.338	100	2.54729e-17	0.920256	3.12297e-17		7.93		287.2		12.8	88.25		61.88		2.66788e+06		612389	684858								19158.7	48969.7		9567.04
FALSE	High	Master Protein	O75367-1	Core histone macro-H2A.1 [OS=Homo sapiens]	0	13.878	20	4	7	4	1	372	39.6	9.79	15.1	4	0	1.449	1.006	0.511	0.990929	0.789307	1	105.52	107.73	26.11	76.5	133.9	89.7	63.98	82.57	71.14	1.16065e+06	2.19339e+06	1.41137e+06	620624	317361	3.17723e+06		215975		2.03247e+06		1.36106e+06	2.18665e+06	344216	679246	7865.51	13351.9
FALSE	High	Master Protein	Q07954	prolow-density lipoprotein receptor-related protein 1 [OS=Homo sapiens]	0	13.876	2	4	7	4	1	4544	504.3	5.39	17.78	4	0		4.464	0.461		0.112402	0.961091		2.86	0.59	17.6	116.9	165.4			4.84					89066.3			591557					866015	808646
FALSE	High	Master Protein	P23634-1	Plasma membrane calcium-transporting ATPase 4 [OS=Homo sapiens]	0	13.827	3	4	10	2	1	1241	137.8	6.6	16.24	4	0	19.845	4.148	0.195	0.031922	0.127924	0.412373	83.37	74.06	3.57	12.8	237.2	50	7.94	94.85	81.57				195690	174890		3.41796e+06	1.10884e+07		1.51891e+06		719995	460760	2.13636e+06
FALSE	High	Master Protein	Q13045-1	protein flightless-1 homolog [OS=Homo sapiens]	0	13.775	8	3	6	3	1	1269	144.7	6.05	17.22	3	0	0.01	0.932	100	2.54729e-17	0.802807	3.12297e-17		187.04		248.4		51.6	96.86						248628	1.3296e+06								119299
FALSE	High	Master Protein	Q4ZHG4-1	Fibronectin type III domain-containing protein 1 [OS=Homo sapiens]	0	13.766	2	3	6	3	1	1894	205.4	9.32	12.91	3	0	0.01	34.023	100	2.54729e-17	0.000138711	3.12297e-17		69.32		5.6		294.4	76.67		23.06				49889.2	14813.4								1.20661e+06	1.67674e+06
FALSE	High	Master Protein	Q969T9	WW domain-binding protein 2 [OS=Homo sapiens]	0	13.75	15	1	14	1	1	261	28.1	5.91	29.19	1	0	0.01	0.01		2.54729e-17	4.70903e-17					300			31.57			218498			411751	400518										127871
FALSE	High	Master Protein	Q9BT78	COP9 signalosome complex subunit 4 [OS=Homo sapiens]	0	13.695	18	3	6	3	1	406	46.2	5.83	17.34	3	0	7.512	0.01	0.01	0.256615	4.70903e-17	3.12297e-17	98.69			35.2	264.8		78.37					1.60692e+06		461014	6.46581e+06											15201.7
FALSE	High	Master Protein	Q9NRX4	14 kDa phosphohistidine phosphatase [OS=Homo sapiens]	0	13.651	31	3	7	3	1	125	13.8	6.07	20.88	3	0	0.01	0.095	100	2.54729e-17	0.320932	3.12297e-17		0.65		272.3		27.7	78.14		42.11				399418	1.38568e+06								103074	55771.1
FALSE	High	Master Protein	P61960	Ubiquitin-fold modifier 1 [OS=Homo sapiens]	0	13.608	59	2	10	2	1	85	9.1	9.31	25.13	2	0	1.617	0.397	0.297	0.891011	0.940244	0.730446	40.41	10.49	5.17	142.9	113.1	44.1	62.37	14.85	85.38		1.36628e+06		828859	320426		590285	728827					127115	514497		4899.49
FALSE	High	Master Protein	Q4G0J3-3	Isoform 3 of La-related protein 7 [OS=Homo sapiens]	0	13.593	13	5	8	5	1	589	67.6	9.54	17.68	5	0	0.916	0.586	0.65	0.900409	0.936246	0.914773	2.01	1.74	0	167.4	61.4	71.2	6.79		52.5	533340			466806	514365					188846		323072		148140	312125
FALSE	High	Master Protein	P80297	metallothionein-1X [OS=Homo sapiens]	0	13.579	66	2	3	1	1	61	6.1	7.96	7.61	2	0	0.01	0.01		2.54729e-17	4.70903e-17					300										48418.2
FALSE	High	Master Protein	A5D8V6	Vacuolar protein sorting-associated protein 37C [OS=Homo sapiens]	0	13.516	14	2	5	2	1	355	38.6	5.21	15.33	2	0	0.01	0.01		2.54729e-17	4.70903e-17					300			57.18			214620			97070.2	348573										125601
FALSE	High	Master Protein	P11279	Lysosome-associated membrane glycoprotein 1 [OS=Homo sapiens]	0	13.513	9	4	7	4	1	417	44.9	8.75	15.1	4	0	5.394	0.911	0.282	0.0863342	0.802807	0.695374	47.43	72.17	0	53.4	188.3	58.3	24.79		128.27	1.34512e+06	756980		1.20233e+06	940542				3.751e+06			5.61467e+06	81932.5	1.16235e+06	787199	2714.54
FALSE	High	Master Protein	Q07666	KH domain-containing, RNA-binding, signal transduction-associated protein 1 [OS=Homo sapiens]	0	13.487	6	5	7	5	1	443	48.2	8.66	17.69	5	0	0.481	0.109	0.223	0.551107	0.373477	0.512186	5.5	0.53	0.48	198.3	80.2	21.5	17.69		25.45	2.03234e+06			2.21696e+06	2.82971e+06					896800			288255	200320	1.18938e+06
FALSE	High	Master Protein	P63316	Troponin C, slow skeletal and cardiac muscles [OS=Homo sapiens]	0	13.392	30	4	8	4	1	161	18.4	4.18	22.66	4	0	0.09	0.01	0.01	0.00749325	4.70903e-17	3.12297e-17	0.13			286.9	13.1		64.17			2.86571e+06	2.38906e+06	1.11383e+07	5.02507e+06	5.76303e+06					230190					1.67709e+06	8567.2	105371
FALSE	High	Master Protein	Q9NPC6	myozenin-2 [OS=Homo sapiens]	0	13.389	28	4	5	4	1	264	29.9	8.25	13.64	4	0	0.01	0.01		2.54729e-17	4.70903e-17					300			9.14						1.15857e+06	1.01793e+06
FALSE	High	Master Protein	P07108-5	Isoform 5 of Acyl-CoA-binding protein [OS=Homo sapiens]	0	13.367	31	3	5	3	1	148	16.5	9.38	15.16	3	0	0.814	0.218	0.18	0.735769	0.799353	0.365155	52.47	2.05	3.39	182.9	94.9	22.1	27.45	94.04	68.6		955454		633881	1121965	1.7603e+06	624078	197489		393937		334228	109831	115483		3426.27
FALSE	High	Master Protein	Q641Q2	WASH complex subunit 2A [OS=Homo sapiens]	0	13.329	3	2	5	2	1	1341	147.1	4.81	12.86	2	0	0.01	0.257	100	2.54729e-17	0.843027	3.12297e-17		0		238.7		61.3							249422										64049.3
FALSE	High	Master Protein	P02679	Fibrinogen gamma chain [OS=Homo sapiens]	0	13.275	6	2	8	2	1	453	51.5	5.62	20.88	2	0	3.503	3.555	1.55	0.810637	0.181976	0.323502	175.18	135.86	56.66	53.3	144.7	102	86.18	59.97	111.81			918578	222960		782121		1.93368e+06				295526	867051	3.64502e+06			8689.92
FALSE	High	Master Protein	P09661	U2 small nuclear ribonucleoprotein A' [OS=Homo sapiens]	0	13.252	24	2	7	2	1	255	28.4	8.62	13.63	2	0	0.01	0.01		2.54729e-17	4.70903e-17					300			156.34			226010		4.08714e+06		59671										132267		38665.1
FALSE	High	Master Protein	P29401-2	Isoform 2 of Transketolase [OS=Homo sapiens]	0	13.207	16	5	5	5	1	631	68.8	7.52	10.48	5	0	1.922	1.914	0.787	0.924118	0.367675	0.809503	129.61	116.47	36.18	157.8	84.6	57.5	75	62.21	64.44		2.43452e+06	3.72002e+06	1.01955e+06	527340			844803	1.69447e+06	475406		574389	111756	614287		8730.2	35192.1
FALSE	High	Master Protein	Q9Y315	deoxyribose-phosphate aldolase [OS=Homo sapiens]	0	13.188	15	2	14	2	1	318	35.2	8.94	39.3	2	0	2.136	1.061	0.541	0.70044	0.760217	0.98218	72.38	54.11	19.23	109.9	115.3	74.8	39.06	120.09	22.46				740393	419950			255046	3.22177e+06	584965			445524	323423
FALSE	High	Master Protein	P17540	Creatine kinase S-type, mitochondrial [OS=Homo sapiens]	0	13.178	11	2	6	2	1	419	47.5	8.19	19	2	0	0.01	0.01		2.54729e-17	4.70903e-17					300			56.13			127175			61297.5	210116										74426.2
FALSE	High	Master Protein	Q9Y4Z0	U6 snRNA-associated Sm-like protein LSm4 [OS=Homo sapiens]	0	13.093	28	3	6	3	1	139	15.3	9.99	19.24	3	0	0.01	0.177	100	2.54729e-17	0.701059	3.12297e-17		2.29		270.8		29.2	97.37		42.74	172226			450714	1.45372e+06								66400.6	35582.3	100792
FALSE	High	Master Protein	Q9NTK5-1	obg-like ATPase 1 [OS=Homo sapiens]	0	13.062	15	4	8	4	1	396	44.7	7.81	17.2	4	0	0.35	0.25	0.668	0.347558	0.842328	0.894745	3.18	2.72	19.39	200.7	59.5	39.8	37.38		39.82	1.66973e+06		670420	966296	1.29181e+06			331436					165697	295556	977172		6342.3
FALSE	High	Master Protein	P61106	Ras-related protein Rab-14 [OS=Homo sapiens]	0	13.058	12	3	8	3	1	215	23.9	6.21	21.18	3	0	1.674	0.402	0.279	0.779093	0.950309	0.686791	67.08	10.6	7.65	124.5	123.6	51.9	26.28	13.46	63.12	557319			880025	590053			532343	644353				152014	397064	326158
FALSE	High	Master Protein	Q9UNS2	COP9 signalosome complex subunit 3 [OS=Homo sapiens]	0	13.044	8	3	8	3	1	423	47.8	6.65	20.43	3	0	0.411	0.308	0.915	0.331558	0.892254	0.699861	18.58	3.99	78.34	200.5	45.8	53.7	55	88.07	27.84	2.33921e+06	1.67651e+06	1.8079e+06	265742	1.09445e+06			184758		794708			547907	367644	1.36897e+06	6011.97	17103.1
FALSE	High	Master Protein	P35613	Basigin [OS=Homo sapiens]	0	13.039	9	3	8	3	1	385	42.2	5.66	23.8	3	0	1.524	0.736	0.988	0.871365	0.869555	0.640913	63.62	41.27	57.91	112.4	82.7	104.8	30.65	52.37	34.05	480117			836438	900598			615602	1.31633e+06	533209			997080	610092	280978
FALSE	High	Master Protein	P35573-1	glycogen debranching enzyme [OS=Homo sapiens]	0	12.979	5	4	7	4	1	1532	174.7	6.76	16.59	4	0	0.01	0.134	100	2.54729e-17	0.496353	3.12297e-17		1.02		268.5		31.5	69.81			1.5519e+06			271632	927758								108985		908212
FALSE	High	Master Protein	Q9UEW8	STE20/SPS1-related proline-alanine-rich protein kinase [OS=Homo sapiens]	0	12.96	11	3	6	3	1	545	59.4	6.29	13.58	3	0	0.01	0.01		2.54729e-17	4.70903e-17					300			52.17						300144	138379
FALSE	High	Master Protein	Q8IUX7	Adipocyte enhancer-binding protein 1 [OS=Homo sapiens]	0	12.929	3	3	6	3	1	1158	130.8	5.11	11.07	3	0	27.109	9.607	0.359	0.0185406	0.00853137	0.851159	105.5	77.71	11.45	4.6	211.3	84.2	115.36	41.56	41.09	238747				24231.1	3.52111e+06	4.11648e+06	1.44332e+06	3.04611e+06	5.42158e+06		1.89232e+06	1.04032e+06		139721
FALSE	High	Master Protein	Q14118	Dystroglycan [OS=Homo sapiens]	0	12.887	5	4	5	4	1	895	97.4	8.56	12.69	4	0	2.886	0.16	0.059	0.510106	0.627949	0.015842	0.08	0.44	0.1	169	121.1	9.9	20.75		66.43	481250			606463	733094				434724				59348	21413.8	281641
FALSE	High	Master Protein	P46087-4	Isoform 4 of Probable 28S rRNA (cytosine(4447)-C(5))-methyltransferase [OS=Homo sapiens]	0	12.875	5	3	7	3	1	845	92.8	9.19	20.99	3	0	0.01	0.01		2.54729e-17	4.70903e-17					300			39.11			213256		443934	565079	326485										124803		4199.7
FALSE	High	Master Protein	P61081	NEDD8-conjugating enzyme Ubc12 [OS=Homo sapiens]	0	12.857	29	5	7	5	1	183	20.9	7.69	14.17	5	0	0.01	0.01		2.54729e-17	4.70903e-17					300			97.4			911071			186690	188673										533183
FALSE	High	Master Protein	Q14247-1	Src substrate cortactin [OS=Homo sapiens]	0	12.76	12	3	6	3	1	550	61.5	5.4	16.86	3	0	2.735	0.289	0.102	0.761047	0.882217	0.0945189	104.56	7.49	0.91	122.2	144	33.8	51.38	40.73	67.62	124636	1.18261e+06	1.0161e+06	784970	809302	1.64506e+06			778322	953101		506433	133383	223665	72940.2	4240.86	9612.51
FALSE	High	Master Protein	P08572	Collagen alpha-2(IV) chain [OS=Homo sapiens]	0	12.751	4	4	4	4	1	1712	167.4	8.66	11.3	4	0	6.406	1.83	0.247	0.56835	0.409421	0.593957	46.55	60.07	5.27	30.7	213.1	56.2		67.25	120.83			309768			5.50409e+06		1.50788e+06	1.36533e+06	3.06064e+06		3.56012e+06	337235	566931			2930.47
FALSE	High	Master Protein	P36405	ADP-ribosylation factor-like protein 3 [OS=Homo sapiens]	0	12.699	34	3	6	3	1	182	20.4	7.24	8.28	3	0	0.01	0.212	100	2.54729e-17	0.790563	3.12297e-17		3.61		249.5		50.5	87.54		9.59	40428.2			895768	1.36448e+06								194087	169445	23659.7
FALSE	High	Master Protein	Q92973-2	Isoform 2 of Transportin-1 [OS=Homo sapiens]	0	12.677	2	1	6	1	1	890	101.2	4.96	16.47	1	0	12.653	0.398	0.031	0.145174	0.971154	0.000974228	87.33	19.54	0.05	21.4	270.2	8.5	90.54	47.19					55971.8	255158				2.13925e+06	1.06878e+06			47520.2
FALSE	High	Master Protein	P54578	Ubiquitin carboxyl-terminal hydrolase 14 [OS=Homo sapiens]	0	12.668	12	4	5	4	1	494	56	5.3	10.57	4	0	4.487	0.669	0.094	0.368374	0.893322	0.0733618	60.62	35.8	0	71.4	200.9	27.6	30.91		51.38	584256		392588	360833	689086				1.34746e+06			289142	185366	94399.2	341923		3713.96
FALSE	High	Master Protein	Q8N0X7	Spartin [OS=Homo sapiens]	0	12.503	15	4	4	4	1	666	72.8	5.91	11	4	0	0.01	0.48	100	2.54729e-17	0.975058	3.12297e-17		0		200.3		99.7	5.27			125057				134746								64620.7		73186.6
FALSE	High	Master Protein	P13667	Protein disulfide-isomerase A4 [OS=Homo sapiens]	0	12.473	13	5	5	5	1	645	72.9	5.07	11.07	5	0	0.64	0.599	1.049	0.55584	0.931212	0.596345	46.18	31.13	29.47	130.5	81.5	88	123.09	60.31	10.98	95294.3	3.35975e+06		531662	794996		405971	109708		502563			405565	473857	55768.8	12048.1
FALSE	High	Master Protein	P63151-2	Isoform 2 of Serine/threonine-protein phosphatase 2A 55 kDa regulatory subunit B alpha isoform [OS=Homo sapiens]	0	12.473	16	5	7	5	1	457	53	6.49	15.21	5	0	0.543	0.01	0.01	0.517795	4.70903e-17	3.12297e-17	9.92			215.8	84.2		111.06	30.74		107418	3.62692e+06		1.02192e+06	798054			439123		282326					62864	13006.2
FALSE	High	Master Protein	P35232	Prohibitin [OS=Homo sapiens]	0	12.472	27	4	7	4	1	272	29.8	5.76	14.83	4	0	0.239	0.18	0.275	0.152036	0.679005	0.675624	5.48	5.23	4.79	162.5	66.1	71.4	149.52	93.43	47.68	1.20471e+06		1.05252e+07	326784	952263	1.27789e+06		158428		435646			668524	331417	705028		99570
FALSE	High	Master Protein	O00233-1	26S proteasome non-ATPase regulatory subunit 9 [OS=Homo sapiens]	0	12.456	21	3	7	3	1	223	24.7	6.95	15.65	3	0	0.953	0.164	0.192	0.834393	0.664709	0.405063	87.45	2.61	0.54	220.7	44.2	35.1	66.15		21.54	139123		2.10741e+06	1.31047e+06	2.17655e+06			332699					308251	226754	81418.5		19936.5
FALSE	High	Master Protein	P21108	Ribose-phosphate pyrophosphokinase 3 [OS=Homo sapiens]	0	12.449	4	1	5	1	1	318	34.8	6.35	14.82	1	0	0.469	0.607	1.295	0.539765	0.892254	0.436045	8.6	11.49	34	144.5	67.7	87.7	36.12		31.62				663602	1.11881e+06			403720					416611	656515
FALSE	High	Master Protein	P78417	Glutathione S-transferase omega-1 [OS=Homo sapiens]	0	12.428	23	3	7	3	1	241	27.5	6.6	14.7	3	0	0.01	0.639	100	2.54729e-17	0.92922	3.12297e-17		14.97		189.4		110.6	65.22		20.53	795160			390831	203986								264268	197277	465349
FALSE	High	Master Protein	Q86XZ4	Spermatogenesis-associated serine-rich protein 2 [OS=Homo sapiens]	0	12.425	5	1	2	1	1	545	59.5	8.9	8.34	1	0
FALSE	High	Master Protein	P67775	Serine/threonine-protein phosphatase 2A catalytic subunit alpha isoform [OS=Homo sapiens]	0	12.409	7	2	5	2	1	309	35.6	5.54	18.68	2	0	0.01	0.189	100	2.54729e-17	0.736868	3.12297e-17		1.6		260		40	39.98		49.06	1.76749e+06			763591	1.23732e+06								132598	273483	1.03438e+06
FALSE	High	Master Protein	P17844	probable ATP-dependent RNA helicase DDX5 [OS=Homo sapiens]	0	12.397	9	5	8	5	1	614	69.1	8.92	14.61	5	0	0.01	0.102	100	2.54729e-17	0.396397	3.12297e-17		0.28		272.4		27.6	78.99			339490		221572	925039	1.50273e+06								56885.3		198678		2096.11
FALSE	High	Master Protein	O00139-4	Isoform 4 of Kinesin-like protein KIF2A [OS=Homo sapiens]	0	12.395	8	3	4	3	1	744	84	6.37	9.43	3	0	0.01	0.197	100	2.54729e-17	0.754741	3.12297e-17		2.43		260.9		39.1	51.35						176363	377437								38682.1
FALSE	High	Master Protein	P26022	Pentraxin-related protein PTX3 [OS=Homo sapiens]	0	12.371	8	3	5	3	1	381	41.9	5.01	12.76	3	0	100	100	3.745	2.54729e-17	4.70903e-17	0.0278526			3.81		13.5	286.5			26.69								126268					3.24603e+06	2.21534e+06
FALSE	High	Master Protein	P54727	UV excision repair protein RAD23 homolog B [OS=Homo sapiens]	0	12.354	10	4	6	4	1	409	43.1	4.84	14.91	4	0	0.666	0.251	0.327	0.753979	0.832092	0.796727	31.84	4.18	6.3	173.7	83.8	42.4	103.1	17.12	48.73	515394	9.40903e+06		2.46652e+06	2.68096e+06		1.16456e+06	1.58317e+06	1.32259e+06	1.08211e+06		1.21973e+06	627909	505040	301622	33740.9
FALSE	High	Master Protein	Q16836-2	Isoform 2 of Hydroxyacyl-coenzyme A dehydrogenase, mitochondrial [OS=Homo sapiens]	0	12.341	8	1	3	1	1	390	42.1	9.26	9.75	1	0	0.01	0.01		2.54729e-17	4.70903e-17					300			56.86			718308		1.15846e+06	328558	421843										420373		10959.3
FALSE	High	Master Protein	Q9NSC5-1	homer protein homolog 3 [OS=Homo sapiens]	0	12.306	14	2	6	2	1	361	39.8	5.45	17.01	2	0	0.01	0.116	100	2.54729e-17	0.467116	3.12297e-17		0.61		268.9		31.1	47.89		22.21	276362			788136	538615								73033.4	53207.4	161734
FALSE	High	Master Protein	Q15819	Ubiquitin-conjugating enzyme E2 variant 2 [OS=Homo sapiens]	0	12.258	16	2	6	2	1	145	16.4	8.09	12.86	2	0	0.01	0.01		2.54729e-17	4.70903e-17					300			22.81						67881.1	93989.3
FALSE	High	Master Protein	P54687-4	Isoform 4 of Branched-chain-amino-acid aminotransferase, cytosolic [OS=Homo sapiens]	0	12.251	15	2	5	2	1	385	42.8	5.22	11.24	2	0	0.01	0.01		2.54729e-17	4.70903e-17					300										75379.7
FALSE	High	Master Protein	Q13185	chromobox protein homolog 3 [OS=Homo sapiens]	0	12.19	16	3	6	3	1	183	20.8	5.33	16.55	3	0	1.544	0.062	0.045	0.974699	0.150512	0.00490332	64.44	0.14	0.18	174.6	114.7	10.7	57.01	99.71		185479		1.27622e+06	826769	877761	1.34608e+06				232819			52237.2		108547		12073.2
FALSE	High	Master Protein	O00267	Transcription elongation factor Spt5 [OS=Homo sapiens]	0	12.167	5	2	4	2	1	1087	120.9	5.06	14.54	2	0
FALSE	High	Master Protein	Q96PU8	protein quaking [OS=Homo sapiens]	0	12.154	10	4	7	4	1	341	37.6	8.56	19.4	4	0	0.01	0.084	100	2.54729e-17	0.295369	3.12297e-17		0.12		289.3		10.7	30.37		20.17	586686			1.10127e+06	854150								36625.4	27480.3	343344
FALSE	High	Master Protein	O43852-3	Isoform 3 of Calumenin [OS=Homo sapiens]	0	12.119	13	3	3	3	1	323	38	4.63	8.51	3	0	3.785	1.562	0.505	0.709088	0.494511	1	100.21	96.96	28.66	104.7	129.7	65.5	109.13	78.51	138.82		2.88123e+06	4.88148e+06	222260	270032	1.09245e+06	1.19034e+06	331224	1.02208e+06	3.17824e+06		4.50137e+06	145987	551990		10332.1	46179.7
FALSE	High	Master Protein	Q15758-1	Neutral amino acid transporter B(0) [OS=Homo sapiens]	0	12.05	7	2	8	2	1	541	56.6	5.48	24.53	2	0	7.302	2.15	0.148	0.0567176	0.191477	0.244177	111.72	50.08	2.2	29.4	177.4	93.2	69.83	93.59	39.95	591595			1.55226e+06	443052	1.40671e+07	1.70446e+06	6.49378e+06	1.74359e+06	3.57157e+06			1.40398e+06	2.50959e+06	346218
FALSE	High	Master Protein	Q9NZW5	MAGUK p55 subfamily member 6 [OS=Homo sapiens]	0	12.019	5	1	6	1	1	540	61.1	6.18	14.51	1	0	0.01	0.01		2.54729e-17	4.70903e-17					300			13.44			179590				148414										105101
FALSE	High	Master Protein	P35237	serpin B6 [OS=Homo sapiens]	0	12.006	17	3	5	3	1	376	42.6	5.27	14.59	3	0	0.01	0.01		2.54729e-17	4.70903e-17					300			85.3			548384				135733										320929
FALSE	High	Master Protein	P43243	Matrin-3 [OS=Homo sapiens]	0	11.941	9	4	5	4	1	847	94.6	6.25	8.51	4	0	0.01	0.236	100	2.54729e-17	0.802883	3.12297e-17		1.68		255.7		44.3	146.15			262612		3.61733e+06	73171.3	607161								69151.7		153688		34220.6
FALSE	High	Master Protein	Q8WTS6	Histone-lysine N-methyltransferase SETD7 [OS=Homo sapiens]	0	11.927	15	2	6	2	1	366	40.7	4.63	19.49	2	0	0.01	0.01		2.54729e-17	4.70903e-17					300			31.2			445863		483293		768748										260931		4572.05
FALSE	High	Master Protein	P21281	V-type proton ATPase subunit B, brain isoform [OS=Homo sapiens]	0	11.925	11	4	8	4	1	511	56.5	5.81	18.44	4	0	2.213	0.425	0.272	0.735769	0.97269	0.667512	93.86	11.66	5.26	119.7	158.2	22.1	115.16	74.89	25.52	869499		3.44384e+06	412796	363642	1.53903e+06		268673	1.60461e+06	407266			92291	132940	508854		32579.4
FALSE	High	Master Protein	Q14766-4	Isoform 4 of Latent-transforming growth factor beta-binding protein 1 [OS=Homo sapiens]	0	11.866	5	5	5	5	1	1722	186.7	5.96	9.86	5	0	0.01	8.025	100	2.54729e-17	0.0195751	3.12297e-17		130.01		38.5		261.5	136.88		62.09	105232	983840		17006.2	194558							971703	2.0037e+06	579448	61584.5	3528.06
FALSE	High	Master Protein	O00303	Eukaryotic translation initiation factor 3 subunit F [OS=Homo sapiens]	0	11.836	13	2	6	2	1	357	37.5	5.45	20.12	2	0	3.67	0.445	0.102	0.482044	0.990482	0.0937006	6.11	11.91	0.54	86.5	180.9	32.6	75.55		54.21	577157			731438	68635.7				1.20672e+06				145144	325571	337768
FALSE	High	Master Protein	Q9Y4L1	Hypoxia up-regulated protein 1 [OS=Homo sapiens]	0	11.761	9	4	4	4	1	999	111.3	5.22	12.55	4	0	12.961	1.784	0.138	0.0949419	0.405763	0.206033	0	23.14	0.44	19.1	247	34			21.81	161975								2.09941e+06				247309	337509	94792
FALSE	High	Master Protein	P55290-4	Isoform 4 of Cadherin-13 [OS=Homo sapiens]	0	11.702	3	1	4	1	1	760	83.3	5.12	8.54	1	0	20.249	5.593	0.276	0.124363	0.0446263	0.676959	67.24	65.57	2.97	11.2	226.3	62.5	70.47	38.89	11.96	20933.9			113860	63276.9				1.69914e+06	966210			325123	385177	12251.1
FALSE	High	Master Protein	P19525	interferon-induced, double-stranded RNA-activated protein kinase [OS=Homo sapiens]	0	11.7	9	3	5	3	1	551	62.1	8.4	10.99	3	0	0.835	0.01	0.01	0.791717	4.70903e-17	3.12297e-17	24.19			183	117		35.33			407041			394085	708273					260214					238211
FALSE	High	Master Protein	O75531	Barrier-to-autointegration factor [OS=Homo sapiens]	0	11.696	29	1	3	1	1	89	10.1	6.09	11.72	1	0	0.01	0.884	100	2.54729e-17	0.806806	3.12297e-17		103.74		206.6		93.4	36.42		128.83	569683			721135	330702								1.19277e+06	55568.3	333394
FALSE	High	Master Protein	Q13361	Microfibrillar-associated protein 5 [OS=Homo sapiens]	0	11.663	18	2	7	2	1	173	19.6	5.94	16.14	2	0	100	100	0.253	2.54729e-17	4.70903e-17	0.611441			4.15		184.6	115.4			57.09										2.77119e+06	1.73347e+06		1.83444e+06	459431
FALSE	High	Master Protein	Q9NPE3	H/ACA ribonucleoprotein complex subunit 3 [OS=Homo sapiens]	0	11.654	45	2	9	2	1	64	7.7	9.99	18.77	2	0	2.935	0.239	0.238	0.334725	0.825044	0.570692	137.98	6.52	5.45	176.6	79	44.4	113.89	62.26	51.75	2.07036e+06	1.09705e+07	1.0638e+06	1.92477e+06	2.09397e+06		926519	625864		2.04152e+06			763255	354291	1.21163e+06	39340.3	10063.8
FALSE	High	Master Protein	O95084	Serine protease 23 [OS=Homo sapiens]	0	11.646	11	3	8	3	1	383	43	9.42	21.85	3	0	3.208	3.167	0.621	0.504886	0.0749632	0.918769	81.28	55.14	29.54	33.7	169.8	96.5	52.18	28.41	15.61	200204	969378		1.1863e+06	942977		2.99461e+06	6.13591e+06	4.42335e+06	5.25608e+06		2.73907e+06	2.49358e+06	3.36092e+06	117165	3476.19
FALSE	High	Master Protein	O75955	Flotillin-1 [OS=Homo sapiens]	0	11.639	11	3	4	3	1	427	47.3	7.49	12.14	3	0	0.371	0.517	1.541	0.324272	0.956855	0.327041	1.04	13.79	37.37	173.7	39.7	86.6	29.65		40.85	244203			416734	447392			95328.6					154336	279697	142914
FALSE	High	Master Protein	Q8NB12	Histone-lysine N-methyltransferase Smyd1 [OS=Homo sapiens]	0	11.626	9	2	5	2	1	490	56.6	7.09	9.95	2	0	0.01	0.01		2.54729e-17	4.70903e-17					300			61			301995			91559.2	144640										176736
FALSE	High	Master Protein	P30837	Aldehyde dehydrogenase X, mitochondrial [OS=Homo sapiens]	0	11.606	15	3	6	3	1	517	57.2	6.8	19.74	3	0	0.01	0.458	100	2.54729e-17	0.990095	3.12297e-17		22.09		252.8		47.2	31.96		114.04	524859			273522	498609								284150	30451.7	307162
FALSE	High	Master Protein	Q92945	Far upstream element-binding protein 2 [OS=Homo sapiens]	0	11.564	12	5	8	5	1	711	73.1	7.3	11.93	5	0	1.113	0.202	0.179	0.949585	0.755486	0.362596	26.14	1	0	209.1	56.5	34.4	93.99			354285		3.26917e+06	1.12035e+06	778222					252560			153587		207337		30927
FALSE	High	Master Protein	Q07065	Cytoskeleton-associated protein 4 [OS=Homo sapiens]	0	11.533	10	3	4	3	1	602	66	5.92	10.11	3	0	0.5	0.49	0.98	0.467794	0.965195	0.647907	18.51	16.72	8.85	150.7	75.4	73.9	63.13		8.77				164524	429881			133034					138777	122570
FALSE	High	Master Protein	Q9H511	Kelch-like protein 31 [OS=Homo sapiens]	0	11.531	5	1	4	1	1	634	70.2	6.73	8.52	1	0
FALSE	High	Master Protein	O43172-1	U4/U6 small nuclear ribonucleoprotein Prp4 [OS=Homo sapiens]	0	11.505	8	3	4	3	1	522	58.4	7.42	11.08	3	0	0.01	0.248	100	2.54729e-17	0.836378	3.12297e-17		10.7		255.2		44.8	71.48			144315			122921	414251								25365.3		84456.9
FALSE	High	Master Protein	P41227-1	N-alpha-acetyltransferase 10 [OS=Homo sapiens]	0	11.489	28	2	6	2	1	235	26.4	5.64	16.34	2	0	0.01	0.107	100	2.54729e-17	0.364582	3.12297e-17		0		277.9		22.1	41.19			2.07278e+06				1.13767e+06								121850		1.21305e+06
FALSE	High	Master Protein	P14678-3	Isoform SM-B1 of Small nuclear ribonucleoprotein-associated proteins B and B' [OS=Homo sapiens]	0	11.481	13	4	5	4	1	289	30	10.18	12.95	4	0	0.01	0.421	100	2.54729e-17	0.971154	3.12297e-17		14.57		241.5		58.5	30.13		73.19	484474		345950	474073	711146								206062	65518.7	283528		3272.76
FALSE	High	Master Protein	P02792	Ferritin light chain [OS=Homo sapiens]	0	11.48	21	4	7	4	1	175	20	5.78	12.62	4	0	6.343	2.878	0.265	0.158293	0.0972236	0.644681	98.51	110.89	9.95	40.8	140.2	119.1	66.04	87.59	98.24	1.05103e+06		1.81933e+06	472068	493081	5.60069e+06	374402		5.27178e+06	1.1628e+06			892662	4.95448e+06	615089		17211.2
FALSE	High	Master Protein	Q9H9H4	Vacuolar protein sorting-associated protein 37B [OS=Homo sapiens]	0	11.477	21	2	8	2	1	285	31.3	7.34	17.59	2	0	0.01	0.01		2.54729e-17	4.70903e-17					300			12.4						231062	275473
FALSE	High	Master Protein	Q99417	C-Myc-binding protein [OS=Homo sapiens]	0	11.451	41	3	3	3	1	103	12	5.91	7.44	3	0	2.743	0.113	0.128	0.528855	0.432125	0.171795	122.64	1.64	0.62	198.4	91.9	9.7	119.36	71.82	26.96	1.29847e+06		9.15397e+06	2.89514e+06	126334	2.56664e+06	935133		609985	862132			114545	77869.8	759902		86598.3
FALSE	High	Master Protein	P24752	Acetyl-CoA acetyltransferase, mitochondrial [OS=Homo sapiens]	0	11.424	18	3	5	3	1	427	45.2	8.85	16.7	3	0	0.01	0.01		2.54729e-17	4.70903e-17					300			1.48			296427		302706												173477		2863.66
FALSE	High	Master Protein	O95104	Splicing factor, arginine/serine-rich 15 [OS=Homo sapiens]	0	11.383	6	3	4	3	1	1147	125.8	9.55	11.49	3	0	0.01	0.166	100	2.54729e-17	0.659576	3.12297e-17		2.13		264.8		35.2	2.16		77.96				170559	165428								12005	41501
FALSE	High	Master Protein	Q9NP97	Dynein light chain roadblock-type 1 [OS=Homo sapiens]	0	11.37	39	2	4	2	1	96	10.9	7.25	12.3	2	0	0.279	0.128	0.435	0.226265	0.526923	0.940526	1.01	0.39	1.69	224.9	52.4	22.8	13.22		116.03				1.12878e+06	935763			239289				716101	104166	97897
FALSE	High	Master Protein	Q5T1M5	FK506-binding protein 15 [OS=Homo sapiens]	0	11.361	4	3	5	3	1	1219	133.5	5.2	11.48	3	0	0.01	0.394	100	2.54729e-17	0.950114	3.12297e-17		6.84		238.1		61.9	28.41						383158	254956								81217.7
FALSE	High	Master Protein	Q9P2E9-1	Ribosome-binding protein 1 [OS=Homo sapiens]	0	11.35	4	3	8	3	1	1410	152.4	8.6	17.72	3	0	2.23	0.919	0.477	0.851208	0.799413	0.978919	99.2	69.18	18.13	103.2	124.1	72.7	60.41	46.56	75.26	151653	1.25532e+06	1.02061e+06	730969	463326		1.0703e+06	702567	722148	1.76366e+06		1.19256e+06	242480	515030	88751.1	4501.58	9655.2
FALSE	High	Master Protein	Q8WWM7-3	Isoform 3 of Ataxin-2-like protein [OS=Homo sapiens]	0	11.302	5	3	5	3	1	1097	115.5	8.66	5.4	3	0	0.01	0.01		2.54729e-17	4.70903e-17					300			27.61						380613	256263
FALSE	High	Master Protein	P53985	Monocarboxylate transporter 1 [OS=Homo sapiens]	0	11.23	4	1	5	1	1	500	53.9	8.66	15.82	1	0	1.069	1.983	1.392	0.990795	0.40677	0.395195	96.64	84.5	164.17	68.1	97	135	78.01	104.96		4.72226e+06		1.08001e+06	1.69554e+06			6.27745e+06		929068			3.36204e+06			2.76359e+06		10217.1
FALSE	High	Master Protein	P26640	Valine--tRNA ligase [OS=Homo sapiens]	0	11.205	4	2	6	2	1	1264	140.4	7.59	12.44	2	0	0.01	0.01		2.54729e-17	4.70903e-17					300										237289
FALSE	High	Master Protein	P16112	Aggrecan core protein [OS=Homo sapiens]	0	11.142	1	3	5	3	1	2415	250	4.18	10.93	3	0	100	100	0.274	2.54729e-17	4.70903e-17	0.675167			10.19		115	185		150.51	107.99							533117	1.65585e+07		1.05654e+06	1.69934e+06		45442.2	4.47775e+06
FALSE	High	Master Protein	P53618	Coatomer subunit beta [OS=Homo sapiens]	0	11.123	4	2	3	2	1	953	107.1	6.05	9.17	2	0	3.317	1.014	0.275	0.588849	0.783491	0.676107	84.28	89.05	5.62	85.7	164.1	50.2	88.08	63.23	79.24				140820	605907				904247	345509			321994	90737
FALSE	High	Master Protein	O14531	dihydropyrimidinase-related protein 4 [OS=Homo sapiens]	0	11.118	10	3	5	3	1	572	61.8	7.09	13.74	3	0	13.357	13.763	1.513	0.170856	0.00304949	0.339667	105.94	145.62	0	26.3	238	35.7	168.59		138.67	208947	3.63186e+06		66294.9	211971		1.9009e+06					2.87577e+06	28220.8		122281	13023.9
FALSE	High	Master Protein	P17936-2	Isoform 2 of Insulin-like growth factor-binding protein 3 [OS=Homo sapiens]	0	11.093	6	2	5	2	1	297	32.2	8.62	10.5	2	0	100	13.649	0.26	2.54729e-17	0.00599028	0.627434	141.32	102.42	9.88	0.7	282	17.2	159.23	175.92	164.35		2.3575e+06		70299.6	63685.6	3.83668e+08	3.11193e+07	730914	2.12957e+07	2.66657e+07	1.95625e+06	2.69969e+07	869263	1.35443e+06		8454
FALSE	High	Master Protein	P15170-3	Isoform 3 of Eukaryotic peptide chain release factor GTP-binding subunit ERF3A [OS=Homo sapiens]	0	11.011	7	2	7	2	1	637	68.7	5.33	14.71	2	0	9.473	0.169	0.218	0.0140186	0.6859	0.499181	42.56	1.88	2.14	78.7	202.2	19.1	43.39	41.01	107.4				858689	1.61882e+06				2.24619e+06	4.08106e+06			771486	105480
FALSE	High	Master Protein	Q9BXP5	serrate RNA effector molecule homolog [OS=Homo sapiens]	0	10.991	6	3	3	3	1	876	100.6	5.96	8.87	3	0	0.01	0.01		2.54729e-17	4.70903e-17					300						203965														119366
FALSE	High	Master Protein	Q15369-1	elongin-C [OS=Homo sapiens]	0	10.966	72	4	6	4	1	112	12.5	4.78	14.96	4	0	0.01	0.274	100	2.54729e-17	0.845562	3.12297e-17		2.71		220.7		79.3	54.28		36.02	691933		387906	824776	1.47654e+06								352247	209221	404938		3669.67
FALSE	High	Master Protein	Q13418	Integrin-linked protein kinase [OS=Homo sapiens]	0	10.957	7	3	7	3	1	452	51.4	8.07	14.74	3	0	0.01	0.98	100	2.54729e-17	0.799353	3.12297e-17		90.77		181.9		118.1	60.36		13.67	254700			1.17214e+06	962130							624499	524457	691069	149057
FALSE	High	Master Protein	P45378-1	Troponin T, fast skeletal muscle [OS=Homo sapiens]	0	10.915	13	2	3	2	1	269	31.8	5.9	7.97	2	0	0.01	1.667	100	2.54729e-17	0.511069	3.12297e-17		175.88		167.8		132.2	84.74						232008	925812									365273
FALSE	High	Master Protein	Q9UG63-2	Isoform 2 of ATP-binding cassette sub-family F member 2 [OS=Homo sapiens]	0	10.858	9	4	5	4	1	634	72.4	7.49	9.33	4	0	0.01	0.01		2.54729e-17	4.70903e-17					300			79.1						234110	828327
FALSE	High	Master Protein	Q8IY95	transmembrane protein 192 [OS=Homo sapiens]	0	10.782	6	2	4	2	1	271	30.9	7.99	9.46	2	0	0.01	0.48	100	2.54729e-17	0.990095	3.12297e-17		17.37		202.7		97.3	11.81		68.48				318805	376903								98049	282130
FALSE	High	Master Protein	Q9UBF9	Myotilin [OS=Homo sapiens]	0	10.771	17	3	4	3	1	498	55.4	9.07	6.15	3	0	2.863	0.01	0.01	0.732319	4.70903e-17	3.12297e-17	112.26			77.7	222.3		103.41			142449			76134.9	586572					407826					83365
FALSE	High	Master Protein	Q9BXF6	Rab11 family-interacting protein 5 [OS=Homo sapiens]	0	10.735	12	3	4	3	1	653	70.4	9.23	12.43	3	0	1.563	0.29	0.186	0.985594	0.882217	0.389632	86.76	0.01	3	105.1	164.3	30.5	0.13	71.48					270700	271205				738787	242715			78668.4
FALSE	High	Master Protein	P21980	Protein-glutamine gamma-glutamyltransferase 2 [OS=Homo sapiens]	0	10.726	8	4	4	4	1	687	77.3	5.22	5.08	4	0	4.672	28.603	3.598	0.709088	0.000435181	0.0317971	69.88	92.92	141.79	8.2	38.4	253.4	84.6		109.09	8114.03			91945.8	48607.2					227093			537942	4.16814e+06	4748.55
FALSE	High	Master Protein	P12259	Coagulation factor V [OS=Homo sapiens]	0	10.69	1	2	4	2	1	2224	251.5	6.05	12.94	2	0	8.958	7.559	0.313	0.446759	0.0318663	0.771787	291.43	127.87	6.54	30.2	194	75.8	112.98		86.75			776558	86809		1.66775e+06						543417	651175	2.3906e+06			7346.39
FALSE	High	Master Protein	P35052	Glypican-1 [OS=Homo sapiens]	0	10.681	14	3	9	3	1	558	61.6	7.3	11.78	3	0	3.369	2.715	0.92	0.638841	0.274314	0.699861	75.62	70.58	75.01	56.5	89.2	154.3	90.87	25.27	105.82		1.24605e+06		386399	204393			509528		731190			400362	2.7805e+06		4468.35
FALSE	High	Master Protein	P22061-2	Isoform 2 of Protein-L-isoaspartate(D-aspartate) O-methyltransferase [OS=Homo sapiens]	0	10.664	14	2	6	2	1	228	24.7	6.52	14.93	2	0	0.708	0.461	1.115	0.710007	0.990482	0.555434	28	15.02	15.79	156.8	62.9	80.4	35.91	130.27	0.92	734958		276592	668625	574512			224703	2.39015e+06	248615			319743	315611	430117		2616.61
FALSE	High	Master Protein	Q12802-2	Isoform 2 of A-kinase anchor protein 13 [OS=Homo sapiens]	0	10.642	3	3	3	3	1	2817	307.7	5.2	8.41	3	0	0.01	0.01		2.54729e-17	4.70903e-17					300										102062
FALSE	High	Master Protein	O75923-13	Isoform 13 of Dysferlin [OS=Homo sapiens]	0	10.609	2	3	6	3	1	2119	241.2	5.85	14.55	3	0	1.963	0.215	0.189	0.586302	0.802807	0.397936	45.85	1.88	0	128.1	157.3	14.6	16.59		103.97	923633			672645	897154				1.10163e+06				261170	39865.3	540535
FALSE	High	Master Protein	P27708	CAD protein [OS=Homo sapiens]	0	10.563	4	3	5	3	1	2225	242.8	6.46	9.8	3	0
FALSE	High	Master Protein	B5ME19	eukaryotic translation initiation factor 3 subunit C-like protein [OS=Homo sapiens]	0	10.558	4	4	7	4	1	914	105.4	5.64	16.64	4	0	2.839	0.506		0.354513	0.936246		500.77	15.82		191.8	53.1	55.2	30.48		44.07	1.27599e+06		1.09908e+06	1.67062e+06	787842					327667			246701	470092	746744		10397.5
FALSE	High	Master Protein	Q5JWF2-1	Guanine nucleotide-binding protein G(S) subunit alpha isoforms XLas [OS=Homo sapiens]	0	10.541	2	3	8	2	1	1037	111	5.03	11.98	3	1	1.31	0.982	0.42	0.940785	0.793559	0.917849	66.39	95.63	23.49	72.2	169	58.8	35.03	68.71	92.97	516217	890120		1.24564e+06	790306		363690	2.7876e+06	3.35349e+06	1.38273e+06		682721	405139	2.40121e+06	302104	3191.98
FALSE	High	Master Protein	P19013	Keratin, type II cytoskeletal 4 [OS=Homo sapiens]	0	10.522	10	4	9	1	1	534	57.3	6.61	14.23	4	0
FALSE	High	Master Protein	Q13642-4	Isoform 4 of Four and a half LIM domains protein 1 [OS=Homo sapiens]	0	10.481	19	3	5	3	1	309	35	8.32	8.79	3	0	3.095	0.594	0.234	0.553942	0.931728	0.555434	0	12.48	2.88	100.2	138	61.8			42.24					189407					260891			85802.8	158887
FALSE	High	Master Protein	P55083-2	Isoform 2 of Microfibril-associated glycoprotein 4 [OS=Homo sapiens]	0	10.46	11	3	4	3	1	279	31.1	5.66	9.13	3	0	17.118	9.192	0.695	0.15782	0.0228434	0.875347	62.12	69.31	30.28	11.4	137.2	151.4	55.35	51.22	58.9	67912			85229.5	22490.7			594312	817944	1.56497e+06			1.40622e+06	579240	39744
FALSE	High	Master Protein	P46783	40S ribosomal protein S10 [OS=Homo sapiens]	0	10.455	16	3	6	3	1	165	18.9	10.15	14.51	3	0	0.288	0.938	4.158	0.244606	0.802807	0.0192895	8.01	72.76	39.18	156.1	40.3	103.6	59.77	63.25	102.24	840920	2.42153e+06	3.34446e+06	1.51515e+06	875703			241865	633249		996011	4.23832e+06	483741	1.01528e+06	492129	8683.64	31639.2
FALSE	High	Master Protein	P24666-1	Low molecular weight phosphotyrosine protein phosphatase [OS=Homo sapiens]	0	10.45	34	2	6	2	1	158	18	6.74	12.78	2	0
FALSE	High	Master Protein	Q96KR1	Zinc finger RNA-binding protein [OS=Homo sapiens]	0	10.449	5	3	4	3	1	1074	116.9	9.04	8.45	3	0	0.01	0.304	100	2.54729e-17	0.891818	3.12297e-17		0		239.8		60.2	17.97			145645			117401	169081								36533.8		85235.4
FALSE	High	Master Protein	Q9UBT2	SUMO-activating enzyme subunit 2 [OS=Homo sapiens]	0	10.416	12	3	5	3	1	640	71.2	5.29	14.69	3	0	6.854	0.36	0.071	0.209902	0.931728	0.0298256	122.87	16.81	0.56	47.5	232.1	20.3	180.5	55.14	115.85	633227		1.21444e+07	146040	185679		1.02119e+06	1.96296e+06	3.51599e+06	1.42792e+06			464844	46210.5	370581		114888
FALSE	High	Master Protein	Q03001-8	Isoform 2 of Dystonin [OS=Homo sapiens]	0	10.412	1	4	4	1	1	5171	590.7	5.68	5.28	4	0
FALSE	High	Master Protein	Q9H0U4	ras-related protein Rab-1B [OS=Homo sapiens]	0	10.401	19	3	4	2	1	201	22.2	5.73	9.57	3	1	1.098	0.449	0.483	0.960191	0.990873	0.983027	66.63	10.32	15.65	152.7	92.7	54.6	8.58	35.73	39.29		1.36114e+06		1.16771e+06	1.1878e+06		720862	841138		391697		414780	424881	789250		4881.04
FALSE	High	Master Protein	Q6ZVM7	TOM1-like protein 2 [OS=Homo sapiens]	0	10.399	4	1	8	1	1	507	55.5	4.79	23.5	1	0	0.999	0.073	0.075	0.998757	0.223528	0.0349206	23.63	0.31	0.34	144.7	144.5	10.8	18.29	2.8	54.73	927147			1.0927e+06	1.33363e+06				1.11307e+06	1.06978e+06			54112.7	122440	542591
FALSE	High	Master Protein	P63218	guanine nucleotide-binding protein g(i)/g(s)/g(o) subunit gamma-5 [OS=Homo sapiens]	0	10.379	53	2	5	2	1	68	7.3	9.85	14.96	2	0	0.01	0.226	100	2.54729e-17	0.802807	3.12297e-17		2.38		259.6		40.4	44.42		58.89	113538			304933	270090								26964.4	65442.6	66445.6
FALSE	High	Master Protein	Q9UBQ0-2	Isoform 2 of Vacuolar protein sorting-associated protein 29 [OS=Homo sapiens]	0	10.377	26	3	7	3	1	186	20.9	7.05	13.18	3	0	0.01	0.247	100	2.54729e-17	0.802807	3.12297e-17		2.66		255.6		44.4	41.49			535141			214980	457859								79579.5		313179
FALSE	High	Master Protein	Q9BX67	Junctional adhesion molecule C [OS=Homo sapiens]	0	10.341	15	2	2	2	1	310	35	7.59	6.3	2	0	0.01	0.01		2.54729e-17	4.70903e-17					300			24.4			102572			88758.7	62037.7										60027.6
FALSE	High	Master Protein	P39687	Acidic leucine-rich nuclear phosphoprotein 32 family member A [OS=Homo sapiens]	0	10.314	12	1	5	1	1	249	28.6	4.09	18.69	1	0	0.747	0.692	1.808	0.624644	0.867509	0.232061	54.01	70.12	87.5	100.7	70.5	128.7	97.1	40.52	92.42		2.86797e+06	1.54336e+07			3.33085e+06	7.40948e+06	4.65954e+06			1.33987e+07	8.50464e+06		38039.6		10284.6	146004
FALSE	High	Master Protein	Q9H4B7	tubulin beta-1 chain [OS=Homo sapiens]	0	10.31	6	2	19	1	1	451	50.3	5.17	45.42	2	0	0.01	4.963	100	2.54729e-17	0.060904	3.12297e-17		33.75		50.3		249.7			31.39				44618									176711	277530
FALSE	High	Master Protein	Q9Y262	eukaryotic translation initiation factor 3 subunit L [OS=Homo sapiens]	0	10.302	8	4	7	4	1	564	66.7	6.34	9.52	4	0	0.516	0.061	0.119	0.41093	0.170284	0.142251	4.72	0.07	0.16	190.2	98.2	11.6	62.22	10.92		54708.5		537315	313318	405177			198779		170293			21816.8		32016.9		5083.1
FALSE	High	Master Protein	Q16585	beta-sarcoglycan [OS=Homo sapiens]	0	10.297	19	3	8	3	1	318	34.8	8.62	9.78	3	0	0.01	0.01		2.54729e-17	4.70903e-17					300			6.94						90895.5	82386.8
FALSE	High	Master Protein	P78406	mRNA export factor [OS=Homo sapiens]	0	10.28	18	3	5	3	1	368	40.9	7.83	11.16	3	0	0.01	0.487	100	2.54729e-17	0.963964	3.12297e-17		5.62		238.7		61.3	45.11			82425.1			155524	220095								39921.8		48237.4
FALSE	High	Master Protein	O60749	Sorting nexin-2 [OS=Homo sapiens]	0	10.246	8	3	9	3	1	519	58.4	5.12	21.62	3	0	1.513	0.491	0.338	0.908916	0.988251	0.822092	73.72	15.15	5.94	116.8	123.1	60.1	40.34	82.89	30.84	424073	959073	1.54712e+06	1.29594e+06	996805	3.58871e+06	915633	729348		1.20366e+06		760148	423437	512838	248179	3439.24	14636.1
FALSE	High	Master Protein	Q01082-1	Spectrin beta chain, non-erythrocytic 1 [OS=Homo sapiens]	0	10.244	2	4	7	4	1	2364	274.4	5.57	14.2	4	0	1.264	0.818	0.784	0.982133	0.843027	0.811487	104.72	42.54	65.04	87	107.5	105.5	9.73	72.6	81.2	464046			421726	512320			324973		1.01063e+06			292693	1.08194e+06	271572
FALSE	High	Master Protein	Q99615-1	DnaJ homolog subfamily C member 7 [OS=Homo sapiens]	0	10.206	9	3	6	3	1	494	56.4	6.96	14.54	3	0	0.01	0.01		2.54729e-17	4.70903e-17					300			22.73			507490			345172	543955										296997
FALSE	High	Master Protein	Q9HB71	Calcyclin-binding protein [OS=Homo sapiens]	0	10.167	20	4	5	4	1	228	26.2	8.25	11.03	4	0	1.587	0.258	0.162	0.924602	0.843027	0.299305	32.96	2.19	0	212	75.7	12.3	10.13						333583	385072					127932			20788.3
FALSE	High	Master Protein	P52895	Aldo-keto reductase family 1 member C2 [OS=Homo sapiens]	0	10.159	10	3	3	3	1	323	36.7	7.49	10.26	3	0	0.787	0.203	0.435	0.808999	0.754741	0.940303	12.66	2.78	0	195.3	77.8	26.9	43.11		78.1	524170			1.24919e+06	783375					312282			57888	200698	306758
FALSE	High	Master Protein	Q86W92-1	Liprin-beta-1 [OS=Homo sapiens]	0	10.143	2	1	4	1	1	1011	114	5.55	13.14	1	0	0.01	0.01		2.54729e-17	4.70903e-17					300										104278
FALSE	High	Master Protein	Q96PK6-1	RNA-binding protein 14 [OS=Homo sapiens]	0	10.119	8	3	4	3	1	669	69.4	9.67	12.83	3	0	0.01	0.01		2.54729e-17	4.70903e-17					300										580319
FALSE	High	Master Protein	Q96BM9	ADP-ribosylation factor-like protein 8A [OS=Homo sapiens]	0	10.005	19	3	4	3	1	186	21.4	7.77	12.05	3	0	0.01	0.294	100	2.54729e-17	0.882217	3.12297e-17		6.04		234.5		65.5	71.62		45.07	888178		371555	90870.2	498753								167259	86414.4	519786		3514.98
FALSE	High	Master Protein	Q9UI12-1	V-type proton ATPase subunit H [OS=Homo sapiens]	0	9.98	6	2	5	2	1	483	55.8	6.48	13.86	2	0	0.24	0.29	1.004	0.125553	0.87652	0.62784	1.72	3.44	0	184.8	53.3	61.9	112			1.66659e+06	5.04305e+06	2.00297e+06	203757	57334.5			480846						558107	975331	18084.4	18948.5
FALSE	High	Master Protein	Q15084-2	Isoform 2 of Protein disulfide-isomerase A6 [OS=Homo sapiens]	0	9.978	6	3	3	3	1	492	53.9	5.33	8.47	3	0	0.01	1.08	100	2.54729e-17	0.695832	3.12297e-17		103.79		215.6		84.4	65.28			795943			169640	473765								185461		465807
FALSE	High	Master Protein	O60832-1	H/ACA ribonucleoprotein complex subunit 4 [OS=Homo sapiens]	0	9.937	10	3	4	3	1	514	57.6	9.42	9.74	3	0	0.01	0.247	100	2.54729e-17	0.810615	3.12297e-17		4.59		254.4		45.6	50.89		61.49	280058	1.02617e+06		1.23013e+06	714615								244618	96365.4	163897	3679.85
FALSE	High	Master Protein	Q8NFW8	N-acylneuraminate cytidylyltransferase [OS=Homo sapiens]	0	9.877	13	3	6	3	1	434	48.3	7.93	14.07	3	0	0.01	0.01		2.54729e-17	4.70903e-17					300									191384
FALSE	High	Master Protein	Q13363-1	C-terminal-binding protein 1 [OS=Homo sapiens]	0	9.859	11	3	4	3	1	440	47.5	6.77	8.33	3	0	4.095	0.271	0.059	0.477986	0.858639	0.015644	5.8	1.39	0	86.5	187.9	25.6	35.49			239362			511069	437668				950301				129514		140081
FALSE	High	Master Protein	P60228	Eukaryotic translation initiation factor 3 subunit E [OS=Homo sapiens]	0	9.853	10	3	8	3	1	445	52.2	6.04	11.71	3	0	0.524	0.438	0.964	0.578782	0.985678	0.663492	15.39	13.68	51.69	157.9	71.4	70.7	60.6	52.61	56.99	1.42405e+06	2.46465e+06	4.14032e+06	1.46689e+06	968627			448617		980184		1.10873e+06	319362	656931	833390	8838.26	39168.3
FALSE	High	Master Protein	P28074-1	proteasome subunit beta type-5 [OS=Homo sapiens]	0	9.851	13	3	4	3	1	263	28.5	6.92	9.47	3	0	3.167	2.306	0.732	0.564808	0.336058	0.848023	19.52	40.29	23.88	55	65.2	179.8	17.34	45.02	58.14				387373	302768			565271		292261			723625	1.7339e+06
FALSE	High	Master Protein	Q9Y678	Coatomer subunit gamma-1 [OS=Homo sapiens]	0	9.83	5	2	5	2	1	874	97.7	5.47	13.42	2	0	5.333	1.222	0.229	0.564808	0.659903	0.536368	65.17	91.02	3.66	39.7	211.8	48.5	67.29		60.18	68620.1		418499	148084	274099					1.07436e+06			387913	156311	40158.3		3959.08
FALSE	High	Master Protein	P08240-1	signal recognition particle receptor subunit alpha [OS=Homo sapiens]	0	9.825	6	2	5	2	1	638	69.8	8.95	13.4	2	0	0.943	0.01	0.01	0.955899	4.70903e-17	3.12297e-17	157.1			187.5	112.5			108.36						388908	641572		84917
FALSE	High	Master Protein	O43809	Cleavage and polyadenylation specificity factor subunit 5 [OS=Homo sapiens]	0	9.809	19	3	3	3	1	227	26.2	8.82	8.99	3	0	0.01	0.599	100	2.54729e-17	0.908398	3.12297e-17		18.14		187.6		112.4	45.62						140886	72165.8								60413.3
FALSE	High	Master Protein	P62875	DNA-directed RNA polymerases I, II, and III subunit RPABC5 [OS=Homo sapiens]	0	9.773	30	2	5	2	1	67	7.6	7.77	12.57	2	0	0.311	0.369	0.741	0.256835	0.937136	0.844964	4.09	12.23	39.68	125.4	24.2	150.4	40.49		115.26	695476		1.09613e+06	380907	976491			159099					3.09409e+06	315417	407012		10369.6
FALSE	High	Master Protein	P02774-3	Isoform 3 of Vitamin D-binding protein [OS=Homo sapiens]	0	9.761	7	4	7	4	1	493	55.1	5.74	13.56	4	0	20.911	27.004	2.553	0.0835179	1.23291e-05	0.0945456	130.31	127	107.86	3.8	70.6	225.6	123.99	18.01	60.72	49568	732277		237193	33304.1		2.03521e+06	2.38991e+06		1.6595e+06		6.49969e+06	2.34914e+06	9.9461e+06	29008.5	2625.95
FALSE	High	Master Protein	Q9UKU9	angiopoietin-related protein 2 [OS=Homo sapiens]	0	9.752	11	3	8	3	1	493	57.1	7.53	19.18	3	0	5.248	1.631	0.325	0.590917	0.442346	0.795911	78.69	75.06	3.7	26.5	207.6	65.9	47.07		33.64	63377.8			133099	62218.7			496232					200783	123619	37090.4
FALSE	High	Master Protein	O43776	Asparagine--tRNA ligase, cytoplasmic [OS=Homo sapiens]	0	9.698	5	3	7	3	1	548	62.9	6.25	17.1	3	0	93.488	0.259	0.01	2.93645e-06	0.842328	3.12297e-17	138.49	5.89	0.01	43.2	242.9	13.9	68.08	139.31	39.27	450170	860436	229988	1.77909e+06	1.30095e+06	5.58462e+07				419503		364937	156751	276600	263452	3085.53	2175.73
FALSE	High	Master Protein	Q12846	Syntaxin-4 [OS=Homo sapiens]	0	9.682	10	2	7	2	1	297	34.2	6.28	18.56	2	0	2.449	0.764	0.29	0.624399	0.863184	0.711809	92.27	23.37	5.14	68.5	171	60.5	41.91	49.21	27.66	435221			923659	515614	1.28598e+06		2.10556e+06		755325			373238	554726	254703
FALSE	High	Master Protein	P61225	ras-related protein Rap-2b [OS=Homo sapiens]	0	9.601	26	2	4	2	1	183	20.5	4.81	11.57	2	0	0.01	0.01		2.54729e-17	4.70903e-17					300										204478
FALSE	High	Master Protein	O15400	Syntaxin-7 [OS=Homo sapiens]	0	9.553	15	3	7	3	1	261	29.8	5.55	9.29	3	0	3.658	0.609	0.167	0.572356	0.906459	0.316801	79.97	21.83	2.53	64.9	201.5	33.6	53.21	21.34	82.44	235659			361580	110515		851372	628151					62522.1	237284	137914
FALSE	High	Master Protein	Q9H7Z7	Prostaglandin E synthase 2 [OS=Homo sapiens]	0	9.552	8	2	4	2	1	377	41.9	9.16	10.89	2	0	0.01	0.01		2.54729e-17	4.70903e-17					300			51.62						151468	325625
FALSE	High	Master Protein	O14602	Eukaryotic translation initiation factor 1A, Y-chromosomal [OS=Homo sapiens]	0	9.535	28	2	5	2	1	144	16.4	5.24	15.29	2	0	0.356	0.208	1.288	0.310715	0.777552	0.440056	4.08	4.64	289.47	165.4	58.8	75.8	112.21		125.87		3.38709e+06		571151	469171			203142				1.08504e+06	63118.7			12146.1
FALSE	High	Master Protein	P61019-1	Ras-related protein Rab-2A [OS=Homo sapiens]	0	9.494	19	3	4	3	1	212	23.5	6.54	9.43	3	0	2.676	0.522	0.25	0.72374	0.943009	0.60033	16.75	15.94	4.76	110.5	151.6	37.9	60.86		64.6	161973			549601	272686			374027					57090.4	153099	94790.8
FALSE	High	Master Protein	P09601	heme oxygenase 1 [OS=Homo sapiens]	0	9.475	15	3	5	3	1	288	32.8	8.25	13.43	3	0	8.441	0.58	0.068	0.27177	0.92922	0.0259325	0	4.03	0.06	19.5	256.1	24.4	113.19		34.7				391988	43455.6				1.7151e+06				127074	209706
FALSE	High	Master Protein	Q13033	Striatin-3 [OS=Homo sapiens]	0	9.452	6	3	5	3	1	797	87.2	5.36	12.12	3	0	0.083	0.157	1.62	0.00550311	0.620724	0.293776	0.29	0.94	16.96	245.3	20.4	34.3	26.83		21.04	1.89657e+06	2.34795e+06	3.24978e+06	2.66768e+06	1.64924e+06			195562					381393	282591	1.10992e+06	8419.77	30743.5
FALSE	High	Master Protein	Q8NC51-1	Plasminogen activator inhibitor 1 RNA-binding protein [OS=Homo sapiens]	0	9.441	7	1	3	1	1	408	44.9	8.65	11.35	1	0	0.01	0.01		2.54729e-17	4.70903e-17					300			102.01				1.00516e+06			162747											3604.49
FALSE	High	Master Protein	P61604	10 kDa heat shock protein, mitochondrial [OS=Homo sapiens]	0	9.44	45	4	7	4	1	102	10.9	8.92	14.13	4	0	1.302	0.339	0.222	0.960649	0.925995	0.511539	146.57	16.41	6.84	24.2	252.9	22.9	197.98	64.94	149.19	223636	5.01428e+07	4.52633e+06	305122	162592	4.52592e+06		291154	2.77655e+06	3.65979e+06		3.42886e+06	64634.4	288796	130878	179813	42819.9
FALSE	High	Master Protein	O60716-1	Catenin delta-1 [OS=Homo sapiens]	0	9.414	4	3	6	3	1	968	108.1	6.23	7.77	3	0	2.61	0.684	0.627	0.710063	0.891818	0.914773	55.13	29.34	35.49	101.5	106.7	91.8	49.78	64.87	43.22	346192		167000	457186	647451	573634	418154	107015				359832	152109	392108	202601		1579.85
FALSE	High	Master Protein	P10619	lysosomal protective protein [OS=Homo sapiens]	0	9.404	8	3	8	3	1	480	54.4	6.61	11.69	3	0	4.433	2.885	0.442	0.528855	0.240528	0.945877	59.54	64.18	18.2	56.8	139.4	103.8	54.51	69.05	103.06	92886.8			337068	252328				1.05717e+06	363507			182869	1.16532e+06	54359.9
FALSE	High	Master Protein	Q765P7	MTSS1-like protein [OS=Homo sapiens]	0	9.396	9	3	4	3	1	747	79.9	7.47	6.99	3	0	0.01	0.01		2.54729e-17	4.70903e-17					300			78.25			419874			127775	114301										245722
FALSE	High	Master Protein	O95747	Serine/threonine-protein kinase OSR1 [OS=Homo sapiens]	0	9.345	12	3	4	3	1	527	58	6.43	10.67	3	0	1.413	0.142	0.101	0.864035	0.543181	0.0907815	26.32	0.9	0.54	122.8	161	16.2	52.36		47.67	592074			180782	407460					534222			76463.6	37908.5	346498
FALSE	High	Master Protein	Q8N6Y2-1	Leucine-rich repeat-containing protein 17 [OS=Homo sapiens]	0	9.323	6	3	4	3	1	441	51.8	8.24	11.31	3	0	100	1.991	0.013	2.54729e-17	0.311582	7.05937e-06	41.93	101.53	0	5.3	289.2	5.5	80.4		119.35	45420.6			396314	213165	1.16269e+07							765831	64818.5	26581.4
FALSE	High	Master Protein	O00469-2	Isoform 2 of Procollagen-lysine,2-oxoglutarate 5-dioxygenase 2 [OS=Homo sapiens]	0	9.314	7	3	4	3	1	758	87	6.71	8.2	3	0		1.678	0.775		0.537091	0.81842		196.34	63.71	26.3	79.8	193.9	110.91	94.71	32.07	262780				31771.3		622668	123170					847707	534290	153786
FALSE	High	Master Protein	Q15056-1	Eukaryotic translation initiation factor 4H [OS=Homo sapiens]	0	9.279	30	3	3	3	1	248	27.4	7.23	9.39	3	0	12.285	0.648	0.059	0.191347	0.891818	0.0153792	44.35	19.09	0.09	52	231.3	16.7	134.07		3.12			3.25613e+06	125061	463745					2.06315e+06			152707	146108			30803.6
FALSE	High	Master Protein	Q12874	splicing factor 3a subunit 3 [OS=Homo sapiens]	0	9.267	14	3	5	3	1	501	58.8	5.38	13.35	3	0	0.277	0.142	0.511	0.199034	0.566695	1	0	4.66	60.07	106	168.7	25.3	153.96		136.01	517534		7.41066e+06		82620.5			824020				1.43137e+06	115501	123691	302875		70106.2
FALSE	High	Master Protein	O00429-6	Isoform 6 of Dynamin-1-like protein [OS=Homo sapiens]	0	9.236	4	3	5	3	1	749	83.3	7.08	11.32	3	0	1.2	0.378		0.990929	0.931728		0	4.32		128.9	111.4	59.6	25			497915			501797	752814		433705						232073		291393
FALSE	High	Master Protein	P07305	Histone H1.0 [OS=Homo sapiens]	0	9.197	14	2	2	2	1	194	20.9	10.84	5.1	2	0	0.01	0.01		2.54729e-17	4.70903e-17					300									209488
FALSE	High	Master Protein	P01780	Immunoglobulin heavy variable 3-7 [OS=Homo sapiens]	0	9.173	32	2	3	1	1	117	12.9	6.57	8.9	2	1	0.01	0.01		2.54729e-17	4.70903e-17					300						1.37106e+06														802378
FALSE	High	Master Protein	Q9UMR2-1	ATP-dependent RNA helicase DDX19B [OS=Homo sapiens]	0	9.16	6	2	6	2	1	479	53.9	6.3	6.19	2	0	0.01	0.142	100	2.54729e-17	0.555266	3.12297e-17		1.06		282.3		17.7	62.97			118932			364076	552266									22854.8	69602
FALSE	High	Master Protein	P22234	multifunctional protein ADE2 [OS=Homo sapiens]	0	9.127	11	3	4	3	1	425	47	7.23	10.17	3	0	0.01	0.225	100	2.54729e-17	0.802807	3.12297e-17		4.63		217.5		82.5	102.49		118.77	56498			262824	793392								337628	29388.2	33064.2
FALSE	High	Master Protein	P14174	Macrophage Migration inhibitory factor [OS=Homo sapiens]	0	9.119	32	3	4	3	1	115	12.5	7.88	9.22	3	0	0.676	0.666	0.802	0.763928	0.864346	0.796257	50.51	18.89	65.78	127.8	98.9	73.3	74.69	27.42	51.05		463477		2.31701e+06	3.65337e+06			1.20616e+06	2.13364e+06	1.793e+06	1.03144e+06	537219	2.05649e+06	1.71395e+06		1662.03
FALSE	High	Master Protein	Q6Y7W6-3	Isoform 2 of GRB10-interacting GYF protein 2 [OS=Homo sapiens]	0	9.102	3	2	3	2	1	1320	152.3	5.63	9.1	2	0	0.01	0.01		2.54729e-17	4.70903e-17					300			21.05			259827			398086	359953										152058
FALSE	High	Master Protein	Q8N3L3	Beta-taxilin [OS=Homo sapiens]	0	9.093	8	3	3	3	1	684	76.5	4.93	7.11	3	0	0.01	0.01		2.54729e-17	4.70903e-17					300			5.79						846879	780207
FALSE	High	Master Protein	P20648	Potassium-transporting ATPase alpha chain 1 [OS=Homo sapiens]	0	9.091	5	2	6	1	1	1035	114	5.81	13.99	2	0
FALSE	High	Master Protein	O43815	striatin [OS=Homo sapiens]	0	9.081	9	3	4	3	1	780	86.1	5.27	8.91	3	0	0.01	0.01		2.54729e-17	4.70903e-17					300			9.83						185859	213613
FALSE	High	Master Protein	O00264	Membrane-associated progesterone receptor component 1 [OS=Homo sapiens]	0	9.025	16	1	6	1	1	195	21.7	4.7	15.59	1	0
FALSE	High	Master Protein	Q04446	1,4-alpha-glucan-branching enzyme [OS=Homo sapiens]	0	9.013	8	4	4	4	1	702	80.4	6.32	7.95	4	0	0.634	0.483	0.846	0.636031	0.990482	0.758647	20.15	8.48	43.78	157.7	100.4	41.9	39.02	64.21	85.46		668473		1.10995e+06	534977	1.17402e+06	425455	458257	421979	280289		356941	33741.3	177749		2397.15
FALSE	High	Master Protein	P09012	U1 SMALL NUCLEAR RIBONUCLEOPROTEIN A [OS=Homo sapiens]	0	8.993	7	1	4	1	1	282	31.3	9.83	7.11	1	0	0.01	0.01		2.54729e-17	4.70903e-17					300								6.78258e+06														64164.5
FALSE	High	Master Protein	Q9Y316-3	Isoform 3 of Protein MEMO1 [OS=Homo sapiens]	0	8.97	11	2	2	2	1	300	34.3	7.31	5.81	2	0	0.01	0.579	100	2.54729e-17	0.937136	3.12297e-17		27		216.2		83.8	7.62		91.99	379090				422260								336777	71330	221854
FALSE	High	Master Protein	P61020	Ras-related protein Rab-5B [OS=Homo sapiens]	0	8.969	12	2	6	1	1	215	23.7	8.13	11.79	2	0	0.01	0.353	100	2.54729e-17	0.931358	3.12297e-17		5.62		219.7		80.3	11.4		44.52	732936			678779	846907								193464	371238	428934
FALSE	High	Master Protein	P55735-3	Isoform 3 of Protein SEC13 homolog [OS=Homo sapiens]	0	8.963	13	3	6	3	1	368	40.7	5.85	16	3	0	1.084	0.495	0.456	0.908925	0.986134	0.95458	52.82	10.51	6.44	102.7	135.5	61.8	85.66		28.85	57181.6			762510	415486					547897			307558	203349	33464.2
FALSE	High	Master Protein	Q13144	Translation initiation factor eIF-2B subunit epsilon [OS=Homo sapiens]	0	8.929	3	1	3	1	1	721	80.3	5.08	7.38	1	0
FALSE	High	Master Protein	Q13526	peptidyl-prolyl cis-trans isomerase NIMA-interacting 1 [OS=Homo sapiens]	0	8.924	13	2	3	2	1	163	18.2	8.82	7.52	2	0	0.01	0.01		2.54729e-17	4.70903e-17					300			28.21						232074	347730
FALSE	High	Master Protein	P28838	cytosol aminopeptidase [OS=Homo sapiens]	0	8.91	8	3	4	3	1	519	56.1	7.93	9.21	3	0	0.01	0.618	100	2.54729e-17	0.923959	3.12297e-17		30.34		178.8		121.2	51.65		50.04	181128	775331		428168	513403								219426	459730	106001	2780.34
FALSE	High	Master Protein	Q8IXJ6-2	Isoform 2 of NAD-dependent protein deacetylase sirtuin-2 [OS=Homo sapiens]	0	8.85	13	3	4	3	1	352	39.5	6.44	11.35	3	0	0.01	0.01		2.54729e-17	4.70903e-17					300			52.19			91434.8			66880.7	178351										53510.1
FALSE	High	Master Protein	Q96B97-1	SH3 domain-containing kinase-binding protein 1 [OS=Homo sapiens]	0	8.85	3	1	3	1	1	665	73.1	6.62	8.26	1	0	0.01	0.01		2.54729e-17	4.70903e-17					300			32.42						64107.1	40194.2
FALSE	High	Master Protein	P25788-1	Proteasome subunit alpha type-3 [OS=Homo sapiens]	0	8.821	9	3	4	3	1	255	28.4	5.33	9.78	3	0	2.853	1.982	0.679	0.709088	0.396397	0.888709	131.37	109.78	49.13	38.4	130.9	130.7	180.86	39.58	83.33	120652	1.40245e+07		633947	335117		1.81533e+06	1.40238e+06	614808	1.76063e+06			797388	3.08512e+06	70608.9	50291.9
FALSE	High	Master Protein	P09668	Pro-cathepsin H [OS=Homo sapiens]	0	8.814	15	2	5	2	1	335	37.4	8.07	10.92	2	0	0.01	0.01		2.54729e-17	4.70903e-17					300										141287
FALSE	High	Master Protein	O75351	Vacuolar protein sorting-associated protein 4B [OS=Homo sapiens]	0	8.813	8	3	4	2	1	444	49.3	7.23	7.29	3	1	0.01	0.272	100	2.54729e-17	0.876091	3.12297e-17		3.37		250		50	40.12		19.74	1.5134e+06			1.07277e+06	648310								186477	246965	885683
FALSE	High	Master Protein	P17655-1	Calpain-2 catalytic subunit [OS=Homo sapiens]	0	8.806	6	2	6	2	1	700	79.9	4.98	16.53	2	0	0.01	3.505	100	2.54729e-17	0.127975	3.12297e-17		0		66.6		233.4				289020										1.01304e+06				169142
FALSE	High	Master Protein	P83881	60S ribosomal protein L36a [OS=Homo sapiens]	0	8.728	21	3	12	3	1	106	12.4	10.58	23.68	3	0	0.268	0.465	1.741	0.208209	0.944753	0.249485	5.34	13.6	72.69	184.3	40.7	75	57.77	119.97	60.03	6.36413e+06	538299	3.18387e+06	5.32605e+06	6.56187e+06			6.44789e+06	510680	1.17563e+06			1.37651e+06	3.40718e+06	3.72446e+06	1930.34	30120
FALSE	High	Master Protein	Q8WWI1	LIM domain only protein 7 [OS=Homo sapiens]	0	8.696	2	2	5	2	1	1683	192.6	8.09	10.64	2	0	0.01	0.363	100	2.54729e-17	0.931358	3.12297e-17		5.9		220.1		79.9	40.9						579158	319324									156024
FALSE	High	Master Protein	P00742	Coagulation factor X [OS=Homo sapiens]	0	8.68	5	2	5	2	1	488	54.7	5.94	14.07	2	0	4.795	3.806	1.331	0.344836	0.0442238	0.41886	123.25	39.58	65.86	15.9	119.8	164.4	77.67	90.4	81.55				537191	156319			4.65793e+06		1.02506e+06			1.5538e+06	5.787e+06
FALSE	High	Master Protein	P46379-3	Isoform 3 of Large proline-rich protein BAG6 [OS=Homo sapiens]	0	8.662	2	1	5	1	1	1162	122.3	5.69	14.87	1	0	0.01	0.01		2.54729e-17	4.70903e-17					300			36.29						262644	443999
FALSE	High	Master Protein	Q9UN37	Vacuolar protein sorting-associated protein 4A [OS=Homo sapiens]	0	8.66	9	3	5	2	1	437	48.9	7.8	10.07	3	0	3.229	0.255		0.418189	0.825949		166.5	2.8		74.5	212.4	13	63.93		40.59	707219			215979	305012				869470				71675	39707.1	413883
FALSE	High	Master Protein	Q16543	Hsp90 co-chaperone Cdc37 [OS=Homo sapiens]	0	8.653	19	4	4	4	1	378	44.4	5.25	8.29	4	0	0.01	0.557	100	2.54729e-17	0.939944	3.12297e-17		24.73		257.5		42.5	63.31		116.67	130906			675740	650036								33191.1	346063	76609.9
FALSE	High	Master Protein	Q8WXF1	Paraspeckle component 1 [OS=Homo sapiens]	0	8.629	4	1	4	1	1	523	58.7	6.67	12.72	1	0	0.01	0.305	100	2.54729e-17	0.892254	3.12297e-17		7.12		247.7		52.3	68.94		84.6	62670.1			351504	214513								90232.1	22685.7	36676.2
FALSE	High	Master Protein	O75348	V-type proton ATPase subunit G 1 [OS=Homo sapiens]	0	8.604	19	1	7	1	1	118	13.7	8.79	22.72	1	0	0.68	0.337	0.496	0.742579	0.918515	0.996192	29.1	7.15	11.46	148.8	101.1	50.1	57.72		47.92	1.27545e+06	3.57729e+06	2.54058e+06	1.46147e+06	812752			993475				863897	337431	492423	746427	12828.2	24034.4
FALSE	High	Master Protein	Q3KQV9	UDP-N-acetylhexosamine pyrophosphorylase-like protein 1 [OS=Homo sapiens]	0	8.598	6	2	4	2	1	507	57	6.32	9.97	2	0	0.01	0.01		2.54729e-17	4.70903e-17					300			48.03			680656			228167	604492										398338
FALSE	High	Master Protein	Q04695	Keratin, type I cytoskeletal 17 [OS=Homo sapiens]	0	8.589	9	4	6	2	1	432	48.1	5.02	11.47	4	0	15.915	2.538	0.159	0.152861	0.247734	0.28687	260.52	260.52	0	41.2	154.4	104.4	122.91	137.73			1.86539e+06			130627		1.6098e+07	213072				1.25271e+06				6689.32
FALSE	High	Master Protein	Q9Y2T2	ap-3 complex subunit mu-1 [OS=Homo sapiens]	0	8.58	10	2	4	2	1	418	46.9	6.93	9.27	2	0	0.01	0.291	100	2.54729e-17	0.882217	3.12297e-17		2.97		212.1		87.9	32.44		12.02	226832			237809	392619								107368	90551.6	132748
FALSE	High	Master Protein	Q8N668	COMM domain-containing protein 1 [OS=Homo sapiens]	0	8.574	19	2	4	2	1	190	21.2	6.2	9.35	2	0	1.321	0.01	0.01	0.974699	4.70903e-17	3.12297e-17	0			115.6	184.4		72.09			439689			51823.8	364242					581022					257318
FALSE	High	Master Protein	P05997	Collagen alpha-2(V) chain [OS=Homo sapiens]	0	8.552	1	1	4	1	1	1499	144.8	6.46	7.27	1	0	0.189	0.351	2.328	0.0990146	0.929576	0.122538	1.34	12.43	114.38	202.8	41.3	55.9		34.03	100.45		7.00319e+06					1.57528e+06	770748		1.42558e+06		7.95444e+06	1.92852e+06	1.19458e+06		25113.5
FALSE	High	Master Protein	Q99747	Gamma-soluble NSF attachment protein [OS=Homo sapiens]	0	8.546	11	2	2	2	1	312	34.7	5.41	5	2	0	0.01	0.275	100	2.54729e-17	0.867509	3.12297e-17		5.49		235.3		64.7	91.72			15121.7			161378	316602								44342.5		8849.64
FALSE	High	Master Protein	P13693	Translationally-controlled tumor protein [OS=Homo sapiens]	0	8.541	33	3	6	3	1	172	19.6	4.93	16.32	3	0	0.01	0.703	100	2.54729e-17	0.891818	3.12297e-17		24.42		157.8		142.2	79.36		64.66	98310.6		605583	636090	1.42813e+06								341135	915823	57534		5728.93
FALSE	High	Master Protein	P49711-1	Transcriptional repressor CTCF [OS=Homo sapiens]	0	8.527	2	1	4	1	1	727	82.7	6.96	13.08	1	0	0.01	0.3	100	2.54729e-17	0.892254	3.12297e-17		3.57		230.8		69.2	97.98			206108		834779	182986	131696									58225.3	120620		7897.17
FALSE	High	Master Protein	P40939	Trifunctional enzyme subunit alpha, mitochondrial [OS=Homo sapiens]	0	8.523	8	3	4	3	1	763	82.9	9.04	13.04	3	0	0.01	0.01		2.54729e-17	4.70903e-17					300			47.13			228316			104548	301872										133617
FALSE	High	Master Protein	P42345	Serine/threonine-protein kinase mTOR [OS=Homo sapiens]	0	8.51	1	1	2	1	1	2549	288.7	7.17	9.45	1	0	0.01	0.01		2.54729e-17	4.70903e-17					300			11.45			409234			325142	367108										239495
FALSE	High	Master Protein	Q9H6X2	Anthrax toxin receptor 1 [OS=Homo sapiens]	0	8.506	4	2	2	2	1	564	62.7	7.61	5.56	2	0	0.01	0.716	100	2.54729e-17	0.860035	3.12297e-17		68		174.8		125.2	37.43		107.6				148593	255561								51435	378738
FALSE	High	Master Protein	P61916	Epididymal secretory protein E1 [OS=Homo sapiens]	0	8.496	23	3	5	3	1	151	16.6	7.65	12.77	3	0	0.95	0.107	0.192	0.759839	0.38883	0.405619	98.09	1.36	3.49	141.5	132.1	26.4	163.13	50.43	95.04	87102.3	7.87338e+06		690947	499936		950929	548925		342018			48557.6	247531	50974.6	28234
FALSE	High	Master Protein	Q14161-1	ARF GTPase-activating protein GIT2 [OS=Homo sapiens]	0	8.484	5	2	5	2	1	759	84.5	7.23	10.45	2	0	0.01	0.051	100	2.54729e-17	0.126899	3.12297e-17		0.09		285.5		14.5	28.76			613732		724302	428700	395919									26058.3	359173		6852.03
FALSE	High	Master Protein	P56537	eukaryotic translation initiation factor 6 [OS=Homo sapiens]	0	8.483	6	1	3	1	1	245	26.6	4.68	8.74	1	0	0.01	0.468	100	2.54729e-17	0.978732	3.12297e-17		4.03		204.4		95.6	3.51		17.82				117203	111527								47143.8	60741.8
FALSE	High	Master Protein	Q9H7B2	Ribosome production factor 2 homolog [OS=Homo sapiens]	0	8.477	11	2	3	2	1	306	35.6	9.99	4.88	2	0	0.01	0.204	100	2.54729e-17	0.774543	3.12297e-17		0.12		272.1		27.9	15.45		71.87				376311	468624								24546.5	75272.7
FALSE	High	Master Protein	P35606	Coatomer subunit beta' [OS=Homo sapiens]	0	8.454	5	2	5	2	1	906	102.4	5.27	14.37	2	0	0.01	0.732	100	2.54729e-17	0.87652	3.12297e-17		10.69		164.7		135.3	11.46		28.68				543027	638823								393749	594046
FALSE	High	Master Protein	O95865	N(G),N(G)-dimethylarginine dimethylaminohydrolase 2 [OS=Homo sapiens]	0	8.397	12	2	4	2	1	285	29.6	6.01	10.79	2	0	9.694	1.179	0.116	0.143343	0.704036	0.133392	25.36	38.55	0.52	36.4	206.1	57.5	33	0.94	32.71	238720		337191	454973	531140	2.23359e+06		2.20398e+06					488656	782724	139705		3189.89
FALSE	High	Master Protein	O75128-5	Isoform 5 of Protein cordon-bleu [OS=Homo sapiens]	0	8.378	10	3	3	3	1	379	41.6	9.83	7.24	3	0	0.01	0.01		2.54729e-17	4.70903e-17					300			21.64						499960	367271
FALSE	High	Master Protein	Q96GQ7	Probable ATP-dependent RNA helicase DDX27 [OS=Homo sapiens]	0	8.373	5	3	3	3	1	796	89.8	9.28	7.76	3	0	0.01	0.01		2.54729e-17	4.70903e-17					300			57.83						346219	145249
FALSE	High	Master Protein	Q02880	DNA topoisomerase 2-beta [OS=Homo sapiens]	0	8.355	2	2	3	2	1	1626	183.2	8	7.68	2	0	0.01	0.232	100	2.54729e-17	0.802807	3.12297e-17		0.1		243.5		56.5	1.68						195180	190589									44751.6
FALSE	High	Master Protein	Q9H223	EH domain-containing protein 4 [OS=Homo sapiens]	0	8.347	9	3	7	3	1	541	61.1	6.76	11.66	3	0	0.975	0.263	0.328	0.830197	0.845755	0.799761	45.77	2.07	1.86	158.9	102.5	38.7	68.09		35.47	98903.4			633297	480612			309982					90605.2	151277	57880.9
FALSE	High	Master Protein	Q99436	Proteasome subunit beta type-7 [OS=Homo sapiens]	0	8.338	17	3	9	3	1	277	29.9	7.68	19.69	3	0	3.667	1.977	0.562	0.295244	0.22572	0.965134	104.29	106.49	26.45	47.7	137.9	114.4	142.84	61.01	58.65	861998		8.98579e+06	875290	715276		1.20506e+06	2.51075e+06		4.53529e+06			1.33987e+06	3.23847e+06	504464		85007.3
FALSE	High	Master Protein	P61221	ATP-binding cassette sub-family E member 1 [OS=Homo sapiens]	0.001	8.298	5	2	4	2	1	599	67.3	8.34	9.92	2	0	0.456	0.264	0.578	0.408941	0.844375	0.954315	10.14	3.36	4.27	174.4	79.6	46	85.05		12.13	31208.3			484918	721866					221304			139470	117433	18263.9
FALSE	High	Master Protein	P13674-1	prolyl 4-hydroxylase subunit alpha-1 [OS=Homo sapiens]	0.001	8.294	8	3	3	3	1	534	61	6.01	7.8	3	0	0.01	2.276	100	2.54729e-17	0.359389	3.12297e-17		61.5		78.4		221.6	68.81		22.93				106969	309698								436616	605640
FALSE	High	Master Protein	Q15075	Early endosome antigen 1 [OS=Homo sapiens]	0.001	8.246	2	2	5	2	1	1411	162.4	5.68	11.52	2	0	1.3	0.168	0.129	0.918865	0.671649	0.176158	87.25	2.45	0.01	121.6	158	20.4	74.67		0.56		951867		391686	209991					509063			65917.9	65394.1		3413.4
FALSE	High	Master Protein	Q9BR39-1	Junctophilin-2 [OS=Homo sapiens]	0.001	8.243	5	2	3	2	1	696	74.2	8.72	8.83	2	0	0.01	0.237	100	2.54729e-17	0.802807	3.12297e-17		1.24		244.2		55.8	4.83						216687	202365								47879.8
FALSE	High	Master Protein	Q06033-1	Inter-alpha-trypsin inhibitor heavy chain H3 [OS=Homo sapiens]	0.001	8.229	3	3	7	3	1	890	99.8	5.74	14.88	3	0	3.076	6.535	1.791	0.432125	0.00753788	0.236138	128.25	109.51	129.66	42.5	91.9	165.6	67.87	117.8	116.93	387986	1.17332e+06		1.68692e+06	434343	7.18181e+06	469477	1.3156e+07	893493	1.54528e+06		1.97854e+06	2.78297e+06	1.71718e+07	227060	4207.55
FALSE	High	Master Protein	P49321-3	Isoform 3 of Nuclear autoantigenic sperm protein [OS=Homo sapiens]	0.001	8.215	4	1	4	1	1	790	86.2	4.35	6.27	1	0	0.01	0.01		2.54729e-17	4.70903e-17					300								4.32091e+06														40876.6
FALSE	High	Master Protein	P62899-2	Isoform 2 of 60S ribosomal protein L31 [OS=Homo sapiens]	0.001	8.214	24	2	6	2	1	128	14.6	10.8	12.82	2	0	0.48	0.495	1.067	0.550372	0.931728	0.58881	17.45	8.84	76.91	154.4	69.2	76.4	26.98	109.46	21.67	2.05146e+06	2.44244e+06	2.69829e+06	4.0245e+06	2612710	7.01834e+06	856547	2.51693e+06	1.17177e+06	612646		1.29265e+06	914115	1.4165e+06	1.20057e+06	8758.6	25526.3
FALSE	High	Master Protein	Q68BL7-1	Olfactomedin-like protein 2A [OS=Homo sapiens]	0.001	8.211	4	2	2	2	1	652	73	7.81	5.31	2	0	0.01	0.688	100	2.54729e-17	0.867509	3.12297e-17		35.3		177.7		122.3	81.58		46.31				273537	73406								137015	69411.2
FALSE	High	Master Protein	Q9Y666	Solute carrier family 12 member 7 [OS=Homo sapiens]	0.001	8.137	3	2	2	2	1	1083	119	6.71	5.75	2	0	0.01	0.01		2.54729e-17	4.70903e-17					300			26.84						214813	146275
FALSE	High	Master Protein	Q9UBI6	guanine nucleotide-binding protein g(i)/g(s)/g(o) subunit gamma-12 [OS=Homo sapiens]	0.001	8.135	57	3	5	3	1	72	8	8.97	13.03	3	0	2.128	2.072	1.239	0.699576	0.373824	0.469455	77.89	47.44	56.63	48.7	93.3	158	18.3	65.58	68.55	455560			521377	359294		1.87064e+06	469182	1.52774e+06	498117		2.86098e+06	616974	1.47691e+06	266606
FALSE	High	Master Protein	O00622	Protein CYR61 [OS=Homo sapiens]	0.001	8.108	11	3	3	3	1	381	42	8.21	4.64	3	0	4.321	4.177	0.995	0.500122	0.111233	0.635591	48.42	62.26	51.33	36.4	92.1	171.5	44.11	79.18	64.07		839805		400504	429864			811839	1.08803e+06	3.32762e+06		4.18456e+06	1.13403e+06	2.026e+06		3011.55
FALSE	High	Master Protein	P54819	Adenylate kinase 2, mitochondrial [OS=Homo sapiens]	0.001	8.066	11	1	1	1	1	239	26.5	7.81	3.47	1	0	0.01	0.345	100	2.54729e-17	0.930737	3.12297e-17		10.81		225.8		74.2	82.99		59.92	35718.5			117839	263578								60807.3	24615.9	20903.4
FALSE	High	Master Protein	Q9C0H2-1	Protein tweety homolog 3 [OS=Homo sapiens]	0.001	8.028	3	1	2	1	1	523	57.5	5.39	5.95	1	0	0.01	0.01		2.54729e-17	4.70903e-17					300			8.91			1.50492e+06		1.32652e+06												880718		12549.1
FALSE	High	Master Protein	O15144	Actin-related protein 2/3 complex subunit 2 [OS=Homo sapiens]	0.001	8	14	2	3	2	1	300	34.3	7.36	8.97	2	0	1.345	0.685	0.525	0.832699	0.844936	0.999175	60.83	31.06	17.68	98.3	132.3	69.4	49		56.23	837289			1.4198e+06	524611	1.12654e+06							388036	900275	490004
FALSE	High	Master Protein	Q9BUT1-1	3-hydroxybutyrate dehydrogenase type 2 [OS=Homo sapiens]	0.001	7.992	12	1	3	1	1	245	26.7	7.65	7.63	1	0
FALSE	High	Master Protein	Q5T4S7-2	Isoform 2 of E3 ubiquitin-protein ligase UBR4 [OS=Homo sapiens]	0.001	7.95	1	3	3	3	1	5204	575.6	6.01	6.6	3	0	0.01	0.339	100	2.54729e-17	0.931358	3.12297e-17		3.08		243.2		56.8	80.78		65.86	35678.7			280532	439847								39600.4	108625	20880.1
FALSE	High	Master Protein	Q8TDX7-1	Serine/threonine-protein kinase Nek7 [OS=Homo sapiens]	0.001	7.918	13	2	3	2	1	302	34.5	8.25	5.24	2	0	0.01	0.532	100	2.54729e-17	0.937136	3.12297e-17		21.19		195.9		104.1	42.75		80.4				126150	235449								48052.2	174668
FALSE	High	Master Protein	P36871-1	Phosphoglucomutase-1 [OS=Homo sapiens]	0.001	7.89	10	3	3	3	1	562	61.4	6.76	9.11	3	0	0.01	0.052	100	2.54729e-17	0.115005	3.12297e-17		0		231.3		68.7	133.57			363475		2.05843e+06		25112.5								107934		212715		19473.2
FALSE	High	Master Protein	P49458	Signal recognition particle 9 kDa protein [OS=Homo sapiens]	0.001	7.868	34	4	5	4	1	86	10.1	7.97	9.27	4	0	15.951	0.01	0.01	0.0935055	4.70903e-17	3.12297e-17	402.87			18.6	281.4		125.25			2.1695e+06		4.47804e+06	36568.3	62031.2	5.55357e+06									1.26965e+06		42363.2
FALSE	High	Master Protein	Q9HD42-1	Charged multivesicular body protein 1a [OS=Homo sapiens]	0.001	7.864	15	3	6	3	1	196	21.7	8.06	14.11	3	0	0.72	0.244	0.553	0.799397	0.814831	0.973525	33.48	3.94	20.55	156.7	87.6	55.7	63.69	51.45	13.18	622935		371353	1.7485e+06	1.61595e+06	570518	551715	716611		128725			324868	391672	364558		3513.07
FALSE	High	Master Protein	P51153	Ras-related protein Rab-13 [OS=Homo sapiens]	0.001	7.825	15	2	2	1	1	203	22.8	9.19	5.18	2	0	13.273	1.719	0.13	0.215689	0.39815	0.178174	102.71	99.06	0.31	18.8	249	32.3	91.53		17.32	52202.6			99406.9	323571					1.31947e+06			193293	151120	30550.4
FALSE	High	Master Protein	O43678	NADH dehydrogenase [ubiquinone] 1 alpha subcomplex subunit 2 [OS=Homo sapiens]	0.001	7.822	31	1	3	1	1	99	10.9	9.57	7.02	1	0
FALSE	High	Master Protein	P07954	fumarate hydratase, mitochondrial [OS=Homo sapiens]	0.001	7.803	17	3	3	3	1	510	54.6	8.76	3.78	3	0	0.01	0.01		2.54729e-17	4.70903e-17					300								2.91236e+06														27551.5
FALSE	High	Master Protein	P05141	ADP/ATP translocase 2 [OS=Homo sapiens]	0.001	7.798	19	3	4	2	1	298	32.8	9.69	8.94	3	1	2.492	0.266	0.223	0.631237	0.844936	0.512719	139.59	9.89	5.14	93	143	64	178.94	73.24	85.82	668060		1.38846e+07	134534	393839			789078	2.08264e+06	532134		714208	174742		390967		131351
FALSE	High	Master Protein	O60664-1	Perilipin-3 [OS=Homo sapiens]	0.001	7.74	9	2	7	2	1	434	47	5.44	9.52	2	0	0.01	0.587	100	2.54729e-17	0.913499	3.12297e-17		37.08		241.9		58.1	47.12						191019	95537.4								32437.3
FALSE	High	Master Protein	Q00341-1	Vigilin [OS=Homo sapiens]	0.001	7.696	1	1	3	1	1	1268	141.4	6.87	9.48	1	0	4.105	0.575	0.14	0.357108	0.936246	0.214415	62.12	18.43	0.99	52.8	216.8	30.4	73.27	49.89	62.6				249783	786884				2.63095e+06	1.25883e+06			409853	158343
FALSE	High	Master Protein	P30044-1	Peroxiredoxin-5, mitochondrial [OS=Homo sapiens]	0.001	7.675	29	4	5	4	1	214	22.1	8.7	12.31	4	0	2.529	0.204	0.073	0.424867	0.782095	0.0327509	14.65	1.09	0.08	91.6	192.3	16.1	27.02		32.24	1.18875e+06			857085	704180					1.79968e+06			190635	119850	695690
FALSE	High	Master Protein	P10515	Dihydrolipoyllysine-residue acetyltransferase component of pyruvate dehydrogenase complex, mitochondrial [OS=Homo sapiens]	0.001	7.668	6	2	4	2	1	647	69	7.84	8.87	2	0	1.375	0.182	0.132	0.932881	0.724042	0.187539	18.62	0.61	0	117.4	161.3	21.3	17.62						189540	147540			229891						30383.9
FALSE	High	Master Protein	Q9NP98	Myozenin-1 [OS=Homo sapiens]	0.001	7.665	7	1	3	1	1	299	31.7	8.88	8.41	1	0	0.01	0.01		2.54729e-17	4.70903e-17					300			57.17			99289.3			72624.7	209827										58106.8
FALSE	High	Master Protein	Q9UJZ1	Stomatin-like protein 2, mitochondrial [OS=Homo sapiens]	0.001	7.662	17	2	3	2	1	356	38.5	7.39	4.69	2	0	0.01	0.01	100	2.54729e-17	4.70903e-17	3.12297e-17		0		297.5		2.5						3.34292e+06											27890.6			31624.6
FALSE	High	Master Protein	Q15370-2	Isoform 2 of Elongin-B [OS=Homo sapiens]	0.001	7.636	16	3	5	3	1	161	17.9	6.1	10.87	3	0	0.432	0.373	0.832	0.477738	0.936246	0.774139	19.57	10.79	65.87	192.9	55.3	51.8	40.68		87.55	692798		1.24719e+06	1.18984e+06	498542			260371					118243	502573	405444		11798.7
FALSE	High	Master Protein	P19367-1	Hexokinase-1 [OS=Homo sapiens]	0.001	7.633	2	2	2	2	1	917	102.4	6.8	5.78	2	0
FALSE	High	Master Protein	Q99873	protein arginine N-methyltransferase 1 [OS=Homo sapiens]	0.001	7.616	9	3	5	3	1	361	41.5	5.43	11.76	3	0	3.592	0.409	0.114	0.607406	0.971154	0.12719	48.24	8.07	0	66.8	209.3	23.8	156.94			356246		4.40604e+06	147935	348320				1.10333e+06				125637		208485		41682
FALSE	High	Master Protein	P49915	GMP synthase [glutamine-hydrolyzing] [OS=Homo sapiens]	0.001	7.604	6	3	5	3	1	693	76.7	6.87	10.67	3	0	0.01	0.184	100	2.54729e-17	0.720409	3.12297e-17		0.45		243.2		56.8	51.01			179711			590082	475141								110922		105172
FALSE	High	Master Protein	Q9Y2B0	Protein canopy homolog 2 [OS=Homo sapiens]	0.001	7.576	11	1	2	1	1	182	20.6	4.92	4.87	1	0	0.01	0.01		2.54729e-17	4.70903e-17					300			136.94					3.90007e+06		62761.3												36895.4
FALSE	High	Master Protein	P01111	GTPase NRas [OS=Homo sapiens]	0.001	7.536	14	1	4	1	1	189	21.2	5.17	10.29	1	0	0.01	0.505	100	2.54729e-17	0.931358	3.12297e-17		11.08		195.9		104.1	48.18		29.79	1.20392e+06			479349	662478								284394	436181	704568
FALSE	High	Master Protein	Q15645	Pachytene checkpoint protein 2 homolog [OS=Homo sapiens]	0.001	7.511	4	1	1	1	1	432	48.5	6.09	3.92	1	0	0.01	0.01		2.54729e-17	4.70903e-17					300								1.52673e+06														14443.2
FALSE	High	Master Protein	Q96FZ7	charged multivesicular body protein 6 [OS=Homo sapiens]	0.001	7.484	7	1	3	1	1	201	23.5	5.31	8.13	1	0	0.01	1.007	100	2.54729e-17	0.742192	3.12297e-17		8.56		149.5		150.5	36.82			107629			101753	189296									108409	62987.1
FALSE	High	Master Protein	Q9Y2Q5-2	Isoform 2 of Ragulator complex protein LAMTOR2 [OS=Homo sapiens]	0.001	7.483	13	2	4	2	1	150	15.6	7.77	8.87	2	0	0.446	0.349	0.794	0.503593	0.94567	0.800477	12.24	10.89	28.93	192.7	48	59.3	25.87	59.88	34.32	2.01551e+06			1.23821e+06	1.43393e+06		561829	227572				440995	224868	451029	1.17953e+06
FALSE	High	Master Protein	P41567	eukaryotic translation initiation factor 1 [OS=Homo sapiens]	0.001	7.464	50	3	3	3	1	113	12.7	7.44	7.41	3	0	9.71	0.132		0.195473	0.519993		188.71	0.89		61.2	227.7	11.1	76.27		30.58	72979.2		610184	498059	1.15495e+06	2.04901e+06							124457	80204.1	42709.4		5772.46
FALSE	High	Master Protein	Q9P0L0-2	Isoform 2 of Vesicle-associated membrane protein-associated protein A [OS=Homo sapiens]	0.001	7.413	18	2	3	2	1	294	32.6	8.91	9.55	2	0	0.19	0.892	4.697	0.10517	0.782423	0.0121402	0.42	74.53	101.49	144.1	27.4	128.5	11.19		79.88				717722	841008			147460					365276	1.31359e+06
FALSE	High	Master Protein	P54619-3	Isoform 3 of 5'-AMP-activated protein kinase subunit gamma-1 [OS=Homo sapiens]	0.001	7.412	10	1	3	1	1	340	38.5	7.09	6.69	1	0
FALSE	High	Master Protein	Q7L1Q6-3	Isoform 3 of Basic leucine zipper and W2 domain-containing protein 1 [OS=Homo sapiens]	0.001	7.383	8	2	2	2	1	451	51.2	6.62	4.49	2	0	0.01	0.527	100	2.54729e-17	0.944753	3.12297e-17		3.63		196.5		103.5	12.54		1.24				214730	256501								122619	124787
FALSE	High	Master Protein	Q9BRT6	Protein LLP homolog [OS=Homo sapiens]	0.001	7.353	20	2	3	2	1	129	15.2	10.37	8.15	2	0	20.129	0.231		0.0352643	0.802807		90.86	5.04		41.8	255.9	2.3	70.35		43.83	58497.7			351290	214951				1.31658e+06				8509.62	16153.4	34234.4
FALSE	High	Master Protein	Q53TN4	Cytochrome b reductase 1 [OS=Homo sapiens]	0.001	7.343	5	1	3	1	1	286	31.6	8.76	8.08	1	0	5.986	12.175	1.893	0.42717	0.0106754	0.206838	108.24	108.96	89.09	16.4	98.9	184.7	95.87	40.06	63.36	184848	939259		151938	273784	1.39067e+06	479460	1.34112e+06	1.35946e+06	1.93152e+06		4.37657e+06	2.53877e+06	1.02713e+06	108178	3368.19
FALSE	High	Master Protein	Q6UXB8-1	Peptidase inhibitor 16 [OS=Homo sapiens]	0.001	7.341	10	3	4	3	1	463	49.4	5.39	10.19	3	0	0.01	0.976	100	2.54729e-17	0.802807	3.12297e-17		111.35		130.7		169.3	94.27		130.66	214970			1.07445e+06									123764	3.12926e+06	125806
FALSE	High	Master Protein	P35625	Metalloproteinase inhibitor 3 [OS=Homo sapiens]	0.001	7.34	12	2	3	2	1	211	24.1	8.72	7.82	2	0	5.555	22.419	2.896	0.428102	0.000959577	0.0643162	81.95	86.3	77.95	21.6	56.9	221.5	62.44	61.59	69.27				91708.4	236703		387114	936256		321297		1.50744e+06	976333	3.65251e+06
FALSE	High	Master Protein	Q9BUJ2-1	Heterogeneous nuclear ribonucleoprotein U-like protein 1 [OS=Homo sapiens]	0.001	7.285	3	2	4	2	1	856	95.7	6.92	8.89	2	0	0.365	0.429	1.175	0.373682	0.977557	0.511539	3.92	5.31	20.38	196.6	41.2	62.2	27.26		52.08				869636	588519					149969			332870	153688
FALSE	High	Master Protein	P53801	pituitary tumor-transforming gene 1 protein-interacting protein [OS=Homo sapiens]	0.001	7.262	9	2	3	2	1	180	20.3	8.79	9.18	2	0	2.251	0.844	0.533	0.504886	0.799353	0.990025	24.36	56.61	36.23	123.5	115.1	61.3	45.2		92.23	1.20546e+06			1.1427e+06	446699			1.06459e+06					260330	1.23662e+06	705468
FALSE	High	Master Protein	Q99627-1	COP9 signalosome complex subunit 8 [OS=Homo sapiens]	0.001	7.261	35	3	3	3	1	209	23.2	5.38	5.88	3	0	0.01	0.01		2.54729e-17	4.70903e-17					300			16.8						177001	224731
FALSE	High	Master Protein	Q7L014	probable ATP-dependent RNA helicase DDX46 [OS=Homo sapiens]	0.001	7.244	7	3	3	3	1	1031	117.3	9.29	7.87	3	0	0.01	0.629	100	2.54729e-17	0.892254	3.12297e-17		12.74		265.8		34.2	32.88			136505		273161	267700	333788								34795.3		79886.3		2584.15
FALSE	High	Master Protein	O43488	aflatoxin B1 aldehyde reductase member 2 [OS=Homo sapiens]	0.001	7.242	8	2	2	2	1	359	39.6	7.17	5.04	2	0	0.01	0.443	100	2.54729e-17	0.997919	3.12297e-17		0.74		207.8		92.2	3.59						79298.4	75374.4								34276.9
FALSE	High	Master Protein	Q8WVJ2	NudC domain-containing protein 2 [OS=Homo sapiens]	0.001	7.238	18	2	2	2	1	157	17.7	5.07	4.61	2	0
FALSE	High	Master Protein	P08651	Nuclear factor 1 C-type [OS=Homo sapiens]	0.001	7.219	5	1	3	1	1	508	55.6	8.38	9.44	1	0
FALSE	High	Master Protein	P15586	N-acetylglucosamine-6-sulfatase [OS=Homo sapiens]	0.001	7.204	4	3	4	3	1	552	62	8.31	8.82	3	0	0.686	0.293	0.54	0.73544	0.865676	0.983652	18.39	7.31	34.07	180.9	64.3	54.8	16.54		86.44	536377			747657	633530			225304					94221.8	390516	313902
FALSE	High	Master Protein	P16949-2	Isoform 2 of Stathmin [OS=Homo sapiens]	0.001	7.198	15	3	4	3	1	174	19.8	7.02	7.09	3	0	1.602	0.292	0.648	0.974699	0.882217	0.914773	136.4	9.75	47.17	124.6	97	78.4	164.63	49.37	92.84	50257.3	1.57932e+07		1.23087e+06	1.1679e+06		780007	997128	873985	2.02391e+06	1.8682e+06	2.25086e+06	304457	167875	29411.9	56634.7
FALSE	High	Master Protein	O75175	CCR4-NOT transcription complex subunit 3 [OS=Homo sapiens]	0.001	7.192	4	1	3	1	1	753	81.8	6.2	7.27	1	0
FALSE	High	Master Protein	Q9H773	dCTP pyrophosphatase 1 [OS=Homo sapiens]	0.001	7.186	12	1	1	1	1	170	18.7	5.03	3.46	1	0	0.01	0.01		2.54729e-17	4.70903e-17					300								3.33422e+06														31542.4
FALSE	High	Master Protein	Q7Z7B0	Filamin-A-interacting protein 1 [OS=Homo sapiens]	0.001	7.173	4	2	2	2	1	1213	138	8.32	5.64	2	0	0.01	0.01		2.54729e-17	4.70903e-17					300			34.97						666272	402063
FALSE	High	Master Protein	Q9UHB9	Signal recognition particle subunit SRP68 [OS=Homo sapiens]	0.001	7.156	5	2	2	2	1	627	70.7	8.56	3.96	2	0	0.407	0.215	0.512	0.385881	0.799353	1	2.79	1.14	3.58	195.2	69.3	35.5	73.25		12.99	83969.4			790302	744919					264588			148417	123448	49141.2
FALSE	High	Master Protein	P08648	Integrin alpha-5 [OS=Homo sapiens]	0.001	7.136	2	2	4	2	1	1049	114.5	5.77	9.8	2	0	2.059	1.53	1.16	0.938832	0.494009	0.519215	36.62	50.56	31.74	79.1	104.7	116.2	49.3		9.25	91819			270661	276703			357937					424370	372269	53734.9
FALSE	High	Master Protein	P04062	glucosylceramidase [OS=Homo sapiens]	0.001	7.131	5	1	6	1	1	536	59.7	7.61	11.88	1	0	15.123	3.861	0.255	0.0930812	0.078613	0.617678	56.5	56.5	0	15	227	58	50.36						90930.8	191502				1.99561e+06					509503
FALSE	High	Master Protein	Q9NY12-1	H/ACA ribonucleoprotein complex subunit 1 [OS=Homo sapiens]	0.001	7.113	6	1	3	1	1	217	22.3	10.92	8.74	1	0	0.01	0.21	100	2.54729e-17	0.787066	3.12297e-17		3.74		250.4		49.6	62.3		73.29	829587			447559	215665								157534	49985.9	485496
FALSE	High	Master Protein	Q9Y320	Thioredoxin-related transmembrane protein 2 [OS=Homo sapiens]	0.001	7.109	9	1	2	1	1	296	34	8.69	6.42	1	0
FALSE	High	Master Protein	P49411	elongation factor Tu, mitochondrial [OS=Homo sapiens]	0.001	7.094	9	3	3	3	1	452	49.5	7.61	4.79	3	0	0.523	0.571	0.951	0.52969	0.936246	0.675624	9.67	19.4	60.47	154	65.1	80.9	8.17	35.81	59.89				432928	385613			133316		223736		321673	214710	77293.7
FALSE	High	Master Protein	P16278	Beta-galactosidase [OS=Homo sapiens]	0.001	7.061	4	2	2	2	1	677	76	6.57	5.07	2	0	0.54	0.792	1.313	0.619641	0.843027	0.427103	9.97	54.5	121.92	145.8	59.4	94.8	27.39		104.33	654957			635948	381471			258900					160607	1.06414e+06	383299
FALSE	High	Master Protein	Q9NRW7	Vacuolar protein sorting-associated protein 45 [OS=Homo sapiens]	0.001	7.058	2	1	2	1	1	570	65	8.24	3.03	1	0	0.01	0.01		2.54729e-17	4.70903e-17					300						334758														195909
FALSE	High	Master Protein	Q04206	Transcription factor p65 [OS=Homo sapiens]	0.001	7.055	5	2	4	2	1	551	60.2	5.68	10.29	2	0	0.01	0.01		2.54729e-17	4.70903e-17					300			18.35			142822				185400										83583.3
FALSE	High	Master Protein	Q9UNZ2-5	Isoform 3 of NSFL1 cofactor p47 [OS=Homo sapiens]	0.001	7.044	8	1	2	1	1	372	40.8	5.15	6.47	1	0	0.01	0.01		2.54729e-17	4.70903e-17					300			45.8						105326	53797.8
FALSE	High	Master Protein	Q9BZL1	ubiquitin-like protein 5 [OS=Homo sapiens]	0.001	7.038	33	2	2	2	1	73	8.5	8.44	5.29	2	0	0.01	0.156	100	2.54729e-17	0.620724	3.12297e-17		1.93		279		21	53.92		74.33	161239	912720		599202	837324								95587.7	29721.9	94361.4	3273.02
FALSE	High	Master Protein	P24043	Laminin subunit alpha-2 [OS=Homo sapiens]	0.001	7.035	2	3	3	3	1	3122	343.7	6.4	3.11	3	0	2.188	2.393	1.497	0.96055	0.324911	0.344037	19.33	81.15	52.44	41.6	91	167.5	93.9		60.84		997557		205900	232739		509254					492739	1.77203e+06	937508		3577.25
FALSE	High	Master Protein	P01008	Antithrombin-III [OS=Homo sapiens]	0.001	7.017	7	2	4	2	1	464	52.6	6.71	7.22	2	0	10.365	9.798	0.945	0.191017	0.0145288	0.676959	0	124.25	111.02	14.1	146.1	139.8			91.8				160386				1.66247e+06					733394	3.44729e+06
FALSE	High	Master Protein	Q8TCT8	Signal peptide peptidase-like 2A [OS=Homo sapiens]	0.001	7.014	3	3	3	3	1	520	58.1	8.32	5.22	3	0	0.01	0.206	100	2.54729e-17	0.799353	3.12297e-17		1.86		255.5		44.5	39.06						895250	1.57848e+06								207206
FALSE	High	Master Protein	Q14956	Transmembrane glycoprotein NMB [OS=Homo sapiens]	0.001	7.012	7	3	3	3	1	572	63.9	6.64	6.3	3	0	2.429	0.148	0.039	0.698536	0.597331	0.00269997	64.44	1.35	0	107.4	184.2	8.4	48.08		43.96	470109			519446	174480			806470					50692.9	26649.7	275121
FALSE	High	Master Protein	P35609	Alpha-actinin-2 [OS=Homo sapiens]	0.001	7.012	5	3	5	2	1	894	103.8	5.45	10.95	3	0	0.01	1.267	100	2.54729e-17	0.60854	3.12297e-17		357.7		132.3		167.7	4.48		131.24				116031	108904							737018	27531.3
FALSE	High	Master Protein	O95292	Vesicle-associated membrane protein-associated protein B/C [OS=Homo sapiens]	0.001	7.011	11	2	3	2	1	243	27.2	7.3	6.17	2	0	0.01	0.493	100	2.54729e-17	0.962944	3.12297e-17		6.98		209.8		90.2	38.57			506337		407366	190794	303105									150964	296322		3853.76
FALSE	High	Master Protein	Q96I24-1	Far upstream element-binding protein 3 [OS=Homo sapiens]	0.001	6.992	7	2	3	2	1	572	61.6	8.38	8.21	2	0	0.01	0.01		2.54729e-17	4.70903e-17					300										110673
FALSE	High	Master Protein	Q9ULC3	Ras-related protein Rab-23 [OS=Homo sapiens]	0.001	6.989	15	1	7	1	1	237	26.6	6.6	15.33	1	0	7.525	1.4	0.186	0.379357	0.555266	0.39084	0	14.76	0.51	30.2	227.5	42.3			14.01				216282					1.62756e+06				274209	334492
FALSE	High	Master Protein	Q8N122	Regulatory-associated protein of mTOR [OS=Homo sapiens]	0.001	6.97	2	2	4	2	1	1335	148.9	6.89	9.09	2	0
FALSE	High	Master Protein	O14828	Secretory carrier-associated membrane protein 3 [OS=Homo sapiens]	0.001	6.967	11	2	3	2	1	347	38.3	7.64	7.8	2	0	2.482	0.575	0.227	0.799788	0.930177	0.527459	14.23	11.56	1.88	89.8	177	33.2	24.13	14.59	73.96				217375	154007			400205		325358			37853.6	120862
FALSE	High	Master Protein	P04004	Vitronectin [OS=Homo sapiens]	0.001	6.963	4	1	1	1	1	478	54.3	5.8	4.7	1	0	0.01	9.558	100	2.54729e-17	0.00850796	3.12297e-17		51.79		28.4		271.6			46.63				61182.1									415160	823674
FALSE	High	Master Protein	P49419-2	Isoform 2 of Alpha-aminoadipic semialdehyde dehydrogenase [OS=Homo sapiens]	0.001	6.952	9	3	3	3	1	511	55.3	6.86	7.73	3	0	0.01	0.297	100	2.54729e-17	0.882217	3.12297e-17		8.31		215.9		84.1	37.52		75.97	138183				237984								38727.5	128637	80868.7
FALSE	High	Master Protein	P20339	Ras-related protein Rab-5A [OS=Homo sapiens]	0.001	6.937	16	2	3	1	1	215	23.6	8.15	5.36	2	0	0.01	0.01		2.54729e-17	4.70903e-17					300			14.86						90832.4	112158
FALSE	High	Master Protein	Q14444-1	Caprin-1 [OS=Homo sapiens]	0.001	6.917	9	2	3	2	1	709	78.3	5.25	11.06	2	0	0.01	0.01		2.54729e-17	4.70903e-17					300			62.97						146462	56212.2
FALSE	High	Master Protein	P35637-1	RNA-binding protein FUS [OS=Homo sapiens]	0.001	6.911	9	3	8	3	1	526	53.4	9.36	12.89	3	0	0.988	0.315	0.343	0.765163	0.899173	0.831607	94.3	8.16	10.84	119.9	134.1	46	139.62	106.69	60.68	197867	1.42521e+06	4.87599e+06	322153	312008	1.40811e+06		138216		360541			78151.8	195611	115797	5110.82	46127.8
FALSE	High	Master Protein	Q9NRN5-1	Olfactomedin-like protein 3 [OS=Homo sapiens]	0.001	6.894	10	3	3	3	1	406	46	6.57	6.21	3	0	0.01	18.566	100	2.54729e-17	0.00277636	3.12297e-17		29.62		12		288			30.05				39679.6									767962	1.18237e+06
FALSE	High	Master Protein	Q86V81	THO complex subunit 4 [OS=Homo sapiens]	0.001	6.881	10	1	1	1	1	257	26.9	11.15	4.31	1	0	0.01	0.01		2.54729e-17	4.70903e-17					300			140.54			40320.4		1.28448e+07												23596.6		121514
FALSE	High	Master Protein	P11182	Lipoamide acyltransferase component of branched-chain alpha-keto acid dehydrogenase complex, mitochondrial [OS=Homo sapiens]	0.001	6.881	5	2	4	2	1	482	53.5	8.51	9.26	2	0	3.202	0.336	0.121	0.406206	0.903352	0.150619	67.21	5.47	1.14	96.1	181.9	22	48.58	65.56		552226			190619	559413				1.72714e+06	633010			126726		323178
FALSE	High	Master Protein	P04080	Cystatin-B [OS=Homo sapiens]	0.001	6.864	31	1	4	1	1	98	11.1	7.56	5.34	1	0
FALSE	High	Master Protein	P26196	Probable ATP-dependent RNA helicase DDX6 [OS=Homo sapiens]	0.001	6.857	10	2	3	2	1	483	54.4	8.66	8.27	2	0	0.01	0.01		2.54729e-17	4.70903e-17					300			115.21			464936			72324.7	61372										272093
FALSE	High	Master Protein	Q8TED9	Actin filament-associated protein 1-like 1 [OS=Homo sapiens]	0.001	6.818	6	2	2	2	1	768	86.4	6.8	6.3	2	0	0.01	0.01		2.54729e-17	4.70903e-17					300			24.72						60404.2	85997.1
FALSE	High	Master Protein	Q8TDY4-1	Arf-GAP with SH3 domain, ANK repeat and PH domain-containing protein 3 [OS=Homo sapiens]	0.001	6.809	2	1	3	1	1	903	99.1	6.4	6.56	1	0	0.01	0.01		2.54729e-17	4.70903e-17					300										139393
FALSE	High	Master Protein	O95466-3	Isoform 3 of Formin-like protein 1 [OS=Homo sapiens]	0.001	6.808	4	3	3	3	1	1158	128.3	6.04	8.15	3	0	0.01	0.01		2.54729e-17	4.70903e-17					300			79.61			26754.6			245670	351152										15657.5
FALSE	High	Master Protein	P15927-3	Isoform 3 of Replication protein A 32 kDa subunit [OS=Homo sapiens]	0.001	6.807	7	1	2	1	1	358	38.8	8.94	6.24	1	0	9.102	0.01	0.01	0.118264	4.70903e-17	3.12297e-17	8.09			29.7	270.3		7.7			191157				213175				1.83739e+06						111870
FALSE	High	Master Protein	Q16270-1	Insulin-like growth factor-binding protein 7 [OS=Homo sapiens]	0.001	6.805	14	2	5	2	1	282	29.1	7.9	11.18	2	0	8.902	3.299	0.451	0.388668	0.160651	0.954315	140.46	63.06	28.83	13.6	231.6	54.7	160.05	159.64	161		4.60708e+06		118699	126940	2.50565e+07	1.13004e+06	210043	2.15825e+06	4.18078e+06		1.51972e+07	240644	509932		16521
FALSE	High	Master Protein	Q969H8	Myeloid-derived growth factor [OS=Homo sapiens]	0.001	6.801	12	1	2	1	1	173	18.8	6.68	5.98	1	0	0.205	0.473	2.307	0.120941	0.990095	0.125203	1.89	14.41	86.9	178.8	36.6	84.5	41.01		71.51				619985	1.12644e+06					171270			226356	689450
FALSE	High	Master Protein	Q8NF91	Nesprin-1 [OS=Homo sapiens]	0.001	6.798	0	3	3	3	1	8797	1010.5	5.53	4.25	3	0	72.286	1.895	0.219	4.03389e-07	0.244609	0.499724	106.37	121.1	16.58	2.4	217.4	80.3	120.56	92.19	129.28	42607	2.00982e+07		5.91372e+07	7.79819e+06		4.56994e+09	9.65333e+08	8.16569e+08	1.35624e+09	1.01409e+10	4.68851e+09	1.73629e+07	3.80845e+07	24934.8	72072.4
FALSE	High	Master Protein	Q9GZT4	serine racemase [OS=Homo sapiens]	0.001	6.784	5	1	2	1	1	340	36.5	6.54	4.83	1	0
FALSE	High	Master Protein	O95831-1	Apoptosis-inducing factor 1, mitochondrial [OS=Homo sapiens]	0.001	6.783	4	2	5	2	1	613	66.9	8.95	9.27	2	0	0.01	0.01		2.54729e-17	4.70903e-17					300			96.51			290165	1.62681e+06	643270	272515	228508										169813	5833.76	6085.46
FALSE	High	Master Protein	Q00688	peptidyl-prolyl cis-trans isomerase FKBP3 [OS=Homo sapiens]	0.001	6.767	15	2	5	2	1	224	25.2	9.28	17.03	2	0	2.058	0.117	0.041	0.696504	0.427762	0.00327018	47.94	0.9	0	128.5	149.9	21.6	40.35			524184		610423	1.24562e+06	809400	819597							118299		306767		5774.71
FALSE	High	Master Protein	Q96QD8	sodium-coupled neutral amino acid transporter 2 [OS=Homo sapiens]	0.001	6.751	10	2	6	2	1	506	56	8	12.32	2	0	2.654	0.28	0.265	0.710063	0.863705	0.644681	56.15	7.49	0	139.1	139.7	21.2	30.55		71.58				345143	222519			278241					24201.9	73814.9
FALSE	High	Master Protein	Q96FQ6	Protein S100-A16 [OS=Homo sapiens]	0.001	6.735	23	2	7	2	1	103	11.8	6.79	17.24	2	0	0.804	0.792	0.971	0.880765	0.780468	0.656898	15.63	12.64	43.36	114.5	92.1	93.4	6.13	53.71	18.71	1.15476e+06			1.05741e+06	1.02834e+06			850407	1.82438e+06	711787			755474	985878	675799
FALSE	High	Master Protein	O14744	Protein arginine N-methyltransferase 5 [OS=Homo sapiens]	0.001	6.721	6	2	5	2	1	637	72.6	6.29	10.1	2	0	0.01	0.421	100	2.54729e-17	0.976545	3.12297e-17		0		211.2		88.8				266897												112287		156195
FALSE	High	Master Protein	P09651-1	Heterogeneous nuclear ribonucleoprotein A1 [OS=Homo sapiens]	0.001	6.72	14	3	5	3	1	372	38.7	9.13	4.38	3	0	0.547	0.361	0.222	0.547212	0.931728	0.51184	41.26	18.91	3.59	123.2	106.5	70.3	119.81	57.83	102.67	3.24621e+06	1.23661e+06	9.49233e+06	877609	658187			1.45702e+06	1.06926e+06	359909	3.29728e+06	2.02865e+06	237241	245461	1.89977e+06	4434.48	89799.2
FALSE	High	Master Protein	Q0VAK6-1	Leiomodin-3 [OS=Homo sapiens]	0.001	6.716	4	2	3	2	1	560	64.9	5.54	5.19	2	0	0.758	2.292	2.17	0.584585	0.275297	0.147673	53.73	108.89	118.36	69	72.9	158.1	91.22	82.92		269785	1.03999e+06	1.30897e+06	190431	155544	880731	547160	140510		148389		618310			157885	3729.4	12383.1
FALSE	High	Master Protein	O15067	Phosphoribosylformylglycinamidine synthase [OS=Homo sapiens]	0.001	6.714	2	1	2	1	1	1338	144.6	5.76	5.92	1	0	0.01	0.01		2.54729e-17	4.70903e-17					300								2.76117e+06														26121.2
FALSE	High	Master Protein	O14964	Hepatocyte growth factor-regulated tyrosine kinase substrate [OS=Homo sapiens]	0.001	6.708	5	2	4	2	1	777	86.1	6.16	10.08	2	0	0.381	0.718	1.923	0.345993	0.891818	0.199099	9.33	35.5	29.85	192	36.9	71	93.92		27.91	233393		2.36929e+06	1.31304e+06	334547					127451			200674	299376	136588		22413.9
FALSE	High	Master Protein	Q9H7E9-1	UPF0488 protein C8orf33 [OS=Homo sapiens]	0.001	6.691	14	1	3	1	1	229	25	9.95	9.25	1	0
FALSE	High	Master Protein	P16671	Platelet glycoprotein 4 [OS=Homo sapiens]	0.001	6.661	4	1	3	1	1	472	53	7.96	5.04	1	0	0.01	1.129	100	2.54729e-17	0.679882	3.12297e-17		79.15		140.9		159.1	66.6						46498.8	129287									87517.8
FALSE	High	Master Protein	Q12805	EGF-containing fibulin-like extracellular matrix protein 1 [OS=Homo sapiens]	0.001	6.651	8	2	4	2	1	493	54.6	5.07	7.03	2	0	0.01	13.948	100	2.54729e-17	0.00562466	3.12297e-17		112.7		17.6		282.4	97.84		50.42	97121				17688.2								966777	458594	56837.8
FALSE	High	Master Protein	Q14839-2	Isoform 2 of Chromodomain-helicase-DNA-binding protein 4 [OS=Homo sapiens]	0.001	6.642	3	2	4	2	1	1940	220.7	5.97	9.16	2	0	0.01	0.01		2.54729e-17	4.70903e-17					300						103834														60766.6
FALSE	High	Master Protein	P20073-1	Annexin A7 [OS=Homo sapiens]	0.001	6.626	7	2	3	2	1	488	52.7	5.68	8.66	2	0	2.021	0.316	0.157	0.567733	0.92922	0.275703	60.17	5.95	0.48	89.9	181.7	28.4	87.39		18.53	1.22172e+06			78095.9	663282					1.34034e+06			239443	183976	714983
FALSE	High	Master Protein	P61026	ras-related protein rab-10 [OS=Homo sapiens]	0.001	6.615	12	2	2	1	1	200	22.5	8.38	1.99	2	0	0.01	0.715	100	2.54729e-17	0.848617	3.12297e-17		10.25		174.9		125.1	18.95						110135	144207									90114.7
FALSE	High	Master Protein	O95819-3	Isoform 3 of Mitogen-activated protein kinase kinase kinase kinase 4 [OS=Homo sapiens]	0.001	6.58	4	2	3	2	1	1320	150.9	7.42	9.4	2	0
FALSE	High	Master Protein	P15954	Cytochrome c oxidase subunit 7C, mitochondrial [OS=Homo sapiens]	0.001	6.575	75	2	2	2	1	63	7.2	10.27	7.75	2	0	0.01	0.01		2.54729e-17	4.70903e-17					300			69.43			92071			121118	318073										53882.4
FALSE	High	Master Protein	P78356	Phosphatidylinositol 5-phosphate 4-kinase type-2 beta [OS=Homo sapiens]	0.001	6.554	5	2	2	2	1	416	47.3	7.33	5.54	2	0	1.19	0.317	0.267	0.916718	0.893735	0.649724	43.93	3.6	2.19	119.7	142.4	38	40.17		28.76				364025	202957			323361					70216	106061
FALSE	High	Master Protein	A0A0B4J1V0	Immunoglobulin heavy variable 3-15 [OS=Homo sapiens]	0.001	6.539	16	1	1	1	1	119	12.9	8.62	3.51	1	0
FALSE	High	Master Protein	Q03135	Caveolin-1 [OS=Homo sapiens]	0.001	6.536	10	2	6	2	1	178	20.5	6.02	8.23	2	0	0.697	1.226	1.381	0.758058	0.560024	0.397936	15.63	77.32	10.05	114.8	77.8	107.4	50.55		57.79	837440		268341	1.17928e+06	698736					518513		667395	715907	1.72936e+06	490093		2538.56
FALSE	High	Master Protein	O00442-2	Isoform 2 of RNA 3'-terminal phosphate cyclase [OS=Homo sapiens]	0.001	6.527	14	3	3	3	1	379	40.7	8.34	8.28	3	0	0.01	0.01		2.54729e-17	4.70903e-17					300			3.03						433659	452649
FALSE	High	Master Protein	P00387-3	Isoform 3 of NADH-cytochrome b5 reductase 3 [OS=Homo sapiens]	0.001	6.507	6	1	3	1	1	334	38.2	6.9	8.7	1	0	0.01	0.874	100	2.54729e-17	0.802807	3.12297e-17		78.74		160.1		139.9	41.91		97.1				152580	281108								77992.8	419775
FALSE	High	Master Protein	P55263-1	Adenosine kinase [OS=Homo sapiens]	0.001	6.506	7	2	5	2	1	362	40.5	6.7	12.3	2	0	0.01	0.668	100	2.54729e-17	0.892254	3.12297e-17		37.61		192.2		107.8	38.53		78.73	620036			268778	518484								155173	544926	362862
FALSE	High	Master Protein	P23381	Tryptophan--tRNA ligase, cytoplasmic [OS=Homo sapiens]	0.001	6.474	4	1	2	1	1	471	53.1	6.23	6.35	1	0	1.215	2.052	1.688	0.808285	0.361009	0.26865	33.15	31.16	9.15	70.3	85.4	144.3	30.86		8.71				79834.2	124394			121115					192261	217494
FALSE	High	Master Protein	Q9Y295	developmentally-regulated GTP-binding protein 1 [OS=Homo sapiens]	0.001	6.465	7	2	3	2	1	367	40.5	8.9	6.99	2	0	0.01	0.298	100	2.54729e-17	0.882217	3.12297e-17		5.33		250.9		49.1	52.59		64.13				585154	267905								47520.5	126388
FALSE	High	Master Protein	P48059-2	Isoform 2 of LIM and senescent cell antigen-like-containing domain protein 1 [OS=Homo sapiens]	0.001	6.458	14	2	3	2	1	337	38.4	8.05	8.84	2	0	0.01	1.944	100	2.54729e-17	0.350389	3.12297e-17		75.25		101.9		198.1	65.08		2.99				47581.5	128714								148981	155412
FALSE	High	Master Protein	Q9BQI4	Coiled-coil domain-containing protein 3 [OS=Homo sapiens]	0.001	6.45	10	3	3	3	1	270	30.7	8.69	2.46	3	0	0.01	0.127	100	2.54729e-17	0.489641	3.12297e-17		2.04		253.7		46.3	119.58		119.98	102403	870662		2.56544e+06	243104							425743	84063.2	28261.4	59929.1	3122.2
FALSE	High	Master Protein	Q12931	heat shock protein 75 kDa, mitochondrial [OS=Homo sapiens]	0.001	6.438	6	2	3	1	1	704	80.1	8.21	7.51	2	0	0.01	0.638	100	2.54729e-17	0.891818	3.12297e-17		149.67		183.2		116.8	131.18			95687		2.54605e+06											314771	55998.6		24086.1
FALSE	High	Master Protein	Q70E73	Ras-associated and pleckstrin homology domains-containing protein 1 [OS=Homo sapiens]	0.001	6.433	2	2	2	2	1	1250	135.2	8.85	5.12	2	0	0.398	0.198	0.594	0.306067	0.754741	0.942555	4.57	1.34	1.19	186.8	68.1	45.1	66.82	3.21		22210.3	615094		485890	722205			194650		203689			131944		12998.1	2205.73
FALSE	High	Master Protein	P42704	Leucine-rich PPR motif-containing protein, mitochondrial [OS=Homo sapiens]	0.001	6.409	3	2	3	2	1	1394	157.8	6.13	7.87	2	0	0.01	0.01		2.54729e-17	4.70903e-17					300			45.74			378922			215800	570819										221755
FALSE	High	Master Protein	Q92974	Rho guanine nucleotide exchange factor 2 [OS=Homo sapiens]	0.001	6.385	1	1	3	1	1	986	111.5	7.27	6.52	1	0	2.034	0.246	0.133	0.881983	0.828404	0.189491	65.5	3.08	0.8	96.8	179.4	23.8	79.9	41.51		36606.9			442409	290908		729779			398592				71629.4	21423.3
FALSE	High	Master Protein	O00410-3	Isoform 3 of Importin-5 [OS=Homo sapiens]	0.001	6.372	8	3	5	3	1	1115	125.5	4.92	8.45	3	0
FALSE	High	Master Protein	Q08170	Serine/arginine-rich splicing factor 4 [OS=Homo sapiens]	0.001	6.284	5	2	4	2	1	494	56.6	11.52	4.43	2	0	0.705	0.083	0.186	0.764872	0.257787	0.391857	55.45	0.61	2.51	175.8	113.2	11	55.4	123.59	137.55	1.18773e+06	2.96657e+06	3.42816e+06	1.57127e+06	919986	6.43663e+06	1.01233e+06			520025		1.22704e+06	98194	96980.7	695090	10638.1	32431.1
FALSE	High	Master Protein	Q03113	Guanine nucleotide-binding protein subunit alpha-12 [OS=Homo sapiens]	0.001	6.255	4	2	4	1	1	381	44.3	9.83	8.69	2	0	0.01	0.437	100	2.54729e-17	0.993383	3.12297e-17		2.37		208.7		91.3	39.56			163412			177045	320790								77452.7		95633.2
FALSE	High	Master Protein	Q7LBR1	Charged multivesicular body protein 1b [OS=Homo sapiens]	0.001	6.25	17	3	4	3	1	199	22.1	8.1	8.27	3	0	0.897	0.356	0.328	0.94815	0.944753	0.799761	62.91	10.26	6.67	129.3	127.8	42.9	82.56	58.18	9.91	1.16747e+06	4.12934e+06		1.62395e+06	609630	2.11057e+06		2.11377e+06	542921	876859		493572	404478	456507	683235	14807.8
FALSE	High	Master Protein	Q99729-2	Isoform 2 of Heterogeneous nuclear ribonucleoprotein A/B [OS=Homo sapiens]	0.001	6.247	11	2	4	2	1	332	35.9	6.95	10.64	2	0	0.672	0.399	0.862	0.648952	0.956236	0.744544	61.8	21.53	87.1	35.5	112.6	151.9	132.63	82.99	98.33	542016	8.63975e+06	2.51272e+06	672359	699439	5.54836e+06	452034	3.38995e+06		1.45539e+06	2.99673e+06	6.3523e+06	139015		317203	30982.2	23770.8
FALSE	High	Master Protein	O95183	vesicle-associated membrane protein 5 [OS=Homo sapiens]	0.001	6.243	16	1	1	1	1	116	12.8	7.85	3.42	1	0	0.01	0.084	100	2.54729e-17	0.280194	3.12297e-17		0.26		276.7		23.3	35.97		9.62				247486	147116								14980.9	17168.4
FALSE	High	Master Protein	Q12905	Interleukin enhancer-binding factor 2 [OS=Homo sapiens]	0.001	6.243	13	2	3	2	1	390	43	5.26	7.96	2	0	0.01	0.298	100	2.54729e-17	0.891818	3.12297e-17		6.41		231.1		68.9			61.81				164163									30654.3	78254.1
FALSE	High	Master Protein	Q15717-2	Isoform 2 of ELAV-like protein 1 [OS=Homo sapiens]	0.001	6.226	19	3	3	3	1	353	39	9.45	4.37	3	0	0.01	0.01		2.54729e-17	4.70903e-17					300			133.06			875243			138839	25842.8										512216
FALSE	High	Master Protein	Q9UHI8	a disintegrin and metalloproteinase with thrombospondin motifs 1 [OS=Homo sapiens]	0.001	6.204	5	3	5	3	1	967	105.3	6.83	5.79	3	0	1.636	2.842	4.341	0.990929	0.243723	0.0165677	0	134.31	27.53	40.7	32.8	226.6	86.3		31.46	380981			92214.1				150892					832528	1.30886e+06	222960
FALSE	High	Master Protein	Q9UNF0	Protein kinase C and casein kinase substrate in neurons protein 2 [OS=Homo sapiens]	0.001	6.204	10	2	3	2	1	486	55.7	5.2	9.89	2	0	0.01	0.351	100	2.54729e-17	0.931358	3.12297e-17		0.46		222		78	3.59						403480	424498									145284
FALSE	High	Master Protein	Q9Y3U8	60S ribosomal protein L36 [OS=Homo sapiens]	0.001	6.192	22	2	6	2	1	105	12.2	11.59	14.81	2	0	0.01	0.31	100	2.54729e-17	0.91905	3.12297e-17		6.23		234.7		65.3	35.32		27.83	1.20271e+06			1.23869e+06	601006								274194	408559	703857
FALSE	High	Master Protein	P19623	spermidine synthase [OS=Homo sapiens]	0.001	6.181	19	3	3	3	1	302	33.8	5.49	4.93	3	0	0.01	0.01		2.54729e-17	4.70903e-17					300						491819														287826
FALSE	High	Master Protein	Q92783	signal transducing adapter molecule 1 [OS=Homo sapiens]	0.001	6.179	6	2	2	2	1	540	59.1	4.82	4.57	2	0	0.01	0.364	100	2.54729e-17	0.936246	3.12297e-17		14.22		259		41	33.78						298455	183366									37023.1
FALSE	High	Master Protein	Q9NZZ3	Charged multivesicular body protein 5 [OS=Homo sapiens]	0.001	6.156	26	2	2	2	1	219	24.6	4.83	4.71	2	0	0.01	0.01		2.54729e-17	4.70903e-17					300			40.27						131287	73089
FALSE	High	Master Protein	Q9UPY8	Microtubule-associated protein RP/EB family member 3 [OS=Homo sapiens]	0.001	6.126	12	2	4	2	1	281	32	5.54	5.58	2	0	0.01	0.01		2.54729e-17	4.70903e-17					300			29.34						583255	382845
FALSE	High	Master Protein	P04843	Dolichyl-diphosphooligosaccharide--protein glycosyltransferase subunit 1 [OS=Homo sapiens]	0.001	6.096	4	2	2	2	1	607	68.5	6.38	5.18	2	0	0.01	0.109	100	2.54729e-17	0.408628	3.12297e-17		0.92		276.3		23.7	88.76			424147			97037									17422.8		248222
FALSE	High	Master Protein	P12829	Myosin light chain 4 [OS=Homo sapiens]	0.001	6.086	24	2	4	2	1	197	21.6	5.03	12.19	2	0	0.01	0.01		2.54729e-17	4.70903e-17					300			51.15			125866			398008	398603										73660.2
FALSE	High	Master Protein	P58335-4	Isoform 4 of Anthrax toxin receptor 2 [OS=Homo sapiens]	0.001	6.085	5	2	2	2	1	488	53.5	8.27	5.1	2	0	4.007	0.327	0.094	0.590917	0.923697	0.071982	96.39	1.09	0.64	51.6	235	13.4	50.4	14.93	12.07	115560			289506	146878			601793	743903				35148.4	41709.3	67628.9
FALSE	High	Master Protein	Q86UP2-1	Kinectin [OS=Homo sapiens]	0.001	6.069	1	1	2	1	1	1357	156.2	5.64	6.9	1	0	0.01	0.294	100	2.54729e-17	0.882217	3.12297e-17		3.89		231.9		68.1	41.18						217912	396923								86401.8
FALSE	High	Master Protein	P63313	thymosin beta-10 [OS=Homo sapiens]	0.001	6.068	30	1	7	1	1	44	5	5.36	11.92	1	0	2.3	1.863	0.858	0.839514	0.380367	0.748335	138.4	137.4	23.59	60.7	126.3	113	165.14	66.59	69.78	42371.6	1.12847e+07		685962	993897		1.86662e+06	4.99909e+06	1.58367e+06	1.57125e+06	1.60412e+06	4.28084e+06	1.47477e+06	1.06058e+06	24797	40467.1
FALSE	High	Master Protein	Q8TCZ2-5	Isoform 5 of CD99 antigen-like protein 2 [OS=Homo sapiens]	0.001	6.033	7	1	4	1	1	272	28.9	5.07	13.83	1	0	2.178	0.429	0.223	0.710063	0.97593	0.512719	114.13	7.52	3.5	66.1	196.5	37.4	43.42	74.75	44.84	381486			799654	418368	1.24447e+06		1.742e+06		191290			170488	328774	223256
FALSE	High	Master Protein	P62820	Ras-related protein Rab-1A [OS=Homo sapiens]	0.001	6.012	17	2	2	1	1	205	22.7	6.21	4.95	2	0
FALSE	High	Master Protein	Q96JB2-1	Conserved oligomeric Golgi complex subunit 3 [OS=Homo sapiens]	0.001	6.001	7	2	2	2	1	828	94	5.57	5.89	2	0
FALSE	High	Master Protein	Q99426	tubulin-folding cofactor B [OS=Homo sapiens]	0.001	5.997	14	2	2	2	1	244	27.3	5.15	5.88	2	0	1.624	0.193	0.119	0.990795	0.754741	0.14282	8.14	0.3	0	106.5	173	20.6	7.75						212591	190490					326864			38841.1
FALSE	High	Master Protein	Q9P273	Teneurin-3 [OS=Homo sapiens]	0.001	5.997	1	1	2	1	1	2699	300.8	6.42	5.84	1	0
FALSE	High	Master Protein	Q9HA64	Ketosamine-3-kinase [OS=Homo sapiens]	0.001	5.996	9	2	2	2	1	309	34.4	7.33	6.03	2	0	0.01	0.01		2.54729e-17	4.70903e-17					300			86.42			174916				42226.9										102366
FALSE	High	Master Protein	P05543	thyroxine-binding globulin [OS=Homo sapiens]	0.001	5.996	5	2	4	2	1	415	46.3	6.3	6.83	2	0	2.965	2.15	0.768	0.88176	0.373824	0.825299	88.68	126.44	67.53	87.7	140.6	71.7	72.81	74.05	108.05		1.58855e+06	1.40413e+06	174514		6.53419e+06	2.25004e+06	1.80076e+06				1.14831e+06	922654	6.17668e+06		5696.56	13283.4
FALSE	High	Master Protein	Q9UHB6-4	Isoform 4 of LIM domain and actin-binding protein 1 [OS=Homo sapiens]	0.001	5.995	3	2	5	2	1	760	85.2	6.76	12.82	2	0	5.447	1.43	0.303	0.526933	0.529039	0.744544	131.73	131.73	5.81	32.6	205.2	62.2	112.36	68.65	83.05	76584.1	1.39118e+06	1.94392e+06	265613	123062		2.84255e+06			984714		993862		258455	44819.1	4988.78	18389.9
FALSE	High	Master Protein	P98095-2	Isoform 2 of Fibulin-2 [OS=Homo sapiens]	0.001	5.946	3	3	3	3	1	1231	131.8	4.86	5.84	3	0	16.822	8.386	1.206	0.191347	0.023538	0.493693	79.23	86.53	114.18	3.7	181.3	115	14.68	24.92	115.25	31649.6			35446.6	26345.9	1.86406e+06		1.30562e+06					315831	3.09809e+06	18522.2
FALSE	High	Master Protein	Q2TAY7	WD40 repeat-containing protein SMU1 [OS=Homo sapiens]	0.001	5.93	9	2	2	2	1	513	57.5	7.18	6.55	2	0	0.01	0.01		2.54729e-17	4.70903e-17					300						771834														451698
FALSE	High	Master Protein	Q9NSE4	Isoleucine--tRNA ligase, mitochondrial [OS=Homo sapiens]	0.001	5.925	3	2	2	2	1	1012	113.7	7.2	4.96	2	0	0.01	0.01		2.54729e-17	4.70903e-17					300			146.5					1.74434e+06	101410	98444.5												16501.8
FALSE	High	Master Protein	Q92878-2	Isoform 2 of DNA repair protein RAD50 [OS=Homo sapiens]	0.001	5.925	3	2	2	2	1	1318	154.5	6.89	6.14	2	0
FALSE	High	Master Protein	Q8WWI5	choline transporter-like protein 1 [OS=Homo sapiens]	0.001	5.919	2	1	5	1	1	657	73.3	8.6	11.79	1	0	2.93	0.786	0.272	0.559597	0.860035	0.66614	0.44	2.58	0.15	63.5	186	50.5	3.66		1.96	322925			303752	302848			889867					238329	245044	188985
FALSE	High	Master Protein	P05026	Sodium/potassium-transporting ATPase subunit beta-1 [OS=Homo sapiens]	0.001	5.901	13	2	6	2	1	303	35	8.53	13.54	2	0	0.669	0.332	0.532	0.757802	0.933075	0.990865	26.58	8.51	26	152.8	84.1	63.1	68.23	89.81	29.76	1.01516e+06	1.72525e+06		3.75203e+06	1049877			2.92718e+06	740570	644801		555499	342780	638198	594098	6186.75
FALSE	High	Master Protein	P52815	39S ribosomal protein L12, mitochondrial [OS=Homo sapiens]	0.001	5.896	12	1	3	1	1	198	21.3	8.87	9.23	1	0	0.161	0.013	0.082	0.065376	0.00253504	0.0479012	0	0	0	255.5	41.1	3.4						3.87912e+06					624624					51351.1				36697.2
FALSE	High	Master Protein	Q9Y266	nuclear migration protein nudC [OS=Homo sapiens]	0.001	5.896	8	2	2	2	1	331	38.2	5.38	5.78	2	0	1.72	0.54	0.432	0.974699	0.937136	0.937086	68.14	27.37	13.92	107.5	134.4	58.1	75.6	78.11					355895	107936			163021	697449	244996				105874
FALSE	High	Master Protein	Q15691	Microtubule-associated protein RP/EB family member 1 [OS=Homo sapiens]	0.001	5.895	8	1	3	1	1	268	30	5.14	10.49	1	0	0.01	0.01		2.54729e-17	4.70903e-17					300			23.92			129058			109899	78849.1										75528.2
FALSE	High	Master Protein	Q9BXJ9	N-alpha-acetyltransferase 15, NatA auxiliary subunit [OS=Homo sapiens]	0.001	5.887	3	2	4	2	1	866	101.2	7.42	9.96	2	0	1.129	0.103	0.091	0.998757	0.375543	0.0659809	25.43	0.27	0	146.9	140.3	12.8	20.61						571935	767048		632845						57630.1
FALSE	High	Master Protein	Q9NP58	ATP-binding cassette sub-family B member 6, mitochondrial [OS=Homo sapiens]	0.001	5.886	3	1	2	1	1	842	93.8	8.48	5.58	1	0	3.652	0.305	0.084	0.450588	0.891818	0.0506508	9.52	0.89	0	60.5	221	18.5	9.06						418509	368112				1.43355e+06					119878
FALSE	High	Master Protein	O94973-2	Isoform 2 of AP-2 complex subunit alpha-2 [OS=Homo sapiens]	0.001	5.87	4	2	3	2	1	940	104	6.86	5.18	2	0
FALSE	High	Master Protein	P42224-1	Signal transducer and activator of transcription 1-alpha/beta [OS=Homo sapiens]	0.001	5.862	3	2	2	2	1	750	87.3	6.05	5.14	2	0	0.01	0.9	100	2.54729e-17	0.799353	3.12297e-17		42.33		173.4		126.6	53.06		32.27				161413	355286								138582	220533
FALSE	High	Master Protein	A0A0B4J1V2	Immunoglobulin heavy variable 2-26 [OS=Homo sapiens]	0.001	5.797	24	1	1	1	1	119	13.2	8.29	4.52	1	0	0.01	0.107	100	2.54729e-17	0.41829	3.12297e-17		0		270.9		29.1				323075													34709.7	189072
FALSE	High	Master Protein	Q02818	Nucleobindin-1 [OS=Homo sapiens]	0.001	5.797	5	1	4	1	1	461	53.8	5.25	10.8	1	0	0.01	0.01		2.54729e-17	4.70903e-17					300			34			234734			143737											137373
FALSE	High	Master Protein	Q9H2L5-1	Ras association domain-containing protein 4 [OS=Homo sapiens]	0.001	5.794	8	2	2	2	1	321	36.7	7.75	5.62	2	0	0.01	0.01		2.54729e-17	4.70903e-17					300			9.82						94696.9	108831
FALSE	High	Master Protein	P48444	Coatomer subunit delta [OS=Homo sapiens]	0.001	5.787	6	2	2	2	1	511	57.2	6.21	5.2	2	0	0.01	1.23	100	2.54729e-17	0.634496	3.12297e-17		41.26		147		153	65.58		44.23	228058			68110.6	95309.1								71729.9	137006	133465
FALSE	High	Master Protein	Q9H3P7	Golgi resident protein GCP60 [OS=Homo sapiens]	0.001	5.774	3	1	2	1	1	528	60.6	5.06	5.33	1	0
FALSE	High	Master Protein	Q96AQ6	Pre-B-cell leukemia transcription factor-interacting protein 1 [OS=Homo sapiens]	0.001	5.754	4	1	1	1	1	731	80.6	5.33	6.23	1	0	0.01	0.01		2.54729e-17	4.70903e-17					300			41.96						167529	308858
FALSE	High	Master Protein	Q92747	Actin-related protein 2/3 complex subunit 1A [OS=Homo sapiens]	0.001	5.727	8	2	2	2	1	370	41.5	8.18	6.47	2	0	1.569	0.565	0.36	0.884064	0.94132	0.85192	21.54	77.53	27.24	95.7	150.2	54.1		20.34	120.7	414851								752383	563196			65914.8	833752	242782
FALSE	High	Master Protein	P50570-1	Dynamin-2 [OS=Homo sapiens]	0.001	5.706	2	1	2	1	1	870	98	7.44	6.13	1	0	12.13	0.997	0.082	0.118761	0.754741	0.0479012	181.99	180.92	0	21.2	257.6	21.2	109.64						57321.7	452876				1.95436e+06				160647
FALSE	High	Master Protein	P06493	Cyclin-dependent kinase 1 [OS=Homo sapiens]	0.001	5.689	9	2	3	2	1	297	34.1	8.4	2.26	2	0	0.01	0.238	100	2.54729e-17	0.810914	3.12297e-17		2.52		282.4		17.6	104.62			497780		3.32761e+06											80323.6	291314		31479.8
FALSE	High	Master Protein	O00571	ATP-dependent RNA helicase DDX3X [OS=Homo sapiens]	0.001	5.677	3	2	2	2	1	662	73.2	7.18	2.28	2	0	0.01	0.227	100	2.54729e-17	0.802807	3.12297e-17		1.22		254.6		45.4	124.57		24.65			1.90344e+06	228155	210231								34132.4	48543.3			18006.9
FALSE	High	Master Protein	Q9Y263	Phospholipase A-2-activating protein [OS=Homo sapiens]	0.001	5.653	2	1	1	1	1	795	87.1	6.37	3.89	1	0	0.01	0.01		2.54729e-17	4.70903e-17					300			3.4						124171	130288
FALSE	High	Master Protein	A1KXE4	myelin-associated neurite-outgrowth inhibitor [OS=Homo sapiens]	0.001	5.648	9	1	3	1	1	195	20.3	9.23	7.2	1	0	0.01	0.504	100	2.54729e-17	0.952405	3.12297e-17		13.48		199.5		100.5	63.91		71.16				45559	120695								65023	21489.5
FALSE	High	Master Protein	O94905-1	Erlin-2 [OS=Homo sapiens]	0.001	5.639	7	2	3	2	1	339	37.8	5.62	6.6	2	0	4.95	0.872	0.176	0.698536	0.802807	0.351174	126.37	87.18	1.88	44	217.7	38.4	144.15	76.51	60.25	18463.6	896698		100739	123023	1.00976e+06		300737					61599.1	153033	10805.4	3215.57
FALSE	High	Master Protein	Q9UBV8	Peflin [OS=Homo sapiens]	0.001	5.614	11	1	2	1	1	284	30.4	6.54	6.25	1	0	0.01	1.887	100	2.54729e-17	0.397897	3.12297e-17		133.02		65.6		234.4	157.07		96.7	94894.9		2.39787e+06	64012.6									147058	782960	55535		22684.3
FALSE	High	Master Protein	O95295	SNARE-associated protein Snapin [OS=Homo sapiens]	0.001	5.604	8	2	2	2	1	136	14.9	9.31	1.74	2	0	0.908	0.383	0.373	0.782017	0.948695	0.873165	22.57	3.3	4.09	152	102.6	45.4	19.02	29.86	35.4				340177	259541			248524		161865			68695.2	114564
FALSE	High	Master Protein	Q16630-2	Isoform 2 of Cleavage and polyadenylation specificity factor subunit 6 [OS=Homo sapiens]	0.001	5.603	7	2	4	2	1	588	63.4	7.71	8.77	2	0	5.257	0.359	0.068	0.464138	0.936246	0.0259325	23.47	3.03	0	45.3	238.4	16.3	44.81			119319			262223	138210				726606				49664.5		69828.7
FALSE	High	Master Protein	O43396	Thioredoxin-like protein 1 [OS=Homo sapiens]	0.001	5.597	8	2	3	2	1	289	32.2	4.96	3.16	2	0	0.527	0.334	0.567	0.572356	0.899173	0.960043	12.43	4.66	18.72	191.2	51.1	57.7	36.14	60.18	36.83	849054		346631	830924	942550	577443		224573		220071			194207	330998	496889		3279.19
FALSE	High	Master Protein	Q9Y3A5	Ribosome maturation protein SBDS [OS=Homo sapiens]	0.001	5.591	10	3	4	3	1	250	28.7	8.75	6.01	3	0	0.73	0.136	0.134	0.765515	0.511069	0.190724	51.28	1.23	2.87	175.4	99.1	25.4	65.55	106.12	17.83	582543	2.63381e+06	635586	1.40815e+06	1.10149e+06		1.64833e+06			235065			140702	181311	340920	9444.87	6012.77
FALSE	High	Master Protein	P52435	DNA-directed RNA polymerase II subunit RPB11-a [OS=Homo sapiens]	0.001	5.573	15	1	3	1	1	117	13.3	5.86	9	1	0	0.01	0.254	100	2.54729e-17	0.835441	3.12297e-17		1.52		239.2		60.8	16.47			368374			265547	307640								78260.2		215582
FALSE	High	Master Protein	Q9BRK3-2	Isoform 2 of Matrix remodeling-associated protein 8 [OS=Homo sapiens]	0.001	5.54	4	2	3	2	1	450	49.6	6.92	9.31	2	0	20.558	3.79	0.184	0.033021	0.10801	0.383058	292.07	292.07	0	11.8	243.3	44.9	126.1			31244.7			545710				2.68441e+06						494886	18285.3
FALSE	High	Master Protein	P49720	proteasome subunit beta type-3 [OS=Homo sapiens]	0.001	5.54	19	2	2	2	1	205	22.9	6.55	5.78	2	0	0.01	2.75	100	2.54729e-17	0.275297	3.12297e-17		141.36		62.2		237.8	55.91		68.79	402054			183360	149713								411680	1.19152e+06	235293
FALSE	High	Master Protein	Q9UBY9-1	Heat shock protein beta-7 [OS=Homo sapiens]	0.001	5.529	19	1	1	1	1	170	18.6	6.52	3.7	1	0	0.01	0.165	100	2.54729e-17	0.666062	3.12297e-17		0.91		257.5		42.5	36.89		25.1				318182	542743								57277.7	81992.8
FALSE	High	Master Protein	Q9UPT6	C-Jun-amino-terminal kinase-interacting protein 3 [OS=Homo sapiens]	0.001	5.525	1	1	2	1	1	1336	147.4	5.4	6.01	1	0
FALSE	High	Master Protein	Q9UN36-1	Protein NDRG2 [OS=Homo sapiens]	0.001	5.525	13	2	3	2	1	371	40.8	5.21	6.37	2	0
FALSE	High	Master Protein	Q9UHG3	prenylcysteine oxidase 1 [OS=Homo sapiens]	0.001	5.515	5	2	2	2	1	505	56.6	6.18	3.95	2	0	1.021	0.352	0.456	0.81365	0.931728	0.95458	102.12	10.71	19.36	103.9	134.7	61.4	105.65	63.22	100.88		1.90922e+06		418634	257828			877843		335449			101129	604365		6846.48
FALSE	High	Master Protein	P32298	G protein-coupled receptor kinase 4 [OS=Homo sapiens]	0.001	5.509	2	1	2	1	1	578	66.5	7.71	5.51	1	0	0.01	0.57	100	2.54729e-17	0.931358	3.12297e-17		0		191.1		108.9								89701.9									51147.9
FALSE	High	Master Protein	P01817	immunoglobulin heavy variable 2-5 [OS=Homo sapiens]	0.001	5.463	34	1	1	1	1	119	13.2	8.29	4.61	1	0
FALSE	High	Master Protein	P45880-1	Isoform 1 of Voltage-dependent anion-selective channel protein 2 [OS=Homo sapiens]	0.001	5.46	7	1	3	1	1	309	33.4	7.59	4.11	1	0	0.01	0.01		2.54729e-17	4.70903e-17					300			137.83			594732		4.18567e+06	84464.2											348053		39597.2
FALSE	High	Master Protein	P01137	Transforming growth factor beta-1 [OS=Homo sapiens]	0.001	5.429	9	2	4	2	1	390	44.3	8.53	6.5	2	0	22.662	5.661	0.26	0.0908968	0.0366717	0.62784	14.49	13.88	0.9	10.2	231.8	57.9		13.17	13.18					32379.2		733781	805516		617906			201268	166956
FALSE	High	Master Protein	Q9UGV2	protein NDRG3 [OS=Homo sapiens]	0.001	5.427	9	1	9	1	1	375	41.4	5.31	12.32	1	0
FALSE	High	Master Protein	Q99543-1	dnaJ homolog subfamily C member 2 [OS=Homo sapiens]	0.001	5.42	6	1	2	1	1	621	72	8.7	2.63	1	0	0.01	0.01		2.54729e-17	4.70903e-17					300										530923
FALSE	High	Master Protein	O75533-1	splicing factor 3B subunit 1 [OS=Homo sapiens]	0.001	5.411	1	1	2	1	1	1304	145.7	7.09	6.57	1	0	0.01	0.01		2.54729e-17	4.70903e-17					300						105095														61504.3
FALSE	High	Master Protein	Q5HYI8	Rab-like protein 3 [OS=Homo sapiens]	0.001	5.401	14	1	3	1	1	236	26.4	7.11	8.47	1	0
FALSE	High	Master Protein	Q7Z4V5-3	Isoform 3 of Hepatoma-derived growth factor-related protein 2 [OS=Homo sapiens]	0.001	5.391	3	2	2	2	1	676	74.8	6.95	4.59	2	0	0.01	0.178	100	2.54729e-17	0.704036	3.12297e-17		1.66		281.2		18.8	112.55		62.31		4.0071e+06		851576	389457								91432.1	35506.1		14369.5
FALSE	High	Master Protein	Q6FHJ7	secreted frizzled-related protein 4 [OS=Homo sapiens]	0.001	5.385	7	2	3	2	1	346	39.8	8.82	6.07	2	0		2.808	0.738		0.191274	0.845154		134.36	54.1	20.3	122.5	157.2		78.26	75.67				68125			765248			220009		526483	168012	1.03721e+06
FALSE	High	Master Protein	Q9UHV9	Prefoldin subunit 2 [OS=Homo sapiens]	0.001	5.369	8	1	3	1	1	154	16.6	6.58	7.66	1	0	0.388	0.301	0.776	0.338784	0.891818	0.816635	6.78	4.09	0	177.6	68.9	53.5	47.96			158359		436883	543959	279377			135519						105229	92676.1		4133
FALSE	High	Master Protein	P17612	cAMP-dependent protein kinase catalytic subunit alpha [OS=Homo sapiens]	0.001	5.35	7	2	3	2	1	351	40.6	8.79	4.81	2	0	1.118	4.784	4.278	0.955931	0.0220375	0.0172622	60.52	74.3	23.82	55.7	46.3	198	71.68		38.94	147608			1.07692e+06	747471			621615				2.65956e+06	1.32675e+06	3.08682e+06	86384.3
FALSE	High	Master Protein	Q04760-1	lactoylglutathione lyase [OS=Homo sapiens]	0.001	5.348	15	2	2	2	1	184	20.8	5.31	3.21	2	0	0.01	0.6	100	2.54729e-17	0.914204	3.12297e-17		6.3		195.6		104.4	15.93			242646			176282	223027									119005	142003
FALSE	High	Master Protein	P08243-1	Asparagine synthetase [glutamine-hydrolyzing] [OS=Homo sapiens]	0.001	5.345	7	2	3	2	1	561	64.3	6.86	8	2	0	1.469	0.382	0.244	0.990929	0.944753	0.58881	63.89	6.07	4.07	101.7	159.5	38.9	39.64	66.15	6.35	495357		690146	302414	325648	1.17184e+06		265872		629919			160634	146822	289896		6528.91
FALSE	High	Master Protein	Q96B45	BLOC-1-related complex subunit 7 [OS=Homo sapiens]	0.001	5.343	32	1	2	1	1	105	11.6	6.79	4.5	1	0
FALSE	High	Master Protein	Q9GZM7-1	Tubulointerstitial nephritis antigen-like [OS=Homo sapiens]	0.001	5.342	6	3	3	3	1	467	52.4	6.99	5.9	3	0		100	100		4.70903e-17	3.12297e-17						300			16.05													531663	423313
FALSE	High	Master Protein	Q9NWU2	Glucose-induced degradation protein 8 homolog [OS=Homo sapiens]	0.001	5.313	20	3	3	3	1	228	26.7	4.97	6.91	3	0	0.01	17.791	100	2.54729e-17	0.00233958	3.12297e-17		63.69		18.7		281.3	67.38		39.15	22963.8			144369	113809								1.29168e+06	2.28043e+06	13439
FALSE	High	Master Protein	Q6ZP82-2	Isoform 2 of Coiled-coil domain-containing protein 141 [OS=Homo sapiens]	0.001	5.287	3	2	2	2	1	1530	175	5.87	3.25	2	0	0.01	0.01		2.54729e-17	4.70903e-17					300										164281
FALSE	High	Master Protein	P40121	Macrophage-capping protein [OS=Homo sapiens]	0.001	5.282	10	2	4	2	1	348	38.5	6.19	9.92	2	0	0.749	0.19	0.254	0.710063	0.7546	0.612933	26.67	1.75	0.71	168.3	105	26.6	128.04	10.48		459459	3.13141e+06		447393	256937			304608		262591			71771.1		268888	11229.3
FALSE	High	Master Protein	Q6PKG0-1	La-related protein 1 [OS=Homo sapiens]	0.001	5.281	2	1	1	1	1	1096	123.4	8.82	2.76	1	0	0.01	0.01		2.54729e-17	4.70903e-17					300			86.4			713891			177228	180961										417788
FALSE	High	Master Protein	P24593	Insulin-like growth factor-binding protein 5 [OS=Homo sapiens]	0.001	5.276	4	1	1	1	1	272	30.6	8.21	3.17	1	0	100	100	2.669	2.54729e-17	4.70903e-17	0.0826192			0		81.8	218.2													2.01866e+07		5.38869e+07
FALSE	High	Master Protein	Q9BYV2-2	Isoform 2 of Tripartite motif-containing protein 54 [OS=Homo sapiens]	0.001	5.245	9	1	2	1	1	400	44.8	5.15	2.63	1	0
FALSE	High	Master Protein	P68036-3	Isoform 3 of Ubiquitin-conjugating enzyme E2 L3 [OS=Homo sapiens]	0.001	5.237	13	1	1	1	1	212	24	8.75	4.79	1	0	0.01	0.534	100	2.54729e-17	0.948695	3.12297e-17		10.49		195.6		104.4			34.07					376534								257012	157213
FALSE	High	Master Protein	P12107-2	Isoform B of Collagen alpha-1(XI) chain [OS=Homo sapiens]	0.001	5.233	1	1	1	1	1	1818	182.3	6.06	3.72	1	0
FALSE	High	Master Protein	Q8WVM8	Sec1 family domain-containing protein 1 [OS=Homo sapiens]	0.001	5.232	3	1	1	1	1	642	72.3	6.27	2.84	1	0	0.01	0.01		2.54729e-17	4.70903e-17					300						145556														85183.2
FALSE	High	Master Protein	Q96FW1	Ubiquitin thioesterase otub1 [OS=Homo sapiens]	0.001	5.214	4	1	2	1	1	271	31.3	4.94	5.84	1	0	5.583	0.494	0.077	0.367866	0.962592	0.0382155	7.81	13.33	0.37	42.8	238.9	18.3	20.13		55.39	159046			224015	236479			1.25061e+06					63324.9	144877	93077.8
FALSE	High	Master Protein	P01824	immunoglobulin heavy variable 4-39 [OS=Homo sapiens]	0.001	5.195	13	1	3	1	1	125	13.9	9.26	6.65	1	0	0.01	0.01		2.54729e-17	4.70903e-17					300						1.7567e+06														1.02807e+06
FALSE	High	Master Protein	P09936	Ubiquitin carboxyl-terminal hydrolase isozyme L1 [OS=Homo sapiens]	0.001	5.191	29	3	3	3	1	223	24.8	5.48	8.62	3	0
FALSE	High	Master Protein	P84095	Rho-related GTP-binding protein RhoG [OS=Homo sapiens]	0.001	5.187	15	2	5	1	1	191	21.3	8.12	11.86	2	0	8.647	1.534	0.177	0.322939	0.503461	0.35661	19.44	19.44	0	26.8	232	41.2	27.82			68336.4			100562	60415.9			590930						104851	39992.3
FALSE	High	Master Protein	Q9BY11	Protein kinase C and casein kinase substrate in neurons protein 1 [OS=Homo sapiens]	0.001	5.171	7	1	3	1	1	444	50.9	5.24	4.11	1	0
FALSE	High	Master Protein	Q8N9N7	Leucine-rich repeat-containing protein 57 [OS=Homo sapiens]	0.001	5.155	8	1	1	1	1	239	26.7	8.43	2.9	1	0
FALSE	High	Master Protein	Q9NZL4-3	Isoform 3 of Hsp70-binding protein 1 [OS=Homo sapiens]	0.001	5.153	4	1	2	1	1	405	44.5	6.47	4.69	1	0
FALSE	High	Master Protein	Q32MZ4	Leucine-rich repeat flightless-interacting protein 1 [OS=Homo sapiens]	0.001	5.147	1	1	5	1	1	808	89.2	4.65	12.97	1	0	1.002	0.673	0.671	0.822869	0.882217	0.893792	112.39	53.95	40.2	82.6	130.1	87.3	71.45	113.99	96.38	416241	1.8661e+06	877720	560635	480192	2.69422e+06				289331	1.66332e+06	1.96483e+06	211282	131763	243595	6691.84	8303.4
FALSE	High	Master Protein	Q9H9C1-1	Spermatogenesis-defective protein 39 homolog [OS=Homo sapiens]	0.001	5.135	5	1	2	1	1	493	57	7.4	3.58	1	0	0.01	0.01		2.54729e-17	4.70903e-17					300										111435
FALSE	High	Master Protein	Q01780	exosome component 10 [OS=Homo sapiens]	0.001	5.133	1	1	1	1	1	885	100.8	8.46	2.81	1	0	0.01	0.01		2.54729e-17	4.70903e-17					300			32.51						83684.7	52403.2
FALSE	High	Master Protein	Q9P253	Vacuolar protein sorting-associated protein 18 homolog [OS=Homo sapiens]	0.001	5.132	3	1	2	1	1	973	110.1	6.07	5.23	1	0	0.01	0.01		2.54729e-17	4.70903e-17					300						136933														80136.9
FALSE	High	Master Protein	P15559-1	NAD(P)H dehydrogenase [quinone] 1 [OS=Homo sapiens]	0.001	5.11	7	2	3	2	1	274	30.8	8.88	4.32	2	0	1.637	2.139	1.319	0.95298	0.38883	0.424316	56.64	102.31	87.99	70.2	81.7	148.1	51.96	84.26	92.89				415037	192008			165457		653252			271311	1.30996e+06
FALSE	High	Master Protein	P38919	Eukaryotic initiation factor 4A-III [OS=Homo sapiens]	0.001	5.108	3	1	1	1	1	411	46.8	6.73	3.31	1	0	0.01	0.01		2.54729e-17	4.70903e-17					300						975121														570667
FALSE	High	Master Protein	P52306-5	Isoform 5 of Rap1 GTPase-GDP dissociation stimulator 1 [OS=Homo sapiens]	0.001	5.084	3	1	3	1	1	608	66.3	5.31	6.96	1	0	0.01	0.01		2.54729e-17	4.70903e-17					300			28.88			131280			73118.1	98466.9										76828.8
FALSE	High	Master Protein	P19388	DNA-directed RNA polymerases I, II, and III subunit RPABC1 [OS=Homo sapiens]	0.001	5.079	6	1	1	1	1	210	24.5	5.95	3.44	1	0
FALSE	High	Master Protein	P10915	Hyaluronan and proteoglycan link protein 1 [OS=Homo sapiens]	0.001	5.073	8	3	4	3	1	354	40.1	7.42	6.19	3	0	12.664	16.952	2.525	0.242776	0.0012516	0.0973605	34.2	95.27	126.12	13.6	96.9	189.5	4.79	51.19	130.62	43262.7				40429.1			204194		435876		583452	330773	4.64059e+06	25318.5
FALSE	High	Master Protein	Q8WVV9	Heterogeneous nuclear ribonucleoprotein L-like [OS=Homo sapiens]	0.001	5.06	5	2	3	2	1	542	60	7.72	7.08	2	0	0.01	0.261	100	2.54729e-17	0.843027	3.12297e-17		3.33		237.9		62.1	49.2			644509		233035	391933	804619								131281		377184		2204.55
FALSE	High	Master Protein	Q9H2U1	ATP-dependent RNA helicase DHX36 [OS=Homo sapiens]	0.001	5.048	2	2	3	2	1	1008	114.7	7.68	6.08	2	0	0.01	0.01		2.54729e-17	4.70903e-17					300			76.36			34219.4			362376	266061										20026.1
FALSE	High	Master Protein	P55854-2	Isoform 2 of Small ubiquitin-related modifier 3 [OS=Homo sapiens]	0.001	5.043	9	1	3	1	1	141	15.8	6.92	6.72	1	0	2.617	0.805	0.529	0.784521	0.825995	0.992115	133.91	67.22	33.51	35.7	239.7	24.6	180.42	72.75	128.4	247119	8.48287e+06	820881	319977	180994	3.00506e+06		375952		2.14835e+06		2.01133e+06	199031	220145	144621	30419.6	7765.69
FALSE	High	Master Protein	P18084	Integrin beta-5 [OS=Homo sapiens]	0.001	5.027	4	2	2	2	1	799	88	6.06	0	2	0	8.247	4.41	0.569	0.226893	0.127924	0.957512	99	75.87	18.81	21.3	182.6	96.1	11.32		71.61				163167	138976			1.28865e+06					388308	1.18492e+06
FALSE	High	Master Protein	P25705-1	ATP synthase subunit alpha, mitochondrial [OS=Homo sapiens]	0.001	5.026	5	2	2	2	1	553	59.7	9.13	4.78	2	0	0.915	0.01	0.01	0.653814	4.70903e-17	3.12297e-17	44.46			156.7	143.3		66.52	53.32		226114	627747					512250			231761					132328	2251.1
FALSE	High	Master Protein	Q99961	Endophilin-A2 [OS=Homo sapiens]	0.001	4.996	8	2	4	2	1	368	41.5	5.43	8.53	2	0	0.01	0.01		2.54729e-17	4.70903e-17					300			12.2						106504	89587.4
FALSE	High	Master Protein	Q06787	synaptic functional regulator FMR1 [OS=Homo sapiens]	0.001	4.992	4	2	3	1	1	632	71.1	7.42	6.93	2	0
FALSE	High	Master Protein	P10909-2	Isoform 2 of Clusterin [OS=Homo sapiens]	0.001	4.989	6	2	2	2	1	501	57.8	6.68	4.46	2	0	100	100	0.155	2.54729e-17	4.70903e-17	0.270348			1.96		259.7	40.3		167.62								1.40691e+07	121275		187760				29152.1
FALSE	High	Master Protein	P35659-1	Protein DEK [OS=Homo sapiens]	0.001	4.979	6	2	2	2	1	375	42.6	8.56	4.6	2	0	0.01	0.261	100	2.54729e-17	0.843993	3.12297e-17		1		232.9		67.1	26.6			312902			514415	360565								103939		183119
FALSE	High	Master Protein	Q14699	raftlin [OS=Homo sapiens]	0.001	4.943	6	1	1	1	1	578	63.1	5.67	3.41	1	0
FALSE	High	Master Protein	Q05519	serine/arginine-rich splicing factor 11 [OS=Homo sapiens]	0.001	4.943	8	2	3	2	1	484	53.5	10.52	9.11	2	0	4.363	0.493	0.113	0.215689	0.979091	0.125012	21.12	4.02	0.25	107.4	173	19.6	20.03	20.34	15.98				880253	661879				1.42101e+06	1.06364e+06			155651	124040
FALSE	High	Master Protein	Q9NZJ9-2	Isoform 2 of Diphosphoinositol polyphosphate phosphohydrolase 2 [OS=Homo sapiens]	0.001	4.942	21	1	3	1	1	181	20.4	6.35	3.13	1	0
FALSE	High	Master Protein	Q8NBJ5	Procollagen galactosyltransferase 1 [OS=Homo sapiens]	0.001	4.937	3	1	2	1	1	622	71.6	7.31	6.58	1	0	0.01	0.01		2.54729e-17	4.70903e-17					300			112.71			186463				21065.7										109123
FALSE	High	Master Protein	P12235	ADP/ATP translocase 1 [OS=Homo sapiens]	0.001	4.928	9	2	2	1	1	298	33	9.76	3.63	2	0
FALSE	High	Master Protein	Q9Y5Y2	Cytosolic Fe-S cluster assembly factor NUBP2 [OS=Homo sapiens]	0.001	4.923	10	1	1	1	1	271	28.8	5.83	3.19	1	0	0.01	0.01		2.54729e-17	4.70903e-17					300			101.98			191060			85828	715730										111814
FALSE	High	Master Protein	O60524	nuclear export mediator factor NEMF [OS=Homo sapiens]	0.001	4.922	3	2	4	2	1	1076	122.9	6.35	10.42	2	0	1.587	0.749	0.434	0.990795	0.844375	0.940236	60.46	37.76	17.52	91.6	145.3	63.1	48.46		75.15	172760		476980	459434	212441			495702					119005	388933	101104		4512.32
FALSE	High	Master Protein	Q9UPQ0-1	LIM and calponin homology domains-containing protein 1 [OS=Homo sapiens]	0.001	4.88	1	1	3	1	1	1083	121.8	6.47	8.85	1	0	0.01	0.01		2.54729e-17	4.70903e-17					300			42.11			61099.3			112816	54238.8										35757
FALSE	High	Master Protein	Q7L775	EPM2A-interacting protein 1 [OS=Homo sapiens]	0.001	4.872	2	1	3	1	1	607	70.3	6.11	7.63	1	0	0.01	0.01		2.54729e-17	4.70903e-17					300			4.62						155507	166020
FALSE	High	Master Protein	O60333-4	Isoform 4 of Kinesin-like protein KIF1B [OS=Homo sapiens]	0.001	4.849	1	1	2	1	1	1823	205	5.52	5.46	1	0
FALSE	High	Master Protein	Q9NQ88	Fructose-2,6-bisphosphatase TIGAR [OS=Homo sapiens]	0.001	4.839	10	2	2	2	1	270	30	7.69	4.67	2	0	0.01	0.551	100	2.54729e-17	0.948695	3.12297e-17		0		193.4		106.6				284359												156772		166415
FALSE	High	Master Protein	Q7L2E3-2	Isoform 2 of Putative ATP-dependent RNA helicase DHX30 [OS=Homo sapiens]	0.001	4.835	1	1	3	1	1	1222	136	8.6	6.39	1	0	0.376	0.278	0.739	0.344084	0.865676	0.845013	5.19	2.84	0	181.3	68.2	50.4	40.12			547654	1.08299e+06	847442	637797	359795			239956						177395	320502	3883.59	8016.96
FALSE	High	Master Protein	Q6PGP7	Tetratricopeptide repeat protein 37 [OS=Homo sapiens]	0.001	4.814	2	2	2	2	1	1564	175.4	7.53	6.07	2	0	0.01	0.243	100	2.54729e-17	0.807377	3.12297e-17		1.87		241.3		58.7			29.43					144700								43460.1	28489.2
FALSE	High	Master Protein	Q9Y221-1	60S ribosome subunit biogenesis protein NIP7 homolog [OS=Homo sapiens]	0.001	4.804	29	2	2	2	1	180	20.4	8.51	6.46	2	0
FALSE	High	Master Protein	O43395	U4/U6 small nuclear ribonucleoprotein Prp3 [OS=Homo sapiens]	0.001	4.797	3	2	3	2	1	683	77.5	9.5	6.71	2	0	0.01	2.148	100	2.54729e-17	0.29383	3.12297e-17		16.88		126.6		173.4	49.53			147488			419770	261087									357569	86313.9
FALSE	High	Master Protein	P61923	Coatomer subunit zeta-1 [OS=Homo sapiens]	0.001	4.782	8	1	5	1	1	177	20.2	4.81	13.44	1	0	2.788	0.38	0.111	0.547187	0.937136	0.118573	30.46	6.49	0.53	78.9	199	22.1	38	16.2	44.11	454811			206445	441328				1.2492e+06	992455			170374	89363	266168
FALSE	High	Master Protein	P15151-1	Poliovirus receptor [OS=Homo sapiens]	0.001	4.773	5	1	1	1	1	417	45.3	6.52	3.57	1	0
FALSE	High	Master Protein	P53597	Succinate--CoA ligase [ADP/GDP-forming] subunit alpha, mitochondrial [OS=Homo sapiens]	0.001	4.769	5	1	2	1	1	346	36.2	8.79	6.55	1	0	0.01	0.102	100	2.54729e-17	0.391059	3.12297e-17		0.37		272.3		27.7	35.92			324583			200137	427976								33072.1		189955
FALSE	High	Master Protein	Q96S59-1	Ran-binding protein 9 [OS=Homo sapiens]	0.001	4.768	2	1	2	1	1	729	77.8	6.79	5.12	1	0	0.01	0.493	100	2.54729e-17	0.976108	3.12297e-17		12.87		196.5		103.5	56.86		41.62	823771			265697	426276								304184	165844	482093
FALSE	High	Master Protein	Q00765	Receptor expression-enhancing protein 5 [OS=Homo sapiens]	0.001	4.764	7	2	5	2	1	189	21.5	8.1	12.15	2	0	1.335	0.742	0.631	0.986141	0.876091	0.914773	63.76	47.01	47.45	85	146.4	68.5	52.65		102.55	313564			867882	457439			788100					147235	924132	183506
FALSE	High	Master Protein	Q14019	coactosin-like protein [OS=Homo sapiens]	0.001	4.763	17	2	4	2	1	142	15.9	5.67	8.17	2	0	100	100	0.716	2.54729e-17	4.70903e-17	0.860354			51.5		174.9	125.1		95.59	51.73							2.73729e+06	5.76891e+06		217419		1.95861e+06	629787	2.0826e+06
FALSE	High	Master Protein	Q6P2I3	Fumarylacetoacetate hydrolase domain-containing protein 2B [OS=Homo sapiens]	0.001	4.726	6	1	2	1	1	314	34.6	7.75	7.77	1	0	0.01	0.187	100	2.54729e-17	0.723188	3.12297e-17		1.54		252.7		47.3	65.62			249884			65515.1	355434								46763.7		146239
FALSE	High	Master Protein	Q99439	Calponin-2 [OS=Homo sapiens]	0.001	4.717	12	1	4	1	1	309	33.7	7.33	6.45	1	0
FALSE	High	Master Protein	P24001-2	Isoform 2 of Interleukin-32 [OS=Homo sapiens]	0.001	4.714	11	2	4	2	1	188	21.7	5.48	7.41	2	0	1.872	0.028	0.016	0.615968	0.0285141	2.06619e-05	27.91	0.01	0	107.1	189.9	3	32.11	14.78		795604			1.11186e+06	582279	1.27041e+06	1.56697e+06							21999.3	465609
FALSE	High	Master Protein	O96000	NADH dehydrogenase [ubiquinone] 1 beta subcomplex subunit 10 [OS=Homo sapiens]	0.001	4.713	10	1	2	1	1	172	20.8	8.48	2.86	1	0	2.457	0.01	0.01	0.912631	4.70903e-17	3.12297e-17	82.73			86.8	213.2		81.82					1.3832e+06	202974	611348	1.50188e+06											13085.3
FALSE	High	Master Protein	P36955	Pigment epithelium-derived factor [OS=Homo sapiens]	0.001	4.682	5	2	3	2	1	418	46.3	6.38	4.54	2	0	3.128	1.069	0.342	0.828578	0.721645	0.830656	136.5	145.45	7.77	32.2	161.4	106.4	163.15	56.15	34.31		7.18136e+06		136225	153032		1.78146e+06	767736		695402		335380	684260	505820		25752.4
FALSE	High	Master Protein	Q9Y371-2	Isoform 2 of Endophilin-B1 [OS=Homo sapiens]	0.001	4.678	6	2	2	2	1	386	43.2	5.68	4.96	2	0	1.278	0.324	0.929	0.816225	0.914555	0.693238	112.52	2.47	124.16	169.3	78.8	51.9	14.62	156.45	92.71		550571	712734	693747	791747	7.46181e+06		327235		187849	912649		215320	194579		1974.35	6742.6
FALSE	High	Master Protein	P49591	Serine--tRNA ligase, cytoplasmic [OS=Homo sapiens]	0.001	4.654	4	2	4	2	1	514	58.7	6.43	6.84	2	0	0.485	0.361		0.513827	0.931358		0	1.55		178.3	65.4	56.4	40.31		11.54	484206			224453	293139			107520					85401.9	100583	283370
FALSE	High	Master Protein	Q16816-2	Isoform 2 of Phosphorylase b kinase gamma catalytic chain, skeletal muscle/heart isoform [OS=Homo sapiens]	0.001	4.654	5	1	2	1	1	419	48.8	6.7	3.43	1	0
FALSE	High	Master Protein	O00161	Synaptosomal-associated protein 23 [OS=Homo sapiens]	0.001	4.645	21	2	2	2	1	211	23.3	5.01	5.96	2	0	0.01	0.375	100	2.54729e-17	0.937136	3.12297e-17		4		218.1		81.9	15.21		29.52				436573	541801								147674	225598
FALSE	High	Master Protein	Q99719-1	Septin-5 [OS=Homo sapiens]	0.001	4.638	4	1	1	1	1	369	42.8	6.67	3.01	1	0	0.01	0.01		2.54729e-17	4.70903e-17					300			34.42						375955	617841
FALSE	High	Master Protein	Q9NP72-2	Isoform 2 of Ras-related protein Rab-18 [OS=Homo sapiens]	0.001	4.625	11	2	2	2	1	235	26.4	5.73	3.81	2	0
FALSE	High	Master Protein	Q05707-1	Collagen alpha-1(XIV) chain [OS=Homo sapiens]	0.001	4.61	2	2	4	2	1	1796	193.4	5.3	8.61	2	0
FALSE	High	Master Protein	Q96EY1-1	DnaJ homolog subfamily A member 3, mitochondrial [OS=Homo sapiens]	0.001	4.575	5	1	1	1	1	480	52.5	9.26	3.42	1	0	2.873	0.01	0.01	0.867225	4.70903e-17	3.12297e-17	243.98			77.5	222.5		123.15	10.36				1.28642e+06		88862				1.0453e+06	902544							12169.8
FALSE	High	Master Protein	Q8WTT2	Nucleolar complex protein 3 homolog [OS=Homo sapiens]	0.001	4.553	2	1	1	1	1	800	92.5	9.17	3	1	0	0.01	0.154	100	2.54729e-17	0.61047	3.12297e-17		0.04		260		40	1.59						137041	133992								20839
FALSE	High	Master Protein	P05067-1	Amyloid-beta A4 protein [OS=Homo sapiens]	0.001	4.548	2	1	2	1	1	770	86.9	4.82	2.47	1	0	6.368	0.01	0.01	0.564597	4.70903e-17	3.12297e-17	24.3			40.7	259.3		97.13					368996	70675.9	82259			523859									3490.78
FALSE	High	Master Protein	O14745	Na(+)/H(+) exchange regulatory cofactor NHE-RF1 [OS=Homo sapiens]	0.001	4.531	8	2	2	2	1	358	38.8	5.77	2.46	2	0	0.01	0.371	100	2.54729e-17	0.944753	3.12297e-17		6.63		222.1		77.9	101.54		14.54	46091.5	767392		202601	224778								67481.5	82949	26974	2751.87
FALSE	High	Master Protein	P62072	Mitochondrial import inner membrane translocase subunit Tim10 [OS=Homo sapiens]	0.001	4.53	27	1	2	1	1	90	10.3	6.29	3.71	1	0
FALSE	High	Master Protein	Q6ZMI0-1	Protein phosphatase 1 regulatory subunit 21 [OS=Homo sapiens]	0.001	4.522	6	2	2	2	1	780	88.3	6.84	6.32	2	0
FALSE	High	Master Protein	Q9UJX3-1	Anaphase-promoting complex subunit 7 [OS=Homo sapiens]	0.001	4.495	4	1	4	1	1	599	66.8	5.64	9.83	1	0	0.01	0.01		2.54729e-17	4.70903e-17					300			10.47						94615.3	81573.6
FALSE	High	Master Protein	Q96MF2-1	SH3 and cysteine-rich domain-containing protein 3 [OS=Homo sapiens]	0.001	4.489	4	1	3	1	1	364	41.5	6.93	6.25	1	0	0.01	0.01		2.54729e-17	4.70903e-17					300			29.5			154513			240195	143528										90425.4
FALSE	High	Master Protein	O75608	Acyl-protein thioesterase 1 [OS=Homo sapiens]	0.001	4.484	13	2	2	2	1	230	24.7	6.77	4.32	2	0	1.277	0.118	0.092	0.988018	0.471118	0.0686221	28.55	0.29	0.28	125.3	160	14.7	19.98	30.65					318994	423950		585224	376717					43288.1
FALSE	High	Master Protein	Q16864-2	Isoform 2 of V-type proton ATPase subunit F [OS=Homo sapiens]	0.001	4.469	24	2	2	2	1	147	16.4	5.08	4.19	2	0
FALSE	High	Master Protein	Q92558	wiskott-Aldrich syndrome protein family member 1 [OS=Homo sapiens]	0.001	4.467	2	1	2	1	1	559	61.6	6.46	5.12	1	0	0.01	0.691	100	2.54729e-17	0.87405	3.12297e-17		17.11		169.6		130.4	24.33		32.05	169950			267034	191524								185412	116893	99459.2
FALSE	High	Master Protein	P05198	Eukaryotic translation initiation factor 2 subunit 1 [OS=Homo sapiens]	0.001	4.466	4	1	3	1	1	315	36.1	5.08	6.66	1	0	1.577	0.578	0.251	0.990286	0.930177	0.602944	70.73	10.78	5.66	77.3	178	44.6	70.94	73.38		190808		595527	221990	151623		842113	266774					118865		111666		5633.8
FALSE	High	Master Protein	Q9UIA9	exportin-7 [OS=Homo sapiens]	0.001	4.452	1	1	2	1	1	1087	123.8	6.32	5.17	1	0	0.01	0.249	100	2.54729e-17	0.842328	3.12297e-17		4.76		240.1		59.9	64.88						61080.5	164629								25007.2
FALSE	High	Master Protein	O43865	S-adenosylhomocysteine hydrolase-like protein 1 [OS=Homo sapiens]	0.001	4.445	7	2	4	2	1	530	58.9	6.89	12.09	2	0	1.958	0.173	0.081	0.902887	0.6859	0.0457584	180.87	3	0	158.8	108.3	32.9	91.32			22442			429996	217232			148213					44951.5		13133.7
FALSE	High	Master Protein	Q9P016	Thymocyte nuclear protein 1 [OS=Homo sapiens]	0.001	4.443	9	2	2	2	1	225	25.7	9.25	1.94	2	0	0.01	0.078	100	2.54729e-17	0.265204	3.12297e-17		0.02		285		15	4.13		2.37				807343	855858								42877	44337.4
FALSE	High	Master Protein	Q13126-2	Isoform 2 of S-methyl-5'-thioadenosine phosphorylase [OS=Homo sapiens]	0.001	4.424	7	1	2	1	1	346	38.3	8.12	6.95	1	0	0.01	0.248	100	2.54729e-17	0.843027	3.12297e-17		2.09		240.4		59.6	45.45			859215			311125	662518								164214		502836
FALSE	High	Master Protein	O95219	sorting nexin-4 [OS=Homo sapiens]	0.001	4.408	3	1	1	1	1	450	51.9	5.99	3.18	1	0	0.01	0.01		2.54729e-17	4.70903e-17					300			21.16						58858.9	79566.1
FALSE	High	Master Protein	Q6UN15-1	Pre-mRNA 3'-end-processing factor FIP1 [OS=Homo sapiens]	0.001	4.408	3	1	1	1	1	594	66.5	5.59	2.15	1	0
FALSE	High	Master Protein	P00749	Urokinase-type plasminogen activator [OS=Homo sapiens]	0.001	4.351	11	2	2	2	1	431	48.5	8.41	2.8	2	0		100	100		4.70903e-17	3.12297e-17						300			60.74													676165	269862
FALSE	High	Master Protein	Q7Z478	ATP-dependent RNA helicase Dhx29 [OS=Homo sapiens]	0.001	4.328	3	2	3	2	1	1369	155.1	8.09	5.25	2	0	0.01	0.257	100	2.54729e-17	0.844375	3.12297e-17		0		238.6		61.4	8.67			173480			173415	148640									44643.5	101525
FALSE	High	Master Protein	P20645	Cation-dependent mannose-6-phosphate receptor [OS=Homo sapiens]	0.001	4.322	7	2	3	2	1	277	31	5.83	6.46	2	0	0.01	0.42	100	2.54729e-17	0.957283	3.12297e-17		6.87		211.2		88.8	22.02		35.34	1.02995e+06		775170	730619	619165							463698	228577	316248	602756		7333.26
FALSE	High	Master Protein	Q5TCZ1	SH3 and PX domain-containing protein 2A [OS=Homo sapiens]	0.001	4.317	2	1	1	1	1	1133	125.2	8.9	3.57	1	0
FALSE	High	Master Protein	Q96I99-2	Isoform 2 of Succinate--CoA ligase [GDP-forming] subunit beta, mitochondrial [OS=Homo sapiens]	0.001	4.313	7	1	4	1	1	440	47.7	6.43	5.99	1	0
FALSE	High	Master Protein	O43504	Ragulator complex protein LAMTOR5 [OS=Homo sapiens]	0.001	4.305	15	1	1	1	1	91	9.6	4.87	3.23	1	0
[truncated: 566 more rows]
[truncated: 26 more columns]
