# Supplementary material for: Proteomics identifies differences in fibrotic potential of extracellular vesicles from human tendon and muscle fibroblasts
Source: Cell Commun Signal. 2020 Nov 4;18:177. doi: 10.1186/s12964-020-00669-9 (PMC7641822; doi:10.1186/s12964-020-00669-9)
Supplement: Supplementary file 4 — Additional file 3. Supplementary Data 3. Log transformed intensity list with missing values filled in by imputation. [file 12964_2020_669_MOESM4_ESM.csv]

	User_ID sorted by SD	Ensembl_gene_id	symbol	Myo_1	Myo_2	Myo_3	Myo_4	Myo_5	Ten_1	Ten_2	Ten_3	Ten_4	Ten_5	Fib_1	Fib_2	Fib_3	Fib_4
1	SYNE1	ENSG00000131018	SYNE1	23.7336	22.8947	25.8176	15.3788	24.2606	29.8465	30.337	29.605	32.0895	30.1125	25.1827	24.0495	32.1265	33.2395
2	VCAN	ENSG00000038427	VCAN	16.0285	18.1089	14.4276	16.0285	16.0285	25.2578	25.1266	22.0831	24.5116	24.8516	25.0431	25.5369	24.0872	25.0431
3	IGFBP3	ENSG00000146674	IGFBP3	16.1012	15.9587	16.1012	16.1012	21.1688	19.4793	24.6685	24.3441	24.8913	28.5153	20.3693	19.7294	24.6863	20.8997
4	IGKC	ENSG00000211592	IGKC	19.0793	17.2867	16.6102	26.3229	19.9587	17.4228	18.6305	20.7916	21.6206	22.0042	16.1612	16.3003	16.3003	28.6624
5	IGG1			19.4421	16.9658	19.1135	27.9847	19.7096	20.4475	17.7301	20.4475	22.1034	20.4475	18.8544	17.8642	18.8544	29.2828
6	HIST2H3A	ENSG00000203852	HIST2H3A	29.5666	20.2749	18.4749	22.2433	26.1516	28.1941	25.3147	24.8885	26.6452	26.861	20.6819	21.9951	27.5845	28.8677
7	AHSG	ENSG00000145192	AHSG	19.5089	22.4069	26.23	20.99	27.4693	30.7615	27.427	27.0521	28.8858	29.6025	30.8326	27.7472	28.5893	25.4451
8	COL1A1	ENSG00000108821	COL1A1	23.4924	21.4079	21.1763	22.9611	28.9135	28.7659	29.5756	28.6506	28.9148	29.7602	28.0635	30.4993	31.4131	27.8996
9	CEMIP	ENSG00000103888	CEMIP	14.6751	14.6751	14.6751	14.6751	14.6751	23.4801	20.0035	21.5437	21.5437	21.5437	21.5648	20.7052	21.4463	20.1493
10	EDIL3	ENSG00000164176	EDIL3	19.445	15.4529	18.9193	19.8296	20.9297	21.5668	26.2585	25.1405	23.8998	26.0198	23.7389	26.1503	25.88	20.3585
11	TNNI1	ENSG00000159173	TNNI1	28.4846	23.096	23.8731	22.2577	26.3431	17.3777	17.9545	21.4398	23.4005	21.7267	17.348	18.6145	18.6145	21.2729
12	COL1A2	ENSG00000164692	COL1A2	21.9678	19.8775	20.8561	21.3332	27.1511	27.4543	28.6115	27.017	26.9105	28.8014	26.4272	28.3692	28.8579	26.9151
13	DCD	ENSG00000161634	DCD	21.6794	16.8681	19.1282	12.1471	22.1328	21.5531	20.9909	21.0034	22.3932	21.3043	23.1106	15.7059	23.5305	21.8621
14	HBA1	ENSG00000206172	HBA1	18.3059	21.2168	24.5418	23.6374	20.9846	27.7912	25.4523	25.4561	26.0962	28.885	28.8257	27.1769	24.6622	26.5729
15	KRT6A	ENSG00000205420	KRT6A	24.4459	17.4445	19.1358	19.2169	24.215	25.3235	23.0273	23.3471	28.0103	26.5164	22.1645	19.8002	25.1696	22.9838
16	KRT16	ENSG00000186832	KRT16	22.1437	16.9868	18.6924	21.2699	23.17	25.1677	19.9103	25.1677	27.8341	25.1677	21.5338	19.2037	24.0914	21.5338
17	COL12A1	ENSG00000111799	COL12A1	20.4465	20.5127	20.8296	20.445	19.6322	27.4328	25.9344	24.168	24.2983	24.9726	28.7818	26.3869	25.5598	22.004
18	LTBP2	ENSG00000119681	LTBP2	18.7638	17.8483	19.3194	16.7912	21.5325	18.1657	23.5271	23.2019	26.2121	23.3737	23.1109	23.5144	25.282	23.5144
19	FN			23.3576	23.1072	25.2044	24.3626	26.2385	28.7824	30.7909	30.5143	27.7142	29.3429	30.1402	32.1855	29.4845	25.3956
20	LAMB1	ENSG00000091136	LAMB1	16.8604	18.5146	16.8604	14.9234	16.8604	22.2377	23.0347	21.461	19.1897	19.6588	20.9033	25.0146	21.9365	21.9365
21	COL6A3	ENSG00000163359	COL6A3	17.8095	19.6341	19.3954	20.9875	20.0702	27.7204	25.0521	21.5844	21.8548	23.3208	23.5912	26.5012	23.632	24.7785
22	COMP	ENSG00000105664	COMP	19.1505	17.3183	15.642	16.039	16.8161	23.8795	22.1794	21.5376	24.0623	20.2604	23.4513	21.5253	20.6267	21.5253
23	NID2	ENSG00000087303	NID2	18.7918	18.7918	18.1504	21.8773	18.7918	22.3803	23.2382	19.1568	22.3803	22.3803	21.7744	26.76	25.8048	25.8048
24	LAMA4	ENSG00000112769	LAMA4	18.2315	15.8386	16.6443	17.8258	17.3528	23.4196	22.4718	22.4718	18.6565	22.4718	22.6362	24.0264	19.3117	22.6362
25	CALD1	ENSG00000122786	CALD1	19.0005	18.8873	19.1054	17.6328	23.4308	20.2499	25.4773	23.6552	22.2064	23.1055	21.0029	20.3083	27.6777	22.9821
26	HIST1H2BL	ENSG00000185130	HIST1H2BL	28.7035	24.0899	25.0902	25.4936	25.2096	25.6863	28.3471	27.2769	19.3771	24.6553	19.5131	25.9261	22.7288	22.7288
27	HSPB1	ENSG00000106211	HSPB1	28.1065	27.0606	27.0486	26.6934	26.9603	19.2281	24.3639	27.0892	27.6587	26.0202	24.1736	23.8596	26.2402	19.817
28	EIF5A	ENSG00000132507	EIF5A	27.3953	21.3527	20.6815	20.0614	24.4448	25.1603	24.0215	23.5913	25.9033	24.5649	18.5864	20.6267	26.0508	26.6941
29	FBLN1	ENSG00000077942	FBLN1	14.5821	14.5821	14.5821	14.5821	14.5821	19.6586	17.7032	18.9896	18.9896	18.9896	19.8829	21.4945	20.9029	20.9029
30	POSTN	ENSG00000133110	POSTN	21.7614	19.6702	19.6226	21.5453	22.3836	19.0244	25.5583	22.3321	25.9055	24.6644	24.5354	27.8679	25.2895	25.2895
31	RPLP1	ENSG00000137818	RPLP1	22.0821	26.8299	27.1245	27.0827	19.0396	21.0246	20.0612	21.0177	23.7931	23.4776	25.1208	24.1579	21.0762	21.0584
32	COL6A1	ENSG00000142156	COL6A1	18.7061	18.7061	18.7096	18.1222	18.7061	25.0206	22.6015	24.2679	24.2679	24.2679	22.7408	25.0525	21.4939	22.7408
33	IGFBP7	ENSG00000163453	IGFBP7	16.9538	16.9538	16.857	16.9538	22.1354	17.6803	21.9953	21.0414	20.1079	24.5787	18.9599	17.8765	23.8573	18.9599
34	HSPE1	ENSG00000115541	HSPE1	22.1099	17.3109	18.219	17.7708	25.5795	18.1514	21.8033	21.4049	21.6178	22.1098	18.1397	15.98	21.7093	18.1397
35	TGFBI	ENSG00000120708	TGFBI	22.4713	22.1228	21.6352	20.2163	21.0759	23.8925	26.6314	25.8768	26.653	27.6704	26.6759	27.5562	25.6217	21.6873
36	PCOLCE	ENSG00000106333	PCOLCE	18.7375	18.4348	18.9876	18.7375	18.7375	17.5561	24.6739	22.9641	22.9641	22.9641	17.9504	23.4033	20.1051	24.7282
37	GREM1	ENSG00000166923	GREM1	15.7212	15.7212	17.8651	15.3504	15.7212	20.5967	19.8883	20.2855	20.2855	20.2855	22.3765	22.6992	19.2329	22.3765
38	ITIH2	ENSG00000151655	ITIH2	19.5476	18.4885	21.7524	18.6924	19.2454	25.6972	24.2483	23.3429	22.6421	25.0735	26.2466	24.5352	23.192	21.9418
39	MYBPC1	ENSG00000196091	MYBPC1	18.1741	24.287	22.913	23.9352	25.0697	19.8699	19.8699	19.315	19.8699	20.2907	17.3816	16.7779	18.299	20.6042
40	ELN	ENSG00000049540	ELN	19.1349	18.4409	19.6014	18.2344	20.9114	23.6624	22.1549	22.0269	24.3834	24.6267	21.3561	15.2233	22.3181	21.3561
41	MMP2	ENSG00000087245	MMP2	19.2022	17.1983	19.2577	19.4971	19.1445	20.7728	24.6176	21.9209	21.9209	21.9209	24.3097	24.9974	24.6942	24.6942
42	H3F3A	ENSG00000163041	H3F3A	27.2325	19.6169	22.7204	20.4415	23.5635	26.0125	23.4363	21.9664	24.2138	24.2961	18.8569	20.791	25.5748	26.3377
43	LAMC1	ENSG00000135862	LAMC1	18.133	18.4807	17.7875	14.661	19.6347	22.4558	23.3699	20.9708	19.3897	21.8965	21.4833	24.7614	21.838	21.0747
44	COL3A1	ENSG00000168542	COL3A1	22.4479	21.3512	19.8691	21.2403	24.7113	24.4539	27.0529	24.3387	25.2215	25.2595	25.4544	28.4733	27.7609	21.6505
45	GC	ENSG00000145321	GC	17.1295	15.0235	17.8557	15.5972	19.482	21.1885	20.6623	20.9567	20.9567	20.9567	23.2457	21.1637	22.6319	22.6319
46	HNRNPA2B1	ENSG00000122566	HNRNPA2B1	24.6792	19.6695	18.7046	20.6107	22.6507	20.9972	17.2835	20.1032	20.1032	20.1032	17.7688	14.8827	21.7275	23.8217
47	ALCAM	ENSG00000170017	ALCAM	16.8035	16.8035	13.2327	18.9956	16.8035	21.3311	21.8481	20.0026	21.3311	21.3311	21.9641	20.151	20.7982	20.7982
48	CRYAB	ENSG00000109846	CRYAB	28.4652	28.072	29.3452	28.3163	26.834	23.5876	26.0407	28.071	23.5165	22.604	26.1698	25.0033	23.7018	21.1959
49	HSPD1	ENSG00000144381	HSPD1	27.8714	20.3102	18.7367	20.1982	21.061	24.6145	20.8782	21.7819	22.8317	22.4003	20.4227	18.904	24.6887	23.7087
50	TNXB	ENSG00000168477	TNXB	17.6582	15.9966	16.794	17.877	17.2898	20.6385	20.3854	20.3854	19.1777	20.3854	24.6609	22.2541	22.0132	22.2541
51	SERPINE2	ENSG00000135919	SERPINE2	20.9169	18.3647	19.3129	17.9751	20.3841	23.4661	24.1877	22.6938	24.0618	25.1459	24.9953	23.816	23.4621	23.816
52	C3	ENSG00000125730	C3	20.8074	15.8718	21.9807	21.0328	20.9245	24.9176	21.8868	21.9148	22.7031	23.8381	26.0863	24.1185	22.708	24.1185
53	NID1	ENSG00000116962	NID1	16.2866	16.2866	18.1128	15.138	16.2866	21.1131	20.3763	20.7912	20.7912	20.7912	19.1858	22.4711	21.612	21.612
54	ARHGEF7	ENSG00000102606	ARHGEF7	18.8644	20.9268	21.2155	19.1481	20.2957	17.2407	18.8296	19.5673	18.8296	18.8296	14.4261	14.7806	14.6142	14.6142
55	APEX1	ENSG00000100823	APEX1	20.0537	21.1156	19.5842	19.9481	20.0019	22.113	22.7959	22.7959	24.3002	22.7959	16.9606	16.6796	18.7779	16.9606
56	LOXL2	ENSG00000134013	LOXL2	20.8029	16.975	17.6135	17.3032	20.327	22.449	22.6717	20.4018	19.7242	21.0288	23.4107	24.8675	19.6628	23.4107
57	TUBB6	ENSG00000176014	TUBB6	24.4557	27.4776	26.459	27.257	22.4745	21.5268	23.8923	26.5979	20.7637	23.7089	22.3896	23.8405	21.7337	20.2621
58	PSMD12	ENSG00000197170	PSMD12	25.125	20.5814	17.9739	20.4707	21.4964	20.8705	19.3509	20.8705	20.8705	26.669	20.9801	17.6421	20.1162	20.1162
59	AEBP1	ENSG00000106624	AEBP1	17.0046	14.5646	17.0046	17.8651	17.0046	20.461	22.3703	21.5385	21.973	21.7476	20.4838	19.9886	20.8517	20.4838
60	ALB	ENSG00000163631	ALB	23.856	22.0164	25.4398	23.8095	26.2495	29.2527	27.7209	27.2508	28.7085	26.5902	30.8564	28.5806	27.5853	26.3048
61	HIST1H1D	ENSG00000124575	HIST1H1D	28.9068	24.3372	27.8351	24.234	30.4562	23.7538	26.2224	24.7773	25.5812	24.3407	22.5828	25.5739	25.6692	21.784
62	NACA	ENSG00000196531	NACA	23.5214	22.5897	23.964	22.1203	25.6553	20.1677	20.1677	19.8918	20.8608	20.1677	16.8844	18.937	19.3469	18.937
63	AFP	ENSG00000081051	AFP	19.9888	18.8681	22.3522	20.9934	21.4496	25.6505	25.2224	24.8877	24.777	22.0556	26.5086	24.7522	24.3338	21.4452
64	COL6A2	ENSG00000142173	COL6A2	18.5694	15.7753	17.4992	17.8935	18.9216	18.5469	23.7883	21.3707	21.3707	21.3707	20.8527	23.7134	18.7573	20.8527
65	THBS1	ENSG00000137801	THBS1	18.8425	19.3088	19.3693	20.1228	21.3266	22.7991	23.8414	22.1691	22.7991	22.7991	26.6727	25.4458	22.7444	20.3629
66	DCN	ENSG00000011465	DCN	19.5678	19.521	19.6132	18.2295	22.7766	22.0573	25.1442	24.0039	24.9672	19.7034	23.3179	23.9861	23.5904	23.1234
67	TIMP2	ENSG00000035862	TIMP2	21.1369	19.3406	19.2482	17.2767	24.5755	22.6672	24.8791	23.1056	23.6426	24.0331	23.3489	23.741	23.483	24.0582
68	KRT5	ENSG00000186081	KRT5	21.6183	18.2713	18.3061	19.4455	21.229	24.7548	21.8088	22.126	26.552	21.8255	22.69	20.9395	23.2242	20.1665
69	HSPG2	ENSG00000142798	HSPG2	23.0804	21.1933	22.2781	21.0583	23.2009	25.6299	26.6052	24.6168	24.8647	25.364	26.813	28.1411	25.4647	21.1764
70	IMPDH2	ENSG00000178035	IMPDH2	23.6715	24.2675	24.169	22.0918	26.4385	22.3321	22.1988	22.9209	22.6317	22.1831	18.7127	21.5449	23.4747	28.4184
71	GYS1	ENSG00000104812	GYS1	23.4943	25.5318	27.4716	24.8697	24.6816	22.777	23.2562	25.375	20.1659	22.3977	23.1268	22.1729	18.5789	22.1729
72	KRT6B	ENSG00000185479	KRT6B	22.8144	22.8144	22.8144	22.8144	22.8144	23.7234	21.5334	20.6063	26.6334	23.0093	19.5748	16.7738	23.629	21.2701
73	HIST1H1B	ENSG00000184357	HIST1H1B	25.9871	22.1988	25.7739	22.0131	28.5295	21.6354	24.4091	20.7774	23.575	22.5148	20.97	24.4117	24.0002	21.1152
74	HNRNPH1	ENSG00000169045	HNRNPH1	23.9727	19.564	17.3511	19.564	19.564	21.3988	20.8261	20.8261	19.8622	20.8261	15.5082	17.2623	21.6687	22.8152
75	A2M	ENSG00000175899	A2M	22.2325	20.1837	23.0467	17.2891	24.6253	25.3598	21.3021	20.8287	21.3502	20.6628	25.7222	23.466	21.7298	21.2896
76	KRT1	ENSG00000167768	KRT1	27.3767	21.9923	23.3631	24.4222	29.8472	28.9301	26.1739	26.5077	29.3925	24.9147	26.395	25.2782	26.9978	26.3938
77	MYCBP	ENSG00000214114	MYCBP	23.126	16.9469	21.4652	20.3084	20.9998	19.7774	19.7176	19.2184	19.8348	21.2914	16.2488	16.8056	16.5539	16.5539
78	NEXN	ENSG00000162614	NEXN	21.8763	20.7943	20.9653	20.9003	21.9844	16.7257	20.5888	23.233	20.5888	20.5888	15.8024	18.3785	17.6022	17.6022
79	RPL29	ENSG00000162244	RPL29	27.7755	24.0725	25.5998	25.2952	27.9451	25.5858	25.7435	23.1271	26.5788	26.0226	23.2948	21.7996	26.0457	20.2334
80	ABI3BP	ENSG00000154175	ABI3BP	18.0616	21.2039	22.521	17.1896	21.1731	22.2603	24.1571	23.2688	21.156	19.323	22.9343	23.5417	18.8415	22.9343
81	TAGLN	ENSG00000149591	TAGLN	18.3513	18.6655	18.3513	15.9785	18.3513	20.0523	23.1066	19.4529	22.0279	21.3547	22.4001	22.5584	21.5705	22.4001
82	KRT9	ENSG00000171403	KRT9	25.1093	19.5898	22.3263	23.9118	27.5459	27.311	25.0236	25.7334	27.2244	26.6635	25.3022	24.3695	24.5762	23.4534
83	YWHAG	ENSG00000170027	YWHAG	22.887	22.8222	24.4751	22.8165	23.7655	28.147	24.952	24.8778	26.5769	21.0667	28.4156	26.2774	26.1102	26.2774
84	PSMC5	ENSG00000087191	PSMC5	18.3423	23.9199	22.854	23.8346	23.426	18.1983	19.118	18.7302	18.7302	18.7302	20.6485	21.3151	20.6485	20.3309
85	CKM	ENSG00000104879	CKM	23.0203	24.638	23.7964	23.8038	22.4722	17.0754	22.6554	25.7378	21.1177	20.065	22.2787	21.4258	21.9144	21.9144
86	BGN	ENSG00000182492	BGN	19.7445	18.8586	15.1733	18.8586	18.8586	21.1182	21.3571	19.1773	22.6757	23.1893	19.3126	22.4182	21.158	21.158
87	UBA2	ENSG00000126261	UBA2	23.5338	17.5025	17.156	19.2724	18.6433	20.9046	20.4455	21.7455	19.9618	20.6932	15.496	18.8264	17.9631	17.9631
88	CCDC80	ENSG00000091986	CCDC80	18.104	18.3377	16.6911	18.104	18.104	17.8927	21.1787	19.0063	19.0063	19.0063	23.2327	24.0268	20.0545	19.5588
89	NCAM1	ENSG00000149294	NCAM1	20.8797	23.4935	22.9057	21.4624	24.0503	17.3216	22.2861	25.2133	19.4449	21.4746	20.8854	21.4982	19.0305	20.8854
90	GPX1	ENSG00000233276	GPX1	22.0779	21.3149	21.1872	20.729	21.2525	20.64	20.2869	20.9234	20.64	20.64	14.2603	18.7452	17.8082	17.8082
91	MFAP4	ENSG00000166482	MFAP4	16.0514	14.4571	16.3791	16.0514	16.0514	19.1809	20.5777	19.6416	19.6416	19.6416	19.1438	20.4234	19.921	19.921
92	PXDN	ENSG00000130508	PXDN	18.5987	16.2475	19.8809	18.1994	18.9111	20.8357	22.1656	20.0772	19.4174	19.824	22.7526	24.5313	20.9546	20.882
93	THBS2	ENSG00000186340	THBS2	17.7832	17.7868	17.0666	17.7832	17.7832	16.6282	21.5465	20.6969	20.4183	20.5643	21.6076	23.0035	19.2325	21.6076
94	NPM1	ENSG00000181163	NPM1	24.3518	25.3053	24.8661	25.7255	24.3753	18.4758	22.7936	24.2413	22.7936	22.7936	22.5121	23.2918	20.0598	21.1252
95	MYPN	ENSG00000138347	MYPN	18.8315	21.0436	22.0794	20.4259	20.7676	19.9593	20.11	19.7909	19.9593	19.9593	14.6827	17.5128	16.7026	16.7026
96	HAPLN1	ENSG00000145681	HAPLN1	15.3528	15.3031	15.3528	15.4009	15.3528	17.6396	18.7336	18.2879	18.2879	18.2879	22.1459	18.3355	19.1543	19.1543
97	ATP2B4	ENSG00000058668	ATP2B4	17.4994	17.4161	17.5782	17.4994	17.4994	23.4025	20.5346	21.7047	21.7047	21.7047	21.0267	18.8137	19.4576	19.4576
98	CAVIN4	ENSG00000170681	CAVIN4	26.0917	24.9977	25.7706	25.1309	26.0216	20.4083	21.5173	23.7258	23.0543	20.37	21.9186	21.8255	22.4378	24.0635
99	MVP	ENSG00000013364	MVP	21.5389	28.1023	28.5049	28.0302	26.1074	28.888	26.7636	27.5798	25.8454	27.4263	27.9947	26.5459	25.0804	23.8963
100	MFGE8	ENSG00000140545	MFGE8	22.3024	23.4852	23.6306	23.6324	23.5687	28.0508	26.3639	25.0984	26.5824	28.4027	27.3276	26.4938	25.3507	22.7853
101	NAA50	ENSG00000121579	NAA50	22.4571	21.8894	21.657	22.4515	21.4374	18.0518	17.5516	17.8232	17.8232	17.8232	18.4042	18.0287	18.2286	18.2286
102	TUBB	ENSG00000183311	TUBB	26.402	29.5657	28.3891	28.7027	24.3368	24.5	26.8693	28.5176	24.5485	25.6856	26.2597	27.0662	23.8856	23.2671
103	HP1BP3	ENSG00000127483	HP1BP3	22.8097	23.4918	23.4535	23.9901	25.6332	19.7609	22.8907	20.1766	19.1211	20.4988	19.539	22.6544	23.8023	22.6544
104	CCT6A	ENSG00000146731	CCT6A	25.1814	25.4041	25.2079	25.2174	22.6622	22.4498	25.2533	27.259	20.2608	20.7383	23.192	23.9707	22.0038	23.5977
105	ABCF1	ENSG00000204574	ABCF1	19.7098	22.0693	21.5398	21.6907	21.6172	20.5274	20.7923	20.2027	20.5274	20.5274	15.8732	17.8218	17.1542	17.1542
106	TGFB1			14.9828	14.9828	14.9828	14.9828	14.9828	19.6196	19.237	19.485	19.485	19.485	17.3491	17.6188	17.4902	17.4902
107	SRP14	ENSG00000140319	SRP14	22.8837	21.835	21.8771	21.2583	24.2507	17.8277	19.9123	19.2177	19.2177	19.2177	17.9998	18.4112	19.5682	18.4112
108	PA2G4	ENSG00000170515	PA2G4	24.7568	23.0936	22.1252	23.2485	21.9453	20.3391	19.1465	20.3391	22.2148	20.3391	17.299	19.4887	21.071	19.4887
109	FAM120A	ENSG00000048828	FAM120A	20.2019	19.9504	20.4159	19.0125	23.4789	22.9486	21.6796	21.0117	24.2929	22.4493	19.3327	17.7062	23.7356	21.1806
110	U2AF2	ENSG00000063244	U2AF2	20.991	22.8745	22.7944	22.2594	22.5515	16.6324	21.3816	22.7412	21.3816	21.3816	18.5864	19.3378	19.0105	19.0105
111	TUBB4B	ENSG00000188229	TUBB4B	19.2441	25.0055	24.8242	24.6958	24.7614	20.2268	22.4097	24.6308	22.4097	22.4097	22.1109	22.7376	19.8185	22.1109
112	VAT1	ENSG00000108828	VAT1	18.7942	23.0194	23.5723	20.887	25.2956	25.2553	24.3798	23.4257	23.771	22.1628	26.3938	24.558	23.1876	24.558
113	MAP4	ENSG00000047849	MAP4	24.0326	24.5463	25.7598	24.6624	23.907	19.9399	22.9049	22.2582	21.5219	19.9387	21.3399	19.8177	21.5816	21.3399
114	MARCKS	ENSG00000277443	MARCKS	21.1436	21.539	22.2641	15.4389	20.5971	21.052	21.1803	21.1803	23.2677	21.1803	21.0539	21.4682	24.2295	21.4682
115	LUM	ENSG00000139329	LUM	20.4011	20.0521	20.6819	18.5356	23.3152	24.7414	23.4573	22.3753	23.8776	23.6827	24.7821	23.5895	24.1005	22.6779
116	LGALS3BP	ENSG00000108679	LGALS3BP	20.0601	20.6188	21.117	20.9315	24.5862	21.7529	25.0459	23.4524	24.1499	22.2022	24.9599	25.5275	24.798	21.5209
117	KPNA2	ENSG00000182481	KPNA2	23.1345	16.0831	22.1454	22.1454	22.1454	20.5733	20.6134	20.6134	20.6524	20.6134	20.3147	17.3015	20.3147	22.3299
118	STMN1	ENSG00000117632	STMN1	20.1939	20.1555	20.2312	15.6171	23.9128	19.9274	20.9487	19.7373	19.5731	19.8355	17.357	18.2159	21.102	20.8332
119	FABP3	ENSG00000121769	FABP3	20.219	21.845	21.5885	22.0602	24.2155	21.1899	17.555	21.1899	22.1306	21.1899	18.7619	18.306	18.5519	18.5519
120	TRIM72	ENSG00000177238	TRIM72	23.0936	24.8876	23.5002	23.3473	23.5238	21.6194	19.144	21.6194	21.6194	22.0986	18.8174	20.2442	19.3475	19.8706
121	DCLK1	ENSG00000133083	DCLK1	22.3215	24.9399	24.4526	23.3644	22.2551	18.8738	21.0212	25.1434	21.4304	21.2402	19.4094	20.9301	22.2585	20.9301
122	MYLPF	ENSG00000180209	MYLPF	21.6082	23.7707	22.9777	20.3076	23.139	18.4017	21.9459	21.9459	21.9459	23.5247	18.761	19.0006	19.7041	19.0006
123	SRSF4	ENSG00000116350	SRSF4	21.709	19.8113	20.5835	20.1798	21.5004	19.9492	18.9882	19.9492	19.9492	22.6179	16.5654	16.5834	20.2267	16.5834
124	UNC45B	ENSG00000141161	UNC45B	21.8308	25.1563	24.4673	23.3893	24.0267	20.3838	20.3838	19.834	20.3838	22.1017	22.0136	20.2082	19.8161	19.6651
125	PSMD3	ENSG00000108344	PSMD3	21.5156	21.5156	21.9325	19.1889	21.5156	16.6637	17.4133	17.0866	17.0866	17.0866	19.1431	19.1267	19.1349	19.1349
126	H2AFZ	ENSG00000164032	H2AFZ	27.2235	21.8157	22.6877	22.8734	24.549	24.6603	23.0993	23.5046	25.1011	25.5708	20.64	22.6315	25.5683	26.5645
127	RPL8	ENSG00000161016	RPL8	25.0132	26.5349	26.844	26.1893	25.3608	24.9027	25.6123	25.7882	24.3305	27.1979	25.4382	23.8003	22.7126	19.9937
128	PCBP2	ENSG00000197111	PCBP2	23.8947	18.614	18.4523	18.6424	18.6282	19.1341	20.3426	19.8613	19.8613	19.8613	15.8187	17.7196	17.7196	21.0036
129	DES	ENSG00000175084	DES	27.7218	26.5384	26.3852	25.7375	27.1886	23.5613	24.4595	24.8742	25.2448	23.6607	24.6701	24.5228	23.2733	20.4381
130	RPS17	ENSG00000182774	RPS17	21.2421	25.4082	25.7044	25.0631	21.2461	22.52	23.4495	24.7137	23.4495	23.4495	24.4699	23.614	18.9667	23.614
131	RPS7	ENSG00000171863	RPS7	22.3334	24.5199	25.1559	24.0112	24.2879	20.5751	21.2643	22.4942	20.2217	20.3113	23.6526	23.2562	20.4549	19.8394
132	FLNC	ENSG00000128591	FLNC	26.7164	27.7249	28.1607	26.8839	25.8285	21.9362	24.8042	27.0189	23.7138	23.4084	24.693	25.1927	23.2749	24.693
133	NEB	ENSG00000183091	NEB	21.6355	25.0871	25.191	22.5246	22.9328	18.9851	21.6009	19.7132	20.946	22.6263	20.4258	20.4116	21.3115	20.1991
134	CD44	ENSG00000026508	CD44	20.4347	20.4347	20.8559	17.7457	20.4347	24.9442	23.3207	21.4141	20.7344	19.3742	23.4182	21.9993	19.7371	21.9993
135	MYH8	ENSG00000133020	MYH8	23.4725	21.1757	20.4218	23.031	19.7797	18.9019	19.07	20.7416	18.9357	22.702	24.8836	20.4199	20.4984	20.4984
136	LMNA	ENSG00000160789	LMNA	24.2909	22.9502	23.2828	22.5231	26.899	19.9183	22.7314	22.6182	21.1069	20.7093	19.8532	21.7529	22.7739	21.7529
137	RPL9	ENSG00000163682	RPL9	20.8843	25.3166	24.0914	23.159	23.6993	20.7362	24.1711	25.2742	24.1711	24.1711	21.9508	22.5964	19.1942	21.9508
138	ST13	ENSG00000100380	ST13	21.3615	24.484	24.5687	22.4519	26.1765	24.4796	24.459	23.5816	19.5306	21.0497	23.8144	22.2432	22.4856	21.2679
139	PSMD11	ENSG00000108671	PSMD11	23.4603	23.1644	22.6265	24.0728	23.3177	16.7602	22.4174	21.1644	22.7701	20.592	21.164	21.7073	21.1811	21.1811
140	PSMA6	ENSG00000100902	PSMA6	18.0676	18.5607	19.3759	14.3696	18.3351	20.4758	20.469	19.1852	20.469	20.469	21.3352	20.2947	20.9068	20.9068
141	ACAN	ENSG00000157766	ACAN	20.0109	20.0109	20.0109	20.0109	20.0109	23.9811	20.0109	20.0109	19.0241	20.0109	22.0943	15.4718	20.6965	20.6965
142	SLC12A2	ENSG00000064651	SLC12A2	19.5101	19.4685	18.9642	17.9354	19.2383	17.3649	20.4505	20.6647	20.0207	21.9099	17.8875	14.39	18.8222	17.8875
143	PSMC1	ENSG00000100764	PSMC1	21.0618	23.2751	22.9751	23.2249	23.1054	17.5116	17.9392	21.9309	19.8482	20.6421	20.8129	20.9632	20.89	20.89
144	SERPINH1	ENSG00000149257	SERPINH1	25.4309	23.1944	22.7032	21.653	24.4038	25.1208	26.0353	23.5254	24.6877	25.2476	25.5496	25.9493	22.8446	19.8787
145	BIN1	ENSG00000136717	BIN1	25.0499	24.4262	24.8215	23.8031	23.5147	20.6299	22.258	25.4895	22.258	22.258	20.885	20.6974	20.7943	20.7943
146	KRT2	ENSG00000172867	KRT2	24.7274	21.1159	20.4368	21.8069	23.4918	26.0793	24.754	23.7662	25.4802	25.1623	24.3771	23.7327	24.9411	21.2424
147	RPSA	ENSG00000168028	RPSA	19.4306	23.7729	23.3704	24.3859	23.5857	19.3124	21.1196	22.0552	20.6823	20.9174	22.593	22.3204	18.5977	22.3204
148	EEF1E1	ENSG00000124802	EEF1E1	21.2368	21.2368	21.8619	21.2233	21.2368	19.8595	18.9837	20.4005	19.8595	19.8595	17.4879	16.7919	17.1815	17.1815
149	CCT2	ENSG00000166226	CCT2	25.623	25.629	25.2459	26.0279	24.3407	22.5343	24.8994	26.5234	23.5072	20.8676	23.1573	24.2098	22.4515	21.2963
150	SRSF3	ENSG00000112081	SRSF3	22.8324	23.1141	22.9317	24.0452	22.8147	19.339	19.6189	19.4857	19.4857	19.4857	18.8605	21.1794	20.443	20.443
151	CFL2	ENSG00000165410	CFL2	22.8116	22.0764	23.0828	22.5384	23.0412	19.1075	18.7829	19.1941	19.2758	21.5306	19.7203	18.7058	19.3004	19.3004
152	PSMC3	ENSG00000165916	PSMC3	22.8149	25.2033	24.2407	24.4511	21.4588	19.7514	20.0271	22.9632	20.0271	20.0271	22.1942	22.858	22.564	22.564
153	NPC2	ENSG00000119655	NPC2	19.1836	18.9314	19.3982	16.4104	22.9086	19.0663	18.3837	19.0663	19.859	19.0663	17.9173	15.5674	17.1757	17.1757
154	AK1	ENSG00000106992	AK1	25.328	25.095	25.2642	24.7767	24.7952	20.2087	22.6772	21.8872	22.6977	22.3356	21.1172	21.5414	22.1852	21.5414
155	RACK1	ENSG00000204628	RACK1	23.3286	23.0119	22.7097	22.5561	22.8687	18.9047	18.6998	18.9047	18.9047	19.4762	21.4721	20.8478	21.1934	21.1934
156	ITIH3	ENSG00000162267	ITIH3	19.6165	18.7285	20.686	18.5656	20.1622	23.6492	20.5594	19.7691	18.8407	22.7759	24.0335	21.4082	20.916	21.4082
157	KRT10	ENSG00000186395	KRT10	22.5796	20.6623	20.1353	22.1266	22.4	25.8133	24.4866	24.569	25.7624	22.465	24.555	23.5451	23.5383	21.8894
158	ANXA6	ENSG00000197043	ANXA6	24.2221	26.8907	26.091	26.9061	24.0116	24.3495	24.4457	25.3376	22.2357	26.1659	25.1785	24.8112	22.2012	21.2602
159	ANTXR2	ENSG00000163297	ANTXR2	17.1643	17.1643	18.1432	16.8183	17.1643	19.1989	19.3599	19.5048	19.3599	19.3599	15.3481	15.1012	15.2299	15.2299
160	TTN	ENSG00000155657	TTN	25.6161	27.8111	27.9482	26.4911	25.8103	22.6901	24.1636	27.3051	24.9409	24.9044	22.6591	23.634	24.3935	24.2267
161	RPL23	ENSG00000125691	RPL23	22.4691	25.5001	25.2336	25.4275	23.7496	23.0723	23.4821	24.0335	22.8956	20.1448	23.2332	23.0857	21.0967	20.1913
162	YBX1	ENSG00000065978	YBX1	25.3694	20.6373	22.4063	21.1989	24.5231	20.6303	22.3047	19.8395	23.9145	21.6979	20.7748	19.7049	21.4182	20.7748
163	F10	ENSG00000126218	F10	18.4036	17.2541	19.0351	18.4036	18.4036	22.1513	19.9673	21.4382	21.4382	21.4382	22.4644	20.5674	21.8075	21.8075
164	CCT4	ENSG00000115484	CCT4	24.472	25.2501	24.8785	25.2143	22.1188	21.9291	25.8436	26.4754	21.6832	21.834	22.944	23.4717	21.5063	22.7433
165	XRCC5	ENSG00000079246	XRCC5	24.6953	22.8434	22.71	23.2212	23.0447	22.2556	22.0681	21.8526	22.0681	22.0681	17.7386	19.9744	20.1276	23.1549
166	FLN			20.8598	17.3325	15.5867	17.6654	17.5085	18.361	20.7644	20.9685	20.7644	20.7644	18.7459	17.5735	18.2756	18.2756
167	FARSA	ENSG00000179115	FARSA	20.5341	20.5341	19.8849	20.9527	20.5341	18.7553	18.9119	19.0532	18.9119	18.9119	16.0438	16.7335	16.4295	16.4295
168	HNRNPAB	ENSG00000197451	HNRNPAB	21.2608	19.4158	19.3589	19.048	23.0426	21.6928	20.473	21.2082	18.7861	22.4036	21.515	17.0849	22.5988	21.515
169	ANPEP	ENSG00000166825	ANPEP	20.0961	22.2517	22.3773	21.985	23.1581	25.8794	23.8513	19.4294	21.0692	24.4274	24.0506	22.8368	22.9445	22.9445
170	PSMD7	ENSG00000103035	PSMD7	19.5074	24.0913	23.4467	23.7363	23.5988	18.0011	21.8934	23.783	21.8934	21.8934	21.7643	21.886	21.8264	21.8264
171	RPL30	ENSG00000156482	RPL30	25.6714	26.521	26.7474	26.3104	25.4604	25.5459	26.2223	26.0271	24.8428	26.1496	25.6312	24.6165	23.264	20.2347
172	CLIC1	ENSG00000206394	CLIC1	19.5691	24.3864	24.4016	23.6719	25.7572	24.3606	23.8704	23.0577	24.3663	22.6037	24.1484	23.6047	23.052	19.9901
173	MME	ENSG00000196549	MME	22.281	21.7361	21.924	22.3466	21.5513	24.9216	20.4082	22.8516	20.6246	24.5017	20.2691	18.6199	21.0046	20.2691
174	PSMC4	ENSG00000013275	PSMC4	22.6583	24.1035	23.8128	24.0281	19.9198	19.8763	21.603	24.1175	21.7041	21.1805	21.6504	22.1795	18.8517	21.6504
175	HNRNPD	ENSG00000138668	HNRNPD	22.9332	21.3371	21.9439	21.5037	24.2237	18.4768	20.9413	19.4647	20.807	22.867	19.3102	19.2243	21.1767	19.3102
176	PSMD4	ENSG00000159352	PSMD4	20.9994	23.1213	22.2213	22.7787	20.0493	17.5119	20.1794	23.081	18.7577	19.637	19.3561	20.5456	20.0701	20.0701
177	NONO	ENSG00000147140	NONO	24.4005	23.036	23.0476	23.4616	23.058	21.7104	21.3947	21.3947	19.1755	21.3947	18.3967	20.6879	21.0208	23.0011
178	RECK	ENSG00000122707	RECK	17.5135	16.8945	17.5135	17.9452	17.5135	21.7055	19.0505	20.9181	20.9181	20.9181	21.5913	19.4434	19.3895	19.4434
179	TUBA4A	ENSG00000127824	TUBA4A	18.7497	24.0174	22.5874	23.1238	22.8804	23.0288	22.9124	21.7636	19.3131	23.9016	23.2748	23.1914	20.2664	23.1914
180	PARP1	ENSG00000143799	PARP1	24.4298	22.4278	22.3297	23.3795	22.9807	19.3668	20.4807	21.118	20.5116	20.5418	19.344	20.3013	19.0574	20.1175
181	RPL15	ENSG00000174748	RPL15	26.7737	26.3384	27.0615	27.2329	27.5478	26.2937	27.7273	25.4363	27.4637	29.2166	25.1345	24.4711	24.4449	22.8861
182	RPL32	ENSG00000144713	RPL32	26.453	26.588	27.2203	27.3724	27.254	26.5655	26.6772	25.1841	26.4323	26.4871	25.2826	24.614	23.7628	21.3843
183	CALU	ENSG00000128595	CALU	22.2189	18.0428	17.7619	20.5875	21.4583	18.3375	21.5998	19.9631	20.1829	20.0591	19.0743	17.1555	22.1019	19.0743
184	SPARC	ENSG00000113140	SPARC	18.966	21.0737	18.966	15.5111	18.966	21.2303	21.2303	21.9995	21.2303	19.4406	19.0566	20.9701	20.3098	20.3098
185	TNNT1	ENSG00000105048	TNNT1	22.6967	23.9028	22.4158	22.6967	22.6967	20.3148	20.3782	20.2484	20.3148	20.3148	18.6824	19.5631	19.1889	19.1889
186	DDX39B	ENSG00000198563	DDX39B	22.8052	20.5432	20.3433	20.8362	20.3614	20.3371	20.4893	22.0527	21.8297	21.3098	16.6403	18.4156	21.6938	22.716
187	RPL10	ENSG00000147403	RPL10	22.4555	26.1126	26.3162	25.2369	24.959	25.3121	24.9011	23.599	22.3986	23.575	25.2656	23.8857	21.9976	20.9553
188	EEF1B2	ENSG00000114942	EEF1B2	24.841	21.7035	21.5205	21.2896	19.3493	21.7441	19.424	19.512	19.512	19.512	19.1193	19.7514	21.9136	22.2083
189	EIF3G	ENSG00000130811	EIF3G	20.0048	19.0516	20.0048	20.0048	20.1364	17.8274	17.5643	17.7018	17.7018	17.7018	16.6829	15.1898	16.1215	16.1215
190	CCT8	ENSG00000156261	CCT8	25.7585	24.9179	25.0596	24.4962	22.9899	20.9618	23.0614	24.0811	21.7233	25.2083	22.8123	23.0531	20.3343	22.8123
191	LIMA1	ENSG00000050405	LIMA1	20.8905	16.909	18.019	16.2248	20.4079	20.8679	19.9093	20.8679	21.4388	20.8679	17.9796	19.2562	19.9227	19.2562
192	ATP6V1B2	ENSG00000147416	ATP6V1B2	21.7156	18.4722	18.6551	19.7298	19.2903	18.0355	18.6356	20.6138	19.8923	20.5536	17.0204	16.4939	16.7811	16.7811
193	PSMA3	ENSG00000100567	PSMA3	18.8862	18.3543	19.274	16.8805	23.7414	20.4194	20.7477	19.2298	20.7918	20.5929	21.5569	19.6049	20.8886	20.8886
194	HNRNPR	ENSG00000125944	HNRNPR	19.4628	24.1198	23.8302	24.1283	19.8692	19.4459	20.0605	21.6616	20.4782	20.8017	21.9721	21.0786	21.5935	21.5935
195	FUS	ENSG00000089280	FUS	22.2173	18.2512	18.2974	17.5942	20.4427	17.0766	18.4598	18.4598	18.4598	20.4253	17.5776	16.254	17.0626	17.0626
196	CSDE1	ENSG00000009307	CSDE1	23.107	21.299	21.6346	20.4121	19.6216	17.5553	19.8006	20.1764	19.8006	19.8006	16.7989	18.7383	18.7383	20.6993
197	PLXNA1	ENSG00000114554	PLXNA1	19.5332	19.4728	20.0038	16.6003	19.5912	20.86	20.4782	20.4782	19.9575	20.4782	15.847	17.3598	19.2286	17.3598
198	PEBP1	ENSG00000089220	PEBP1	23.8689	23.6023	24.0937	20.2126	27.0866	23.6554	23.8825	22.7863	22.3263	22.1032	22.4072	21.0696	23.3692	22.4072
199	RPS26	ENSG00000197728	RPS26	24.1277	25.0783	23.9016	25.3136	20.3758	23.8388	24.4427	25.4652	23.5594	25.7348	24.356	23.8602	20.537	23.8602
200	PSMC6	ENSG00000100519	PSMC6	21.3826	24.7727	24.2803	24.8392	24.5474	20.7335	23.0653	22.0801	22.0801	22.0801	22.5429	23.2984	22.5429	19.3796
201	MAP1A	ENSG00000166963	MAP1A	22.6087	24.2864	24.3419	23.712	24.0276	20.7507	20.3205	21.0816	20.7507	20.7507	21.2128	20.1574	20.7795	20.7795
202	RPL28	ENSG00000108107	RPL28	26.8504	25.1409	25.8325	25.785	26.5658	25.5376	26.6848	24.015	25.7256	27.5237	24.3332	23.2733	24.7672	21.5169
203	CKB	ENSG00000166165	CKB	25.3064	22.9463	22.4865	23.9474	23.532	22.1537	24.3279	25.2357	21.1618	20.9709	20.6944	21.3928	22.1383	24.6084
204	MTHFD1	ENSG00000100714	MTHFD1	19.2007	23.927	23.271	23.2053	22.5451	19.5335	20.2173	22.5656	21.6182	21.0815	19.2334	20.9513	20.3343	20.3343
205	SLC25A5	ENSG00000005022	SLC25A5	23.727	18.5873	17.0376	19.3496	19.0182	19.5898	19.0214	20.99	19.5898	19.5898	18.7617	17.4149	19.446	18.7617
206	FXR1	ENSG00000114416	FXR1	24.2845	23.5232	23.6831	24.3708	22.8837	20.8763	20.8318	23.5048	21.7778	21.3963	19.3311	20.1298	22.6957	22.6279
207	BASP1	ENSG00000176788	BASP1	22.9063	21.6292	21.6135	21.1318	24.209	26.5294	24.6592	23.6718	24.7043	22.0368	22.8515	21.533	24.4261	22.4713
208	HNRNPM	ENSG00000099783	HNRNPM	22.7354	21.7917	21.7748	21.5724	21.6553	19.9682	21.7443	22.5549	23.1091	22.2058	16.9678	19.8559	22.4094	21.2626
209	SERPINF1	ENSG00000132386	SERPINF1	17.2235	17.2235	17.0556	17.2235	22.7758	19.5503	19.4075	19.5503	20.7646	19.5503	18.9483	19.3842	18.3554	18.9483
210	RPS3	ENSG00000149273	RPS3	20.0897	24.3202	24.2795	22.4019	23.1949	23.0112	23.2601	23.3559	23.7215	23.3088	24.1698	23.4116	18.8128	23.4116
211	DNAJB4	ENSG00000162616	DNAJB4	20.8571	21.83	22.2808	22.6323	20.6925	16.9786	19.7423	19.8754	19.3973	19.5801	18.9037	18.1996	18.9037	20.1836
212	PPP2R1A	ENSG00000105568	PPP2R1A	22.2793	22.2793	21.4779	22.6182	22.2793	19.8341	18.6386	20.4787	19.8341	19.8341	18.0061	19.4017	18.8664	18.8664
213	VCP	ENSG00000165280	VCP	25.1431	24.427	23.9101	24.8718	23.3403	23.6715	24.9149	23.8785	20.9117	23.462	25.686	25.0094	22.0106	20.5297
214	IARS	ENSG00000196305	IARS	22.1509	22.6824	22.6556	22.173	20.5319	20.0121	22.9606	24.7144	20.4636	22.1959	19.9176	20.8752	19.0933	19.9176
215	CASQ2	ENSG00000118729	CASQ2	22.5233	21.1231	20.9822	21.5507	19.6018	18.8681	19.113	20.2144	18.9362	19.0273	16.6929	18.0837	20.0073	18.0837
216	PAFAH1B1	ENSG00000007168	PAFAH1B1	20.686	20.3166	20.7286	20.6421	20.8573	19.0557	20.0023	20.9215	19.8179	24.5653	19.5187	17.8724	18.9187	18.9187
217	ESD	ENSG00000139684	ESD	23.2975	23.9373	23.4249	24.3948	22.1584	21.3882	21.621	21.5093	20.5133	23.9452	21.8806	21.287	18.7708	21.287
218	CCT3	ENSG00000163468	CCT3	22.5086	25.3061	24.5238	24.8976	23.1523	18.9165	21.8457	23.4591	22.0223	22.1797	22.9956	23.0945	23.0459	23.0459
219	HSP90AA1	ENSG00000080824	HSP90AA1	24.5531	22.9856	22.3	23.0771	24.0046	22.9266	20.0005	20.6272	25.42	23.689	22.433	22.171	24.2013	25.0048
220	TOP1	ENSG00000198900	TOP1	22.1984	22.297	23.4064	22.9304	21.6722	18.058	22.4951	19.2018	20.9681	21.7387	19.3699	20.8561	20.2965	20.2965
221	COL4A2	ENSG00000134871	COL4A2	18.2408	18.2408	18.2408	18.2408	18.2408	20.5241	21.5454	20.3808	21.1233	22.3921	19.1128	18.3634	21.7635	19.1128
222	CCT7	ENSG00000135624	CCT7	25.5715	25.7089	25.3476	26.0834	23.4904	22.039	24.7909	26.5128	22.8736	21.9231	23.1103	23.9799	22.8922	23.0437
223	FTH1	ENSG00000167996	FTH1	21.7998	23.7624	25.2569	24.691	21.5252	26.6717	24.4396	21.0423	23.9301	23.1353	24.8961	23.4718	24.353	24.353
224	TPM2	ENSG00000198467	TPM2	21.9623	21.5673	20.7862	21.2947	26.2684	20.7568	21.5743	20.7568	20.5251	20.7568	21.2427	19.7377	22.5787	21.2427
225	ANXA11	ENSG00000122359	ANXA11	20.862	23.2976	23.3006	22.6125	19.9035	24.1982	21.1243	22.7761	20.2826	23.526	22.4456	21.6254	19.4632	20.2136
226	EEF1D	ENSG00000104529	EEF1D	23.906	21.7356	22.6207	21.8895	22.4176	19.3127	21.6593	22.6366	19.2935	20.9182	18.7888	20.0263	20.2573	20.0263
227	TIMP3	ENSG00000100234	TIMP3	17.3252	17.8527	16.4848	17.3252	17.3252	19.8365	18.2936	18.5624	18.5624	18.5624	21.8005	19.897	20.5237	20.5237
228	RALY	ENSG00000125970	RALY	22.6752	19.6768	19.957	21.5486	20.9619	18.271	19.2896	19.2896	19.2896	22.6212	18.7378	18.3222	18.5449	18.5449
229	NES	ENSG00000132688	NES	23.3853	25.466	23.6013	23.667	24.8081	25.2853	23.3678	23.8779	20.286	23.6453	25.7546	23.2695	21.9864	21.6647
230	ANXA2	ENSG00000182718	ANXA2	26.2025	28.6745	27.7902	28.2038	26.6129	28.1908	27.807	27.7585	26.2604	29.745	28.6085	27.5483	26.229	23.5261
231	YWHAB	ENSG00000166913	YWHAB	20.2941	21.4799	21.5668	21.3922	24.6004	23.12	22.1107	21.2027	24.5793	19.9827	21.576	21.0218	24.402	21.8922
232	SFRP4	ENSG00000106483	SFRP4	16.0559	16.0559	16.0559	16.0559	16.0559	18.9101	17.7472	18.9101	19.5456	18.9101	19.9843	17.3582	19.006	19.006
233	GYG1	ENSG00000163754	GYG1	24.8685	24.9237	26.6373	24.9746	24.9267	27.9848	26.4339	24.4533	24.6834	28.3832	25.6328	23.4253	24.9907	23.142
234	RPL26	ENSG00000161970	RPL26	25.2819	24.9161	25.5085	24.8288	26.4984	23.7205	24.8212	23.6629	24.9806	22.6252	22.6524	22.6472	24.8113	20.867
235	ITGA6	ENSG00000091409	ITGA6	20.2744	23.0711	23.479	22.9013	21.0236	19.6004	18.7004	19.6004	19.6004	21.8745	19.8169	20.2837	20.0691	20.0691
236	FBL	ENSG00000105202	FBL	22.8648	21.2328	21.0558	22.3545	19.5115	19.725	20.6515	21.7567	21.3074	23.782	18.4324	19.5324	20.1919	19.5324
237	HNRNPL	ENSG00000104824	HNRNPL	24.1997	24.3066	24.063	23.8222	23.8852	21.0051	22.5081	23.1195	22.6697	22.5912	19.4964	21.8275	22.3584	20.3638
238	SSB	ENSG00000138385	SSB	23.6778	22.1931	22.4746	22.6845	22.2027	19.5195	20.9012	22.0621	21.9121	21.4934	19.6198	18.5272	20.4705	19.6198
239	CD81	ENSG00000110651	CD81	21.6456	22.9616	23.2754	22.6992	22.8364	21.0093	24.3248	25.2448	24.3248	24.3248	24.1078	23.3452	23.3452	19.6594
240	SNU13	ENSG00000100138	SNU13	21.5376	21.4995	22.153	21.9235	21.7763	18.2932	18.8962	18.8962	19.2284	18.8962	18.5124	19.3591	18.7552	18.7552
241	CTSD	ENSG00000117984	CTSD	20.8847	24.4093	24.8436	24.5124	23.8182	23.3028	21.7108	22.8865	23.7195	21.8916	25.244	23.0665	20.2636	23.0665
242	RPL11	ENSG00000142676	RPL11	24.0012	24.9373	24.7396	24.3586	22.3502	22.2056	22.3941	22.908	19.4577	23.8287	22.2179	23.01	21.1839	22.2179
243	HNRNPA1	ENSG00000135486	HNRNPA1	23.1783	19.3281	19.7432	21.6303	20.238	20.4746	18.4573	20.0282	20.0282	20.0282	17.9051	17.856	20.9521	21.6528
244	MYO1C	ENSG00000197879	MYO1C	20.7921	21.5186	21.8786	16.7137	19.2583	20.8758	21.6187	23.0668	19.5869	21.2946	21.1188	20.7617	20.9513	20.9513
245	TNNT2	ENSG00000118194	TNNT2	18.5034	22.4106	23.1572	21.6577	22.0827	20.954	18.2298	21.8404	20.954	20.954	19.7203	19.7115	19.7159	19.7159
246	RPLP0	ENSG00000089157	RPLP0	23.68	26.3729	26.9506	26.0155	23.5584	23.9033	24.9523	25.8398	22.613	23.8225	25.4848	24.2977	21.8033	24.2977
247	RPL10A	ENSG00000198755	RPL10A	23.4327	25.4433	26.5375	25.3891	24.3951	23.232	23.9007	25.7506	22.8152	24.282	23.736	22.4768	21.3122	22.4768
248	MYBPH	ENSG00000133055	MYBPH	21.0529	23.1798	22.4701	21.8945	22.2109	19.3372	19.1153	19.2305	19.2305	19.2305	21.6213	22.4263	21.142	21.6213
249	HIST1H4A	ENSG00000278637	HIST1H4A	26.5252	26.1871	27.369	28.8671	26.7267	24.9442	26.9822	27.232	25.5946	25.3742	25.0069	27.8637	25.5815	23.0465
250	STIP1	ENSG00000168439	STIP1	22.4622	24.3675	24.037	22.903	24.6562	20.5256	21.9771	21.3039	21.5883	21.0913	20.5194	20.8609	20.7653	20.9803
251	XRCC6	ENSG00000196419	XRCC6	19.848	21.9183	20.9777	21.8511	21.4795	20.1501	19.9116	20.3547	20.1501	20.1501	18.6552	17.158	18.0927	18.0927
252	RPS2	ENSG00000140988	RPS2	26.5545	27.4201	27.0761	26.8298	27.3808	26.8723	27.058	27.6762	27.6669	27.7214	26.8269	25.643	25.4081	22.1622
253	RPS23	ENSG00000186468	RPS23	24.3468	26.2372	26.598	25.7294	27.609	27.0243	26.0966	26.4934	25.62	26.5161	25.9451	24.5857	26.5221	21.7524
254	AIMP2	ENSG00000106305	AIMP2	20.6756	22.1903	22.755	22.1175	22.1544	17.5326	19.9056	22.9394	19.9056	19.9056	20.4321	20.6818	20.5623	20.5623
255	GSPT1	ENSG00000103342	GSPT1	20.2405	20.6265	19.7118	20.2405	20.2405	21.5931	21.9605	21.099	21.5931	21.5931	16.6866	19.5573	18.7422	18.7422
256	YBX3	ENSG00000060138	YBX3	20.1879	19.3572	19.9326	18.296	20.8876	20.3631	20.3631	22.6781	20.0906	20.3631	18.694	17.0735	18.1002	18.1002
257	RPL21	ENSG00000122026	RPL21	24.2763	25.9791	26.4265	24.4977	24.9165	24.494	24.3177	23.0028	22.7908	20.8669	24.9186	23.9036	22.3912	23.9036
258	EEF1A1	ENSG00000156508	EEF1A1	28.7751	28.8744	28.3998	27.9779	26.7883	25.6865	27.312	27.9277	26.8767	24.6648	25.8126	26.3939	26.1035	24.3671
259	EEF2	ENSG00000167658	EEF2	25.4805	25.6118	25.2684	25.1801	21.9704	22.8868	23.7123	24.6741	21.8945	21.2115	23.1804	23.7453	22.8195	23.0587
260	CLTB	ENSG00000175416	CLTB	21.8373	20.8372	21.1374	19.0134	24.3737	21.364	22.4785	21.0561	20.2969	23.3324	20.4017	20.4898	23.0791	20.4898
261	TOM1	ENSG00000100284	TOM1	20.5897	20.5897	20.7017	20.4124	20.5897	21.5191	20.2256	21.5191	21.5191	22.0532	18.7368	17.4562	18.2342	18.2342
262	TXNDC17	ENSG00000129235	TXNDC17	18.8643	18.7263	18.9903	17.6721	22.3708	18.9959	20.3174	19.8029	19.8029	19.8029	17.5074	17.343	17.4275	17.4275
263	DYNC1H1	ENSG00000197102	DYNC1H1	19.9312	23.5683	23.1613	23.3132	20.9551	19.8198	22.043	22.5898	22.8223	21.3338	21.9086	22.2035	19.427	19.8214
264	PSMA5	ENSG00000143106	PSMA5	19.4164	20.5486	20.7432	20.6357	19.488	16.3268	20.9883	19.9512	19.6907	19.3725	22.1419	20.8437	21.6342	21.6342
265	SYNCRIP	ENSG00000135316	SYNCRIP	23.4359	25.0459	24.8069	25.0519	21.7429	20.3467	22.8187	23.6109	21.343	24.2645	22.5659	22.268	22.4246	22.4246
266	SBDS	ENSG00000126524	SBDS	19.2777	20.071	20.4254	19.152	21.3287	19.8449	17.8427	19.8449	20.6526	19.8449	17.4681	17.1023	17.2968	17.2968
267	HNRNPUL2	ENSG00000214753	HNRNPUL2	19.3305	21.9523	21.836	21.3812	21.6265	16.8652	19.7228	18.9092	18.9092	18.9092	20.2323	20.7605	19.6812	20.2669
268	DYNC1I2	ENSG00000077380	DYNC1I2	19.0263	20.657	21.8023	19.5549	19.4504	18.415	17.3125	17.9666	17.9666	17.9666	17.1897	17.3029	17.2474	17.2474
269	EIF3A	ENSG00000107581	EIF3A	20.2845	21.2769	23.7054	22.7819	19.784	18.5968	21.1346	19.7609	18.4862	21.1956	20.7756	19.714	20.3404	20.3404
270	HNRNPH2	ENSG00000126945	HNRNPH2	23.0808	20.8082	20.819	21.6502	21.5192	18.2113	19.9118	21.3948	19.1779	19.3346	18.7214	19.1817	18.9699	18.9699
271	RPS18	ENSG00000096150	RPS18	24.1885	23.3521	24.9074	22.9589	24.6764	24.8526	24.1162	23.1086	22.9257	22.6549	23.7341	22.6597	23.0701	19.2386
272	RPL3	ENSG00000100316	RPL3	26.6747	27.1382	27.3645	27.1004	26.9209	26.1432	25.9827	27.4673	26.0819	27.5012	26.1843	25.137	24.6294	22.2775
273	PHB	ENSG00000167085	PHB	23.3273	19.861	18.318	20.2003	20.0406	17.2735	18.7328	18.7328	18.7328	20.2853	18.3383	19.3506	18.9315	18.9315
274	S100A11	ENSG00000163191	S100A11	22.9228	25.7795	24.9859	25.8269	22.6388	23.4997	24.0111	24.1287	21.3037	23.7779	25.332	24.816	21.8179	24.816
275	PKM	ENSG00000067225	PKM	27.771	27.6211	27.7589	28.2279	27.317	25.3285	26.9915	28.2046	26.4106	26.0717	26.537	26.1791	24.7073	23.347
276	RPS16	ENSG00000105193	RPS16	24.4427	26.732	27.0257	26.0941	27.4054	26.7369	25.9757	25.4652	26.5642	28.0558	26.5975	25.2803	25.3799	22.3661
277	ANXA4	ENSG00000196975	ANXA4	22.5382	22.6679	23.0192	21.607	22.3957	24.1707	22.8054	23.0092	18.8931	22.9109	22.8133	21.5084	20.5878	20.0402
278	DDX17	ENSG00000100201	DDX17	22.0807	21.8865	22.2519	20.8293	22.5263	17.9278	20.229	20.1124	20.1124	20.1124	18.4013	19.4473	19.926	19.4473
279	NT5E	ENSG00000135318	NT5E	21.4335	22.1099	21.9915	20.5114	20.3793	23.37	19.3343	21.265	20.9416	21.529	24.0382	22.8	23.548	23.548
280	SDCBP	ENSG00000137575	SDCBP	20.5494	23.7617	24.466	22.444	23.3466	25.6259	23.4528	22.9524	23.2242	22.6023	23.5145	22.9454	20.0443	22.9454
281	SLC1A5	ENSG00000105281	SLC1A5	19.1743	18.7571	20.5659	19.1743	19.1743	22.6306	21.7681	20.7336	20.7009	23.7458	21.259	20.4211	20.9001	20.9001
282	TCP1	ENSG00000120438	TCP1	25.4947	26.0695	25.6507	26.0307	24.4653	22.896	25.5531	27.0828	23.3778	26.5536	23.468	24.3871	23.4007	23.245
283	RPL14	ENSG00000188846	RPL14	25.6387	25.4752	25.7825	25.7084	26.21	24.7354	24.5696	25.3489	25.6953	23.785	24.4861	23.2433	23.3353	21.1039
284	SH3GLB1	ENSG00000097033	SH3GLB1	19.443	19.5947	19.4041	19.4237	19.0706	18.32	17.5192	18.32	18.32	22.8311	17.57	17.7161	17.7161	19.7997
285	GART	ENSG00000159131	GART	22.2096	22.8723	21.8715	21.9938	18.8239	20.455	18.432	20.3717	19.5478	20.0178	18.866	20.0754	19.5939	19.5939
286	RPL13	ENSG00000167526	RPL13	26.3119	26.3024	26.3639	25.981	25.7263	25.5625	26.2318	23.7158	24.77	26.7773	25.3401	23.6773	23.8398	22.0265
287	RPL7A	ENSG00000148303	RPL7A	28.2936	27.5562	27.63	27.4096	28.3895	27.5875	28.1506	27.3971	27.8373	29.1637	26.5026	25.4843	26.6412	23.5975
288	RARS	ENSG00000113643	RARS	22.5263	23.8034	23.571	23.4089	23.1207	21.2643	20.9166	19.7893	20.1296	20.5761	20.9844	20.7788	20.6452	20.7788
289	HTRA1	ENSG00000166033	HTRA1	23.7433	23.4704	24.0179	23.5878	24.2061	23.8943	25.1095	24.5393	24.9226	23.495	22.8978	25.3743	19.7031	22.8978
290	HSPA1A	ENSG00000204389	HSPA1A	25.4014	23.17	23.724	22.0431	21.3459	23.051	20.1894	20.8437	20.9542	22.8361	23.2003	22.4158	21.2685	21.8912
291	RPL22	ENSG00000116251	RPL22	24.7699	24.5018	24.7509	23.4879	23.9736	22.2406	23.8479	21.9936	20.8196	24.0489	21.632	21.5221	22.0248	21.632
292	MYH3	ENSG00000109063	MYH3	20.5731	21.6805	20.9165	22.498	19.1014	19.5248	19.5351	19.5248	18.5811	19.5248	18.864	17.4591	18.4383	18.4383
293	PAFAH1B2	ENSG00000168092	PAFAH1B2	18.2407	20.5156	17.0204	16.6648	18.8922	20.0774	19.1806	20.6283	20.0774	20.0774	17.6493	17.6958	17.6727	17.6727
294	RPS8	ENSG00000142937	RPS8	24.7822	26.251	26.309	26.2253	24.9561	26.1433	25.8428	27.0611	23.9225	26.6443	25.8773	24.6026	23.8468	22.0731
295	QARS	ENSG00000172053	QARS	20.8089	20.7818	20.8355	21.239	20.5333	19.6375	16.8777	19.1161	19.1161	19.1161	17.4171	18.2475	20.0683	18.2475
296	FTL	ENSG00000087086	FTL	20.795	18.9115	18.8486	20.0034	19.5583	21.6174	20.1492	22.3299	18.5142	22.4172	22.2403	19.7678	21.4793	21.4793
297	YWHAE	ENSG00000108953	YWHAE	23.8164	23.9609	24.0081	24.0448	23.8504	22.8857	21.6047	20.5861	20.3607	23.4495	23.245	22.6973	21.2973	21.112
298	KLHL41	ENSG00000239474	KLHL41	23.2956	25.0009	25.0955	25.1947	24.022	22.6274	21.7608	23.6993	23.4882	21.8918	22.1558	21.4214	22.9491	21.2151
299	GSN	ENSG00000148180	GSN	22.6161	23.8222	24.0457	22.5996	24.1138	24.8217	23.6191	23.5936	22.655	21.4661	24.3763	23.3972	23.1159	27.3323
300	FAM98A	ENSG00000119812	FAM98A	20.971	21.0263	20.0594	20.971	20.971	17.4519	20.3058	19.4927	19.4927	19.4927	17.1878	18.6203	18.075	18.075
301	ATP6V1E1	ENSG00000131100	ATP6V1E1	21.4181	21.3669	21.7054	21.4675	21.0113	19.9315	21.0259	21.0259	21.4989	21.0259	18.3982	18.3715	18.3849	18.3849
302	SRSF11	ENSG00000116754	SRSF11	19.5565	19.3362	19.7476	19.5565	19.5565	20.2446	20.0206	20.4385	20.2446	20.2446	16.9205	17.248	17.0935	17.0935
303	HIST1H2BK	ENSG00000197903	HIST1H2BK	29.321	26.0155	27.418	28.7248	28.439	26.1951	28.3074	27.7362	27.1051	26.8428	25.2407	28.5173	27.3149	24.7636
304	PRSS23	ENSG00000150687	PRSS23	19.8669	19.8469	20.178	17.6111	19.8867	22.5488	22.3256	22.0767	21.5139	22.2065	21.6804	21.2498	21.3853	21.3853
305	UPF1	ENSG00000005007	UPF1	21.9407	21.7403	21.3936	21.5415	19.9676	19.5536	18.7086	21.388	21.1104	23.4223	19.8183	19.0804	19.0808	21.0697
306	RPL13A	ENSG00000142541	RPL13A	24.9415	26.3331	26.4951	25.1036	24.6182	25.0248	24.9824	24.3804	23.7505	25.7294	25.7044	24.0813	23.1043	21.3195
307	RPL27	ENSG00000131469	RPL27	21.6885	25.2119	25.6522	22.1784	22.6577	22.7298	23.9105	21.6144	21.8069	22.7352	24.5325	22.9041	21.4465	22.9041
308	KIF5B	ENSG00000170759	KIF5B	23.52	25.3413	24.9939	23.9935	23.4575	21.29	21.6746	23.1468	21.5794	21.6278	22.8294	23.0547	20.9734	22.8294
309	CCT5	ENSG00000150753	CCT5	24.16	25.2091	24.8629	24.8406	23.6723	21.4258	22.9067	24.5569	21.1335	22.4648	22.5469	23.4715	21.7847	22.5469
310	TUBB2A	ENSG00000137267	TUBB2A	22.1937	22.0029	22.0445	21.2076	22.0238	21.5663	18.6774	23.5122	21.5663	21.5663	19.4576	20.0487	19.7832	19.7832
311	AIMP1	ENSG00000164022	AIMP1	23.5855	24.0797	24.761	23.2404	25.3023	21.8161	23.3428	23.2569	22.3957	19.8412	22.7311	21.8924	23.3006	22.7311
312	RAB7A	ENSG00000075785	RAB7A	23.688	24.4641	24.8291	24.2808	24.7959	24.9269	22.409	22.6509	22.1554	24.092	23.5061	21.6591	21.0742	21.6591
313	CLTC	ENSG00000141367	CLTC	18.4355	22.9297	22.605	22.5664	21.9021	21.9569	22.171	21.0542	19.4737	22.334	22.4131	23.1381	21.157	22.4131
314	DBI	ENSG00000155368	DBI	19.8658	20.0976	19.2739	19.8658	19.8658	17.5914	18.5876	18.9573	19.2514	20.7474	16.8173	16.7449	18.3505	16.8173
315	ATIC	ENSG00000138363	ATIC	21.017	23.8479	23.6366	23.8004	21.0174	20.2601	21.189	23.4397	21.2011	21.195	20.7995	21.8744	20.321	20.7995
316	MAP7D1	ENSG00000116871	MAP7D1	21.0181	23.0338	23.3896	22.3309	23.3504	20.0046	21.2622	20.707	22.1906	21.0111	20.7804	18.9625	20.3928	20.3928
317	VCL	ENSG00000035403	VCL	21.2038	22.0113	22.1498	20.2887	24.6954	23.4063	22.5849	21.5929	22.649	19.401	23.0061	21.7949	22.9849	22.9849
318	AP2A1	ENSG00000196961	AP2A1	21.0288	21.0288	21.1203	21.0144	21.0288	18.0069	18.4255	18.2313	18.2313	18.2313	20.7793	18.4951	20.0487	20.0487
319	RPL4	ENSG00000174444	RPL4	27.9829	27.9917	28.3356	28.6041	28.009	27.369	27.1859	26.5258	27.3939	28.2102	26.9441	25.593	26.5408	23.5841
320	RAN	ENSG00000132341	RAN	24.1377	24.9694	24.6446	25.5384	24.028	22.7798	22.6894	21.65	22.7781	21.7162	23.1718	22.3556	21.2417	22.3556
321	RPL27A	ENSG00000166441	RPL27A	27.1207	26.8882	27.1985	27.0333	26.6115	26.6663	26.9508	26.0408	25.1669	27.1244	26.0619	24.551	24.271	22.9371
322	GAPDH	ENSG00000111640	GAPDH	28.237	30.2339	28.1928	30.7483	26.7087	26.2816	27.9247	28.5218	27.0994	27.3275	26.9364	27.3244	26.523	27.2018
323	PLOD2	ENSG00000152952	PLOD2	17.1682	14.9555	17.1682	18.0035	17.1682	16.9103	18.5085	18.5085	19.2481	18.5085	19.0273	19.6932	19.3983	19.3983
324	PRDX6	ENSG00000117592	PRDX6	21.399	21.294	20.6312	21.4127	21.3475	16.7504	18.5025	21.0394	19.1569	19.7585	19.9582	20.3228	20.152	20.152
325	HINT1	ENSG00000169567	HINT1	24.6514	23.3372	24.2206	22.7832	24.4846	21.6343	23.7	22.5264	22.8994	24.5666	21.6044	20.7533	21.6163	21.6044
326	GBE1	ENSG00000114480	GBE1	19.3505	19.0291	20.0821	19.3505	19.3505	18.8058	18.0966	18.6868	18.6987	20.163	17.4395	15.0423	18.4453	17.4395
327	ITGA3	ENSG00000005884	ITGA3	19.2886	20.2564	21.3498	19.808	21.216	18.7943	18.4485	18.9435	19.0788	22.0927	22.5726	20.7229	19.1895	20.7229
328	PLS3	ENSG00000102024	PLS3	23.1676	18.8539	19.4244	18.4341	19.1671	21.6447	20.8643	20.5711	20.7006	21.7191	20.8433	20.74	21.1082	21.8092
329	RPS24	ENSG00000138326	RPS24	25.559	24.1426	25.2353	23.686	23.6958	22.7161	26.4025	25.229	23.1306	23.4688	24.8504	22.2006	24.1495	26.2586
330	PPIA	ENSG00000196262	PPIA	26.6986	25.2007	25.9849	25.168	25.5873	23.4059	22.6375	22.5141	23.7054	23.1632	24.369	23.473	24.393	23.5065
331	PGK1	ENSG00000102144	PGK1	23.9822	26.2668	25.5583	26.5329	24.6676	24.2436	24.1407	25.1745	24.0816	24.4658	24.9298	24.408	22.0504	22.1007
332	NUTF2	ENSG00000102898	NUTF2	21.1946	21.0272	17.4593	22.1362	21.1133	19.9555	19.8149	19.9555	19.9555	21.1949	18.1187	19.6984	19.1147	19.1147
333	EPB41L2	ENSG00000079819	EPB41L2	18.1405	18.1412	18.1397	16.6816	19.5584	21.9449	19.2007	20.0225	20.0225	20.0225	18.6054	18.3147	19.956	18.6054
334	TAGLN2	ENSG00000158710	TAGLN2	23.5465	20.2586	20.3659	20.0692	20.3132	17.6528	19.6561	20.4639	19.6561	19.6561	21.4844	20.4694	21.0644	21.0644
335	SEPTIN9			24.764	23.19	23.3389	23.3792	24.3629	21.3807	21.8322	19.6482	22.1732	22.4854	21.8946	22.1073	22.8146	22.1073
336	RPS15A	ENSG00000134419	RPS15A	21.7305	22.5863	22.1054	21.2228	20.7064	17.8589	19.3022	19.9445	19.7242	19.5286	20.9579	21.0599	19.5774	21.1781
337	AKAP12	ENSG00000131016	AKAP12	17.1143	16.5771	17.1143	17.1143	20.7464	19.4382	18.5315	19.0549	19.0549	19.0549	18.6287	17.3737	20.3631	18.6287
338	RPL36A	ENSG00000241343	RPL36A	21.6023	22.6457	22.3446	22.6015	19.0381	22.6204	20.165	18.9621	20.165	20.165	21.7001	20.3926	21.1897	21.1897
339	RPL18A	ENSG00000105640	RPL18A	25.4604	26.7653	26.8383	26.7194	25.9212	25.7466	26.5013	27.9463	24.1634	26.553	25.1403	24.5738	25.3406	23.0496
340	PSMA2	ENSG00000106588	PSMA2	19.3363	23.2044	23.2382	21.335	21.5276	20.7362	21.4523	20.8522	19.812	19.6238	22.8507	21.3478	22.2867	22.2867
341	ACTN4	ENSG00000130402	ACTN4	19.684	21.7422	22.1277	21.0604	20.4134	20.5491	22.0737	20.9325	20.9325	20.9325	23.8154	22.5216	18.8932	22.5216
342	PTGFRN	ENSG00000134247	PTGFRN	21.2245	22.1363	21.2245	20.1933	21.2245	24.0024	22.6405	22.9654	22.9654	22.9654	21.0891	22.1083	19.238	21.0891
343	HSPA5	ENSG00000044574	HSPA5	25.545	24.0402	23.2203	23.5768	25.5475	23.8006	23.8749	21.7823	25.045	24.2826	24.4857	23.8122	23.5867	20.9669
344	EHD1	ENSG00000110047	EHD1	21.9751	21.9751	21.8712	22.0394	21.9751	19.1278	18.5658	20.2206	19.1278	19.1278	21.3106	20.1503	20.8441	20.8441
345	SKP1	ENSG00000113558	SKP1	22.3713	21.3285	20.6029	19.8535	19.8542	20.3353	20.4994	20.6467	20.4994	20.4994	16.8761	18.6338	19.7744	20.7279
346	RPL38	ENSG00000172809	RPL38	21.0423	21.3312	21.4674	19.5873	21.8686	19.6907	20.1721	22.3668	18.8949	20.161	18.0058	18.7018	19.8014	19.7608
347	RPS5	ENSG00000083845	RPS5	21.4638	22.18	21.7885	20.3178	21.6353	17.1636	21.8981	21.9052	21.8981	21.8981	21.5846	21.3356	21.4655	21.4655
348	ITGAV	ENSG00000138448	ITGAV	20.4047	20.6771	21.2563	19.3865	18.8826	21.1419	18.9546	20.4282	20.4282	20.4282	22.8565	21.9092	18.5379	21.9092
349	PSMC2	ENSG00000161057	PSMC2	21.6101	23.5184	23.1107	23.5182	21.5085	19.4813	19.8892	20.7459	21.2885	21.2798	20.5033	21.3711	20.5482	20.5482
350	COPA	ENSG00000122218	COPA	21.6032	21.8306	20.4005	21.6032	21.6032	18.1147	19.177	18.7415	18.7415	18.7415	20.1846	20.5634	20.3864	20.3864
351	RPS3A	ENSG00000145425	RPS3A	24.7747	26.3319	26.5423	25.249	25.3263	25.1061	25.3185	26.3052	24.6561	24.3998	25.5544	24.3252	23.2266	21.8309
352	HNRNPU	ENSG00000153187	HNRNPU	23.9497	25.0467	24.8662	24.8556	24.4376	21.3738	22.9669	21.3809	22.3221	22.9167	22.5853	23.5816	22.5121	22.292
353	UGP2	ENSG00000169764	UGP2	18.4281	22.3007	21.4698	22.7853	21.9442	19.6213	21.859	22.7028	21.859	21.859	21.4477	20.5084	20.0595	20.5084
354	HADHB	ENSG00000138029	HADHB	18.4765	19.9001	18.4765	18.315	18.4765	18.2052	18.3576	18.2834	18.2834	18.2834	21.5469	20.1792	21.0194	21.0194
355	SNRPD2	ENSG00000125743	SNRPD2	21.6669	21.2903	20.8527	22.5876	24.0476	20.418	21.9896	19.8275	21.6843	21.1858	19.588	20.5696	22.3946	23.0124
356	SERPINA7	ENSG00000123561	SERPINA7	20.4212	20.4212	17.413	20.4212	20.5993	20.7802	21.1015	21.1015	21.1015	22.6396	22.5584	19.8154	20.1311	20.1311
357	RPS20	ENSG00000008988	RPS20	24.7528	24.1656	24.2981	24	24.593	23.8392	24.1926	22.4538	20.7027	22.6085	23.9121	22.5711	21.4338	22.5711
358	RPL34	ENSG00000109475	RPL34	24.4175	24.495	24.483	24.0118	24.8131	24.8046	25.4408	25.7906	24.2847	28.0075	24.6103	23.4246	22.9	23.4246
359	RPL17	ENSG00000265681	RPL17	25.3687	26.0671	25.9365	26.0933	25.0703	24.4192	25.2369	26.5736	22.9812	25.0736	24.5219	23.7378	22.3967	23.7378
360	MSN	ENSG00000147065	MSN	21.7013	22.3645	22.7303	21.829	22.8627	23.3391	23.3967	23.1856	19.1533	23.8554	23.0873	22.4775	20.6168	22.4775
361	AGRN	ENSG00000188157	AGRN	18.8546	18.8546	19.5381	18.7874	18.8546	21.9557	18.4874	21.0805	21.0805	21.0805	20.132	21.6384	21.0735	21.0735
362	EIF2A	ENSG00000144895	EIF2A	19.4835	20.6437	20.6685	18.7732	19.2529	19.0831	19.2639	19.1763	18.6095	21.3539	18.9583	16.3401	18.176	18.176
363	ILF3	ENSG00000129351	ILF3	23.3489	23.1271	23.3117	23.2095	22.5268	20.5566	21.7072	19.9507	20.5824	23.082	22.4871	21.1441	20.4465	21.3849
364	NOP10	ENSG00000182117	NOP10	20.0208	20.9978	20.8763	20.9815	23.3871	19.2555	20.9612	19.8215	19.8215	19.8215	18.4346	19.5418	19.0919	19.0919
365	RPS14	ENSG00000164587	RPS14	22.7287	22.7148	22.9662	21.1219	22.7218	20.8463	21.6028	20.8463	20.8463	19.9381	21.6458	20.9092	18.4971	20.9092
366	HNRNPC	ENSG00000092199	HNRNPC	24.6716	23.7845	23.3819	24.7258	23.0015	22.6615	23.6955	23.4458	21.2583	23.7133	22.9127	22.4737	20.1242	22.4737
367	IFI16	ENSG00000163565	IFI16	20.6415	20.6415	20.6225	21.7295	20.6415	16.7032	19.5485	18.7364	18.7364	18.7364	19.8188	19.1804	19.5346	19.5346
368	GARS	ENSG00000106105	GARS	21.5007	22.1956	21.2802	20.9548	21.3947	18.1577	19.871	19.255	19.255	19.255	21.4175	21.5571	21.489	21.489
369	RPS25	ENSG00000118181	RPS25	25.0552	24.7783	25.6727	25.069	24.5235	24.0904	24.8569	23.0407	24.4316	25.4984	24.2818	23.1332	23.0365	21.1211
370	PABPC4	ENSG00000090621	PABPC4	23.7757	24.2156	24.5455	23.6725	24.1567	21.5087	22.5082	22.0273	22.3376	21.1442	22.2432	21.7087	20.9312	21.7087
371	TKT	ENSG00000163931	TKT	21.8269	19.0084	19.9595	20.7199	21.2152	19.6883	18.8588	20.6924	19.6883	19.6883	19.2286	16.77	19.1317	19.1317
372	HIST2H2BC			23.1249	20.6954	23.446	22.4415	22.4891	21.7945	23.2749	21.4747	20.8582	22.8479	19.8858	23.283	21.5563	20.0597
373	NCL	ENSG00000115053	NCL	27.1877	24.534	25.2453	24.611	25.8167	23.5371	24.3286	26.569	24.2681	23.6608	23.0444	23.0922	24.2704	24.4866
374	B2M	ENSG00000166710	B2M	22.6183	21.9276	22.6183	22.8545	22.6183	19.8298	19.7036	19.8298	19.8298	21.7347	22.4854	21.8684	22.2096	22.2096
375	LARS	ENSG00000133706	LARS	20.2587	23.3852	23.0453	22.2174	22.8845	22.8572	22.0439	22.0515	21.4533	19.976	20.1072	20.9714	21.0815	19.9463
376	CTTN	ENSG00000085733	CTTN	19.9546	19.6263	19.5823	16.9274	20.1735	19.8623	19.8623	19.57	19.8623	20.6497	17.771	17.0252	18.95	17.771
377	ACTB	ENSG00000075624	ACTB	28.9527	26.4771	25.4886	25.9748	24.6284	26.6185	28.1296	28.6206	25.5649	26.4713	27.262	27.1814	27.1956	27.2866
378	GNB1	ENSG00000078369	GNB1	18.3811	21.7579	21.1409	21.402	21.2965	22.117	22.2035	22.9797	21.6589	22.1609	22.386	21.6092	19.2429	21.6092
379	PRDX1	ENSG00000117450	PRDX1	22.1008	22.667	22.3216	24.382	21.247	20.2	20.2807	20.2605	21.8088	20.24	20.9844	20.4518	20.7426	20.7426
380	H2AFY	ENSG00000113648	H2AFY	20.4287	18.2758	19.2434	20.1465	21.0647	17.7205	20.9548	20.9548	20.9548	21.5993	18.393	21.0603	20.3763	20.3763
381	RPS10	ENSG00000124614	RPS10	21.6733	19.7401	20.531	19.6816	21.2075	17.8839	18.7391	19.2724	18.7391	18.7391	19.9534	18.8839	22.0151	19.9258
382	ECHS1	ENSG00000127884	ECHS1	19.3872	20.9625	19.3107	19.3872	19.3872	17.6179	20.5927	19.7655	19.7655	19.7655	16.7981	18.3016	17.7374	17.7374
383	SNTB1	ENSG00000172164	SNTB1	18.0216	20.6949	20.8186	20.5027	20.602	17.699	18.9597	18.9597	19.9628	18.9597	18.2146	17.2026	19.6086	18.2146
384	DNAJA2	ENSG00000069345	DNAJA2	21.9423	20.5792	20.7857	20.4377	20.7982	20.564	18.7547	21.3419	20.564	20.564	17.388	18.9291	19.6441	18.9291
385	HIST1H3A	ENSG00000275714	HIST1H3A	28.4408	24.4655	26.3212	27.1005	27.9943	26.712	26.4881	25.8512	27.4634	26.852	23.9702	26.9022	27.1753	26.6861
386	RPS4X	ENSG00000198034	RPS4X	24.2059	24.7109	25.6632	24.7207	24.0691	24.1616	24.2345	24.3278	22.5317	25.8956	24.7167	23.4256	22.4508	21.5586
387	FLNA	ENSG00000196924	FLNA	23.1125	22.3061	23.6344	22.9708	24.386	24.8382	25.8023	24.009	25.5946	24.6129	26.3447	25.135	25.5162	25.5162
388	PSMD8	ENSG00000099341	PSMD8	23.2733	22.7111	22.0302	21.8772	23.4054	19.3816	21.3193	22.2041	22.6864	21.8285	20.3003	20.7002	20.5494	20.5494
389	PDIA4	ENSG00000155660	PDIA4	19.3394	19.6006	19.0202	16.5401	21.6799	16.7433	18.9389	18.631	18.631	18.631	18.8541	18.6296	18.7462	18.7462
390	YWHAQ	ENSG00000134308	YWHAQ	26.0556	22.6281	22.6831	22.3917	22.8649	21.8598	21.5042	22.4101	22.1301	23.034	21.4975	21.4482	21.4731	21.4731
391	IQGAP1	ENSG00000140575	IQGAP1	19.8527	20.3957	20.8277	21.3417	19.8549	21.5758	20.4024	22.3184	21.9944	23.4647	22.1173	21.2096	19.2402	19.7504
392	RPS11	ENSG00000142534	RPS11	26.0274	26.6053	26.2458	26.2258	26.2163	26.0715	25.9098	25.0141	25.0012	22.3753	25.2949	24.1574	24.0896	24.1574
393	PFN2	ENSG00000070087	PFN2	22.1852	21.1462	21.4113	20.9056	22.5328	20.1133	20.2059	20.4368	21.5189	19.6222	19.2409	18.8844	19.1029	19.1029
394	PRKAR1A	ENSG00000108946	PRKAR1A	21.5222	21.8692	22.2488	21.2496	22.3509	19.6808	19.0071	19.3829	19.3829	19.3829	20.0526	19.452	20.0526	21.0505
395	ACSL1	ENSG00000151726	ACSL1	20.4749	21.2393	20.4749	19.1657	20.4749	16.6917	19.1211	19.9805	19.1211	19.1211	18.554	18.3051	18.4349	18.4349
396	SLC25A6	ENSG00000169100	SLC25A6	18.4036	18.4036	18.4036	18.4036	18.4036	18.1521	18.6414	19.9772	18.6414	18.6414	16.4052	16.0764	16.2501	16.2501
397	NAPA	ENSG00000105402	NAPA	21.5737	21.106	21.9262	20.7356	22.0696	20.0898	18.6105	20.0898	20.0902	20.0898	19.4409	18.4828	19.04	19.04
398	STX7	ENSG00000079950	STX7	17.8463	16.7539	18.464	17.8463	17.8463	19.2608	19.4967	19.4967	19.6994	19.4967	17.8563	15.9321	17.1937	17.1937
399	RPS9	ENSG00000170889	RPS9	24.7062	25.6099	26.3158	24.5639	26.856	25.9471	25.7651	24.9998	25.9577	22.5258	25.5123	24.0965	24.8666	23.3294
400	RPL6	ENSG00000089009	RPL6	25.9553	26.9591	27.6188	26.8258	27.112	26.8153	26.4031	25.392	26.7942	27.6307	26.3096	24.8979	25.1626	23.3715
401	HSPA8	ENSG00000109971	HSPA8	28.0583	27.3545	27.6964	27.502	27.6171	27.331	25.6182	25.7305	26.2356	27.8198	26.2017	25.8539	25.2414	24.1732
402	HIST1H2AC	ENSG00000180573	HIST1H2AC	24.9555	21.5487	22.144	23.4336	23.1138	22.1463	21.403	23.2446	23.1946	22.6492	20.4729	22.9792	23.4285	24.3175
403	RPL18	ENSG00000063177	RPL18	26.029	26.3244	26.9921	25.9747	26.8307	26.3001	26.6558	28.0724	26.5221	26.4241	25.5584	24.3954	24.9107	23.3486
404	RPS19	ENSG00000105372	RPS19	22.5373	21.5853	23.1059	19.6337	23.2375	22.9629	23.2963	21.8901	24.2407	23.1392	23.4031	21.8051	21.2104	21.8051
405	FKBP4	ENSG00000004478	FKBP4	22.2208	21.038	21.4098	20.0384	22.5534	20.2758	20.1954	20.2362	21.4339	20.0804	19.1306	19.3073	18.7345	19.1306
406	STRAP	ENSG00000023734	STRAP	21.8125	22.1817	22.0591	21.9613	22.011	19.0808	20.0986	21.5662	20.0986	20.0986	19.4956	19.6928	19.5976	19.5976
407	RPS27A	ENSG00000143947	RPS27A	21.8695	23.6991	23.5777	23.1401	21.6579	24.4788	23.1593	22.9143	20.1132	22.2988	22.7668	22.357	21.012	21.4867
408	PLEC	ENSG00000178209	PLEC	20.9482	22.876	22.4958	22.2485	20.7262	20.2603	21.4195	20.9533	18.3794	21.5932	21.0705	21.6288	21.2705	19.5831
409	EPRS	ENSG00000136628	EPRS	21.9344	25.1105	25.2235	24.4591	23.9227	21.5768	23.1283	24.1741	22.3539	22.502	23.2321	23.1309	22.6744	24.5292
410	RPL35A	ENSG00000182899	RPL35A	21.61	23.6852	23.725	22.6206	21.3175	21.2017	21.7223	23.3128	21.4049	22.2475	22.652	21.4512	19.3855	21.4512
411	PDCD6IP	ENSG00000170248	PDCD6IP	24.0258	24.9953	25.0879	24.6296	23.7027	24.7953	24.6596	24.9537	21.0516	22.9663	23.6406	24.0647	22.276	23.6406
412	RPS15	ENSG00000115268	RPS15	22.7865	21.0531	21.9896	19.7952	20.7089	20.8752	21.8087	22.8924	20.9956	21.4587	20.544	19.9856	18.7708	19.9856
413	CAMK2D	ENSG00000145349	CAMK2D	22.8031	23.8387	22.788	22.8031	22.8031	20.7911	20.718	20.8607	20.7911	20.7911	20.3503	21.0445	20.7388	20.7388
414	ANP32B	ENSG00000136938	ANP32B	23.0698	20.4955	20.4955	18.77	20.4955	20.7791	21.3083	21.3083	21.6946	21.3083	22.475	22.475	22.2335	22.6818
415	TPI1	ENSG00000111669	TPI1	26.5981	24.8487	25.7463	25.3006	26.4697	24.1253	23.9804	26.4807	26.1305	23.3856	24.583	24.2891	23.3127	24.2891
416	MYOF	ENSG00000138119	MYOF	18.3525	21.857	20.9768	20.8861	20.9321	22.4839	20.6038	20.1383	20.7567	20.6823	23.2833	21.179	21.8243	20.4379
417	RPL35	ENSG00000136942	RPL35	25.3898	24.9146	25.9363	24.8445	25.9685	24.0956	25.0524	23.2483	24.1614	25.499	22.5446	22.9406	24.0365	22.9406
418	MYH9	ENSG00000100345	MYH9	19.8641	23.2908	22.9367	23.6934	23.5756	22.9775	23.7859	21.6399	23.0003	21.9336	24.7431	22.7149	22.8696	22.8696
419	P4HB	ENSG00000185624	P4HB	23.6765	24.0884	22.9056	23.6344	25.6122	23.2714	23.1212	20.7441	24.657	22.4408	24.2219	23.2325	22.4075	23.2325
420	RAD23B	ENSG00000119318	RAD23B	21.2954	21.3543	21.234	18.9753	23.1656	20.5944	20.0454	20.3349	20.1514	20.2461	18.946	19.2602	20.2181	19.2602
421	KLC1	ENSG00000126214	KLC1	22.1317	24.7539	24.2577	22.8371	22.1114	21.4621	21.9728	21.4621	20.5709	21.4621	21.8407	22.2687	21.0775	21.8407
422	RPL24	ENSG00000114391	RPL24	26.2259	25.2103	25.9164	25.1512	25.9405	25.603	25.5956	25.1075	24.7161	26.1635	24.703	23.4067	24.205	22.1468
423	ADH5	ENSG00000197894	ADH5	20.9394	21.576	20.9394	19.3574	20.9394	18.5756	18.6067	18.6067	18.637	18.6067	20.6787	20.5761	20.6283	20.6283
424	HSP90B1	ENSG00000166598	HSP90B1	23.4618	23.2148	22.6598	21.3836	24.5481	23.0174	23.2336	20.1015	23.1838	22.4309	24.1118	22.9898	22.4443	21.5947
425	TLN1	ENSG00000137076	TLN1	23.5771	25.0545	24.9156	24.4544	24.641	26.3037	25.7062	24.79	23.5069	25.363	26.1433	26.09	25.4474	22.3235
426	SEPTIN7			19.7379	22.4555	22.2967	23.1502	21.3691	20.6089	20.9144	20.6076	19.6774	22.4069	21.7226	21.4852	21.5925	19.486
427	DARS	ENSG00000115866	DARS	18.9231	21.116	21.5611	20.3776	20.7935	19.8199	20.4891	23.5753	20.4891	20.4891	19.715	19.1981	20.7329	21.0985
428	CALM			23.6943	22.1204	21.371	21.8164	21.2769	23.318	21.4818	20.3599	19.208	21.2902	22.1948	21.4164	20.6059	21.5426
429	PPIB	ENSG00000166794	PPIB	21.912	22.7041	22.0069	22.1941	23.5295	20.9036	21.784	19.3073	20.7673	23.6213	21.9099	21.4452	20.8928	21.4452
430	RTCB	ENSG00000100220	RTCB	22.875	23.2366	23.0115	23.0687	23.0892	21.4775	21.3603	20.0328	20.8361	21.1219	20.5645	20.9471	20.8921	20.8921
431	PARK7	ENSG00000116288	PARK7	23.7719	22.3477	22.0008	22.4904	22.6203	22.294	22.1575	20.1798	22.1575	22.1575	20.1308	19.9376	20.5887	21.939
432	BAG2	ENSG00000112208	BAG2	23.405	22.5136	23.0868	22.7113	22.9569	20.606	21.7806	20.6701	20.6561	23.8082	20.8264	21.1951	21.78	21.1951
433	MACF1	ENSG00000127603	MACF1	21.2687	23.5171	22.9941	20.6956	19.5904	21.087	20.9499	22.025	19.9897	21.2121	20.1677	20.556	20.3749	20.3749
434	CLIC4	ENSG00000169504	CLIC4	21.6111	24.0375	23.3509	24.1237	21.28	22.1019	22.3626	22.4498	22.4069	23.118	23.3233	22.9897	22.9897	19.9586
435	RPS21	ENSG00000171858	RPS21	18.9477	20.9406	20.6063	19.7975	22.2407	19.0847	22.453	21.1056	21.553	21.894	22.1336	20.7173	21.4892	21.4892
436	RPL37A	ENSG00000197756	RPL37A	22.7935	22.3792	20.7498	21.4939	22.8771	21.9778	23.13	24.2277	21.6404	20.229	20.4987	21.0862	21.915	21.5601
437	ACLY	ENSG00000131473	ACLY	21.8187	21.9109	20.7319	20.4474	21.3753	18.7162	19.4728	19.1435	19.1435	19.1435	21.2803	20.9737	21.1352	21.1352
438	ITGB1	ENSG00000150093	ITGB1	24.1104	24.5635	24.5141	24.087	25.2492	25.9908	24.2228	24.6073	24.4419	24.6313	25.1345	24.3449	23.8836	21.0183
439	COTL1	ENSG00000103187	COTL1	20.99	20.99	20.99	20.99	20.99	22.4599	17.7301	21.3843	21.3843	21.3843	20.99	19.2645	20.9014	20.9014
440	PHGDH	ENSG00000092621	PHGDH	22.2752	21.646	22.1811	20.3466	20.7744	23.0962	21.3768	21.6279	21.5133	21.734	21.1411	22.1271	23.9489	24.1655
441	CCN1	ENSG00000142871	CCN1	18.7135	18.7135	18.6115	18.7135	19.6797	19.6308	21.6661	20.0533	20.0533	20.0533	20.9502	20.113	21.9966	20.9502
442	RUVBL1	ENSG00000175792	RUVBL1	23.2456	23.897	23.623	23.1139	22.804	20.415	21.6537	22.578	20.9027	22.1634	21.1099	22.2345	20.7896	22.0335
443	EEF1G	ENSG00000254772	EEF1G	21.9752	21.8001	21.8388	21.4234	21.1943	19.7684	20.2855	19.8376	18.6537	19.8034	19.6488	20.2801	18.939	19.6488
444	RPLP2	ENSG00000177600	RPLP2	22.7852	25.2395	25.8976	25.4877	24.7785	24.2114	23.9	24.0559	23.0529	23.4175	24.1109	22.5337	22.8289	22.8289
445	GSTP1	ENSG00000084207	GSTP1	18.7767	22.0849	22.3949	22.533	20.5043	20.9764	20.4805	21.8625	20.4462	22.2517	22.3965	21.8657	22.1554	22.1554
446	ACTC1	ENSG00000159251	ACTC1	29.3506	30.431	29.9854	30.5182	29.047	27.7645	29.3695	30.3051	29.1257	28.0489	28.8111	28.621	28.4493	26.6954
447	ALPL	ENSG00000162551	ALPL	19.8304	20.3941	21.7335	18.3282	21.2621	21.6718	22.1037	22.147	21.6545	22.204	21.7972	21.1964	20.2372	21.1964
448	ERP29	ENSG00000089248	ERP29	20.5754	21.0037	19.8913	19.9636	21.2718	17.2154	19.351	18.6468	18.6468	18.6468	20.2172	18.9363	19.7145	19.7145
449	ANXA1	ENSG00000135046	ANXA1	23.1679	26.5876	25.9081	25.6602	24.076	25.8109	25.7367	25.8059	23.927	25.4577	26.2964	25.7122	23.5542	25.7122
450	ACTA1	ENSG00000143632	ACTA1	22.1222	24.357	22.1222	21.1771	22.1222	22.3446	23.0539	20.8903	22.3446	22.3446	20.4738	20.9804	20.7492	20.7492
451	PSMD13	ENSG00000185627	PSMD13	22.2981	21.8809	22.0788	22.2041	21.968	19.2865	19.7187	19.9863	20.212	20.9447	20.2249	19.9502	20.094	20.094
452	HNRNPA3	ENSG00000170144	HNRNPA3	21.1364	22.9503	22.6579	21.1889	22.1028	22.4322	21.0486	23.1253	22.4322	22.4322	20.2572	20.3672	20.3132	20.3132
453	SNRPD1	ENSG00000167088	SNRPD1	22.1749	20.9952	21.7021	21.5743	21.6396	18.9742	20.6816	21.8906	20.6816	20.6816	19.9699	19.7623	18.886	19.7623
454	COPS3	ENSG00000141030	COPS3	20.7859	20.0618	18.0197	21.1576	20.677	17.4953	19.6001	18.9016	18.9016	18.9016	18.488	19.0636	18.8043	18.8043
455	ACTN1	ENSG00000072110	ACTN1	19.6664	21.1138	20.0765	19.0912	18.9819	18.3631	20.3925	20.543	19.8217	20.1351	22.029	21.5442	19.6751	21.5442
456	RALA	ENSG00000006451	RALA	20.4356	21.7825	21.8738	19.4281	23.2569	22.9516	21.6534	22.4307	22.7099	22.5771	21.0385	20.9813	21.2157	21.0385
457	ALDH9A1	ENSG00000143149	ALDH9A1	21.0277	21.5767	21.2116	21.1629	21.0776	19.2923	19.2102	19.37	19.2923	19.2923	19.0183	18.7656	18.8975	18.8975
458	MYL6	ENSG00000092841	MYL6	21.0329	21.5811	21.0065	21.3404	24.0948	21.5265	21.9729	20.0721	21.3269	21.4302	23.5362	21.9189	22.4514	20.8137
459	CTSA	ENSG00000064601	CTSA	17.9449	17.9449	18.3627	16.5032	17.9449	19.4382	18.4716	20.0118	19.4382	19.4382	20.1523	17.4805	19.3626	19.3626
460	LAMTOR2	ENSG00000116586	LAMTOR2	20.4515	20.4515	20.2398	20.9427	20.4515	17.796	18.5904	18.5904	19.0998	18.5904	18.7829	17.7787	18.7504	18.7504
461	CTSB	ENSG00000164733	CTSB	21.0675	21.3837	19.6018	20.6619	22.7115	22.4182	21.3858	21.2403	22.0272	19.9183	22.5161	20.3639	19.6359	20.3639
462	HNRNPK	ENSG00000165119	HNRNPK	23.8647	22.5721	22.9926	22.6399	22.827	21.2862	23.2142	24.3879	23.2142	23.2142	21.0146	20.9264	21.4885	22.5965
463	PSMB7	ENSG00000136930	PSMB7	23.0992	19.4481	19.7394	19.7173	19.7284	21.2597	22.1128	21.2597	20.2007	21.2597	21.6269	20.3537	21.1264	21.1264
464	SRP72	ENSG00000174780	SRP72	20.8365	21.3083	21.0978	20.5595	20.9731	18.6604	19.3517	20.3719	19.3517	19.3517	18.651	18.6855	18.6683	18.6683
465	CLTA	ENSG00000122705	CLTA	20.3565	20.4861	20.2141	20.6205	20.148	20.3751	22.2068	19.1033	20.3751	20.3751	18.7216	22.4676	21.5713	21.5713
466	LDHB	ENSG00000111716	LDHB	24.1152	21.5202	20.9931	21.924	21.6341	21.4064	20.5614	23.3485	21.4064	21.4064	21.0532	20.0109	21.3238	22.1759
467	CHMP1B	ENSG00000255112	CHMP1B	20.4126	19.2176	20.6311	20.155	21.9775	21.0114	19.742	19.0504	20.5105	21.0092	18.8003	18.6257	18.9129	18.8003
468	RPS13	ENSG00000110700	RPS13	23.4796	23.3046	24.4154	22.4327	22.2371	23.2799	22.0575	20.7428	22.8631	20.5781	23.1002	21.5987	22.5365	22.5365
469	EIF3H	ENSG00000147677	EIF3H	21.7283	21.7848	22.0815	20.3161	22.9882	19.0403	20.0197	20.0197	20.5977	20.0197	20.7272	20.4033	20.1416	20.4033
470	MYO1B	ENSG00000128641	MYO1B	18.9291	19.2593	18.5003	18.9291	18.9291	22.1733	19.9228	19.9228	19.0627	19.9228	21.6489	19.3025	19.7593	19.7593
471	NSF	ENSG00000073969	NSF	20.9078	21.3346	20.9517	20.8624	19.8828	18.6897	18.5203	18.6075	18.6075	18.6075	19.9642	18.8235	19.5038	19.5038
472	STOM	ENSG00000148175	STOM	20.9546	21.0363	20.6417	21.6294	20.8681	23.715	20.7431	20.6709	19.8008	21.4876	22.9854	20.3916	20.501	21.1387
473	GNAS	ENSG00000087460	GNAS	19.6804	19.5921	20.2485	18.9776	19.7636	21.4106	20.3991	21.6772	18.4724	20.9917	21.1953	18.6281	19.3809	19.3809
474	CHMP2A	ENSG00000130724	CHMP2A	21.8106	20.109	21.4204	20.8546	22.4598	21.639	19.4882	21.1096	21.7315	20.2647	19.5919	19.828	19.4514	19.5919
475	GPC1	ENSG00000063660	GPC1	18.5597	17.641	18.5597	18.5597	20.2489	18.9588	19.4799	19.2427	19.2427	19.2427	21.4069	18.611	20.601	20.601
476	PABPC1	ENSG00000070756	PABPC1	23.4202	21.8794	22.311	22.0617	23.0735	21.3656	20.9474	19.6692	21.4821	22.9604	21.0897	20.6533	21.5618	21.0897
477	RPS27	ENSG00000177954	RPS27	21.5694	22.1506	22.6742	19.6594	22.6994	21.8288	22.4752	21.5694	20.8511	21.7049	20.382	19.8233	20.7098	20.382
478	CFL1	ENSG00000172757	CFL1	24.9541	25.9574	25.3819	25.5223	25.8213	24.3103	26.0478	26.2911	23.5499	25.779	24.3097	23.6138	23.8977	23.5371
479	ATP1A1	ENSG00000163399	ATP1A1	21.0037	24.2232	23.5999	23.8568	22.7536	22.8265	22.8759	23.9865	23.5355	24.5582	22.4539	21.8111	22.168	22.168
480	SCAMP3	ENSG00000116521	SCAMP3	17.5026	17.2326	17.7298	17.5026	17.5026	18.6104	18.3117	18.4687	18.4687	18.4687	16.883	15.2082	16.2761	16.2761
481	WDR1	ENSG00000071127	WDR1	20.5347	22.8195	22.9414	22.329	21.0883	20.6155	21.6586	22.6655	20.5378	22.4347	22.7819	21.6145	20.0129	20.9688
482	CAPZB	ENSG00000077549	CAPZB	21.5175	22.1575	21.1896	21.5175	21.5175	18.4482	20.2384	19.6048	19.6048	19.6048	19.9507	20.5003	20.2515	20.2515
483	EIF3I	ENSG00000084623	EIF3I	20.5843	22.682	22.6206	21.4895	22.6536	20.6537	20.5909	21.1761	21.0573	20.312	20.3711	20.3901	19.1875	21.0295
484	ATP6V1A	ENSG00000114573	ATP6V1A	21.9351	21.4304	22.2011	21.6415	22.0096	19.6035	20.927	21.8011	20.3762	21.3246	20.8645	18.7609	20.1663	20.1663
485	TUBA1A	ENSG00000167552	TUBA1A	26.0454	27.7531	27.0755	27.0015	25.661	24.9786	25.982	26.6386	24.9581	24.7278	25.2169	25.9416	24.6515	24.6024
486	CAP1	ENSG00000131236	CAP1	22.7107	22.2022	22.7713	22.2183	24.887	23.1508	22.6577	20.6224	23.5057	21.2686	23.1788	22.1292	22.1521	22.1521
487	SGCD	ENSG00000170624	SGCD	20.8698	21.3922	21.4164	17.9556	20.0427	21.3988	20.2336	20.1607	20.2336	20.2336	20.7091	19.2638	21.8831	20.7091
488	DHX9	ENSG00000135829	DHX9	21.1012	21.3965	21.1012	21.0798	21.1012	19.5886	18.9192	19.5886	19.5886	22.2527	19.7309	19.1248	20.1548	19.7309
489	YWHAH	ENSG00000128245	YWHAH	21.6709	20.1548	20.6027	19.3357	21.0171	20.7123	18.9005	21.0319	21.2933	22.8936	20.8972	20.0744	19.9641	20.0744
490	RTN4	ENSG00000115310	RTN4	22.1184	23.692	23.5347	22.8486	22.6472	22.8661	19.7811	23.7785	22.8661	22.8661	21.9249	22.2665	22.1057	22.1057
491	CDC42	ENSG00000070831	CDC42	21.0962	22.0372	22.961	22.4612	23.042	23.9999	22.0594	20.4817	22.5551	20.8172	22.9523	21.8179	21.0294	21.8179
492	CHMP1A	ENSG00000131165	CHMP1A	18.5024	20.624	20.7377	19.2487	20.0944	19.4508	16.9739	19.0979	19.0736	19.1219	18.5793	18.3095	18.4507	18.4507
493	SPATS2L	ENSG00000196141	SPATS2L	21.3255	20.5739	21.1762	19.8678	21.1305	18.2765	20.3787	19.6808	19.6808	19.6808	19.0896	18.6844	18.9012	18.9012
494	LGALS1	ENSG00000100097	LGALS1	23.2112	23.4288	23.1761	22.6479	23.8993	23.0701	23.0781	23.0839	22.023	23.0741	21.9154	22.1412	21.214	20.2108
495	S100A13	ENSG00000189171	S100A13	20.5818	21.3448	22.0788	20.6154	23.1643	22.7324	20.6988	19.7443	22.2661	20.9277	21.525	20.8906	20.2484	20.8906
496	PSMD1	ENSG00000173692	PSMD1	21.908	24.6916	23.9078	23.5817	21.7768	21.2845	22.0424	22.408	21.2256	22.5761	22.7351	22.0192	22.4897	22.4897
497	ANXA5	ENSG00000164111	ANXA5	22.1689	24.6952	24.9406	23.5522	23.8741	24.0144	22.9855	22.1182	23.023	23.0044	25.3725	24.2804	23.1572	23.8251
498	NMT1	ENSG00000136448	NMT1	19.8195	20.0265	20.2699	19.8156	19.5155	18.4991	18.9545	18.9545	18.9545	20.8996	18.8554	17.1518	18.2417	18.2417
499	ACTR1A	ENSG00000138107	ACTR1A	22.7589	23.4979	23.3478	23.4144	24.0899	21.7218	22.6404	22.253	24.1964	21.3113	22.0416	21.754	21.4956	21.754
500	GNG12	ENSG00000172380	GNG12	18.7973	18.4548	18.992	18.7973	18.7973	18.8398	18.9261	20.543	20.8351	19.9501	20.4941	19.2349	21.4481	20.4941
501	ASNS	ENSG00000070669	ASNS	19.3965	18.313	18.2062	18.9181	18.647	18.0204	19.2648	19.2648	19.2648	20.1603	17.1637	17.2934	17.23	17.23
502	RPL7	ENSG00000147604	RPL7	26.8832	27.2498	27.7402	27.2215	27.0298	26.5682	26.5861	25.5096	26.3045	27.2459	26.8891	25.4542	25.1254	24.3647
503	TRIM28	ENSG00000130726	TRIM28	22.1838	21.5236	21.163	21.2847	21.4091	20.2691	21.5094	22.4972	21.5094	21.5094	18.5163	20.1986	21.0205	21.0513
504	CTNNA1	ENSG00000044115	CTNNA1	18.3697	21.7542	21.6424	20.3897	21	22.4973	20.7152	20.7761	20.8345	20.6894	21.826	21.2308	21.5588	21.5588
505	PDIA3	ENSG00000167004	PDIA3	22.0353	23.669	22.7157	22.5472	20.5647	21.4352	21.6384	21.3034	21.7231	21.7804	23.2538	22.2334	20.3427	20.9109
506	GPI	ENSG00000105220	GPI	19.2703	20.7671	20.0924	20.3601	18.9328	18.2836	17.5184	19.3869	19.8551	21.0428	20.5709	19.303	19.6472	19.6472
507	ATP1B1	ENSG00000143153	ATP1B1	20.4041	20.0018	21.8392	19.9533	20.7184	21.4811	19.2985	19.4983	19.4983	19.4983	19.2836	18.3869	19.0834	19.0834
508	EIF3E	ENSG00000104408	EIF3E	21.9813	19.8856	20.4843	20.4416	21.233	18.7751	19.9027	19.4464	19.4464	19.4464	19.3254	18.2848	20.0805	19.3254
509	RSL1D1	ENSG00000171490	RSL1D1	20.1501	23.4311	23.6886	21.9709	22.4631	23.6772	21.8923	22.1317	21.8877	22.017	23.1072	21.472	21.9504	21.9504
510	ATP2B1	ENSG00000070961	ATP2B1	19.2474	21.4399	21.6486	21.4045	21.3538	22.7859	19.3043	21.5082	21.5082	21.5082	21.7554	20.6945	20.3611	20.6945
511	SHMT2	ENSG00000182199	SHMT2	19.3217	20.455	19.9145	21.5512	19.613	18.1292	19.54	19.1453	18.6001	20.2948	17.9748	19.3926	18.8513	18.8513
512	RRBP1	ENSG00000125844	RRBP1	19.961	18.8217	19.4795	17.2104	20.2596	19.4223	20.7501	19.4619	20.0296	19.7735	18.9743	17.8875	20.1856	18.9743
513	RPL31	ENSG00000071082	RPL31	21.3636	21.3171	21.9404	20.9682	21.2199	21.2632	19.2247	20.1603	19.7082	22.7427	20.4339	19.802	20.3019	20.3019
514	PCYOX1	ENSG00000116005	PCYOX1	18.6753	17.9761	18.6753	18.6753	20.8646	19.7436	18.3557	19.2105	19.2105	19.2105	19.2051	16.6259	18.4283	18.4283
515	VPS28	ENSG00000160948	VPS28	21.1749	21.3083	21.1749	20.7759	21.1749	20.742	18.1845	19.9083	19.1896	19.5933	19.0075	20.0366	20.2029	20.0366
516	UGDH	ENSG00000109814	UGDH	18.96	19.9059	18.96	18.6405	18.96	20.2777	21.5784	21.0699	21.0699	21.0699	20.4415	20.548	20.4957	20.4957
517	CAVIN1	ENSG00000177469	CAVIN1	25.8513	25.3608	26.1002	25.2329	25.839	24.6126	26.9557	25.8558	24.2334	27.6009	26.8677	25.0254	25.0945	25.0945
518	RPL19	ENSG00000108298	RPL19	24.3147	24.3677	24.5307	23.7153	24.9312	23.4419	23.0234	22.264	24.71	22.5407	23.5269	21.8506	23.1803	23.1803
519	CALR	ENSG00000179218	CALR	23.8839	21.6112	19.4223	20.8648	21.0763	20.6385	21.3445	21.0342	21.0342	21.0342	21.2844	20.5135	20.9498	20.9498
520	PCMT1	ENSG00000120265	PCMT1	18.0774	19.132	19.3508	19.4873	19.2456	17.7777	17.9236	21.1887	17.9236	17.9236	18.2678	18.2866	18.2772	18.2772
521	COPB1	ENSG00000129083	COPB1	18.5102	19.2087	17.1035	18.5102	18.5102	19.2532	18.3984	19.7864	19.2532	19.2532	16.4694	18.2967	17.6549	17.6549
522	SEPTIN11			22.9183	20.3698	20.6446	19.9827	20.5137	20.3817	18.9091	19.9248	19.9248	19.9248	20.4984	19.7766	19.1153	19.7766
523	AKR1B1	ENSG00000085662	AKR1B1	21.8127	21.5013	21.0759	20.8908	21.3042	19.1079	19.4411	20.8244	19.4411	19.4411	20.0487	19.3054	19.7244	19.7244
524	RPS27L	ENSG00000185088	RPS27L	21.5625	21.8622	21.8416	19.893	21.2161	19.8146	19.9404	19.9404	21.8718	19.9404	20.6409	20.3387	18.9689	20.3387
525	EIF2S3	ENSG00000130741	EIF2S3	20.8764	20.8165	21.5508	21.6236	21.3567	19.5314	20.7253	21.1638	21.4997	21.5844	19.2514	19.3485	19.9721	19.3485
526	PFN1	ENSG00000108518	PFN1	23.8233	24.6371	24.9026	24.5146	24.9011	23.3699	24.1144	24.1288	23.3214	22.2306	23.9952	23.7966	22.5229	22.1337
527	EIF2S2	ENSG00000125977	EIF2S2	21.2886	21.2886	21.5428	20.1326	21.2886	18.8815	19.8587	19.8587	19.9141	19.8587	18.8693	19.3554	19.4389	19.3554
528	AHNAK	ENSG00000124942	AHNAK	22.5816	23.9212	23.8758	22.8923	23.989	25.0659	24.1445	22.294	23.4626	23.8095	24.6607	22.8233	23.6231	21.7667
529	DPYSL3	ENSG00000113657	DPYSL3	18.1931	18.3753	17.9844	18.1931	18.1931	18.4806	21.0913	19.3437	19.9479	19.6772	19.3111	20.0657	19.3738	19.3738
530	PALLD	ENSG00000129116	PALLD	19.7818	20.3791	20.3322	20.4873	20.3559	17.0772	21.1228	20.2076	20.2076	20.2076	19.8986	20.3595	20.1474	20.1474
531	EIF3D	ENSG00000100353	EIF3D	19.3144	21.2545	21.2346	20.6805	20.984	21.5432	19.2699	22.3856	21.5432	21.5432	19.9904	20.3613	20.1877	20.1877
532	MYL6B	ENSG00000196465	MYL6B	21.5986	22.6045	22.9103	22.0602	25.2525	22.5231	23.0944	23.0218	23.113	23.0586	22.1635	21.677	23.1568	22.1635
533	RHOA	ENSG00000067560	RHOA	22.8318	22.5769	21.7701	20.7468	22.2292	21.5442	18.9648	21.5338	21.5338	21.5338	21.3393	21.4959	21.4197	21.4197
534	ESYT2	ENSG00000117868	ESYT2	19.6999	20.2721	19.3682	19.6999	19.6999	17.6638	18.1803	17.945	17.945	17.945	18.241	17.9246	18.0915	18.0915
535	RPL5	ENSG00000122406	RPL5	24.7903	24.5103	24.6785	23.4125	24.8515	24.4711	24.4438	25.2388	23.0399	23.2335	23.5166	23.6859	22.9896	22.2061
536	FLOT2	ENSG00000132589	FLOT2	21.2962	21.5735	21.388	21.1982	20.2709	21.9418	19.5954	20.5976	19.1805	20.1818	20.5263	20.0961	19.1199	20.0961
537	ARPC1A	ENSG00000241685	ARPC1A	18.6622	18.6622	18.6622	18.6622	18.6622	19.3273	19.1033	19.5211	19.3273	19.3273	19.6693	16.0083	18.779	18.779
538	RUVBL2	ENSG00000183207	RUVBL2	19.9266	21.5703	21.685	20.3477	20.2136	18.9033	20.2604	21.7919	20.2604	20.2604	18.9471	20.0134	20.017	20.0134
539	TXNL1	ENSG00000091164	TXNL1	18.403	19.8462	19.6644	19.6955	19.68	17.7768	17.7476	17.7768	17.7768	19.1393	18.3365	17.5672	18.0025	18.0025
540	QDPR	ENSG00000151552	QDPR	20.4416	20.4416	20.4927	20.0944	20.4416	20.8958	19.5383	19.0585	19.5383	19.5383	20.6667	17.8108	20.9689	20.6667
541	UFM1	ENSG00000120686	UFM1	19.6608	18.2896	19.6608	19.6608	20.3818	19.4752	19.3311	19.3311	19.1711	19.3311	18.9728	16.9558	18.2913	18.2913
542	CAVIN2	ENSG00000168497	CAVIN2	22.1379	20.7065	21.1366	20.8108	21.3469	19.5382	19.5382	21.4319	19.21	19.5382	20.7187	20.2065	20.3398	20.3398
543	RPS6	ENSG00000137154	RPS6	24.8457	25.513	25.3835	24.6572	25.3709	25.158	25.2019	26.0441	25.0392	24.2337	25.0167	23.9121	23.9481	22.695
544	DERA	ENSG00000023697	DERA	19.1461	18.6799	19.4979	19.1461	19.1461	17.9604	19.158	21.6194	19.158	19.158	18.3031	18.7651	18.5525	18.5525
545	CACNA2D1	ENSG00000153956	CACNA2D1	18.6553	21.6284	21.6623	20.455	21.1578	22.0792	20.6342	21.0357	21.0357	21.0357	21.6576	21.0528	21.7825	21.6576
546	RPL12	ENSG00000197958	RPL12	25.4514	25.2203	25.9535	26.1358	26.1031	25.0306	25.006	25.7161	25.9248	25.2998	24.4442	23.2121	24.3133	24.3133
547	VIM	ENSG00000026025	VIM	26.0362	25.4662	25.6568	24.488	26.0095	26.307	26.4742	24.6	26.3987	24.0268	26.5819	24.7742	24.9787	25.0701
548	PSMB5	ENSG00000100804	PSMB5	18.3965	18.2079	18.5634	18.3965	18.3965	19.1086	18.1569	18.7098	18.7098	18.7098	20.7256	19.4649	20.2288	20.2288
549	CORO1C	ENSG00000110880	CORO1C	22.0995	19.6438	21.0367	19.0135	20.5022	19.7049	20.4914	21.5421	20.4914	20.4914	20.7602	19.3163	20.2118	20.2118
550	SNX2	ENSG00000205302	SNX2	20.5612	19.927	20.3056	18.694	19.8713	19.4762	20.199	20.0152	19.8044	21.775	18.9681	18.6918	19.5359	18.9681
551	MIF	ENSG00000240972	MIF	21.1438	21.8008	21.1438	21.1438	18.8221	20.202	20.7739	21.0249	20.7739	20.7739	20.7089	20.9718	19.0352	19.9762
552	NQO1	ENSG00000181019	NQO1	18.2114	17.5508	18.6629	18.2114	18.2114	17.3361	19.3173	18.643	18.643	18.643	20.3211	18.0496	19.5927	19.5927
553	MDH1	ENSG00000014641	MDH1	18.934	19.9683	19.965	20.0234	20.5788	19.6057	17.5521	19.6057	19.6057	20.5019	19.4758	18.3418	19.0175	19.0175
554	DPYSL2	ENSG00000092964	DPYSL2	21.7656	21.5418	21.9593	21.4958	23.684	22.1224	22.796	22.7732	23.3065	21.0403	22.8466	21.8443	23.4839	22.8466
555	SNX3	ENSG00000112335	SNX3	19.1021	19.1021	19.1021	19.1021	19.1021	20.8032	18.7761	19.6421	19.5641	19.7162	18.0507	17.4718	19.1021	18.0507
556	SND1	ENSG00000197157	SND1	22.111	22.3761	22.227	21.6043	20.9385	20.3108	21.8245	22.4759	21.6619	20.4533	21.445	21.7005	19.745	21.445
557	HIST2H2AC	ENSG00000184260	HIST2H2AC	27.2288	24.3882	25.7356	25.9602	24.8673	24.9981	25.9237	26.7393	25.2369	25.2451	24.5564	25.8118	25.4329	26.4264
558	YWHAZ	ENSG00000164924	YWHAZ	22.9912	23.1791	22.9907	23.4122	24.4844	24.0053	23.0348	23.1229	23.376	25.7719	23.5197	22.7658	22.895	22.895
559	CTNNB1	ENSG00000168036	CTNNB1	20.8057	20.1461	20.7589	19.3031	21.9724	22.4033	21.0738	20.9965	21.2022	21.1499	20.5258	19.8027	20.3431	20.3431
560	YARS	ENSG00000134684	YARS	19.9423	21.6956	20.4486	20.8829	20.682	19.495	19.8639	20.352	20.716	20.7836	18.5955	19.8293	19.3405	19.3405
561	AP2B1	ENSG00000006125	AP2B1	20.6816	21.0637	20.6816	20.5888	20.6816	17.8761	19.5654	20.3224	19.5654	19.5654	19.8521	19.6851	19.771	19.771
562	CAPZA1	ENSG00000116489	CAPZA1	22.5178	22.648	23.0092	22.4736	23.8982	21.2731	21.4956	21.5813	22.4699	21.5391	21.5675	21.105	21.7221	21.5675
563	LDHA	ENSG00000134333	LDHA	23.8374	22.7641	22.0826	22.4133	22.8153	22.5529	23.2017	22.55	20.6685	23.3244	23.4383	22.8711	21.9627	22.0651
564	MTPN	ENSG00000105887	MTPN	20.1695	20.617	20.2759	18.4041	20.0546	19.4887	21.1633	20.5565	20.5565	20.5565	19.5686	18.9112	19.277	19.277
565	ARPC1B	ENSG00000130429	ARPC1B	21.5985	21.9479	21.6845	21.4029	22.7415	21.5123	22.0932	19.6	21.6313	22.8533	22.1592	21.3197	21.1974	21.3197
566	SEPTIN2			20.7928	20.9826	21.2382	21.3948	22.2511	21.897	21.1499	21.6778	21.4191	23.3762	21.8831	20.9576	22.1413	20.1619
567	STX4	ENSG00000103496	STX4	18.9759	18.9759	19.817	18.7314	18.9759	21.0058	19.5267	20.2944	20.2944	20.2944	19.0814	18.5097	18.8237	18.8237
568	PSMA1	ENSG00000129084	PSMA1	19.4802	20.532	20.6271	19.695	21.7738	21.5745	21.2342	21.5745	21.929	21.5745	21.6611	20.6073	21.2283	21.2283
569	HSP90AB1	ENSG00000096384	HSP90AB1	26.2294	26.141	25.8483	25.2743	24.7082	24.347	23.7388	24.7641	24.69	24.2242	24.9377	24.1878	24.8398	25.623
570	ARPC5	ENSG00000162704	ARPC5	21.6619	21.7142	21.8238	21.8854	22.2184	21.253	22.0257	19.3616	21.2269	21.24	21.6957	21.3788	20.2074	21.3788
571	KANK1	ENSG00000107104	KANK1	18.5119	19.0602	17.6166	18.5119	18.5119	17.3481	18.3833	18.3833	18.9798	18.3833	17.9062	16.1565	18.6739	17.9062
572	UBA1	ENSG00000130985	UBA1	23.9478	22.8071	22.5399	23.7507	21.7121	22.8497	21.9537	22.4976	22.6612	21.3667	22.7511	22.0489	23.5056	23.1525
573	SNAPIN	ENSG00000143553	SNAPIN	18.1939	17.9856	18.3759	18.1939	18.1939	17.923	17.3044	17.6466	17.6466	17.6466	16.8058	16.0679	16.4835	16.4835
574	PFKP	ENSG00000067057	PFKP	18.854	20.0929	18.854	17.5693	18.854	17.4543	18.2401	19.4814	18.2401	18.2401	18.1672	19.55	19.0183	19.0183
575	PGD	ENSG00000142657	PGD	20.4835	21.678	21.6951	21.2493	21.1621	19.9361	19.9338	20.3413	20.1502	21.2966	20.9209	20.4696	19.0691	20.4696
576	AARS	ENSG00000090861	AARS	20.3536	21.5949	20.3536	19.7718	20.3536	19.6843	19.3615	20.6465	18.7572	19.5319	18.9237	20.0954	20.5867	20.0954
577	CTNND1	ENSG00000198561	CTNND1	17.3495	19.3044	18.8024	18.4012	18.6157	16.7075	18.6737	18.6737	18.6737	19.1298	18.5809	17.2148	18.457	18.457
578	TUFM	ENSG00000178952	TUFM	18.6427	18.5568	18.7238	18.6427	18.6427	17.0245	17.7714	17.4458	17.4458	17.4458	16.2381	17.712	18.2952	17.712
579	RAP1B	ENSG00000127314	RAP1B	21.0985	21.2276	21.1852	20.8547	21.0062	21.8725	20.3863	21.5147	20.8691	22.6429	22.7081	21.5569	20.1178	21.5569
580	DCTN2	ENSG00000175203	DCTN2	20.4747	21.1207	21.0755	19.4264	18.7642	19.0805	19.5275	19.5275	19.5275	20.7306	19.8448	19.2886	19.5933	19.5933
581	PSMA7	ENSG00000101182	PSMA7	19.3392	18.513	19.8612	19.3392	19.3392	20.1509	19.4855	21.2004	20.1509	20.1509	21.0308	19.6132	20.4895	20.4895
582	DSTN	ENSG00000125868	DSTN	21.0862	22.3959	21.4574	20.5852	19.5869	20.8155	21.0408	20.3951	21.0891	19.8072	21.3822	20.6034	21.2929	21.2929
583	TMED10	ENSG00000170348	TMED10	18.9165	20.3583	20.5486	20.0979	20.234	20.7292	21.4451	21.1311	21.1311	21.1311	21.0627	19.4082	20.4607	20.4607
584	KPNB1	ENSG00000108424	KPNB1	21.5885	22.328	21.1671	22.6942	20.8443	20.5452	20.9595	20.433	20.5452	20.5452	20.385	21.0524	20.9405	20.9405
585	ALDH1A1	ENSG00000165092	ALDH1A1	22.8647	21.9208	23.2124	22.8647	22.8647	22.6155	21.1591	23.3253	22.6155	22.6155	23.4539	21.2315	22.734	22.734
586	NAP1L1	ENSG00000187109	NAP1L1	22.023	21.5051	21.0522	21.7555	20.4546	21.4911	20.5179	19.7243	20.6408	20.5807	22.0181	20.777	21.5271	21.5271
587	NME2	ENSG00000243678	NME2	21.6095	21.4262	20.9419	21.1691	21.3034	19.6336	20.598	20.598	20.598	22.5204	20.4902	20.6179	20.5555	20.5555
588	ALDOA	ENSG00000149925	ALDOA	25.8234	25.3978	25.3872	25.1871	25.8742	24.1155	24.6012	25.7361	24.1392	24.0436	24.7373	24.0637	24.9213	25.0504
589	CPNE3	ENSG00000085719	CPNE3	17.8023	20.4627	19.9841	19.4419	19.7383	19.5707	18.9181	19.281	19.281	19.281	19.2865	18.2903	18.8727	18.8727
590	EZR	ENSG00000092820	EZR	19.9592	19.9592	20.1218	19.1126	19.9592	18.054	19.4097	18.8856	18.8856	18.8856	20.2932	19.7751	20.0573	20.0573
591	SNX6	ENSG00000129515	SNX6	19.5925	21.2476	21.1298	19.7098	19.2707	20.3582	20.6169	19.1101	20.9756	20.4933	20.5617	19.9498	20.4027	20.4027
592	RSU1	ENSG00000148484	RSU1	19.5638	19.4032	19.5638	19.5638	20.1015	20.1928	20.2141	20.1928	18.6228	20.1928	19.9815	18.3399	18.7879	18.7879
593	RAB14	ENSG00000119396	RAB14	19.1705	19.1705	19.7472	19.0881	19.1705	19.022	19.1663	19.2975	19.1663	19.1663	18.599	17.2139	18.0667	18.0667
594	EIF4A1	ENSG00000161960	EIF4A1	21.2273	20.5685	20.7153	21.3569	20.9939	19.699	21.3902	19.7793	19.7793	19.7793	19.8078	20.0667	19.9431	19.9431
595	RAB1B	ENSG00000174903	RAB1B	20.1799	20.1799	20.1553	20.1799	20.3764	19.682	18.5794	19.4594	19.4594	19.4594	19.5901	18.6967	18.662	18.6967
596	SEC31A	ENSG00000138674	SEC31A	21.7166	21.2499	21.136	21.0224	21.0153	19.5529	20.611	20.3088	20.3742	21.9478	20.5188	20.5338	20.4827	20.5188
597	ACTR3	ENSG00000115091	ACTR3	19.5224	19.4931	19.551	19.2137	19.9109	18.278	18.2983	18.2983	19.766	18.2983	19.2126	18.766	19.718	19.2126
598	AP2M1	ENSG00000161203	AP2M1	20.5784	21.1161	21.0742	19.817	19.773	19.959	20.7579	19.959	18.9783	19.959	20.5329	20.1262	19.5281	20.1262
599	ENO1	ENSG00000074800	ENO1	26.7554	25.642	25.6208	26.1121	26.9238	26.5389	25.3212	25.4839	26.2085	26.2508	25.699	25.1252	25.5249	25.2837
600	GDI2	ENSG00000057608	GDI2	20.0976	19.5364	19.9501	19.5181	19.2272	21.3131	19.6017	19.779	19.779	19.779	20.7362	20.0953	20.451	20.451
601	SPTBN1	ENSG00000115306	SPTBN1	18.8239	18.9667	18.6859	18.8239	18.8239	18.31	19.9468	19.3491	19.3491	19.3491	20.0452	18.159	19.3906	19.3906
602	S100A10	ENSG00000197747	S100A10	21.7946	22.5509	22.0364	21.3971	21.504	22.5643	22.1975	22.1975	22.1975	21.7199	23.191	21.6435	22.6155	22.6155
603	PSMD10	ENSG00000101843	PSMD10	21.5667	22.1331	21.2627	20.9411	21.4227	21.4246	20.9652	21.7725	21.4246	21.4246	20.4177	20.796	20.6192	20.6192
604	GLIPR2	ENSG00000122694	GLIPR2	21.405	21.292	21.3258	21.4801	21.6784	21.7767	20.3731	21.1422	20.4412	20.8339	20.7061	20.6932	20.8894	20.7061
605	RAB5C	ENSG00000108774	RAB5C	20.2635	20.4184	20.6156	20.09	19.5481	19.8371	20.0888	20.7448	20.0888	20.0888	20.5711	19.3108	20.0744	20.0744
606	BSG	ENSG00000172270	BSG	19.6739	19.7805	19.6739	18.873	19.6739	19.2316	19.0243	20.3281	19.2316	19.2316	19.2187	19.9274	19.6161	19.6161
607	S100A16	ENSG00000188643	S100A16	20.0121	19.9719	20.0121	20.1392	20.0121	19.6978	19.4411	20.799	19.6978	19.6978	19.9111	19.527	19.7318	19.7318
