# Supplementary material for: Proteomics identifies differences in fibrotic potential of extracellular vesicles from human tendon and muscle fibroblasts
Source: Cell Commun Signal. 2020 Nov 4;18:177. doi: 10.1186/s12964-020-00669-9 (PMC7641822; doi:10.1186/s12964-020-00669-9)
Supplement: Supplementary file 6 — Additional file 5. Supplementary Data 5. Lists of proteins, fold changes and FDR values from DESeq2 analyses of TenX-MyoX, TenX-FibX and MyoX-FibX comparisons. [file 12964_2020_669_MOESM6_ESM.csv]

Row-names	Symbol	logFC	adj-P-Val	logFC.1	adj-P-Val.1	logFC.2	adj-P-Val.2	data	Myo_1	Myo_2	Myo_3	Myo_4	Myo_5	Ten_1	Ten_2	Ten_3	Ten_4	Ten_5	Fib_1	Fib_2	Fib_3	Fib_4
CALM	NA	0.615855130813781	0.50274209438332	-0.254326468931463	0.913387873993227	0.384459392373056	0.48868152779549		23.6943008952509	22.12037701449	21.3709717122239	21.8164300787531	21.2768762840943	23.3179739221775	21.4817757987103	20.3598933266593	19.2080126978735	21.2902204711843	22.194812326577	21.4164242261039	20.6058714550021	21.5426362569117
ENSG00000004478	FKBP4	2.37636166259104	0.00232974018149264	1.3686214919009	0.110120209166282	-1.97404228418687	0.00079693586138844		22.2208334818029	21.0379718502419	21.4098241706311	20.0384199659622	22.5533674515349	20.2758126042028	20.1954190572214	20.2361757451568	21.4339415025443	20.0803671575968	19.1305597889035	19.3072622857872	18.7345050221801	19.1305597889035
ENSG00000005007	UPF1	1.55442897133501	0.128691353378042	0.749324069511808	0.590133195653346	1.08250912838539	0.0600964761606358		21.9406542202676	21.7402692652467	21.3936378809258	21.5415464342951	19.967648297265	19.5536477723665	18.7085728672376	21.3879684772766	21.1103625302576	23.4223035285308	19.8183034521919	19.0804352568114	19.0808300727167	21.0697202113401
ENSG00000005022	SLC25A5	0.947849479643512	0.447813088155017	0.419604061668025	0.607443790163323	0.598247532077444	0.302709584587447		23.7269797743364	18.5872512638562	17.0376199447977	19.3496208033638	19.0182185729599	19.5898097252367	19.0214331946273	20.9899819885972	19.5898097252367	19.5898097252367	18.7617462231265	17.4148747579146	19.4459871647095	18.7617462231265
ENSG00000005884	ITGA3	-0.418195411469544	0.678374785309371	-0.177083503298633	0.93058458584633	0.286823986900149	0.678939147306606		19.2885533766196	20.2564482234874	21.349795212811	19.8080288950853	21.2160352977681	18.7942852383649	18.4485430082528	18.9435481958112	19.0788059126022	22.0926775975398	22.5725732825419	20.7229045873612	19.1894879932311	20.7229045873612
ENSG00000006125	AP2B1	0.969634060426447	0.0836677809839286	-0.426651662559731	0.783392632299592	0.605456009366765	0.555880454536734		20.6816303082818	21.063680198296	20.6816303082818	20.5887597154385	20.6816303082818	17.8760667313704	19.5653985457392	20.3223616065416	19.5653985457392	19.5653985457392	19.8521260778534	19.6851229978645	19.7710396767202	19.7710396767202
ENSG00000006451	RALA	0.286842541844841	0.715750927511733	0.123651485730559	0.956654384791071	-0.196007637526041	0.853706861340337		20.4355627099043	21.7825398589077	21.8737557383978	19.4280589300812	23.256874921111	22.9515625499595	21.6533639143668	22.4307366295748	22.7099162015732	22.5770689982553	21.0385358571467	20.9812566896577	21.2157351553911	21.0385358571467
ENSG00000007168	PAFAH1B1	1.839042908451	0.0879228484790428	-0.976004473168668	0.417191626015682	-1.41024535019597	0.387088314171566		20.6860252081566	20.3166141177109	20.7286335255922	20.6421201075971	20.8573195761713	19.0556787479972	20.002263268321	20.9214824025339	19.8178772665121	24.5652680175488	19.5187313725235	17.8723513051969	18.918657858329	18.918657858329
ENSG00000008988	RPS20	1.73990588868685	0.0417804565109389	0.881601720495375	0.633801983203922	-1.26424795156001	0.0903471509713862		24.7528306783813	24.1655584779037	24.2981318680196	24.0000062154396	24.593017016723	23.8391946778242	24.1926007126156	22.4537966863844	20.7026943475258	22.6085266259602	23.9120683266666	22.571067528214	21.4338084673318	22.571067528214
ENSG00000009307	CSDE1	2.47118349266732	0.0254809837999799	1.42285896289262	0.220329231429751	-2.06702275497404	0.0127302770644813		23.1070173708062	21.2990101732072	21.6346282135679	20.4120570673969	19.6215996920612	17.5552962471764	19.8006105320536	20.1763978062632	19.8006105320536	19.8006105320536	16.7989367897604	18.7382631181687	18.7382631181687	20.6992530168644
ENSG00000011465	DCN	-3.56283838533178	0.0139603001511619	2.09002366023762	0.142875994888187	3.10999239076736	0.110081771262683		19.5678142864837	19.5209657230483	19.6131892651115	18.2294885090309	22.7765970614694	22.0572971036796	25.1442361952354	24.0039141820547	24.9672383626252	19.7034452969734	23.3179247524433	23.9860572808221	23.5903848081981	23.1234305759786
ENSG00000013275	PSMC4	1.82149544486053	0.144443583518648	-0.959331628462895	0.732142989866424	-1.39310252632501	0.139992649391466		22.6582955836174	24.1035393143296	23.8127516513969	24.0280749647821	19.9198262181294	19.8762631249597	21.603002614247	24.1175347728838	21.7041350300304	21.1804921545379	21.6503791451284	22.1795424951911	18.8517076209141	21.6503791451284
ENSG00000013364	MVP	0.577427140219424	0.716383273958169	0.229710386035837	0.857253016240773	0.339449110386191	0.700867920597859		21.5389146841528	28.1022787357051	28.5049166282421	28.0302199341487	26.1074232425553	28.8880343468813	26.7636358051967	27.5797906894831	25.8453647045433	27.4262900271313	27.994705204918	26.5458892244352	25.0804348326522	23.89626475696
ENSG00000014641	MDH1	0.93075373522014	0.177978031199781	-0.407898645021248	0.549515669802881	0.572133430815953	0.428534464992136		18.9340442899374	19.9683043556953	19.9649714662045	20.0233555209957	20.5788163674787	19.6057034521314	17.5520677214399	19.6057034521314	19.6057034521314	20.5019148675858	19.4758035104523	18.3418258492929	19.0174746498118	19.0174746498118
ENSG00000023697	DERA	0.579915225356132	0.415933154004677	0.232513763291568	0.887195606833644	-0.343862059347725	0.568512476080176		19.1461216599427	18.6798597603922	19.4979335112045	19.1461216599427	19.1461216599427	17.9604028022811	19.1579925046606	21.6194232046971	19.1579925046606	19.1579925046606	18.3030650080287	18.7651463554817	18.5525271681024	18.5525271681024
ENSG00000023734	STRAP	2.40923460116743	0.000731473231997632	-1.40297612515028	0.238511256116755	2.00318327013002	0.224441875462785		21.8124885733166	22.1816732397502	22.0591472550502	21.9612580405252	22.0110327314567	19.0808313067455	20.0986223556829	21.5661616263605	20.0986223556829	20.0986223556829	19.495589080996	19.6928140460538	19.5975691701798	19.5975691701798
ENSG00000026025	VIM	0.180127723404407	0.822673570554083	0.0668198151746324	0.97880537803478	-0.12299909486034	0.870999244925583		26.0361610323576	25.4662274563481	25.6568470816968	24.4880447376361	26.0095275010737	26.3070145998182	26.4741759305117	24.5999704513243	26.398672936775	24.0267663697648	26.5818915226651	24.7742412734869	24.9786578969236	25.0701446605967
ENSG00000026508	CD44	-1.80729302219702	0.172222835879649	0.949237132361411	0.549515669802881	1.38221176562494	0.173132679393091		20.434738196652	20.434738196652	20.8559065343636	17.745657981208	20.434738196652	24.9441682644595	23.3207182594064	21.414061802493	20.7343898405347	19.3741556198829	23.4182374574914	21.9992509367005	19.7370560423178	21.9992509367005
ENSG00000035403	VCL	-0.622879921550624	0.574059848723421	0.25528120315181	0.901330877911054	0.386212553723286	0.764887655783029		21.2038367914252	22.0112987585021	22.1498214221578	20.2886834992273	24.6954216354682	23.4063204925125	22.5848826293086	21.5929130546539	22.6489601402747	19.4009755002789	23.0060983513037	21.7949415496536	22.9848647353348	22.9848647353348
ENSG00000035862	TIMP2	-3.34221770732216	0.0197741720264912	1.97522321135649	0.000637785128498034	-2.93285315576658	0.000130311402857351		21.1368993779409	19.3405858711687	19.2481576554055	17.2766807354372	24.5755106430637	22.6672070283536	24.8790790674776	23.1056102862072	23.6426283702494	24.0330826207968	23.3488705209864	23.7410341336579	23.4830041961452	24.0582294049119
ENSG00000038427	VCAN	-8.80313216276988	1.53403741939014e-06	5.61552649020278	1.09503015050006e-05	8.24169854847294	1.00944822077768e-06		16.02853504209	18.1089330644944	14.4276238995757	16.02853504209	16.02853504209	25.2578078659627	25.1265567705447	22.0830720945596	24.5116134180367	24.851604683601	25.0430814907252	25.5369105347649	24.0871848071361	25.0430814907252
ENSG00000044115	CTNNA1	-0.912387273583622	0.254645081669215	-0.396616825894963	0.76731172678578	-0.560461096464866	0.554572328069775		18.3697249169687	21.754247603972	21.6424194612002	20.3896605552785	21.0000110687609	22.4973012705075	20.7151904295238	20.7760722698053	20.8344885860591	20.6894351634449	21.8259616675772	21.2307587137908	21.5588397989554	21.5588397989554
ENSG00000044574	HSPA5	1.17306528714607	0.244213011516788	0.54517084084128	0.857253016240773	-0.767148498870696	0.196217153537199		25.544964713045	24.040226297369	23.2203246759621	23.5767956696399	25.5474627575567	23.800553927199	23.8748551072899	21.7822625202674	25.0449937005455	24.282568888384	24.4856863624977	23.8122028246216	23.5867207964307	20.9669481587238
ENSG00000047849	MAP4	3.56184602237625	0.00093804954544389	2.08200056045839	0.0495360154820206	-3.09052500394702	0.000252997439088497		24.032602259114	24.5463348864842	25.7598015204695	24.6623967104974	23.9070143416789	19.9399050438615	22.9048868023437	22.2582279054603	21.5218638095038	19.9387010946387	21.3399353132692	19.8176947113767	21.5815703471751	21.3399353132692
ENSG00000048828	FAM120A	0.12316688748448	0.931247627370259	0.0405729354291573	0.967100859897006	0.0840681639011436	0.915408714356767		20.2018749929965	19.950426127424	20.4159346938211	19.0125063311517	23.478852206271	22.9485943222964	21.6795836778136	21.0116512474458	24.2928661003913	22.4493395139459	19.3326506368079	17.7061758953774	23.7355734137886	21.1806079854196
ENSG00000049540	ELN	-0.798790110663894	0.597333431471341	0.353912769845401	0.771031659277067	0.498866921571747	0.387088314171566		19.1348540002543	18.4409119909028	19.601441992619	18.2343726609852	20.911364716285	23.6624113781369	22.1549283980418	22.0269361369101	24.3833689322308	24.6267116512379	21.3560853897606	15.2232565182088	22.3180894337625	21.3560853897606
ENSG00000050405	LIMA1	-0.613406544748216	0.571809952325004	0.245416053990144	0.919760499922176	0.382671086468768	0.598697032901134		20.8905394800766	16.9090330545304	18.018973082423	16.2247760688267	20.4078781115212	20.8678826882768	19.9093463381145	20.8678826882768	21.4387548577892	20.8678826882768	17.979556882025	19.2561705880798	19.9226879587105	19.2561705880798
ENSG00000057608	GDI2	-0.767502144927704	0.142622468918197	0.331135729882636	0.838965333010343	-0.484286891664741	0.510930925238473		20.0975571100376	19.5364061508196	19.9500977818007	19.5181184857219	19.2272193755029	21.3131053515229	19.6017396817012	19.7789502775079	19.7789502775079	19.7789502775079	20.7361941029695	20.0952665691142	20.4510335153666	20.4510335153666
ENSG00000058668	ATP2B4	-2.19038719544981	0.00594505490294844	1.2423902293382	0.141065112089296	-1.81214507482164	0.000558645306793245		17.4994324879935	17.4160931728272	17.5782193710657	17.4994324879935	17.4994324879935	23.402544114899	20.5346069636869	21.7047044368753	21.7047044368753	21.7047044368753	21.0267218178195	18.8136578020146	19.4576285841319	19.4576285841319
ENSG00000060138	YBX3	1.74028971434655	0.034018118367165	0.882055904128539	0.43572003465308	-1.26582285584605	0.0995275660426781		20.1879371661311	19.3571826769522	19.9326311714795	18.2960224283933	20.8875946258661	20.3631007639509	20.3631007639509	22.6780751977167	20.0906026879941	20.3631007639509	18.6939851691625	17.0735020808014	18.1002241738538	18.1002241738538
ENSG00000063177	RPL18	1.87692897203272	0.00929971739702885	-1.02489716162778	0.247947717954737	-1.46888908366238	0.0501054270871899		26.0290363793174	26.3244260401568	26.9921036904491	25.9746977712516	26.8307295600502	26.3000696859097	26.655821573243	28.0723993255764	26.5220674105795	26.4240569926726	25.5584163937149	24.3954009516702	24.910680732728	23.3485807867361
ENSG00000063244	U2AF2	3.30784504562104	0.0106716062665845	1.96572980598146	0.0114520735875089	2.8948528748853	0.0014740586142512		20.990982775399	22.8744928013588	22.7943510384783	22.2593562441627	22.5515118611717	16.6323837391879	21.3816392800028	22.7412023719382	21.3816392800028	21.3816392800028	18.5863948985394	19.3378144906935	19.0104831023696	19.0104831023696
ENSG00000063660	GPC1	-1.59113163529067	0.0359743223645495	-0.76588197950101	0.671349532995782	1.10917122706555	0.167008335805348		18.5597348730252	17.6409933759768	18.5597348730252	18.5597348730252	20.248933454221	18.9588049854619	19.4798890277805	19.2427463854907	19.2427463854907	19.2427463854907	21.4069110105448	18.610950138689	20.6009852756739	20.6009852756739
ENSG00000064601	CTSA	-1.34933900819699	0.0584934606043656	-0.639495407762478	0.376465727534771	-0.912200210640105	0.387088314171566		17.9449437732671	17.9449437732671	18.3626841618356	16.5032015119239	17.9449437732671	19.4381515850437	18.4716273640013	20.011780625524	19.4381515850437	19.4381515850437	20.1522911500724	17.4804596831279	19.3625893972181	19.3625893972181
ENSG00000064651	SLC12A2	1.77648971010017	0.126898949018026	0.908807825398988	0.24412689004595	-1.31646990172401	0.0893657223619691		19.5100510750815	19.4684727505024	18.9642486644571	17.9354379306901	19.2382778801463	17.3649361626474	20.4504990613404	20.6647431254836	20.0206606162211	21.9098783973466	17.8875278749991	14.3899718104669	18.8222042398362	17.8875278749991
ENSG00000065978	YBX1	2.1587876375316	0.0847748987305531	1.23129935853969	0.465289472662331	-1.79252299029983	0.142909402834367		25.3693509815695	20.6373076603392	22.4062896573211	21.1988892288929	24.5231113282304	20.6303490280719	22.3047320923486	19.8395254579517	23.9145087525936	21.6979286664595	20.7748475131985	19.7048848346942	21.4182286738648	20.7748475131985
ENSG00000067057	PFKP	-0.0935874617612988	0.892417560320042	0.0288856757267659	0.989196305117842	-0.0553030764617368	0.955349840563378		18.8539596272512	20.0928712068154	18.8539596272512	17.5693339526343	18.8539596272512	17.4543086398087	18.2401067615027	19.4814380099704	18.2401067615027	18.2401067615027	18.1671524361356	19.5499592418166	19.0182527010278	19.0182527010278
ENSG00000067225	PKM	2.54657384227237	0.00746719271256323	1.49297350565574	0.209111367400667	-2.17274645882357	0.00357180249560176		27.7709556795531	27.6211050972733	27.7588651319871	28.2278831474052	27.3170496927067	25.3284617113729	26.9915061746882	28.2046022714906	26.4106492921038	26.0717366795174	26.5370448190019	26.1790703222157	24.7072564193981	23.3470200694351
ENSG00000067560	RHOA	0.612309097028781	0.400068997968815	-0.242386067295911	0.857253016240773	0.382186459057337	0.577027345183166		22.8317758583013	22.576904781871	21.770144608759	20.7468369444342	22.2291977791641	21.5441857678336	18.9647596240162	21.5337616553537	21.5337616553537	21.5337616553537	21.3393380014444	21.4958659832438	21.4197238026102	21.4197238026102
ENSG00000069345	DNAJA2	2.18600537358187	0.00754695945000321	1.24143364685381	0.626474806307541	-1.7999437336282	0.144598601719409		21.9423358404663	20.5791556522483	20.7856746417002	20.4376983987156	20.798171301423	20.5640097099419	18.7546873755287	21.3419449299782	20.5640097099419	20.5640097099419	17.3880430891014	18.9291133758154	19.6441373325831	18.9291133758154
ENSG00000070087	PFN2	2.55347396496439	0.000731473231997632	1.4956602157791	0.220329231429751	-2.18137787687122	0.000468216750341879		22.1852423196423	21.1462418551931	21.4113169842438	20.9055797768353	22.5327809630495	20.1133196723231	20.2058996142683	20.4368101726951	21.5189380832585	19.6221949790675	19.2408773901549	18.8844302512038	19.1028630089775	19.1028630089775
ENSG00000070669	ASNS	1.46686288440971	0.0140939199376596	-0.727020082404099	0.482869761954374	-1.03530400956878	0.12382646011304		19.3965432765331	18.3129595689553	18.206170981657	18.9181108172356	18.6470347825186	18.0203760110348	19.2648094967393	19.2648094967393	19.2648094967393	20.1603495335055	17.1637179315958	17.2934268378403	17.2300296172223	17.2300296172223
ENSG00000070756	PABPC1	1.45057353725381	0.0495872504326962	-0.702533635152818	0.668009295029625	-0.999409776840274	0.130432144786024		23.4202461949358	21.8793821685638	22.3110076821264	22.0617063598179	23.0735434702393	21.3655578075597	20.9474497949136	19.6691517826104	21.4821356556413	22.9603510771581	21.0896536496888	20.6532710530907	21.5618361990629	21.0896536496888
ENSG00000070831	CDC42	0.415125512069427	0.629837973493873	-0.175374253955432	0.92529189821806	-0.283154366916722	0.756534797510987		21.0962223103426	22.0372042701111	22.9609946369898	22.4611613933677	23.0419683553731	23.9999282307146	22.0593964043209	20.4817421639144	22.5550748193133	20.8171980002558	22.9522523409879	21.817923168763	21.029440046156	21.817923168763
ENSG00000070961	ATP2B1	0.142488929259443	0.870822153471142	0.0587632011237282	0.986148334085537	0.11671461009794	0.903759104245932		19.2473724562214	21.439866841972	21.648604785803	21.4045442666323	21.3538239542161	22.7859438535508	19.3042636739579	21.5081793355791	21.5081793355791	21.5081793355791	21.7554153253768	20.6944590476853	20.3610807060906	20.6944590476853
ENSG00000071082	RPL31	1.15191351736014	0.127651114060729	-0.538706245659689	0.684090434982438	0.744684721372757	0.706532820369866		21.363614194681	21.3171161218714	21.9403779930823	20.9682177905745	21.2198918424997	21.2632314300364	19.2246969641767	20.1602611133608	19.7081751139062	22.7426984675765	20.4339011316375	19.8020171112665	20.3019010209113	20.3019010209113
ENSG00000071127	WDR1	0.598011385322955	0.492841812458006	0.237891961987597	0.877195288073755	-0.363185059970633	0.615223461266399		20.5346950303273	22.8194654935999	22.9413605113341	22.328998711152	21.0882656474915	20.6155051094236	21.6586389727754	22.6654889438745	20.5378414117981	22.4347138393564	22.7819179772055	21.6145422645962	20.0128978606064	20.968824671424
ENSG00000072110	ACTN1	-1.41219517412842	0.0716991204947414	-0.672838224773262	0.771031659277067	-0.958168642364157	0.270780562340339		19.6663885935605	21.1137589123187	20.0765166287364	19.0911951830904	18.9819169156534	18.3630950520589	20.3924593480673	20.5429649600844	19.8217493046875	20.135142832327	22.0290354320754	21.5442315913376	19.6751030684505	21.5442315913376
ENSG00000073969	NSF	1.33906865986886	0.0115776548253441	0.613283437741234	0.773268272418602	0.872000794787798	0.33271989267138		20.9077694741776	21.3346217581423	20.9517271370727	20.8624302544616	19.8828416626625	18.689715650605	18.5203023339596	18.6074943058653	18.6074943058653	18.6074943058653	19.9642151954147	18.8234759857669	19.5037732042781	19.5037732042781
ENSG00000074800	ENO1	0.802594869568747	0.128691353378042	0.364999965563872	0.741188557089924	-0.502650506821805	0.55734189387375		26.7553536361476	25.6419501044386	25.6208494145066	26.1120986562285	26.9238438031798	26.5389440949482	25.3211795216487	25.4838523166006	26.2085125702381	26.2507805486299	25.6990026983179	25.1252315215294	25.5249229705123	25.2837398229662
ENSG00000075624	ACTB	-0.927086949756887	0.349227546041565	0.396711221279379	0.482869761954374	-0.571270368849721	0.568512476080176		28.9526796100645	26.4771125221761	25.4885738267448	25.9748487992093	24.6283757535173	26.6184994274705	28.1296197766684	28.620586186385	25.5649309643334	26.471274281254	27.2620420480831	27.1813542973572	27.1955807665495	27.2866430964073
ENSG00000075785	RAB7A	2.43697379268374	0.00702197519371866	1.42080795129001	0.0603406449124929	-2.05635778073119	0.000580957032269017		23.6880352924002	24.4640872331243	24.8291080553997	24.2807721582014	24.7959121783349	24.9269194848368	22.4090091900114	22.6508599986632	22.1553624329144	24.0920434163731	23.5060646617141	21.6590852165971	21.074201668325	21.6590852165971
ENSG00000077380	DYNC1I2	2.85135414675445	0.000732670750123513	1.6716612964309	0.0935176845950634	2.53391444711316	0.0253022339260823		19.0263414615887	20.6570380496065	21.8023322075371	19.5549353225074	19.4503584118849	18.4149756026333	17.3125266360725	17.966590306767	17.966590306767	17.966590306767	17.189671671656	17.3029114514314	17.2474023261972	17.2474023261972
ENSG00000077549	CAPZB	1.34141211860037	0.0145799502083664	0.618054750956333	0.566699828669592	-0.873731742794796	0.504793291634869		21.5174837098687	22.1575224131418	21.1895668884073	21.5174837098687	21.5174837098687	18.4482289841278	20.2384084854531	19.6048130346297	19.6048130346297	19.6048130346297	19.9507054429263	20.500274616767	20.2515019054147	20.2515019054147
ENSG00000077942	FBLN1	-6.21369601259094	4.49606146512093e-07	3.55561594455367	0.00187681994361283	6.9478430458641	6.32421271640222e-07		14.5821335935579	14.5821335935579	14.5821335935579	14.5821335935579	14.5821335935579	19.6586187431269	17.7032030681592	18.9895746095409	18.9895746095409	18.9895746095409	19.8829143679301	21.4945194620839	20.9029422972907	20.9029422972907
ENSG00000078369	GNB1	-0.41613586987399	0.64433808916909	0.177058191038693	0.867811819488852	0.286747849985243	0.865634786248402		18.3810700964573	21.7579099037842	21.1408867725833	21.4020229169286	21.2965124267667	22.1170064449671	22.2034553861945	22.9797122306447	21.6589085434634	22.1608783411802	22.3859903623489	21.6091746972971	19.2429254157689	21.6091746972971
ENSG00000079246	XRCC5	3.05405078627077	0.00714675944475653	1.78469857048285	0.0737016251549574	2.6563797235866	0.000708936679761279		24.6952996993483	22.8434482479623	22.7100461672802	23.2212087938121	23.0446576351676	22.255617075891	22.0681334057906	21.8525942624175	22.0681334057906	22.0681334057906	17.7386171709149	19.974377700717	20.1276344295298	23.1548959886116
ENSG00000079819	EPB41L2	-0.738116699002294	0.352383955973839	-0.32515205230537	0.857253016240773	-0.464077561610576	0.709104462585738		18.1404544212749	18.1411819287908	18.1397265467139	16.6815505107343	19.5584384667528	21.9449451131688	19.2007115228423	20.0225014243855	20.0225014243855	20.0225014243855	18.6054299466327	18.3147267738207	19.9559616283366	18.6054299466327
ENSG00000079950	STX7	0.707447295918989	0.207448976526311	0.296096921954458	0.831666878776781	0.435916316203688	0.453927727302815		17.8463449374515	16.7539011316738	18.463961151527	17.8463449374515	17.8463449374515	19.2607536756531	19.4967025867883	19.4967025867883	19.6994320845475	19.4967025867883	17.8562640899992	15.9321008064471	17.193681798161	17.193681798161
ENSG00000080824	HSP90AA1	-0.0684730372830415	0.955320513311108	0.0177909658609501	0.989196305117842	-0.0195624783061099	0.98560258457585		24.5530643287729	22.9855992629169	22.2999926933307	23.0771380209785	24.0045529231032	22.9265576373783	20.00050585262	20.6271556943962	25.4199704950427	23.6890414760498	22.4330205925648	22.1710400758668	24.2012870762987	25.0048221876836
ENSG00000081051	AFP	-3.52950364059916	0.0106716062665845	2.0758169403627	0.0527583711762044	3.08759079366876	0.0222870501547509		19.9888022015934	18.8681414267042	22.3522192361568	20.9934173760115	21.4496131735669	25.6504769540983	25.222409200849	24.8876923933367	24.7770253806937	22.0555990482826	26.5085923847789	24.7521873656408	24.3337944151783	21.4451951280248
ENSG00000083845	RPS5	0.0142828584535266	0.98996466971535	0.00142130341279056	0.999251374890167	-0.00740018133071985	0.993530559190882		21.4638135776535	22.1799511812651	21.7884883341033	20.3178271419892	21.6352651477214	17.1635519849908	21.8981132925934	21.905185602021	21.8981132925934	21.8981132925934	21.5845847851754	21.3356240166044	21.4654680352961	21.4654680352961
ENSG00000084207	GSTP1	-0.884461713435265	0.315081264188167	-0.387414486308739	0.848250882591443	-0.549126298910114	0.360948532964929		18.7767314817927	22.08489664163	22.3949403442428	22.5330400268393	20.5042823656519	20.9763951679592	20.4805493469804	21.8625330518871	20.4462140163354	22.2516838946858	22.3965378540823	21.8656595978881	22.155381044948	22.155381044948
ENSG00000084623	EIF3I	1.76145794029883	0.0135670950630661	0.887368034440126	0.415441454185654	-1.275282733949	0.0355083865221282		20.5843421190316	22.681993098752	22.620598934314	21.4894838086574	22.6536473196297	20.6536604920692	20.5908583629907	21.1760799967243	21.0572991618214	20.312038318212	20.37109761829	20.3901307332115	19.1875301898228	21.0294619217882
ENSG00000085662	AKR1B1	1.61624362122905	0.00644831821834109	0.789299514806711	0.183349345790847	1.12157775725772	0.30897867253528		21.8127051897596	21.5012779875182	21.0759260986202	20.89079047266	21.3042214833728	19.1079446612006	19.4410506185635	20.824382176732	19.4410506185635	19.4410506185635	20.0487367991632	19.3053886177441	19.7244185418606	19.7244185418606
ENSG00000085719	CPNE3	0.655306811901603	0.285266413684634	-0.261631845287855	0.771031659277067	-0.40684743893598	0.506495435955847		17.8022731233276	20.4626540833642	19.9841404414013	19.4418844938701	19.7383406548781	19.5707263861509	18.9180940625023	19.2810037171894	19.2810037171894	19.2810037171894	19.2864628544435	18.2903198215732	18.8727121569249	18.8727121569249
ENSG00000085733	CTTN	1.37352151963047	0.082187851376747	-0.647241516495917	0.688410881471953	0.929010323784841	0.494244064745453		19.9546147401679	19.6263201393806	19.5822798058145	16.9273706665653	20.1735492553936	19.8622710942452	19.8622710942452	19.5700093873776	19.8622710942452	20.6497071413484	17.770988699511	17.0252297279009	18.9500144804128	17.770988699511
ENSG00000087086	FTL	-1.61830571733135	0.103216628228978	0.789903603789483	0.66280630569766	-1.12271889266464	0.0953010431751769		20.79497970555	18.9114677082098	18.8486370111482	20.0033687715428	19.5583433739511	21.6174157868325	20.1491750409806	22.3298594702374	18.5142325233147	22.4171725771613	22.2403028241763	19.7677555509143	21.4793008752782	21.4793008752782
ENSG00000087191	PSMC5	1.73958587291262	0.125455287918038	-0.880925724751481	0.672347536829576	-1.25679987547026	0.0389779442818305		18.3422787725405	23.9199058714729	22.8539524366851	23.8345763911141	23.4260265310323	18.198312569299	19.1180048350898	18.73023631317	18.73023631317	18.73023631317	20.6485405591438	21.3151031524543	20.6485405591438	20.3308642398836
ENSG00000087245	MMP2	-5.81390809724131	2.38509072534186e-05	3.42739088157536	0.0240349916166858	5.52180263646289	0.0013987330740021		19.2021866985382	17.1982561597799	19.2576861483427	19.4971423848322	19.1444665093964	20.7727997462101	24.6176114357938	21.9209228921257	21.9209228921257	21.9209228921257	24.3096994435561	24.9974157939352	24.6941537360927	24.6941537360927
ENSG00000087303	NID2	-5.75539965396146	0.000874448262757772	3.30749211643833	0.0971897181000775	5.49508835331051	1.76494854804398e-05		18.7917685440405	18.7917685440405	18.1503533837904	21.8773276261971	18.7917685440405	22.3803132092055	23.2382284070702	19.1567950880028	22.3803132092055	22.3803132092055	21.7744330506831	26.7599617713526	25.8047965537487	25.8047965537487
ENSG00000087460	GNAS	0.00611684243680344	0.994315494502046	0.00114750814978493	0.999251374890167	-0.00467840003037878	0.996459495790777		19.6803974713896	19.5920545595743	20.2484524396194	18.9776213275806	19.763641466086	21.4105910347068	20.399094147871	21.6772314679295	18.4723542348539	20.9917314106832	21.1953286431561	18.6280592508026	19.380939273847	19.380939273847
ENSG00000089009	RPL6	1.95881915746156	0.0157934701947916	1.09492169902943	0.770845531285176	-1.55886573561352	0.0448581631216412		25.9553171895278	26.9591243188343	27.6188393418332	26.8258318929669	27.1119797939872	26.8153122758054	26.403102170599	25.3919806968174	26.7941756383371	27.6307324504371	26.3096175706147	24.8979047429254	25.1626176741211	23.3714574122121
ENSG00000089157	RPLP0	1.34458341200697	0.235813382330447	0.627349647474421	0.836160023619889	-0.886945424334396	0.0973587438936763		23.6800454529083	26.3728580796026	26.9506458370511	26.0155494873573	23.5583999664463	23.9033432100277	24.9523093654969	25.8397599916601	22.613035690213	23.8225395216921	25.4848479215461	24.2977479619328	21.8033215652529	24.2977479619328
ENSG00000089220	PEBP1	1.45951561864019	0.243519755465895	0.713781272791092	0.607443790163323	-1.00774017069014	0.126252370611204		23.8688606910835	23.6023443325096	24.0937350864214	20.2125999975216	27.0865563080795	23.655376456318	23.8825459028276	22.7863152307028	22.3262655367347	22.1032466415771	22.4072442412761	21.0695690480473	23.3691571273322	22.4072442412761
ENSG00000089248	ERP29	0.895546267905214	0.143978323154472	-0.39170059632999	0.831666878776781	-0.555191000926992	0.185196349127509		20.5753999976229	21.003662205827	19.891265933431	19.9636187472558	21.2718216497735	17.2154008607183	19.350990578713	18.6468010623043	18.6468010623043	18.6468010623043	20.2172271087968	18.9362538085545	19.714474419078	19.714474419078
ENSG00000089280	FUS	2.37135973652668	0.0366081078697063	1.36781445827482	0.503784982580883	-1.96939928195978	0.0177688492713821		22.2172628266886	18.2512276858687	18.2973919237514	17.5941772277179	20.4427451456536	17.0765797935722	18.4598078439024	18.4598078439024	18.4598078439024	20.4253344473855	17.5776367448392	16.2540108032072	17.0625786767955	17.0625786767955
ENSG00000090621	PABPC4	2.42523372578741	0.000465907838098641	1.41029213583795	0.342785633601891	-2.03979478151324	0.0036172706452988		23.7756673863616	24.2155653650074	24.5454672170978	23.6725037984584	24.1566998118304	21.5086951431146	22.5081972513578	22.027328767871	22.3375516529855	21.1441805409733	22.2432230281772	21.7086916288768	20.931181673924	21.7086916288768
ENSG00000090861	AARS	0.560189504921034	0.370235433129503	0.221903149067515	0.914281365690393	0.332393447189453	0.816826224269804		20.3536170525852	21.5948503896664	20.3536170525852	19.7718169320845	20.3536170525852	19.6842967131883	19.3615097653482	20.6465115509521	18.7571832361287	19.53191197044	18.9236579254115	20.0954443367517	20.5867101650063	20.0954443367517
ENSG00000091136	LAMB1	-5.64388656531401	0.000465907838098641	3.1879755109742	0.0783341133335203	5.39066308648864	0.000277434448231345		16.8604311306147	18.5146326024809	16.8604311306147	14.9234123392262	16.8604311306147	22.2377450577391	23.0347437476884	21.4610038561832	19.1897004286343	19.6588362991842	20.9033489164269	25.0146284926248	21.9365197595227	21.9365197595227
ENSG00000091164	TXNL1	1.48063529227746	0.0133294790066097	-0.738280652936663	0.288249217901892	-1.04344653056088	0.262045666481606		18.4030441349029	19.8462104395573	19.6643590150075	19.6954988567579	19.6800129514658	17.7768320805541	17.7476173520494	17.7768320805541	17.7768320805541	19.1393222784977	18.3364656312657	17.5672427137918	18.0025254019929	18.0025254019929
ENSG00000091409	ITGA6	2.09018119694575	0.0287221107005417	1.20910194150405	0.454175008014089	-1.7497928489733	0.0569188716999054		20.2743800302375	23.0710845867624	23.4789879561958	22.9013411875318	21.0236243824906	19.6004308235589	18.7003824391823	19.6004308235589	19.6004308235589	21.8744751307923	19.8168724980255	20.2837297684121	20.069103730177	20.069103730177
ENSG00000091986	CCDC80	-3.85000321745201	0.00392520314086681	-2.24862703278313	0.291755518457376	3.32750611768429	0.0850125489601269		18.1040389982058	18.3377388392396	16.6911408525229	18.1040389982058	18.1040389982058	17.8926560866011	21.178656833486	19.0062531041323	19.0062531041323	19.0062531041323	23.2327003630461	24.0267709811104	20.054544053386	19.5587948213694
ENSG00000092199	HNRNPC	1.91696845935929	0.0305070515249476	1.04576124973547	0.328051376479452	-1.5018078983502	0.206057845951575		24.6716230706356	23.7844947772106	23.3818556634563	24.7257995862639	23.0014707310703	22.6614508872056	23.6954922903587	23.4458450816523	21.2582954094554	23.7133169481438	22.9127425706625	22.4736856374923	20.124207379825	22.4736856374923
ENSG00000092621	PHGDH	-1.40097730931613	0.0950869605441699	0.656553112944607	0.554532591146785	0.937767006358914	0.271079780556796		22.2752398571216	21.6460385047384	22.1810589099607	20.346594663693	20.7744253634546	23.096216266961	21.3768447393442	21.6278644380172	21.5132946120365	21.7340014233465	21.1410618650799	22.1271123702798	23.9489170096347	24.1655038314446
ENSG00000092820	EZR	-0.223334899510721	0.633802203316167	0.0833906222011755	0.952521376942039	-0.162788719350431	0.740175344536042		19.9592051930991	19.9592051930991	20.1218190987702	19.1125935581987	19.9592051930991	18.0539826248226	19.4097190673955	18.8855669390956	18.8855669390956	18.8855669390956	20.2932398573626	19.7751045306737	20.0573088995097	20.0573088995097
ENSG00000092841	MYL6	-0.368894468588945	0.672793429345682	0.164761465117447	0.848250882591443	-0.266985956357495	0.768214623470777		21.0328836303489	21.581130030348	21.0064653223473	21.3404025434793	24.094841938583	21.5264901788037	21.9728847542044	20.0721292733651	21.3269177181306	21.4301521347775	23.5361504490601	21.9188698934256	22.4514238310229	20.8137124729324
ENSG00000092964	DPYSL2	-0.66603142786769	0.357669801984902	-0.272022523607319	0.877195288073755	-0.410864823610996	0.70150303943438		21.7655968028434	21.5417765313726	21.9593118417658	21.4958307551802	23.6840092794492	22.122373377459	22.7960109665633	22.7732094305264	23.3064872889773	21.0403036906976	22.8465886762065	21.8442828551518	23.483885672395	22.8465886762065
ENSG00000096150	RPS18	1.84105859697514	0.0751582409112096	0.985890120460279	0.284617798064855	-1.43050199652511	0.0651527358669896		24.1885414204186	23.3520679799614	24.9074090590223	22.9589012754769	24.6764015857316	24.8526130317179	24.116212133531	23.1085614121761	22.9257277619535	22.654896307118	23.734068167679	22.6596521925062	23.0700968899118	19.2386054184911
ENSG00000096384	HSP90AB1	0.743170042928785	0.178238770793436	-0.329031543768838	0.771031659277067	0.471284822632054	0.579269746904716		26.2294350618532	26.141041414519	25.8483179070334	25.2742804862574	24.7081939631979	24.3470453805703	23.738838256502	24.7641430913223	24.6900114695875	24.2242225151371	24.9377328280061	24.1878434103315	24.8397622118868	25.6229964443491
ENSG00000097033	SH3GLB1	1.18670386511983	0.281251538842797	0.552429557081666	0.469222589041477	0.790597070307346	0.142222802338963		19.4430057561532	19.5946822194813	19.4040520951501	19.4236603932845	19.0705705056424	18.3199736726115	17.5192212125586	18.3199736726115	18.3199736726115	22.8310937267237	17.5700036260241	17.7161274649141	17.7161274649141	19.7997027594375
ENSG00000099341	PSMD8	2.13459989378175	0.0105984435057203	-1.22166004486292	0.0527583711762044	-1.78815737348778	0.0956822500284488		23.2732722748289	22.7110987846831	22.0302330727055	21.8771571607895	23.4053571768509	19.3816065482315	21.3193170847821	22.2040653610318	22.686419385103	21.8284770024502	20.3002686886382	20.7001654748951	20.549430518613	20.549430518613
ENSG00000099783	HNRNPM	1.78198972095103	0.117536866013336	0.917564783729294	0.768867056354469	-1.33778893995792	0.141050851825805		22.7354481643944	21.7917359531113	21.7747635543225	21.572356808819	21.6553323707464	19.9681654816157	21.7443476966915	22.5549473930853	23.1090655712298	22.2058450159302	16.9677569761036	19.8559363205077	22.4094339105386	21.2626233901609
ENSG00000100097	LGALS1	1.90231804291829	0.00485948530709672	-1.03340388509469	0.435418902875285	-1.49369288569801	0.10973988233525		23.2112413759282	23.4288336398328	23.1761472105918	22.6478623643631	23.8993403712323	23.0700882932699	23.0781109647284	23.0838604222293	22.0230228813975	23.0741052056432	21.9154019846074	22.1411955669674	21.2140254754291	20.2108447708815
ENSG00000100138	SNU13	2.93247539083405	2.95775457855638e-05	1.68670334792301	0.250436752779979	-2.55815966928748	0.0175681484833682		21.5375741140516	21.4994929885839	22.1529880975537	21.9235101206665	21.7762716911871	18.293187870998	18.8961797043751	18.8961797043751	19.2284166710963	18.8961797043751	18.5124162238466	19.3590668101065	18.7552425061725	18.7552425061725
ENSG00000100201	DDX17	2.60949414366167	0.00217834630691293	1.57742398395271	0.449655303302296	-2.30303045603995	0.00441820754125269		22.080741061868	21.886487616938	22.2519157769387	20.8293438493876	22.5262995803123	17.9277986502216	20.2289948193304	20.112395694599	20.112395694599	20.112395694599	18.4012584936678	19.4473017972712	19.9259916454988	19.4473017972712
ENSG00000100220	RTCB	2.23224646739475	0.000363491614481655	1.28149658232292	0.543816502973923	-1.84031835164483	0.0079758004558678		22.8750278220022	23.2365858082537	23.0114928156238	23.0687394030131	23.089165591169	21.4775380150155	21.360295095458	20.0328111818293	20.836096116018	21.121874049363	20.5644995490754	20.9471286879276	20.8920975227338	20.8920975227338
ENSG00000100234	TIMP3	-3.42360992896777	9.28027302345741e-05	-2.02131655955338	0.00645184959280785	3.03847205014909	0.00504998224222679		17.325155448305	17.8527274652899	16.4847815881251	17.325155448305	17.325155448305	19.8365455766579	18.2935539822191	18.5624037012453	18.5624037012453	18.5624037012453	21.8004585657232	19.8970147724525	20.5236733481797	20.5236733481797
ENSG00000100284	TOM1	2.41130324842488	0.000507065543577504	1.40625288489989	0.171136842634853	-2.00855207788147	0.0475270062868249		20.5897020445603	20.5897020445603	20.7016996987946	20.4123805170434	20.5897020445603	21.5191235494868	20.2256123059619	21.5191235494868	21.5191235494868	22.0531887466334	18.7367981245266	17.4562178828801	18.2341600392544	18.2341600392544
ENSG00000100316	RPL3	2.48269148287675	0.00754695945000321	1.4444886490185	0.391533351185438	-2.07969277153703	0.000796620533175763		26.6747130371371	27.1382018505229	27.3645467857812	27.1004039326384	26.9209065127116	26.143172969025	25.9827090489956	27.4673320892425	26.0819271617485	27.5012079599341	26.1843179619122	25.1370100586643	24.6293905175661	22.2775332253834
ENSG00000100345	MYH9	-0.627200545660152	0.515994131282182	0.257243681296714	0.773268272418602	-0.389327260293417	0.714283330169589		19.8641359954486	23.29082942957	22.9366764528982	23.6934488338091	23.5755534279087	22.9775232777091	23.7859421341421	21.6399085286627	23.0002976243157	21.9335805746533	24.7431271052859	22.7148982785374	22.8696460552625	22.8696460552625
ENSG00000100353	EIF3D	0.511830870824625	0.487874389720647	0.194259281362264	0.877195288073755	0.318371908722483	0.694581332585171		19.3144465020189	21.2545378599788	21.2346335749327	20.6804917789205	20.9840065739638	21.5431545041457	19.2698660727087	22.3856443704899	21.5431545041457	21.5431545041457	19.9903561122826	20.3613369212041	20.1877382575333	20.1877382575333
ENSG00000100380	ST13	1.35574972921521	0.335117698573916	-0.644627103631784	0.659759393274603	-0.920962832081145	0.371387334867217		21.3614991848071	24.4839583856856	24.5687146993078	22.4518921457023	26.1765373742852	24.4795781035583	24.4589732739861	23.5815734080843	19.5305852286668	21.0497416505653	23.814413623907	22.2432206138615	22.4855854007092	21.2678628764918
ENSG00000100519	PSMC6	2.02347168935225	0.0629290317772448	1.17948826034336	0.195261201786349	-1.68824034344788	0.00658583503525291		21.3826005640157	24.7727082584827	24.2803366518449	24.8391961000765	24.5474262406745	20.7334722890976	23.0653400466389	22.0800653694899	22.0800653694899	22.0800653694899	22.5429480091793	23.2984385679223	22.5429480091793	19.3795929083854
ENSG00000100567	PSMA3	-1.30743282413954	0.300762965437748	0.598091082520799	0.664174803707436	0.848756505449646	0.521966496977702		18.8862361637725	18.3543107635455	19.2740055612773	16.8805068513808	23.7414454765153	20.4194482289269	20.7476589156264	19.2297791377611	20.7918032168178	20.5928669362835	21.5568948560134	19.6049248491378	20.8885577223	20.8885577223
ENSG00000100714	MTHFD1	2.21649463640387	0.0477525472357011	1.27222971375143	0.24412689004595	-1.83238407992279	0.0192403465946229		19.2006743709456	23.927019239194	23.2710147463199	23.2052812496471	22.5450789762796	19.5335396436659	20.2173338601085	22.5655931124098	21.6181631618637	21.0814836412665	19.2334025088903	20.9513414633282	20.3342661740375	20.3342661740375
ENSG00000100764	PSMC1	1.83939729118499	0.0683830000538558	-0.978717874843671	0.854590537656535	-1.42659103261439	0.200320216392294		21.0618188898459	23.2751198367043	22.975059433649	23.2249158326327	23.1053898798719	17.511586410024	17.9392310499339	21.9308956891438	19.8482430432553	20.6421182579752	20.8129302080999	20.9632401034605	20.8900418109313	20.8900418109313
ENSG00000100804	PSMB5	-1.76983990028685	0.00171266633758744	0.904535596198603	0.713474261487985	1.29364543040467	0.199024046053881		18.3965359232589	18.2078594613072	18.5633666580836	18.3965359232589	18.3965359232589	19.1085868528163	18.1569022548073	18.7098349361521	18.7098349361521	18.7098349361521	20.7255900671766	19.464884905408	20.2287758699484	20.2287758699484
ENSG00000100823	APEX1	2.79607198466587	0.00126073170819472	1.66992574110926	0.0495360154820206	-2.462928411313	0.000558645306793245		20.053747016667	21.1156383761651	19.5841501978891	19.9481410612224	20.0019101239828	22.1129513450418	22.7959148189316	22.7959148189316	24.3001635017745	22.7959148189316	16.960561519677	16.6795967598295	18.7778616828941	16.960561519677
ENSG00000100902	PSMA6	-3.119066817864	0.00614562985759268	1.79852511491608	0.0821550029693788	-2.70489315805936	0.000107303102632442		18.0676211992201	18.5607215947851	19.3758915504244	14.3696321564652	18.3351368119739	20.4758278457184	20.4690274377875	19.1852196606284	20.4690274377875	20.4690274377875	21.3351813670445	20.294722227443	20.9067831636318	20.9067831636318
ENSG00000101182	PSMA7	-1.12742067569936	0.0483988874518421	0.536736158820673	0.659124666563515	0.741055782433218	0.370244461252858		19.3391721427792	18.512998578116	19.8612045741923	19.3391721427792	19.3391721427792	20.1509314471045	19.4855459983631	21.2004126408989	20.1509314471045	20.1509314471045	21.0308083630077	19.6131814997937	20.4895342522564	20.4895342522564
ENSG00000101843	PSMD10	0.852265629103005	0.0591290241501275	0.374392689446008	0.767748398348669	0.519560344088198	0.50161597529345		21.5667337532112	22.1330839888372	21.2627000035709	20.9411340256844	21.4227111158734	21.4246052071807	20.9652076444067	21.7725090497468	21.4246052071807	21.4246052071807	20.4176608808354	20.7959870576881	20.619189927403	20.619189927403
ENSG00000102024	PLS3	-1.31576163902699	0.178217147160672	-0.598770005188484	0.561892657434098	-0.850277015467224	0.305364936131886		23.1675909688389	18.8538660039407	19.4243777596131	18.4340687095733	19.1671410328283	21.6447228452516	20.8642993934509	20.5710822265527	20.7005812868898	21.719062849826	20.8432638981726	20.7400193254684	21.1081920123247	21.8092068999777
ENSG00000102144	PGK1	2.02933484490855	0.0267137843812528	1.18346213438945	0.328051376479452	1.68945078305378	0.0150412056938843		23.9821889825411	26.2668447518508	25.558255283663	26.5328687953079	24.6676145160885	24.2436440006235	24.1406825973496	25.1744702685525	24.0815804978178	24.4657726669604	24.9297606318533	24.4079587723964	22.0504498322763	22.1007092474009
ENSG00000102606	ARHGEF7	5.48130069373729	6.81108304360096e-06	3.13574328613785	0.000831462145483405	4.98803614917142	0.0013987330740021		18.8644474740143	20.9267527368561	21.2154561709803	19.1480772093152	20.2957454658666	17.2407019946414	18.8295913386368	19.5673410204774	18.8295913386368	18.8295913386368	14.4260812863024	14.78064390698	14.6142276386972	14.6142276386972
ENSG00000102898	NUTF2	1.57447608023848	0.100907799443301	0.754171080138683	0.671547844341713	1.08587861657396	0.251042213255446		21.194589760612	21.0271538739515	17.4593228376485	22.1362148536689	21.113299483529	19.9555056523785	19.8148549182461	19.9555056523785	19.9555056523785	21.1948848159733	18.1186579412793	19.6984054516243	19.1147484668352	19.1147484668352
ENSG00000103035	PSMD7	1.05028040069488	0.422126178844581	0.484862005648889	0.758986728522215	-0.685758204378907	0.316629658173684		19.5073866717383	24.091286948107	23.446697592922	23.7363015883517	23.5987542452095	18.0010917734843	21.8934309770013	23.7830060788875	21.8934309770013	21.8934309770013	21.764290991919	21.886035207615	21.8264469173746	21.8264469173746
ENSG00000103187	COTL1	0.47564168730289	0.618764214325955	-0.189230011324579	0.905590265510945	0.304106645880239	0.740175344536042		20.9899557826032	20.9899557826032	20.9899557826032	20.9899557826032	20.9899557826032	22.459866685397	17.730123209684	21.3843164013962	21.3843164013962	21.3843164013962	20.9899557826032	19.2645063116654	20.9013971434663	20.9013971434663
ENSG00000103342	GSPT1	1.77987457606641	0.0112042200923422	-0.91432434975399	0.469222589041477	-1.33457774438392	0.231137631941238		20.2404580941631	20.626508891954	19.7117782059191	20.2404580941631	20.2404580941631	21.5931477069711	21.9605133857558	21.0990484240502	21.5931477069711	21.5931477069711	16.6866204317265	19.5572821276489	18.7421641203244	18.7421641203244
ENSG00000103496	STX4	0.285592144700768	0.559786095544175	0.116578854168008	0.965260309375872	0.194592113620256	0.863602045261787		18.9759335283909	18.9759335283909	19.8170025858686	18.7313913973393	18.9759335283909	21.0057720795411	19.5267393726658	20.2944432525086	20.2944432525086	20.2944432525086	19.081418993214	18.5097415131346	18.8237132847764	18.8237132847764
ENSG00000103888	CEMIP	-6.29128993291949	2.1475646493063e-06	4.1293854381686	4.80016521861117e-06	7.98103047043293	0.00644074253341042		14.675116173925	14.675116173925	14.675116173925	14.675116173925	14.675116173925	23.4800508367167	20.0035288029371	21.5437388197639	21.5437388197639	21.5437388197639	21.56482291512	20.7052273588059	21.4462676446958	20.1493065087563
ENSG00000104408	EIF3E	1.5511271680042	0.01957974478763	0.749190373248332	0.252834891668636	-1.07278648006868	0.142909402834367		21.9813126876542	19.8855828560352	20.4843337110618	20.4415656672185	21.2329529882142	18.775128606761	19.9026952252196	19.4463762480613	19.4463762480613	19.4463762480613	19.3253840193636	18.2848396898842	20.0804819275189	19.3253840193636
ENSG00000104529	EEF1D	2.73921264460887	0.00644831821834109	1.65361378042132	0.24412689004595	-2.39858800830904	0.00243754818898572		23.9059679095044	21.7355657265716	22.6207267725634	21.8894928701879	22.4175736508512	19.3126695953613	21.6592927983559	22.6366145572246	19.2935451373884	20.9182405964819	18.7887557261131	20.0262701781638	20.2573148828668	20.0262701781638
ENSG00000104812	GYS1	3.69693511508032	0.0131846255531105	2.11842905808305	0.138954661825862	-3.1566130534231	0.00221886126006097		23.4943189526046	25.5317658876839	27.4715862426495	24.8697064133865	24.6816075487665	22.7770294934922	23.256158316953	25.3749930418657	20.1659413365361	22.397670192457	23.1268063647679	22.1728584827645	18.5789242454546	22.1728584827645
ENSG00000104824	HNRNPL	3.04382339408159	0.00104566112451653	1.78460165204513	0.0925778650294814	2.65078084255982	0.0605877421577113		24.1997189953238	24.3065909294899	24.0629601650073	23.8221920207172	23.8852264818186	21.0051125655237	22.5080732025193	23.119502777498	22.6697124820975	22.591155413558	19.496351115242	21.8274971398943	22.3583886429173	20.3638203995055
ENSG00000104879	CKM	1.66282486182378	0.273537805578737	0.843290985076155	0.392502666317175	-1.17544661765185	0.129059373357988		23.0202518232908	24.6380150756594	23.7963983298969	23.8038233322657	22.4722340795208	17.0754067141667	22.6553637007172	25.7377640406596	21.1177435102123	20.0650047324812	22.2787034588498	21.4258054285898	21.9143848888861	21.9143848888861
ENSG00000105048	TNNT1	3.72587710884105	6.48715027825838e-06	2.14370316484881	0.0101113670172741	3.23361525908489	0.0226854983252143		22.6966815124753	23.9027621499169	22.415813919081	22.6966815124753	22.6966815124753	20.3147609167362	20.3781725309877	20.2484334832604	20.3147609167362	20.3147609167362	18.682370568429	19.5631295630509	19.1889439591475	19.1889439591475
ENSG00000105193	RPS16	1.43403665979497	0.166179755740361	0.683026119179537	0.688410881471953	-0.972147520063082	0.251042213255446		24.4426914869155	26.73196844672	27.0256737876377	26.0941486458378	27.4054003566918	26.7368780562108	25.9757040534527	25.4651553057032	26.5641869210675	28.0558439905004	26.597485818113	25.2802755637548	25.3798563650223	22.3661417929721
ENSG00000105202	FBL	1.98160796308125	0.0525631977395741	1.12980319396376	0.183349345790847	-1.58943000294004	0.0418637809762953		22.8648355740704	21.232845920018	21.0558097402838	22.354476120382	19.5114835109959	19.7249520430894	20.6515174310692	21.7566713812372	21.3074271429375	23.7820496384856	18.4323757891575	19.5324489845956	20.1918550819263	19.5324489845956
ENSG00000105220	GPI	0.0924921922435722	0.911395836351532	-0.0278159205136319	0.989196305117842	-0.0539426796647824	0.945472145433625		19.270252250549	20.7670514719202	20.0924413103823	20.3600537352298	18.9328477533463	18.2835873989495	17.518399234952	19.3868601110745	19.8550812322647	21.0428494176529	20.5708607724476	19.3029780072697	19.6471548342252	19.6471548342252
ENSG00000105281	SLC1A5	-1.5008921892591	0.0543339342412441	0.742876943915476	0.609807479950969	1.05109152751749	0.123090970472672		19.1742535695046	18.7571181371041	20.5659366064332	19.1742535695046	19.1742535695046	22.6306277039452	21.7681261890517	20.7336286484314	20.7008810184487	23.7458190871469	21.2590236092806	20.4210878184735	20.9000548454616	20.9000548454616
ENSG00000105372	RPS19	-0.0359869791623417	0.967756738636849	0.00773691069157323	0.999251374890167	-0.0174748952161501	0.978396573631583		22.537312126537	21.5852954706956	23.1059188589256	19.6337489209478	23.2374864492135	22.9628889436172	23.2962771898057	21.8900711570899	24.2407256873979	23.1391919312785	23.4031051508869	21.8051034144517	21.2104453979147	21.8051034144517
ENSG00000105402	NAPA	2.48129095101233	0.000691130630511748	1.43424538488389	0.623768479416719	-2.07164139269961	0.0370148421443712		21.5736530978054	21.106045419312	21.9262277156076	20.7356459581778	22.0695937405631	20.0897595666448	18.6104558662004	20.0897595666448	20.0902296480915	20.0897595666448	19.44093213231	18.4828385560169	19.0399991263982	19.0399991263982
ENSG00000105568	PPP2R1A	3.40166098247242	5.93659551865284e-05	-2.00716544272217	0.00396691790363946	3.02965825919289	0.00644074253341042		22.2793405018514	22.2793405018514	21.4779325279875	22.6182098287744	22.2793405018514	19.8340721190792	18.6385813513514	20.4787240971622	19.8340721190792	19.8340721190792	18.0061162369871	19.401677306764	18.8664468081061	18.8664468081061
ENSG00000105640	RPL18A	1.81486302982854	0.042461168678493	0.958799816995132	0.430709193545313	-1.38320725259055	0.313328752194086		25.4604317037601	26.7652922405614	26.8382815149551	26.7193734908616	25.9212428868892	25.7465800091192	26.5012719109264	27.9463225754528	24.1633544776938	26.55297304662	25.1402549901881	24.5738265967279	25.3405514923122	23.0496122710796
ENSG00000105664	COMP	-4.78898131379861	0.00085741871850913	-2.65862463307851	0.000664331178367552	4.31253821117562	0.00228912187816162		19.1504917218097	17.3183072236538	15.6420115296078	16.0390485309683	16.8160546258311	23.879541276063	22.1793737774396	21.5376123340258	24.0622891839663	20.2604124928191	23.451252721049	21.5253278295525	20.626747780537	21.5253278295525
ENSG00000105887	MTPN	0.64572350059607	0.286544085113606	0.261499883159988	0.838965333010343	-0.40448457796915	0.65837012781288		20.1694565651243	20.6169665562625	20.2758803708399	18.4040985452642	20.0545524341412	19.4887009143683	21.1633349469789	20.556471654203	20.556471654203	20.556471654203	19.568609868406	18.9111980532647	19.2770308266253	19.2770308266253
ENSG00000106105	GARS	-0.0229745798288974	0.963238866958719	-0.00346328053056766	0.999251374890167	0.0146181966534762	0.993530559190882		21.5007247309885	22.1955875742187	21.2801911576084	20.9547772109102	21.3946677545166	18.1576948576214	19.8709874068552	19.2549966196673	19.2549966196673	19.2549966196673	21.4175146284345	21.5571257711077	21.4890083311837	21.4890083311837
ENSG00000106211	HSPB1	3.65128681432103	0.0565603320287473	2.10811614841343	0.149921527105571	-3.15404588447432	0.0049703467634619		28.1064503587829	27.0605581977991	27.0486480405693	26.6934387523664	26.9602799740068	19.2281345924922	24.3639406507955	27.0891588887912	27.6586518157778	26.020153093704	24.173604712773	23.8595534816235	26.2401601542098	19.8170346529291
ENSG00000106305	AIMP2	1.41892196568132	0.153175134845069	0.67798945230528	0.64572409299768	-0.970762244510979	0.463914940395471		20.6756259016745	22.1902952717811	22.7550428827452	22.117502612794	22.1543579971361	17.5326001889351	19.9056086275913	22.9393672558168	19.9056086275913	19.9056086275913	20.4321021001213	20.6817889101286	20.5623404299648	20.5623404299648
ENSG00000106333	PCOLCE	-2.81977251373045	0.105623228803327	1.67145359353139	0.0935176845950634	2.50034743964219	0.118417803449914		18.7375178692024	18.4347707375507	18.9876218098166	18.7375178692024	18.7375178692024	17.5561431207192	24.6738520502066	22.964088138048	22.964088138048	22.964088138048	17.9503732026944	23.4033124007245	20.1051360031128	24.7282253723697
ENSG00000106483	SFRP4	-2.78271938623098	0.000731473231997632	1.65875398312095	0.634299122179888	-2.45031924197446	0.00429176647312879		16.0559183756138	16.0559183756138	16.0559183756138	16.0559183756138	16.0559183756138	18.9101436162796	17.7472085488207	18.9101436162796	19.5455701766778	18.9101436162796	19.9842791480105	17.358210880116	19.0060305096263	19.0060305096263
ENSG00000106588	PSMA2	-0.464646805260369	0.614611429611193	0.186325585693794	0.887870440224259	-0.289790790858959	0.816147825077435		19.3363003680169	23.2044051633422	23.2381992114774	21.3350073709699	21.527626063026	20.7361607223049	21.4522670138894	20.8522002559924	19.8120192124704	19.6237774598892	22.8506623250304	21.3478140648971	22.2866706862899	22.2866706862899
ENSG00000106624	AEBP1	-3.76325510370662	0.000271390682762175	-2.19863636617913	0.000652140331917662	3.25932716154772	0.00229825614445114		17.0045945874741	14.5646294677424	17.0045945874741	17.8651298889562	17.0045945874741	20.4609564115058	22.3702823280617	21.5385356880247	21.9729815198311	21.7475973573908	20.4837679595916	19.9885944420148	20.8517245489251	20.4837679595916
ENSG00000106992	AK1	3.45552496951089	0.000120950636233546	2.06541434198796	0.151700174893178	3.07137225198307	0.000793583684911249		25.3279940605763	25.0949500509005	25.2641840665681	24.7767188945887	24.7951838000376	20.2087109092455	22.6771630498157	21.8872237713157	22.6977110636083	22.3355970589509	21.1172127575851	21.5413705506766	22.1851709611551	21.5413705506766
ENSG00000107104	KANK1	0.781808328386624	0.233261466203264	0.339839308921494	0.773268272418602	-0.487697035485617	0.594085740890946		18.5119112726017	19.06020325841	17.616641411348	18.5119112726017	18.5119112726017	17.3480576783911	18.3833125342724	18.3833125342724	18.9798377702706	18.3833125342724	17.9061831985226	16.1565150758902	18.6739480035685	17.9061831985226
ENSG00000107581	EIF3A	1.27394680541991	0.213315640936784	0.590461113647418	0.773268272418602	-0.839288486645859	0.199024046053881		20.2844923768513	21.2769139958438	23.7053811669132	22.7819382719162	19.783978562128	18.5968251577174	21.1345720663266	19.7609319495276	18.4861670966277	21.195583438305	20.7756453022607	19.7140180233402	20.3403564758208	20.3403564758208
ENSG00000108107	RPL28	2.5622815444836	0.0131453922859583	1.49985965162404	0.328051376479452	-2.21588798847931	0.152992727790313		26.8504396734384	25.14092083982	25.8324983520439	25.7850032934463	26.5657974462085	25.5376350665394	26.6848330419989	24.0149961529452	25.7256011818349	27.5237451186644	24.3331603387268	23.2733420056529	24.7672429245936	21.5168562370581
ENSG00000108298	RPL19	1.43740384714568	0.0366608435996406	-0.684761920286885	0.663924826021728	-0.975903920610424	0.387088314171566		24.3146750800381	24.3676881434792	24.5306774564882	23.715270418048	24.9312469008376	23.4419374215877	23.0234150195192	22.263977399776	24.7099880035366	22.5407203345432	23.5268981685777	21.8505853313237	23.1802737553144	23.1802737553144
ENSG00000108344	PSMD3	1.99871519990009	0.00581438764498452	1.15772142858171	0.316347249455614	-1.63472685651447	0.0431394490633563		21.5156270153453	21.5156270153453	21.9324880790815	19.1888806469407	21.5156270153453	16.6637145090751	17.4132767912798	17.0866378179748	17.0866378179748	17.0866378179748	19.1431416640797	19.1267044355418	19.1349464592124	19.1349464592124
ENSG00000108424	KPNB1	0.894794042713414	0.0930950639364575	-0.390907312263646	0.668009295029625	-0.550874879844194	0.471241365003638		21.5885483065743	22.3279738445749	21.1670644896766	22.6941820681165	20.8442586658844	20.5451785047115	20.9595056472908	20.4329725961194	20.5451785047115	20.5451785047115	20.3850039435282	21.0523888291019	20.9405264781888	20.9405264781888
ENSG00000108518	PFN1	1.4436472871762	0.0337151474789515	0.698734127208535	0.454175008014089	-0.997170639633726	0.142222802338963		23.8232739384534	24.6371077255102	24.9026061077186	24.5146317055076	24.9010710229102	23.3699451493529	24.1144156868805	24.1287876313031	23.3213555225821	22.2305920466581	23.9952006132542	23.7966065941473	22.5229047671065	22.1336512768672
ENSG00000108671	PSMD11	2.01993865071949	0.0838280941012108	1.16731141292468	0.714390570072956	-1.66955726134776	0.0613248088182112		23.4602646884196	23.1643847467996	22.6264747785265	24.0727879640877	23.3177025178404	16.7601595847167	22.4174433898819	21.164393772926	22.7700547882672	20.5920191781238	21.1640282716308	21.7072532669866	21.1811278075218	21.1811278075218
ENSG00000108679	LGALS3BP	-2.7388748125135	0.0378882436722295	1.65021625863737	0.102256501034142	-2.39755981168174	0.00393281129919431		20.0600503254364	20.6187949797545	21.1169991919039	20.9315197137934	24.5862012407721	21.752923965899	25.0459058783672	23.4524089678224	24.1499195530545	22.2021525253272	24.9599473006134	25.5274816900958	24.7980455993441	21.5208770213288
ENSG00000108774	RAB5C	0.179467297216622	0.712785999413539	0.0662973871810486	0.948227846362339	0.122025694607384	0.89945484329491		20.2635339753656	20.4184474398498	20.6156279982104	20.0899627343569	19.5480521219982	19.8370630101517	20.0887810649158	20.7448435888011	20.0887810649158	20.0887810649158	20.5710582494112	19.3108129985018	20.0743794895226	20.0743794895226
ENSG00000108821	COL1A1	-5.87860571379909	0.00267207303207018	3.51463142464339	0.000503003220466956	5.66179601248127	0.00327396179513511		23.4923690681879	21.4079153222497	21.1763219355565	22.9611487349549	28.9135489000407	28.7659358385552	29.5755785804211	28.65059116725	28.9148138891595	29.7602069712219	28.0634617773834	30.4992821869737	31.4131499519281	27.8995721077029
ENSG00000108828	VAT1	-2.36065335652832	0.0898140142006517	1.36719696384952	0.163416739146196	-1.95665187417761	0.0782050031280155		18.7941957054128	23.0194415496779	23.5723227970561	20.8870186015848	25.2955610077858	25.2553378421557	24.3797994298792	23.4256928039887	23.7710139902421	22.1627867963147	26.3938218153969	24.558022631705	23.1875780765203	24.558022631705
ENSG00000108946	PRKAR1A	1.69623150052466	0.00446141287974381	0.853836259351674	0.574275442848201	-1.2082120071193	0.357678065648828		21.5222302415953	21.8692177127377	22.2488317385545	21.2495612669854	22.3509462173084	19.6807681447539	19.0070625917442	19.3828887933423	19.3828887933423	19.3828887933423	20.0525992581288	19.452028910431	20.0525992581288	21.0504763129578
ENSG00000108953	YWHAE	1.84824901492586	0.031846428156004	0.989009258557171	0.469222589041477	-1.43390387219263	0.0094337404863694		23.8163806174475	23.9609126622618	24.0080829720263	24.044847276042	23.8503816037533	22.8856860693646	21.6047062800958	20.5860614676145	20.3607341302873	23.4495169924891	23.2449573559362	22.6972777566736	21.2973023165142	21.1119506163972
ENSG00000109063	MYH3	2.65397766559931	0.00298183967482375	1.60950856293413	0.17115993137364	-2.34186030183374	0.000796620533175763		20.5730712771435	21.680518985362	20.9164694483923	22.4979893422869	19.1014319041741	19.5247837874992	19.5351442254029	19.5247837874992	18.5811194405542	19.5247837874992	18.8640107339418	17.4591191476339	18.438272110957	18.438272110957
ENSG00000109475	RPL34	0.854229058190867	0.284325965331579	0.374910974638684	0.773268272418602	-0.519679810978346	0.476727873003275		24.4174522546523	24.4950159829514	24.4830018840111	24.0117864582912	24.8131122086013	24.8046358998717	25.4408266800744	25.7905902186243	24.2847418985191	28.0075135022769	24.61025992485	23.4245519430344	22.9000149871236	23.4245519430344
ENSG00000109814	UGDH	-1.40995255777599	0.0084943202005473	0.67199513878785	0.590133195653346	0.957707190602623	0.500889183187276		18.9599865952606	19.905914969374	18.9599865952606	18.6404520834824	18.9599865952606	20.2776764374781	21.5783967213964	21.0699148018127	21.0699148018127	21.0699148018127	20.4414677969086	20.547985224571	20.4957093402675	20.4957093402675
ENSG00000109846	CRYAB	4.1888339660515	0.00802440288323684	-2.44321970574295	0.0334261539554709	-3.77394273178923	0.00357180249560176		28.4652163389692	28.0720410135088	29.3451523107995	28.3163206885485	26.8339661179205	23.5875609623013	26.0407137747488	28.0709517213026	23.5165290502709	22.6040316397104	26.1698476088934	25.0032565362986	23.7018130944926	21.1959040719066
ENSG00000109971	HSPA8	2.27813142631286	0.00437297246850305	-1.32429113610869	0.376465727534771	-1.87693672930567	0.0849448305203553		28.0582510449006	27.3545386382227	27.6963969429026	27.5019992275812	27.6171394500206	27.3310441746975	25.6181694861005	25.7305211947736	26.2355969930996	27.8197776251092	26.2016913076525	25.8538766052941	25.2413913259282	24.173175298776
ENSG00000110047	EHD1	1.17989947540688	0.0254809837999799	0.547931011422129	0.848250882591443	0.77666402487985	0.45817506117989		21.9750947257904	21.9750947257904	21.8712224356224	22.0393594825481	21.9750947257904	19.1278000201864	18.5658047571801	20.2206249648645	19.1278000201864	19.1278000201864	21.3105838216355	20.1503415922892	20.8440847804406	20.8440847804406
ENSG00000110651	CD81	0.0692349365302682	0.953523007368191	-0.018414436252101	0.989196305117842	-0.0264296220302036	0.980703897509168		21.6456161706102	22.9616115836124	23.2753799557608	22.6992135455501	22.8363699944044	21.0093008576901	24.3247922584878	25.2448357268315	24.3247922584878	24.3247922584878	24.1078195277974	23.3451980701659	23.3451980701659	19.6593975857001
ENSG00000110700	RPS13	0.73089988087926	0.361392211122721	0.321466162409717	0.775000348733003	-0.453365891083145	0.557404841462886		23.4796430518458	23.304597797834	24.4154321046456	22.4326907458713	22.2370556148589	23.2798719401021	22.0575040148833	20.7427917268416	22.8631098412563	20.5781111592777	23.1001549806328	21.5987178747768	22.536531536559	22.536531536559
ENSG00000110880	CORO1C	0.33412058204199	0.652290033631925	0.149368101200313	0.891477799021096	0.23664024006052	0.80546099128056		22.0995411597412	19.6438331851919	21.0367350782327	19.0134996666621	20.5022374410545	19.7048951297215	20.4913675109896	21.5421451241076	20.4913675109896	20.4913675109896	20.7602494008234	19.316260334051	20.2118425808318	20.2118425808318
ENSG00000111640	GAPDH	1.82773321004295	0.0504816760978535	0.974298824325327	0.376465727534771	1.40500861159433	0.0333507378705875		28.2369562615604	30.2338876488362	28.1927864078401	30.7483018064833	26.7086824036973	26.281630107637	27.9247241156876	28.5217962113027	27.0994221014838	27.3275293606813	26.9363571000823	27.3244259665038	26.5229594927514	27.2018162232245
ENSG00000111669	TPI1	1.67416913881302	0.0479033053291807	0.849376758468036	0.435418902875285	-1.17590396398569	0.0869893360996662		26.5981322503292	24.8486509325166	25.7462993327494	25.3005515368561	26.4696530252835	24.1253048377539	23.9803974209559	26.480749646338	26.1305074851738	23.3855900871978	24.583048011144	24.2890993218321	23.3127064521274	24.2890993218321
ENSG00000111716	LDHB	0.896351402926651	0.297131622458875	0.393332677242558	0.75393913824589	0.55738866240614	0.740175344536042		24.115150227853	21.5202371146728	20.9931283657768	21.9239569329237	21.6340790114867	21.4063846624904	20.5614285896628	23.3485220891904	21.4063846624904	21.4063846624904	21.0532048382833	20.01085722631	21.3238473334035	22.1759263124671
ENSG00000111799	COL12A1	-5.30990855128465	0.00127642820757509	3.0016439133826	0.016225067826297	4.71968550143794	0.00159783390774612		20.4464864382904	20.5126796732361	20.8296249785953	20.4450436761144	19.6321753544842	27.4328219412048	25.9343896054285	24.1680178342595	24.2983174126679	24.9726440730169	28.7817655254942	26.3868698787575	25.5598339673405	22.0039729301227
ENSG00000112081	SRSF3	2.91613804221175	0.000261682815120372	-1.67695202801657	0.0123118708577843	-2.55693176779002	0.216526254017255		22.8324049586467	23.1141052210439	22.9316531801858	24.0451673787386	22.8147227355336	19.3390231286632	19.6188725029608	19.4857227400456	19.4857227400456	19.4857227400456	18.8604994923484	21.1794420945905	20.4429745117664	20.4429745117664
ENSG00000112208	BAG2	1.68557510350007	0.0319730104126533	-0.850148347185389	0.265005286170112	1.1879293282704	0.0223840769375479		23.4050036035364	22.5135967873379	23.0868190385105	22.7112846101583	22.9568642779381	20.6059699037465	21.7806363795731	20.6700767970821	20.6561304502518	23.8082448042021	20.8263795651884	21.1951023124876	21.779970049821	21.1951023124876
ENSG00000112335	SNX3	0.93324289575963	0.0961066635459594	0.411073924241794	0.732142989866424	0.587036060890579	0.592478016545729		19.1020944554408	19.1020944554408	19.1020944554408	19.1020944554408	19.1020944554408	20.8031981540989	18.7760903163266	19.6421422222096	19.564107027485	19.7161722174713	18.0507393044707	17.4718331743426	19.1020944554408	18.0507393044707
ENSG00000112769	LAMA4	-4.9740119703694	0.00164944132746166	2.78921577993877	0.183349345790847	-4.43105799043309	0.0206824179248211		18.2314902042428	15.8385863329188	16.6443248204763	17.8258012823129	17.3527715444861	23.4195851930009	22.4717617489554	22.4717617489554	18.6565312517594	22.4717617489554	22.6361713506761	24.0263694036928	19.3117151239822	22.6361713506761
ENSG00000113140	SPARC	-1.46500206782501	0.181308243426474	0.722885968455273	0.773268272418602	-1.02920362792659	0.145879508874265		18.9659969783053	21.0736714084152	18.9659969783053	15.5110769928393	18.9659969783053	21.2302539386858	21.2302539386858	21.999519998787	21.2302539386858	19.4405701228282	19.0565544034719	20.9701265489147	20.3097593939249	20.3097593939249
ENSG00000113558	SKP1	1.79903190434122	0.0473436191648199	0.93873257115942	0.214712215039646	1.37556910690453	0.367109475624726		22.3712821555733	21.3284771789576	20.602889783513	19.8535395042202	19.8542393142632	20.3353205675536	20.4993804095693	20.6466741468385	20.4993804095693	20.4993804095693	16.8761009606875	18.6337904344103	19.7744267253929	20.7278966113664
ENSG00000113643	RARS	2.48924812699611	0.000332474999803507	1.45483102476328	0.418498504700014	-2.09173711942497	0.116262656043436		22.5262816560267	23.803404146011	23.5710049775652	23.408855711677	23.1207258867625	21.2642746385577	20.9166368666965	19.7892605548934	20.129574657462	20.576125799013	20.9843806090338	20.778798653635	20.6452474781457	20.778798653635
ENSG00000113648	H2AFY	-0.219653267260558	0.838857016273846	-0.0732664405898511	0.985731023451207	0.154795363631582	0.889186946667328		20.4286692112748	18.2757715026503	19.2433623782015	20.1465088203247	21.0647318725131	17.7205091411764	20.9548033347695	20.9548033347695	20.9548033347695	21.5993380986331	18.3929606930564	21.0602938793257	20.3762967623158	20.3762967623158
ENSG00000113657	DPYSL3	-1.34329687037041	0.0293143951336957	-0.619065515798372	0.728456526537247	-0.886348620753967	0.0613248088182112		18.1930717370305	18.3753415255228	17.9843979777135	18.1930717370305	18.1930717370305	18.4806267564134	21.0912917758885	19.3436797108783	19.9479240017087	19.6772077764843	19.3111201459492	20.0657240427651	19.3737535321147	19.3737535321147
ENSG00000114391	RPL24	2.07347571686104	0.00594505490294844	-1.2057283674722	0.586271313023595	1.74142331391221	0.041835479157902		26.225872399395	25.2103465681336	25.916350398637	25.1511933538842	25.9404704669866	25.6029814056544	25.5956118873677	25.1075044008424	24.7160714786076	26.1635248901079	24.7029836051972	23.4066754285546	24.2050168439797	22.1468078044534
ENSG00000114416	FXR1	2.5529282717656	0.0133895101336876	1.49547060398231	0.0527583711762044	-2.17531181461569	0.0146186597876214		24.2844877532931	23.5232141753912	23.6830745273718	24.3707732839282	22.8837387606153	20.8763339946512	20.8318068448496	23.5048212396119	21.7777751527243	21.3963443052646	19.3310784728471	20.129838159276	22.6956647555768	22.6279363257174
ENSG00000114480	GBE1	2.34089661626211	0.00733643185305826	1.35599646215231	0.342684365726281	1.92789814513489	0.000898663428428465		19.3505108988	19.0291208185799	20.0820648764027	19.3505108988	19.3505108988	18.8058004145893	18.0965627097903	18.6868161591354	18.6986519356474	20.1630296654901	17.4394930000212	15.0422712068954	18.44533104112	17.4394930000212
ENSG00000114554	PLXNA1	1.59146606052352	0.082187851376747	0.778217409671651	0.646560004518847	-1.10955172091756	0.31864132342484		19.5332312604608	19.4728180208695	20.0038207700195	16.6003391857086	19.5912160317176	20.8600479019575	20.4782436661073	20.4782436661073	19.9575356327921	20.4782436661073	15.8469789737839	17.3598309798174	19.228635039508	17.3598309798174
ENSG00000114573	ATP6V1A	1.85402909962193	0.0101576239299517	1.01232241949846	0.316347249455614	-1.45505744337763	0.334255022607118		21.9351255924565	21.4304312237928	22.2010942076048	21.6414954322274	22.0096488507427	19.60351734303	20.9270030711327	21.8011403714338	20.3762419984266	21.3246309212353	20.8645362002582	18.7609257493963	20.1663289486586	20.1663289486586
ENSG00000114942	EEF1B2	0.992637876410864	0.407891036294327	0.435814572577666	0.668009295029625	-0.636118092883024	0.433491343772242		24.8409909436362	21.7035029261607	21.5204758129562	21.2896357512493	19.3492976041548	21.7441342007241	19.4239941808629	19.5120186628097	19.5120186628097	19.5120186628097	19.1193086462526	19.7513574536924	21.9136401464801	22.2082646784573
ENSG00000115053	NCL	1.75557384436247	0.0483988874518421	-0.882359917315128	0.623768479416719	-1.26960612653895	0.125950469320359		27.1877262475942	24.534025714374	25.2453498362857	24.6109681391452	25.8167228721027	23.5370507412015	24.3286243543199	26.5689598691526	24.268138637203	23.6607703333716	23.0443993866458	23.0921813129537	24.2704056906058	24.4865524799461
ENSG00000115091	ACTR3	0.310952825438743	0.546859063485163	0.137359647455462	0.924112117085781	-0.216337089253283	0.897620371338422		19.5223708315207	19.4931133850048	19.551046719619	19.2136696971349	19.9109185461941	18.2779972206617	18.2983010749497	18.2983010749497	19.7659775679567	18.2983010749497	19.2125743127215	18.765969256236	19.7179661601448	19.2125743127215
ENSG00000115268	RPS15	1.44515254165894	0.0694024948089931	0.702021618749935	0.598050323344068	-0.998325145352197	0.043650777660722		22.7865268098321	21.053061349064	21.9896012912806	19.7951946318314	20.7089375195984	20.8751575694084	21.8087414825388	22.8924186944486	20.9955506477211	21.4586987594206	20.5439633352374	19.9856321039416	18.7708195715288	19.9856321039416
ENSG00000115306	SPTBN1	-0.421491154982938	0.438900542961759	-0.178013995713449	0.859705369622345	0.286832005382472	0.555880454536734		18.823912815175	18.9666895813683	18.6859490651109	18.823912815175	18.823912815175	18.3099647284075	19.9468197590925	19.3490580618409	19.3490580618409	19.3490580618409	20.0451928036399	18.1590348544598	19.3906193177177	19.3906193177177
ENSG00000115310	RTN4	0.867478619788908	0.29189813382425	0.385212149517219	0.793488760417698	-0.542371501346025	0.506495435955847		22.1184334834736	23.691979570624	23.5347168127466	22.8485625748049	22.6471950587668	22.8660971314035	19.7811111370104	23.7784793459441	22.8660971314035	22.8660971314035	21.9248549585928	22.2664558152277	22.1057423736783	22.1057423736783
ENSG00000115484	CCT4	1.72040939121749	0.18833484373943	-0.871347649651927	0.271443433851754	-1.24040979757801	0.228963609165461		24.4720381350343	25.2500754097622	24.8784959257423	25.2142644147808	22.1187645136273	21.9290715094341	25.8435913856669	26.4753729274519	21.6832095108553	21.8339956619129	22.9440031160101	23.4717055695241	21.5062723905892	22.7432920781641
ENSG00000115541	HSPE1	1.70585496339829	0.39239113772399	0.855535831785804	0.668009295029625	-1.21507680825784	0.0274110792609578		22.1099104008452	17.3109090876775	18.2190307635331	17.7707981367425	25.5795402310589	18.1514258956879	21.8033298320759	21.4048610081232	21.6178089276249	22.1097793107771	18.1396978521885	15.9800365442419	21.7092987936737	18.1396978521885
ENSG00000115866	DARS	0.368113167344681	0.696206705003726	-0.162001377363602	0.918843062393114	0.26578343833134	0.84160081766611		18.923143756975	21.1159648384314	21.5610576501241	20.3775836335082	20.7935060522744	19.8199377201621	20.4891282342038	23.5752682505143	20.4891282342038	20.4891282342038	19.7150470748693	19.1980574766193	20.7329077501239	21.0985397740594
ENSG00000116005	PCYOX1	0.801452672003666	0.297131622458875	0.354273724553604	0.845067197554389	-0.500424337058028	0.435448132202649		18.6753349350133	17.976053356891	18.6753349350133	18.6753349350133	20.8645527013921	19.7436057709638	18.3557397707058	19.2104986944206	19.2104986944206	19.2104986944206	19.2050635267569	16.6258556018564	18.4282794370152	18.4282794370152
ENSG00000116251	RPL22	2.59408046870892	0.00392520314086681	-1.55330778718075	0.0201472223085174	-2.27465362051337	0.0197554317716008		24.7699068361396	24.5018317424785	24.750922300948	23.487920486731	23.9735904360199	22.2405680708593	23.8479337397663	21.9936364213391	20.8195807353173	24.0488906636909	21.6320297328567	21.5221486532096	22.0248074480949	21.6320297328567
ENSG00000116288	PARK7	1.9971574211173	0.0113853829673901	-1.15116147616614	0.688410881471953	1.61942915021916	0.0296994506640088		23.7718571807023	22.3476540257668	22.000774907684	22.4903920464154	22.6202705479437	22.2939544000184	22.1574592452162	20.1798303010029	22.1574592452162	22.1574592452162	20.1308392182245	19.9375506301395	20.5887282019531	21.9390112320235
ENSG00000116350	SRSF4	3.26705566808781	0.00698897499478853	-1.92972047816707	0.0118614690156003	2.81945450553691	0.000796620533175763		21.7090049298413	19.8112541394595	20.5835037716332	20.179772798547	21.5003642926252	19.9492449959472	18.9882232080412	19.9492449959472	19.9492449959472	22.6178735566745	16.5654244543274	16.5833620466174	20.2267487257714	16.5833620466174
ENSG00000116489	CAPZA1	1.41880563846511	0.0117199991079133	0.677690172288568	0.83920809332485	-0.959101226901243	0.451513876984805		22.5177948875256	22.6480149613866	23.0091721212347	22.4735862492939	23.8981636432476	21.2730572774199	21.4956090038178	21.5812846888936	22.4699273337219	21.5390827434471	21.5675288675854	21.1050449610046	21.7220602401149	21.5675288675854
ENSG00000116521	SCAMP3	1.3331764244276	0.0106264072601035	0.601681772690029	0.76731172678578	-0.856957254368503	0.242447427267453		17.5025536606726	17.2326491353415	17.7298333572012	17.5025536606726	17.5025536606726	18.6103819077625	18.3116709000233	18.4687436738037	18.4687436738037	18.4687436738037	16.8830176534575	15.2081798919153	16.2761057682826	16.2761057682826
ENSG00000116586	LAMTOR2	1.99183325004782	0.00112346280183101	1.14411095231828	0.549515669802881	-1.60254624123138	0.0613248088182112		20.4515409034458	20.4515409034458	20.239827156696	20.9427157967484	20.4515409034458	17.795972145741	18.5904028057397	18.5904028057397	19.0997736798875	18.5904028057397	18.7828625267359	17.7787238558221	18.7504065741381	18.7504065741381
ENSG00000116754	SRSF11	2.4618062412943	3.85980452079155e-05	-1.42163510410264	0.124511113019473	2.06581716281569	0.000341716168646545		19.5564967302013	19.3362096753478	19.7475607645492	19.5564967302013	19.5564967302013	20.244612493537	20.020574797974	20.4384902969971	20.244612493537	20.244612493537	16.9204518500333	17.247965961503	17.0934828638436	17.0934828638436
ENSG00000116871	MAP7D1	2.49244382727607	0.00444040229043933	1.46745628577953	0.278339051664176	2.1103618069802	0.014982731155198		21.0180763128075	23.0337683434594	23.3895689477594	22.3309131341265	23.3503767584265	20.0046128393744	21.2621799758078	20.7070082314784	22.1906166429508	21.0111357922676	20.7803668995641	18.9625132759998	20.3927536562976	20.3927536562976
ENSG00000116962	NID1	-4.79810400914679	8.32272465098545e-05	2.71536818041885	0.319292741462006	4.32718410803243	0.00576545060622072		16.2865917424008	16.2865917424008	18.1128270690507	15.1380096606232	16.2865917424008	21.1130562144902	20.3763476797166	20.7912245222427	20.7912245222427	20.7912245222427	19.1858082528556	22.4711183813199	21.6119894839564	21.6119894839564
ENSG00000117450	PRDX1	1.8133008990827	0.0184411207887901	0.952905131259033	0.671349532995782	-1.38300758620302	0.127921234929824		22.1007536330736	22.6669747906542	22.3215914302513	24.3819618175436	21.2469813319687	20.2000209350917	20.2806954666002	20.2604771693739	21.8088009615648	20.2399714956218	20.984436676099	20.451826614598	20.7425717578827	20.7425717578827
ENSG00000117592	PRDX6	1.07061047643293	0.18833484373943	-0.510170725134568	0.775000348733003	-0.708305137760775	0.414358552860383		21.3990041581598	21.2940051083588	20.6311937845247	21.4126632729083	21.3474596486807	16.7504474512557	18.5025224270439	21.0393718971536	19.1569244650647	19.7585006590357	19.9581780996219	20.3228401753036	20.1520002987243	20.1520002987243
ENSG00000117632	STMN1	0.645050540442842	0.678374785309371	0.26140431808372	0.845067197554389	-0.392794301845385	0.573564022286875		20.1938660092144	20.155490550051	20.2312470806973	15.6170745948052	23.9128039595177	19.9274207350596	20.948711337749	19.7372502007359	19.5731288099976	19.8354666459015	17.3570354701866	18.2158851322096	21.1020464863574	20.8332165049036
ENSG00000117868	ESYT2	1.66085231434739	0.00135412704023697	-0.842309217002356	0.190141176660115	-1.16844098326354	0.111398810591012		19.6998506593672	20.2721070452221	19.3682178286198	19.6998506593672	19.6998506593672	17.6638091079547	18.1802660667162	17.9450254343881	17.9450254343881	17.9450254343881	18.2410009389963	17.9245880141518	18.0914516355086	18.0914516355086
ENSG00000117984	CTSD	0.783499959138922	0.511999934943585	-0.340988834716782	0.684274169964232	-0.488176941039313	0.413502135708998		20.8846847014078	24.4093357128679	24.8435791561906	24.5123689827059	23.8182405933818	23.3027587908952	21.7108188916583	22.8864731472762	23.7194590606843	21.8915842896438	25.243960372302	23.066515854944	20.2635753984976	23.066515854944
ENSG00000118181	RPS25	2.12657866914037	0.0122027659461843	1.22110282714605	0.359392909541294	1.78347645244338	0.315845980554016		25.0552307245379	24.7782582053251	25.6726806943194	25.0690462841766	24.5234569901799	24.0904347057849	24.8568903467615	23.0406999468608	24.4316124322327	25.4984450024839	24.2818074278051	23.133226125154	23.0365332777353	21.1210568115753
ENSG00000118194	TNNT2	1.84643146619297	0.0871843338647949	0.986815829756146	0.270237840991939	-1.4307324052007	0.0533576432501877		18.5034034490484	22.4105884136201	23.1572256777539	21.657731334208	22.082721506161	20.953957196501	18.2298438287678	21.8404353594686	20.953957196501	20.953957196501	19.7202802660863	19.7115183020665	19.7159059358542	19.7159059358542
ENSG00000118729	CASQ2	2.93929433468715	0.00333766872281488	1.69053032139597	0.142875994888187	-2.5621487766662	0.00429176647312879		22.5232553552823	21.1231471887515	20.9822427432338	21.5507104583156	19.6017520327498	18.8680570102971	19.1129650588907	20.214441915996	18.9361776833693	19.0272776119158	16.6929263463758	18.08372691714	20.007328703262	18.08372691714
ENSG00000119318	RAD23B	1.78380486872862	0.0320186262651748	-0.919896252006069	0.659124666563515	1.34981510922087	0.240461896527631		21.2954340560619	21.3543164475765	21.234045791231	18.9753189042808	23.1656151957873	20.5943827040957	20.0454141493807	20.3349355794831	20.1513582383975	20.2460648790949	18.9460409632478	19.2601985578622	20.2181267620634	19.2601985578622
ENSG00000119396	RAB14	1.28281414297598	0.0106716062665845	0.592246007040622	0.863739751949297	0.843872469686378	0.626379749629651		19.1704864729756	19.1704864729756	19.7471866693601	19.0881458644917	19.1704864729756	19.0219989433598	19.1663119153075	19.2974928885188	19.1663119153075	19.1663119153075	18.5990147705394	17.2138513863348	18.0666554167224	18.0666554167224
ENSG00000119655	NPC2	2.40742485312761	0.0479033053291807	1.39601376891039	0.183349345790847	-2.00060492279824	0.0956822500284488		19.183602585044	18.9313864400856	19.3982177070078	16.4104390814882	22.9085520283804	19.0662512435136	18.3837171157731	19.0662512435136	19.858980025082	19.0662512435136	17.917257668487	15.5674392529478	17.1756809698297	17.1756809698297
ENSG00000119681	LTBP2	-5.00439118765333	0.00644831821834109	2.80104203217805	0.0527583711762044	4.47948594095526	1.08400908566613e-07		18.7637729273845	17.848349234426	19.3194044239898	16.7911639673192	21.5325167172203	18.1656661632827	23.5270973431003	23.2019499599621	26.2121272582729	23.3736643416741	23.1108974866406	23.5144245265865	25.2819840270716	23.5144245265865
ENSG00000119812	FAM98A	2.81015999664197	0.00101385067701422	1.67074387720948	0.0925778650294814	-2.48085801213129	0.000277434448231345		20.9709702889615	21.0263209775264	20.0593865444498	20.9709702889615	20.9709702889615	17.4518806519406	20.3057733517481	19.492682644404	19.492682644404	19.492682644404	17.1878357629957	18.6203486073166	18.0750351771041	18.0750351771041
ENSG00000120265	PCMT1	0.781424714486111	0.322409593413064	-0.335441216675477	0.909568828217179	0.487523952332769	0.749169403698988		18.0774033447541	19.1319812291858	19.350840488045	19.4873033368168	19.24555704976	17.7776686403848	17.9235596603357	21.1886680849877	17.9235596603357	17.9235596603357	18.2677947611099	18.2865594811422	18.2772076293265	18.2772076293265
ENSG00000120438	TCP1	1.91698209885844	0.0543363357213999	1.04901038527902	0.391533351185438	-1.50591315179551	0.296782196441476		25.4947451171617	26.0694707818805	25.6507247894978	26.0307375249571	24.4652681859835	22.8960190943624	25.5530741950096	27.0827981961737	23.3777848955701	26.5536409529702	23.4680231494866	24.3871017848682	23.4006606782816	23.2450431115142
ENSG00000120686	UFM1	1.40293046860999	0.0277712050404073	0.659786432875492	0.771031659277067	0.949406679985906	0.0995275660426781		19.6607687143307	18.2896367552876	19.6607687143307	19.6607687143307	20.3818219303467	19.4752188513619	19.3311380628324	19.3311380628324	19.1710551543302	19.3311380628324	18.9728051557341	16.9557916911141	18.2913465708064	18.2913465708064
ENSG00000120708	TGFBI	-3.88099746277228	0.00798481497393311	2.28171867809096	0.180438448810855	3.34133252823651	0.0408501101052656		22.4712503712305	22.1227873764241	21.6351887573988	20.2162550433991	21.0759107590142	23.8924964871476	26.6313552855184	25.876756187469	26.6529568588241	27.6704459576326	26.6759160633173	27.5561577315417	25.6216981096497	21.6873317925537
ENSG00000121579	NAA50	3.75596898739492	2.65811578302195e-06	-2.19557671419496	0.0527583711762044	3.25393467591402	0.0232814988487172		22.4570553568182	21.8894197644803	21.6570390120202	22.4515065731639	21.4373755647806	18.051750970983	17.5515919345372	17.8232384012208	17.8232384012208	17.8232384012208	18.4041682617146	18.0286699707041	18.2286014175061	18.2286014175061
ENSG00000121769	FABP3	3.44269389279735	0.00593252651615303	2.02224131729503	0.139439608323101	3.05785199087859	0.200334876998352		20.2189652170121	21.8449536454197	21.5884664140713	22.0602410579433	24.2154583842496	21.1898751060647	17.5549631437842	21.1898751060647	22.1306075347981	21.1898751060647	18.7619171989266	18.3059930661235	18.5518909693587	18.5518909693587
ENSG00000122026	RPL21	1.44001986766749	0.128691353378042	0.685866859660532	0.659124666563515	-0.980324459629525	0.271264943036857		24.2762879541232	25.9791490847173	26.4265284556767	24.4976643739399	24.9165203114248	24.4940498071334	24.3177224075377	23.0028219371003	22.7907569514252	20.8668901369134	24.9185800017478	23.9035502663314	22.391160138825	23.9035502663314
ENSG00000122218	COPA	1.02794113004279	0.0408604988864649	0.472343862155313	0.83920809332485	-0.667173825306779	0.439048571220108		21.6032016648659	21.830562667179	20.40052402498	21.6032016648659	21.6032016648659	18.1147167337274	19.1770042875587	18.741501625058	18.741501625058	18.741501625058	20.1846277094567	20.5633733865698	20.3863938666039	20.3863938666039
ENSG00000122359	ANXA11	1.05827609529522	0.370235433129503	0.489863169871867	0.775000348733003	-0.686223605311518	0.462957649088312		20.8619809485019	23.2975907011734	23.3006235281693	22.612480072458	19.9034773447854	24.198210986954	21.1242871621572	22.7760810934606	20.2825867830486	23.5260493380839	22.4455545523358	21.6254110415792	19.4632390834037	20.2136130175708
ENSG00000122406	RPL5	1.34907518043091	0.0483988874518421	0.637446289149111	0.772574982721793	-0.900475180405145	0.359293112125115		24.7903115335146	24.5102737044629	24.6784757600486	23.4125489783021	24.8514909425047	24.4711390860825	24.443838654488	25.2387837409407	23.0398942597164	23.2335198777522	23.5166377449839	23.6858718979153	22.9895595357537	22.2061108346898
ENSG00000122566	HNRNPA2B1	1.71279495835795	0.39239113772399	0.861556862600892	0.633801983203922	-1.21973897104126	0.150088884264326		24.6792332534522	19.6695239454921	18.7046004384418	20.6107335752737	22.6506954725796	20.9972478417957	17.283541455165	20.1032194617412	20.1032194617412	20.1032194617412	17.7688151145357	14.8826575120588	21.7274676539429	23.8217092342224
ENSG00000122694	GLIPR2	0.68760340610492	0.134608375098805	0.279859314543842	0.867811819488852	0.419658271781135	0.674805671224337		21.4050040906134	21.2920358621346	21.3258005125071	21.4800847772956	21.6784394136016	21.7767080016676	20.37313492925	21.1422429063933	20.4411842554783	20.8338848584256	20.7060578339468	20.6931583911243	20.8894040414841	20.7060578339468
ENSG00000122705	CLTA	-0.717906662983246	0.413962441431008	-0.308360822827687	0.854590537656535	-0.446290071533525	0.417138409575812		20.3564820534587	20.4860629735677	20.214103428344	20.6205059988551	20.1480098663976	20.3750537121188	22.2067955204419	19.1033361368618	20.3750537121188	20.3750537121188	18.7216374127142	22.4675647483964	21.5712779736605	21.5712779736605
ENSG00000122707	RECK	-2.49086366739876	0.0040695724340941	1.45743573013796	0.142875994888187	2.09647327136904	0.0613248088182112		17.513468567788	16.8944504198559	17.513468567788	17.9452370954419	17.513468567788	21.705530478155	19.050516131346	20.9181213485859	20.9181213485859	20.9181213485859	21.5913207843145	19.4433646384364	19.389479183337	19.4433646384364
ENSG00000122786	CALD1	-3.38139827915555	0.073236113204845	1.98765498953019	0.316347249455614	2.98665586606834	0.000492645350439835		19.0004586126712	18.8872529964771	19.1054238789531	17.6328272656844	23.4307844213043	20.2498904357127	25.4773268590787	23.6551820373486	22.2063919828474	23.1054864485241	21.0028723440137	20.3083012720555	27.6776769096822	22.9821403309429
ENSG00000123561	SERPINA7	-0.803792443457926	0.383514187869047	-0.367071836874672	0.82801432326327	-0.506117923902536	0.49952687039525		20.4212495572893	20.4212495572893	17.4129893006093	20.4212495572893	20.5992812625314	20.780178557511	21.1015200148036	21.1015200148036	21.1015200148036	22.6395771486789	22.5583997503928	19.8154316521762	20.1310768796348	20.1310768796348
ENSG00000124575	HIST1H1D	3.25138459464508	0.044524657977304	-1.92274287611119	0.0175826918953607	-2.81893110788432	0.000130311402857351		28.9068160509557	24.3371994784097	27.8351068856421	24.2339877367638	30.4562041720549	23.7537618196112	26.2224302933232	24.7772870774018	25.5812185865551	24.3406950593274	22.5828445554162	25.5738975208009	25.6691600488817	21.7840109553818
ENSG00000124614	RPS10	0.372165516594201	0.628199995339225	-0.166010725734758	0.863739751949297	0.267665681435307	0.798365295288894		21.6733422878657	19.7400840847889	20.5310285990757	19.6816110583782	21.2074905205322	17.8838513036194	18.7391154843334	19.2724155878238	18.7391154843334	18.7391154843334	19.9534413043976	18.8838784818624	22.015060321406	19.9258030664697
ENSG00000124802	EEF1E1	4.19844758282668	2.1475646493063e-06	2.44612658092105	0.00232047103026012	-3.78736401306371	0.000750411864345186		21.2368138728439	21.2368138728439	21.8618508637962	21.2233007701777	21.2368138728439	19.8594758477372	18.9837115601762	20.4005296181073	19.8594758477372	19.8594758477372	17.4878935507194	16.7918758533782	17.1814574333001	17.1814574333001
ENSG00000124942	AHNAK	0.233520487296651	0.782837322938988	0.0927489432418405	0.952521376942039	0.171469651327868	0.84057711455964		22.5815513901714	23.9211810273048	23.8757622292477	22.8922513050285	23.9890267507479	25.0658646928163	24.144506252627	22.293992489445	23.4626265791004	23.809510286174	24.6607176729227	22.823277159376	23.6230509213549	21.76669045916
ENSG00000125691	RPL23	2.57425371005085	0.0303768896546511	-1.50483115200142	0.454175008014089	-2.21616146641911	0.00459065567960759		22.4690969957363	25.5000583649136	25.233645501032	25.4274909158267	23.7495931911746	23.0723486422843	23.4821390332109	24.0334964063816	22.8956073664428	20.1447895466387	23.2331980318225	23.0856626667669	21.0966978856107	20.191334550543
ENSG00000125730	C3	-4.13436890657206	0.00802440288323684	2.42471173588874	0.0527583711762044	3.63939777878256	0.0146186597876214		20.8074137613312	15.8717858836772	21.980745179399	21.0327880408956	20.9244973605087	24.9175891135515	21.8867682856733	21.9148240466955	22.7031198759648	23.8381315994259	26.0863150294254	24.1184567730295	22.7080312314531	24.1184567730295
ENSG00000125743	SNRPD2	0.697871961375306	0.483784653476441	0.292933009889072	0.849978246682536	0.425263638742603	0.831951417831393		21.6668636715136	21.2903355984599	20.8527049300584	22.587578551827	24.0475792250374	20.4179865089838	21.9896061828493	19.8274923474871	21.6842960544194	21.1858338901612	19.5879721903454	20.5696221636712	22.3945992251323	23.0123681568668
ENSG00000125844	RRBP1	0.141000121695321	0.86291446963817	0.0559780918277362	0.982551590479592	-0.105672874995495	0.838175955471821		19.961007453922	18.8216714500233	19.4794521287115	17.2104194303588	20.2596238002711	19.4222789346183	20.7501453340459	19.4619362096168	20.029589173357	19.7735035238147	18.9742994742419	17.8875099657291	20.1856300096351	18.9742994742419
ENSG00000125868	DSTN	-0.1204957265075	0.862865557482272	-0.0339958469773229	0.982551590479592	0.0769624898776549	0.930444556704728		21.0862398431424	22.3959056864841	21.4573951156234	20.5852297379255	19.5868635491361	20.8154819016655	21.0407698571035	20.3951049724476	21.0890728144903	19.8072328773776	21.382201664286	20.6033556766486	21.2928663554723	21.2928663554723
ENSG00000125944	HNRNPR	0.722655445811714	0.550255924657129	-0.310531023410064	0.844782591385455	-0.44952581307891	0.678939147306606		19.4628385711451	24.1198189154571	23.8301944843607	24.1283120201752	19.8692378749539	19.4458600448074	20.0604985837045	21.661554704865	20.4781805614344	20.8016930197815	21.9721173448463	21.0786433422604	21.59346951126	21.59346951126
ENSG00000125970	RALY	2.42644886685174	0.0222442150124396	1.41736891225722	0.631016511760599	-2.05142809276696	0.0191508835867698		22.6752137721532	19.6768061002683	19.9569545606605	21.5485657306755	20.9619439329646	18.2710218217489	19.289591750498	19.289591750498	19.289591750498	22.6212004659853	18.737782268347	18.322201106839	18.5449042173924	18.5449042173924
ENSG00000125977	EIF2S2	1.85350793386066	0.00241066955731042	1.01217589611197	0.44242751752373	1.44627051486135	0.314134814111549		21.2886169547973	21.2886169547973	21.5428265678267	20.1325565971303	21.2886169547973	18.8815167072186	19.8587050057343	19.8587050057343	19.9140829439643	19.8587050057343	18.869284549448	19.3554095122168	19.4388519141549	19.3554095122168
ENSG00000126214	KLC1	1.46144517268332	0.0483988874518421	0.714677638281014	0.58565630954094	-1.00892592292374	0.179460346243405		22.131748475137	24.7538989231998	24.2577272408562	22.8370595240712	22.1113724295836	21.462080479479	21.9727609652104	21.462080479479	20.5708837895865	21.462080479479	21.8407383983091	22.2686920918092	21.0774956951175	21.8407383983091
ENSG00000126218	F10	-3.3617104074737	0.000253461469399546	-1.98586440103466	0.137864710008016	2.95229997798916	0.0013987330740021		18.4035620677249	17.2541438565204	19.0350789652488	18.4035620677249	18.4035620677249	22.1512588994987	19.9672723317748	21.4382190413374	21.4382190413374	21.4382190413374	22.4643847307283	20.5673709218125	21.8075065986546	21.8075065986546
ENSG00000126261	UBA2	1.65944309777398	0.218706672819083	0.8242928473463	0.530122847854007	1.16206442200942	0.335549679848914		23.5337842592037	17.502460146952	17.1560108350188	19.2723650806505	18.643341795439	20.9045976771815	20.4454815276893	21.7455010958018	19.9618174730831	20.6932264095095	15.4959635590056	18.8263891910567	17.9631222763265	17.9631222763265
ENSG00000126524	SBDS	2.75998466787539	0.0019282588169666	1.65838993516994	0.391533351185438	-2.43911255813874	0.000796620533175763		19.2777308915669	20.0710203314822	20.4253737007105	19.1520085526869	21.3287221805179	19.8449056721251	17.8427089510552	19.8449056721251	20.6525741386084	19.8449056721251	17.4681173952101	17.1022910742251	17.2967686923174	17.2967686923174
ENSG00000126945	HNRNPH2	2.61475305783735	0.0040695724340941	1.5870663291236	0.292412583174119	-2.32683817852216	0.142909402834367		23.0807825742631	20.8082490993429	20.8189754952268	21.6501559416804	21.519164111391	18.2112557551552	19.9118352863709	21.3947768593771	19.1778710874435	19.3345918237586	18.7214278664422	19.1817174094665	18.9698521351326	18.9698521351326
ENSG00000127314	RAP1B	-0.4104870069824	0.550255924657129	0.172503645767563	0.920384704118103	-0.27928343867039	0.70573597420852		21.0984504958693	21.2276245911499	21.1851764412257	20.8546696944125	21.0061757853972	21.8725198558625	20.3862936204137	21.5146594649518	20.8691022728309	22.6428772263396	22.708104787261	21.556874340462	20.1177721661884	21.556874340462
ENSG00000127483	HP1BP3	1.71316375258436	0.128691353378042	0.864620452475414	0.633801983203922	1.22158788217184	0.138807704671457		22.8097121854004	23.4918261609963	23.4534848005669	23.9901474011306	25.6332201787228	19.760920731723	22.8907105654062	20.1765509191431	19.1210938531544	20.4988345100761	19.5389947778236	22.6543866425301	23.8022895082323	22.6543866425301
ENSG00000127603	MACF1	1.24482774720741	0.155395135547827	-0.574681633063207	0.669182261840675	-0.822768389518007	0.335861514410721		21.2686828798957	23.5170663716842	22.9941479506166	20.6956216906363	19.590442342449	21.0869535036808	20.9498820927144	22.0249723039725	19.9897236597045	21.2121241928853	20.1676702340296	20.5560301763918	20.3748787944872	20.3748787944872
ENSG00000127824	TUBA4A	-0.209266795156754	0.884934344268458	0.072308378642159	0.924788828104667	-0.146949087216846	0.84160081766611		18.7497144407567	24.0173755078066	22.5873718997577	23.1238359881929	22.8803970194191	23.0287657787016	22.9124281880391	21.7635677126913	19.3130688716292	23.9016470563526	23.2747630829859	23.1914097333039	20.2664405157797	23.1914097333039
ENSG00000127884	ECHS1	2.04333287905018	0.0117199991079133	1.19229877434899	0.328051376479452	-1.73172493302962	0.101164282227106		19.3872047179781	20.9625300237344	19.3107123433515	19.3872047179781	19.3872047179781	17.6179169288543	20.5927476227379	19.7654909962268	19.7654909962268	19.7654909962268	16.7980899067088	18.301596875393	17.7374334592569	17.7374334592569
ENSG00000128245	YWHAH	0.303707037373499	0.721630445775231	0.127492188178614	0.961859682630786	-0.208358948921422	0.858202392729817		21.670895540392	20.1547956100218	20.6027437446824	19.3357207829626	21.0171215191095	20.7123284771723	18.900527091872	21.0318918834951	21.2933476742552	22.8935532474617	20.8972175916384	20.0744157099142	19.9641445967738	20.0744157099142
ENSG00000128591	FLNC	2.59947782689944	0.0213689975628078	-1.57207056722881	0.142875994888187	-2.30186725639276	0.23394036165372		26.7163532419407	27.7249026015521	28.1606574320662	26.8839246391845	25.8284751570692	21.9361588622727	24.8041704725868	27.0189041083369	23.7137755979058	23.408419244495	24.692981844806	25.1926800337989	23.2748954264415	24.692981844806
ENSG00000128595	CALU	0.662363402783477	0.623818269724356	0.270090142022173	0.841942424977426	-0.407923733374844	0.89945484329491		22.2188867180439	18.0427770353898	17.7618962010483	20.5874994030182	21.4582540539043	18.3374527661527	21.5997993233277	19.9630771326954	20.1829409408788	20.0591342316173	19.0742843014043	17.1554943206312	22.10193419455	19.0742843014043
ENSG00000128641	MYO1B	-1.20809377290063	0.11546355747687	-0.561433614296938	0.728456526537247	-0.807837312282729	0.496686538297739		18.9291211327942	19.259258520003	18.5002968121485	18.9291211327942	18.9291211327942	22.1732562251195	19.9227916312326	19.9227916312326	19.0627095872258	19.9227916312326	21.6489302279848	19.3024684017455	19.7592557231497	19.7592557231497
ENSG00000129083	COPB1	0.849633649270519	0.174785379441054	-0.373641695607986	0.784434327266248	-0.517569784535329	0.757270868614721		18.5102252869105	19.2087395261291	17.1035019610056	18.5102252869105	18.5102252869105	19.2532170522823	18.3983681328345	19.7863585173786	19.2532170522823	19.2532170522823	16.4694190560167	18.2966799361857	17.6548501445043	17.6548501445043
ENSG00000129084	PSMA1	-0.759624641017417	0.19455474727143	0.330877495138722	0.83753490459594	-0.480180184466214	0.672016825939196		19.4802397945451	20.5320176360182	20.6271038638409	19.6950081584077	21.7737653679196	21.5745069154567	21.2342349893607	21.5745069154567	21.9289778874347	21.5745069154567	21.661082794019	20.6072663933498	21.228328616643	21.228328616643
ENSG00000129116	PALLD	0.129008811213819	0.877659218787526	0.0454208281430795	0.965260309375872	-0.0878434497038398	0.955349840563378		19.7817802615798	20.3790776833088	20.3322492257559	20.487260348898	20.3558534468829	17.0771872654352	21.1228322031254	20.2076496545852	20.2076496545852	20.2076496545852	19.8986199085097	20.3595228143824	20.1473994026964	20.1473994026964
ENSG00000129235	TXNDC17	1.89841211309413	0.0415228589786788	1.03260029712355	0.688410881471953	1.48965930311846	0.120174965526638		18.8643190899646	18.7263201937027	18.9902626525817	17.6720664696296	22.3708318083764	18.9959242849477	20.3173678645092	19.8029331412346	19.8029331412346	19.8029331412346	17.5073591866382	17.34299728043	17.4275176259796	17.4275176259796
ENSG00000129351	ILF3	1.73914081370235	0.0293143951336957	0.880081377215948	0.675171094035171	1.25630133178888	0.296782196441476		23.3488594570731	23.1271168777667	23.311725974743	23.209501142176	22.526770513417	20.5565633583541	21.7071563407974	19.9507467419997	20.582366064701	23.0820379904791	22.4870736912002	21.1440975258442	20.4465004793588	21.3849442209281
ENSG00000129515	SNX6	-0.13916083888876	0.838857016273846	-0.0538921614712642	0.989196305117842	-0.101144434189543	0.89945484329491		19.5925049110829	21.2476043103284	21.1298084109336	19.7098185254922	19.270670609493	20.358159152181	20.6169232607365	19.1100744852427	20.9756468924205	20.4933349899327	20.5616800020833	19.9498017851584	20.4027434910887	20.4027434910887
ENSG00000130402	ACTN4	-0.932415373456191	0.365057726491187	0.409882546629692	0.76731172678578	-0.580599193180213	0.445952822371162		19.6840036149021	21.7421774598438	22.1277216095152	21.0604350545464	20.4134218849622	20.5490952272826	22.0737180061235	20.9324741374023	20.9324741374023	20.9324741374023	23.8153948895278	22.5216456368089	18.8931830296949	22.5216456368089
ENSG00000130429	ARPC1B	0.376029968189243	0.601884524822421	0.167319704229786	0.949165030333051	0.273960504489271	0.771750227052012		21.598486948909	21.9478646259694	21.6844946663721	21.4028864600982	22.7415143240967	21.5122797326041	22.0932370311559	19.5999992799475	21.6312586566162	22.8532950634577	22.1592313066054	21.3197126097478	21.1974212214984	21.3197126097478
ENSG00000130508	PXDN	-3.91262650088966	0.00284306845276796	2.30480449535484	0.000832325283659871	3.34995461801373	0.0200631310162919		18.5986927016335	16.2474923135299	19.8808587613601	18.1993773158924	18.9111046245706	20.8356674066762	22.1655991643462	20.0772133334949	19.4173717073892	19.8240404619253	22.7525847478583	24.5313015804142	20.9546145733376	20.8820256755377
ENSG00000130724	CHMP2A	1.71510804147244	0.0213689975628078	0.867444279263157	0.392502666317175	-1.23095201297097	0.228963609165461		21.810585623474	20.1090142995206	21.4203512756896	20.8546349624034	22.4598488730067	21.6389543777356	19.4882191155014	21.1096141336877	21.7315465599365	20.2646663889093	19.5918712275389	19.8280072299988	19.451366176309	19.5918712275389
ENSG00000130726	TRIM28	1.31614173016717	0.0676878755587145	-0.598988155461996	0.561892657434098	-0.851423214723027	0.520432101702453		22.1837742698858	21.5236006150854	21.1630286443179	21.2846938780874	21.4090869020991	20.2690628636094	21.5094157575344	22.4971607749392	21.5094157575344	21.5094157575344	18.5163423343379	20.1986359449054	21.0204682749012	21.0513339727672
ENSG00000130741	EIF2S3	1.76467001063774	0.00644831821834109	0.895524764379832	0.333570464692932	-1.28883493960712	0.396831864676165		20.8763803947187	20.8165499481299	21.5507506227027	21.6235541597124	21.3567174926158	19.5314259940139	20.7252804075833	21.1638341472924	21.4996901651236	21.5844116071278	19.2513769068214	19.3485123362815	19.9720804723683	19.3485123362815
ENSG00000130811	EIF3G	3.8115712832268	6.48715027825838e-06	2.22672453888293	0.0195083504061991	-3.26891301248718	0.00118140142830595		20.0048228083546	19.0515714900297	20.0048228083546	20.0048228083546	20.1363757298955	17.8273918754672	17.5643237527515	17.7018456676256	17.7018456676256	17.7018456676256	16.6828959832622	15.1898280463409	16.1214616767404	16.1214616767404
ENSG00000130985	UBA1	0.0869881991904222	0.898600152164838	-0.0252208135916945	0.989196305117842	0.040633354213778	0.976721466991493		23.9478471902251	22.8071407859972	22.5398523274559	23.7506995257959	21.7120666785501	22.8496610587143	21.9536954088963	22.4975635093544	22.6612118413921	21.3666836677726	22.7510799159885	22.0489428948258	23.5056190055897	23.1524905932537
ENSG00000131016	AKAP12	-1.01527609494312	0.294231645655302	0.446595575139682	0.770567521299922	-0.648800640103115	0.769877154745371		17.114268294095	16.5770660736875	17.114268294095	17.114268294095	20.7463977179201	19.4382193651128	18.531463593707	19.0549376223653	19.0549376223653	19.0549376223653	18.6286722172073	17.3736705626341	20.3631043218376	18.6286722172073
ENSG00000131018	SYNE1	-6.23249004244483	0.0255530935898378	4.05056828853659	0.000396832585874114	7.29344058153542	0.00184064413014279		23.7335769656587	22.8947078361804	25.8175635529257	15.3788378888197	24.2605655639301	29.8464516119003	30.3369685176989	29.6049987867806	32.0895278309823	30.1124574123171	25.182700211727	24.0495078804716	32.1264838579216	33.2394696656708
ENSG00000131100	ATP6V1E1	3.00900893388124	3.39536597026563e-05	1.74677797449888	0.382015934262614	2.62659529611607	0.0600964761606358		21.4181026729753	21.3669052987824	21.7054362884704	21.4675452838025	21.0112848552894	19.9315080187197	21.0258843899584	21.0258843899584	21.4989220615083	21.0258843899584	18.3981716889846	18.3714583750367	18.3848768599549	18.3848768599549
ENSG00000131165	CHMP1A	1.39388880438566	0.0568474404536359	0.650794584243688	0.726146221551274	-0.930514968897125	0.255300969680871		18.502437169182	20.6239543509372	20.7376866021647	19.2487246357513	20.0943520245083	19.4508321515364	16.9739390420946	19.0979430775733	19.0735661917828	19.1219149074003	18.5792901225814	18.3094967082103	18.4506908888502	18.4506908888502
ENSG00000131236	CAP1	0.554811287425927	0.515994131282182	0.211764533271598	0.920384704118103	0.332111928733031	0.743458881481957		22.7106764103617	22.2021605021328	22.771254172884	22.2182629777177	24.8870002116453	23.1508286182728	22.6577303391152	20.6224290956857	23.5057000369484	21.2686028607717	23.178835255781	22.1292193916315	22.1520918113385	22.1520918113385
ENSG00000131469	RPL27	0.530946798055741	0.626184429581773	-0.207923034140325	0.924112117085781	-0.325147002518939	0.790847746343395		21.6884554747081	25.2118973747374	25.6522271411907	22.1783632263712	22.6577445359102	22.7297740593826	23.9105400678157	21.6144234963994	21.806935184419	22.7352085230784	24.5324570882126	22.9041026846705	21.4465005525574	22.9041026846705
ENSG00000131473	ACLY	0.125763703038459	0.806810657942537	-0.0419224781642846	0.989196305117842	-0.0877364878344622	0.945472145433625		21.8186686612011	21.9109344379636	20.7319154912809	20.4474427308941	21.3752891425346	18.716191956396	19.4728003142332	19.1435374881473	19.1435374881473	19.1435374881473	21.280339381098	20.9737019082083	21.1351521348196	21.1351521348196
ENSG00000132341	RAN	2.38243780608796	0.00177495101226857	1.37175140620445	0.242359652721401	1.97634293624975	0.143385945492712		24.1377082537869	24.9693576635692	24.6446113217568	25.5384119030065	24.0280308885759	22.779772196863	22.6893565874131	21.6500438542004	22.7781081687306	21.7161748430344	23.1718485005814	22.3555838485952	21.2417286024327	22.3555838485952
ENSG00000132386	SERPINF1	-0.608657323243413	0.618764214325955	0.240930680868551	0.901642351779108	-0.377357894802728	0.480398924001132		17.2234831162541	17.2234831162541	17.0556395089665	17.2234831162541	22.7758257649232	19.5502532214914	19.4074902313264	19.5502532214914	20.7646305019974	19.5502532214914	18.9482670851274	19.384186606248	18.3554402145925	18.9482670851274
ENSG00000132507	EIF5A	-0.202373313036222	0.926432346261619	0.0717512333153429	0.959951333161324	-0.137569808594861	0.897620371338422		27.3952966874257	21.3526898386256	20.6814624392063	20.0613554634661	24.4448308614778	25.1602586703354	24.0214970577355	23.5913023871813	25.903297849512	24.5649158062232	18.5864131795848	20.6266917106726	26.0507800429372	26.6941165511114
ENSG00000132589	FLOT2	1.18579176157465	0.0851763947679329	-0.55067288533845	0.549515669802881	-0.78429340740308	0.49952687039525		21.2962293506796	21.5735229430755	21.387984458024	21.1982398900685	20.2709033219528	21.9417735220579	19.5954006695633	20.5975793627735	19.1805481482027	20.1818159979371	20.5262946387429	20.0960660878045	19.1199101103898	20.0960660878045
ENSG00000132688	NES	1.01673197775676	0.400210113304566	-0.447610908335122	0.76731172678578	0.658006232737289	0.577027345183166		23.3852745689323	25.4659760735137	23.6012700350756	23.6670047228227	24.8081324671748	25.2853135157745	23.3678049992688	23.8778840999302	20.285981750093	23.6452710423217	25.754647860745	23.2695293901842	21.9863545556116	21.6646665764475
ENSG00000133020	MYH8	0.00108199979409918	0.99922926230194	0.000698827714334271	0.999251374890167	0.00286733571082465	0.996459495790777		23.4724899418512	21.1757176308684	20.4218065325991	23.030993995001	19.779699829896	18.9018861852623	19.0700493308719	20.7415639211303	18.9356578254159	22.7019849085576	24.8835995275661	20.4198702019945	20.4983843077178	20.4983843077178
ENSG00000133055	MYBPH	0.458950638461832	0.401093329532263	-0.185080738372822	0.842043377827263	0.288444817516194	0.806894172332532		21.0529235049221	23.1797583592597	22.4701408397488	21.8945489703732	22.2108619933295	19.3371928624159	19.1152791558434	19.2304986235136	19.2304986235136	19.2304986235136	21.6212722003726	22.4262617864225	21.1419781930916	21.6212722003726
ENSG00000133083	DCLK1	2.58467614476637	0.0486848140505918	-1.51982312464523	0.143346746091955	-2.21677467791124	0.00022531903942957		22.3215171136667	24.9398547511999	24.452620816153	23.3644168981644	22.2550802426914	18.8737774554072	21.0212330530414	25.1434233937355	21.4303576940435	21.2402496661933	19.409409469031	20.9300682818548	22.2585412456942	20.9300682818548
ENSG00000133110	POSTN	-4.74897447242532	0.00695910760330959	2.63186267662459	0.000396832585874114	4.31173087626772	3.25319324363895e-05		21.7613693668757	19.6701568618752	19.6225507450109	21.5453427137119	22.3836116502435	19.0244415236736	25.5582712486068	22.3320999813544	25.9055299208519	24.6644258614415	24.5353817004436	27.8679117132368	25.2895147730974	25.2895147730974
ENSG00000133706	LARS	1.83160165441951	0.0378593230410506	0.975977975846579	0.454239589468567	1.41017785285908	0.130432144786024		20.2586669235561	23.3851534459611	23.0453184172821	22.217390974734	22.8845456611647	22.857231926654	22.0439103705177	22.0515381823421	21.4533400946365	19.9760198721336	20.107157363566	20.9714336752228	21.0815482718594	19.9463144098322
ENSG00000134013	LOXL2	-4.23360437704735	0.00644831821834109	-2.47390251730475	0.00187681994361283	3.87715201059121	0.00721971879738339		20.8028604438797	16.9750229259614	17.6135088260309	17.3032454414038	20.3270052208747	22.4489629384085	22.6717306019981	20.4017903138455	19.7242285274929	21.0288346892046	23.4107157346029	24.8675158076911	19.6627845178128	23.4107157346029
ENSG00000134247	PTGFRN	0.319533052545118	0.646835196103129	0.145270028700196	0.877195288073755	0.22585421620391	0.871064519652022		21.2245040256927	22.136346181147	21.2245040256927	20.1932949135108	21.2245040256927	24.0024284585034	22.6404642893394	22.9654059518607	22.9654059518607	22.9654059518607	21.0890749552046	22.108289793778	19.2379506230209	21.0890749552046
ENSG00000134308	YWHAQ	1.85173079379813	0.0314678052836642	0.989419795635573	0.43572003465308	1.44408601199168	0.0613248088182112		26.0556135406061	22.6281309177741	22.6830984796227	22.3917127646847	22.8648918664317	21.8597863215259	21.504248012305	22.4101053640442	22.1300915567742	23.0339505368845	21.4974762075253	21.4482311257216	21.473063773428	21.473063773428
ENSG00000134333	LDHA	0.198217812955509	0.793485363370775	0.0670536040935943	0.965260309375872	-0.125579703491475	0.818398953185408		23.837378499099	22.7641290782546	22.082629939366	22.4132641902339	22.8152513253557	22.552882923344	23.2016877086805	22.5500399278994	20.668465632117	23.3244464650488	23.4383493864361	22.871051115625	21.9627032636337	22.0651474083305
ENSG00000134419	RPS15A	0.976952904206392	0.151504366129783	-0.428950542568003	0.812104474984841	0.614458299806412	0.465960125070637		21.7305401614334	22.5862557571594	22.1053632209857	21.2227922584121	20.706390531868	17.8589099100848	19.3022115438292	19.9444741055037	19.7242167164805	19.5285896124152	20.957879241577	21.0598565143493	19.5774318270701	21.1780943440649
ENSG00000134684	YARS	1.45382111456207	0.0176724351210336	-0.711166063526573	0.430709193545313	-1.00679984641234	0.0689416981030966		19.9422912003259	21.6955593828043	20.4485577150956	20.882914934958	20.6820216361333	19.4949914323858	19.8639451850221	20.3519508782059	20.7159516715406	20.7836209969662	18.5955009065923	19.8293288221928	19.3404808542101	19.3404808542101
ENSG00000134871	COL4A2	-1.34729682306686	0.0851116765586779	0.634859241169778	0.521738568233606	-0.893080492026204	0.48868152779549		18.2408348177518	18.2408348177518	18.2408348177518	18.2408348177518	18.2408348177518	20.5240876115451	21.5454003639953	20.3808199302034	21.1232935396672	22.3920725332939	19.1128155065525	18.3634002965864	21.7634952535834	19.1128155065525
ENSG00000135046	ANXA1	-0.238780005708541	0.807464879072603	0.0992659481113094	0.924112117085781	0.174824667457905	0.850349607933768		23.1678693335521	26.5876418212452	25.9081483937584	25.6602112475807	24.0760028371144	25.8108923624054	25.7367159117107	25.8059082213559	23.9269607382912	25.4577248066641	26.296406179263	25.7122162525823	23.5541802450071	25.7122162525823
ENSG00000135316	SYNCRIP	1.59589990733135	0.123907195288156	0.778542444712073	0.479606163470638	-1.11016950824695	0.143385945492712		23.4359061340012	25.0458980312393	24.8068896231505	25.0518920304489	21.7428763700221	20.3467397879732	22.8186981140103	23.6109487931545	21.3429859549234	24.2644804612825	22.5659438096313	22.2679615221454	22.4246323949938	22.4246323949938
ENSG00000135318	NT5E	-2.19844404990579	0.0166627048079085	1.25757670624996	0.163416739146196	-1.81654796798886	0.00366159570226245		21.4334553658451	22.1099129099165	21.991458260922	20.5114371185028	20.379296698266	23.3699670372203	19.3343399656761	21.2649860897148	20.9416366738705	21.5289672655247	24.0381650463794	22.8000065271093	23.5480264544482	23.5480264544482
ENSG00000135486	HNRNPA1	1.23207515569877	0.285805486141377	0.570329474144511	0.877195288073755	0.820292091838741	0.200320216392294		23.1783303184123	19.3281399241162	19.7432199688627	21.6303266177262	20.2379547401586	20.4745886967247	18.4572778698968	20.0281839635062	20.0281839635062	20.0281839635062	17.9051407819737	17.8560016899034	20.9520877014207	21.6528464593278
ENSG00000135624	CCT7	1.98384477144332	0.0683830000538558	1.13885240119251	0.428909926765191	-1.59799005740129	0.130419429635873		25.5715317103572	25.7088673435247	25.3475862336079	26.0834425354464	23.4903588456116	22.0390084414783	24.7908667251216	26.5127928278276	22.873565340731	21.9231191078417	23.1102906143501	23.9798779151315	22.8922304631485	23.0436512564348
ENSG00000135829	DHX9	1.47060466186605	0.0445374647101731	0.735199819920631	0.490843115070859	-1.03705232031314	0.120628273137293		21.1011688425601	21.3964810033	21.1011688425601	21.0797583023396	21.1011688425601	19.5885600449636	18.9192012970026	19.5885600449636	19.5885600449636	22.2526594851088	19.7308969191546	19.1248213888065	20.1547627920759	19.7308969191546
ENSG00000135862	LAMC1	-4.54999023536447	0.003510616270277	2.58015657837326	0.0894635919409278	4.19248525070032	0.000277738308156299		18.1329897916836	18.4806563639268	17.7874985585462	14.6609909825583	19.6346879309719	22.4557611656629	23.3698589587372	20.9707964714327	19.3897116994766	21.8964553853335	21.4832609125156	24.7614271135192	21.8379990338122	21.0747327837603
ENSG00000135919	SERPINE2	-4.63155275197655	0.000109713463454692	2.62086723255436	0.0726229446274481	4.28397553442387	4.67181301952458e-06		20.9168991152006	18.3647327790199	19.3129330390581	17.975102112686	20.3841463911274	23.4660908788323	24.1877344898385	22.6938117813548	24.0618391430995	25.1459212951043	24.9952799289058	23.8159618084543	23.4620582117652	23.8159618084543
ENSG00000136448	NMT1	1.76674947201199	0.0117199991079133	0.903013824336028	0.392502666317175	1.29148439510181	0.101164282227106		19.8194954593122	20.0264992130601	20.2698563171168	19.8155784888997	19.515530561012	18.4991394891692	18.9544934109924	18.9544934109924	18.9544934109924	20.8996089270132	18.8553826311608	17.151836596707	18.2416754578025	18.2416754578025
ENSG00000136628	EPRS	0.738380482571241	0.398648657737611	0.325638902981339	0.826307994658805	-0.466013635909757	0.696888656957634		21.9343703167105	25.1104922220339	25.2234535871296	24.4591473896229	23.9227238760032	21.5768013948012	23.1283149510775	24.174090022933	22.3539145369499	22.5020285547234	23.2321302720947	23.1309098216665	22.6743765386007	24.5292113505532
ENSG00000136717	BIN1	3.53031374924615	0.0019282588169666	2.0782069049076	0.058164327297913	-3.08833238939352	0.00754364937765286		25.0498897366437	24.4261593099654	24.8214691068353	23.8030563545013	23.5146684706005	20.6299171874429	22.2580014028479	25.4894992604527	22.2580014028479	22.2580014028479	20.8850019059541	20.6974212540328	20.7942581129327	20.7942581129327
ENSG00000136930	PSMB7	-0.711834968532774	0.405567620424944	-0.297352759852785	0.773268272418602	-0.443723795935348	0.646187118608406		23.0992138721119	19.4481423530504	19.7394039852771	19.7173258792845	19.7284071655659	21.2596862804184	22.1127643033976	21.2596862804184	20.200674084576	21.2596862804184	21.6268797816938	20.3536668978294	21.1263938994199	21.1263938994199
ENSG00000136938	ANP32B	-1.80103405721648	0.0313080740141271	-0.939764789897001	0.468019701011806	-1.37638482299067	0.032345636127093		23.0698272228312	20.4954832527263	20.4954832527263	18.7699811177037	20.4954832527263	20.7791411032331	21.3082787369574	21.3082787369574	21.6945722836407	21.3082787369574	22.4749579029409	22.4749579029409	22.2334563984135	22.6817705035419
ENSG00000136942	RPL35	2.29511672607703	0.00299132114968722	-1.33134835413839	0.449655303302296	-1.91854402554936	0.0602486251307858		25.3898035494317	24.9145675562246	25.9362970710727	24.844497044322	25.9684694604416	24.0955519616978	25.0524056832048	23.2483178062288	24.161353661012	25.4989566851479	22.544617677692	22.9406367702794	24.0365496226352	22.9406367702794
ENSG00000137076	TLN1	-0.47254184060025	0.62298816024416	0.187308299400204	0.922021787659723	0.303345519532478	0.733958498258637		23.577124960933	25.0545058563945	24.9156035932024	24.4544330176012	24.6409934372746	26.3037061472279	25.7062442570017	24.7900141130715	23.5069447765831	25.3630316183552	26.1433216429965	26.0900336915963	25.4474413654963	22.3234993546364
ENSG00000137154	RPS6	1.26106523925415	0.0477525472357011	0.587936492861004	0.713474261487985	-0.83367948072517	0.554572328069775		24.8456886623392	25.512965020832	25.3835200810747	24.6571615104696	25.3708705245566	25.157952295219	25.2019460869338	26.0440784524678	25.0392019947022	24.2336519203696	25.0166710464938	23.9121111119118	23.9480854089689	22.6950361150265
ENSG00000137267	TUBB2A	2.12630851244039	0.0230532372670852	1.21755245218455	0.328051376479452	1.7707968336696	0.199024046053881		22.1937175905884	22.0028526755854	22.0444700598952	21.2076384563007	22.0238114294805	21.5662969318202	18.677429557934	23.5121701109242	21.5662969318202	21.5662969318202	19.457581852194	20.048728743701	19.7832237619118	19.7832237619118
ENSG00000137575	SDCBP	0.551095708766759	0.62298816024416	0.210086219220745	0.877195288073755	-0.331784294751987	0.665963367613973		20.5494055339822	23.7616740133852	24.4660074150698	22.4439525164437	23.3465795322379	25.6259204939278	23.4527687631976	22.9524388036482	23.2241854017962	22.6023367122355	23.5144881326418	22.945438033659	20.0443481738682	22.945438033659
ENSG00000137801	THBS1	-4.01245119696303	0.00573803310557531	2.31807038487527	0.0527583711762044	-3.38605602946282	0.00688612511949102		18.8424842113687	19.3088387848607	19.3692759444182	20.1227918119929	21.3266088494581	22.7991327483144	23.8414431375292	22.16911218797	22.7991327483144	22.7991327483144	26.6727178972857	25.4458082348389	22.7444220927507	20.3628562446557
ENSG00000137818	RPLP1	1.57845354882425	0.427514561226461	0.759526231052739	0.739887589235996	-1.09779188243121	0.139733144245871		22.0821399791216	26.8298677320799	27.1245139183429	27.0827296628238	19.0396225884741	21.0246325650763	20.0611999014848	21.0176873837549	23.7930959283381	23.4775992632382	25.1207674269262	24.1579097522161	21.0762021555836	21.058405574651
ENSG00000138029	HADHB	-2.21233456154498	0.000941115870719966	1.25830082304686	0.247983272240378	-1.82641979524864	0.0784835055583545		18.4765042332499	19.9001035039394	18.4765042332499	18.3149562095683	18.4765042332499	18.2052038756947	18.3576303981738	18.2834292605737	18.2834292605737	18.2834292605737	21.5469120496141	20.1792471341317	21.01941849652	21.01941849652
ENSG00000138107	ACTR1A	1.66048319864334	0.0193741784664763	-0.827458216356469	0.632578566377229	-1.1647440789323	0.152109696135623		22.758947146289	23.4978538818258	23.347811034797	23.4143594776702	24.089868680284	21.7218141747212	22.6403847280929	22.253004210862	24.1964440696226	21.3113398393986	22.0416295287228	21.7539685435565	21.4955727662837	21.7539685435565
ENSG00000138119	MYOF	-1.08025892371492	0.243519755465895	-0.513290028352884	0.633801983203922	0.708479040827918	0.387088314171566		18.352484028732	21.8570105800267	20.9767553208373	20.8860570377573	20.9321188060133	22.4839251808612	20.6037974180131	20.1383373760701	20.7566685726529	20.6822568694343	23.2833386580146	21.1790268760661	21.8242766975928	20.4379340818794
ENSG00000138326	RPS24	0.0989824148331913	0.929309722305323	0.0293310557339765	0.989196305117842	-0.0629661142962945	0.89945484329491		25.5590211528136	24.1425671864558	25.2353304407176	23.6860243643018	23.6958158765304	22.7161426349596	26.402490134824	25.2289892329045	23.1305864061984	23.4687672679896	24.8503547684421	22.2006286484295	24.1495119032525	26.2585822371984
ENSG00000138347	MYPN	4.22945219846572	0.000165849166544472	2.47087721248832	0.016585830976398	3.7882019126455	0.00644074253341042		18.831516381874	21.0435984487476	22.0794202609327	20.4259073325941	20.7675615570904	19.9592871591119	20.1100489545275	19.7909122798154	19.9592871591119	19.9592871591119	14.6826706939921	17.5127593125748	16.7025821922806	16.7025821922806
ENSG00000138363	ATIC	1.71530375403561	0.0780426598825566	0.867783812665294	0.733127638668847	-1.23302270245721	0.18588597135061		21.0170288580726	23.8479260814054	23.6366249369226	23.8003813664484	21.0174408810907	20.2601388869058	21.1889916982841	23.4397292271382	21.2010659302821	21.195041445734	20.7994786293689	21.8743769667939	20.3209724574775	20.7994786293689
ENSG00000138385	SSB	3.08723198713817	0.000874448262757772	1.79253658238278	0.247947717954737	-2.69987905375201	0.0175681484833682		23.6778345215786	22.1931177943822	22.4745976465842	22.6845465273701	22.2026577265395	19.5194545359461	20.9011834312255	22.0621149880953	21.912113802878	21.4934420399978	19.6197640600798	18.5271982320399	20.4705490724114	19.6197640600798
ENSG00000138448	ITGAV	-1.18176360692782	0.233440086962009	-0.549869384677155	0.561892657434098	-0.78205525682856	0.231127007377431		20.4047240693011	20.6771175974927	21.2562556416606	19.3865397101633	18.8825715665362	21.1418885699351	18.9545583121023	20.4282461737582	20.4282461737582	20.4282461737582	22.8565194141731	21.9091978282135	18.5379062252342	21.9091978282135
ENSG00000138668	HNRNPD	2.63297519837174	0.01957974478763	-1.60366899685208	0.183349345790847	2.33021878602041	0.0456113244693483		22.933235708859	21.3370706609398	21.9439300168922	21.5036536597871	24.2237241141151	18.4768465140281	20.9413322806017	19.4646934996785	20.8070200504681	22.8670381692885	19.3102217062523	19.2242964585021	21.176650663981	19.3102217062523
ENSG00000138674	SEC31A	0.714499326624139	0.196590031721704	0.302163678602508	0.823906053450241	-0.444971110185108	0.560049660969199		21.7166281701223	21.2498787032325	21.1359674089939	21.0224077359889	21.0152865362171	19.5528944565508	20.6110068907039	20.3088381224267	20.3742357926694	21.9478007997985	20.5187965980712	20.5338017692994	20.4827425717053	20.5187965980712
ENSG00000139329	LUM	-3.19030944351234	0.00568539999945749	-1.81615322952062	0.214712215039646	-2.70572917989632	0.000754802638772222		20.4011106322579	20.0521300794345	20.6819022413764	18.5356239716264	23.3152160927912	24.7413655888106	23.4572523567165	22.3753416006191	23.8776211331967	23.682693634108	24.7821253256951	23.5895111075111	24.1004529539241	22.6779348009081
ENSG00000139684	ESD	2.6362337639387	0.0113853829673901	1.6050031549223	0.128928494128217	-2.34093287609078	0.0013987330740021		23.2974973249961	23.9373378074	23.4248944887346	24.3948328567379	22.1584497586231	21.3881884427744	21.6209598039692	21.5092635965936	20.5133080707379	23.9451697955089	21.8805917159381	21.2870490066228	18.7707850042547	21.2870490066228
ENSG00000140319	SRP14	3.82331029982254	0.000295498077809495	2.24161328138392	0.0118614690156003	-3.3189869913027	0.00118140142830595		22.8836535395988	21.8349745694792	21.8770568287414	21.2582538384689	24.2506593698115	17.8277309488286	19.9122982755976	19.2177048319199	19.2177048319199	19.2177048319199	17.9997945753511	18.4111975048406	19.5682477325574	18.4111975048406
ENSG00000140545	MFGE8	-2.16550182722779	0.0482042127114869	1.23730445686774	0.363034594981904	-1.79414148466286	0.010550552426564		22.3023846322222	23.4852174439829	23.6305510634481	23.6323774447582	23.568651620878	28.0508341413571	26.3638829819882	25.0983539138228	26.5824021587709	28.402678824679	27.3276233391303	26.4938195437399	25.3506558781948	22.7852543120777
ENSG00000140575	IQGAP1	-0.1248517983624	0.888360183394804	0.0415049299971848	0.975070088928684	0.085059251183079	0.916454583270755		19.8527302826643	20.395658792589	20.8276960716456	21.3417151987834	19.8548647877162	21.5758060114023	20.4023815454204	22.3183981377521	21.9943626639697	23.4647327976881	22.1172958209368	21.2096378001566	19.2401746263877	19.7504310526872
ENSG00000140988	RPS2	2.04221397470416	0.0293143951336957	1.18964051672832	0.319857384479334	-1.7069068295509	0.152992727790313		26.5545081797523	27.4200924111309	27.0760877061978	26.8298304776266	27.3808324746181	26.872259031124	27.0579568947226	27.6761883575519	27.6669407647455	27.7214494104629	26.8269172024909	25.64299937594	25.4080968939458	22.1622116282672
ENSG00000141030	COPS3	1.35036820209518	0.0779735471825154	-0.640495733884386	0.773268272418602	-0.91836128436448	0.423836078726917		20.7858876145203	20.0617766220439	18.0196732609577	21.157592684745	20.6770296535259	17.4952875847252	19.6000663652867	18.9016386565087	18.9016386565087	18.9016386565087	18.4879542688208	19.0635734813149	18.804283655059	18.804283655059
ENSG00000141161	UNC45B	3.34831997192424	0.00204906928997847	1.98138913999055	0.0189463152500221	-2.93593867136461	2.20890828817676e-05		21.8307552694491	25.1563293028387	24.4672745293415	23.3892635337763	24.0266992111012	20.3838477360924	20.3838477360924	19.8340020807527	20.3838477360924	22.1017112903614	22.0135731525136	20.2082441001951	19.8160538515408	19.6651064852589
ENSG00000141367	CLTC	-0.592569126456169	0.594348409297051	0.234811917842098	0.841942424977426	0.346866044089758	0.616811832654957		18.4354834789197	22.9297116724447	22.6050381490519	22.566433699766	21.9020844076199	21.9569014320344	22.17096564115	21.0542162628868	19.473710620855	22.3340034965812	22.4130537121856	23.1381346601932	21.157035547502	22.4130537121856
ENSG00000142156	COL6A1	-4.41695894467341	0.000120437687474179	2.56523836910674	0.000560701605261615	4.10628222710223	0.0126447025734694		18.7061087949056	18.7061087949056	18.7096211717785	18.1222042906583	18.7061087949056	25.0205727638282	22.6014519270126	24.2678563076218	24.2678563076218	24.2678563076218	22.7408063285779	25.0524708747297	21.4938737245311	22.7408063285779
ENSG00000142173	COL6A2	-3.31224729371132	0.0193741784664763	1.96586199854693	0.340591002374032	2.92864053909986	0.0431394490633563		18.569419527971	15.7752519880071	17.4992280605211	17.893497661737	18.921599894433	18.5468671525601	23.7882594612024	21.3707290858047	21.3707290858047	21.3707290858047	20.852718925671	23.7134182658259	18.7573307638127	20.852718925671
ENSG00000142534	RPS11	1.83925237073183	0.0287364428350069	-0.978478218965773	0.775000348733003	-1.41433790509641	0.0173648314199983		26.027389066189	26.6052890820635	26.2458118879712	26.2257764965715	26.2162718323545	26.0714536370128	25.9097754265349	25.0141076767349	25.0011595929494	22.3753203618798	25.2949185253324	24.1574306068875	24.089641470085	24.1574306068875
ENSG00000142541	RPL13A	1.9459087205087	0.0457490357609813	1.07520240398884	0.288249217901892	-1.54486780061103	0.467417337214511		24.9415256708894	26.3331166255053	26.4950627825856	25.1036476139857	24.6181634568825	25.0247697159184	24.9824111322034	24.3804022056812	23.7505480622605	25.7293555669719	25.7043821000324	24.0813499636047	23.1043201567451	21.3195258174618
ENSG00000142657	PGD	1.02126024682635	0.0851763947679329	-0.457778127609711	0.803482868588777	-0.660169871443578	0.515075110165331		20.483503755882	21.6779713971003	21.6951110950405	21.2493182620476	21.1620714045673	19.9360791099245	19.9338430135922	20.3412857606999	20.1502281848531	21.2965683519928	20.9209449927808	20.4696349447013	19.0691248622213	20.4696349447013
ENSG00000142676	RPL11	1.91996532896215	0.0543363357213999	1.04989163741162	0.430709193545313	1.5203550614091	0.0168115807601785		24.0012168924915	24.937310177974	24.7395834733389	24.3585948606131	22.3501939513855	22.2055803359482	22.3941468067169	22.9079939358688	19.4577425832873	23.828715566235	22.2179125295397	23.0099734184923	21.1838596912221	22.2179125295397
ENSG00000142798	HSPG2	-3.23657555151322	0.0240377992811767	1.84450294685713	0.0527583711762044	2.74872353925365	0.000580957032269017		23.0803867721513	21.1933439227654	22.2780564948337	21.0583223214346	23.2008583442107	25.6299422167271	26.605179681274	24.6168217725595	24.8647073136542	25.363990250751	26.8129893437675	28.1410527512724	25.4646542004988	21.1763801948306
ENSG00000142871	CCN1	-2.1161746751209	0.00421438454487581	1.21475155535298	0.391533351185438	1.75909174480531	0.0268156197759093		18.7135231802429	18.7135231802429	18.611462245374	18.7135231802429	19.6796959591095	19.6308366547382	21.6660609491086	20.0532910664457	20.0532910664457	20.0532910664457	20.9502058859145	20.1130249801101	21.9966441447143	20.9502058859145
ENSG00000142937	RPS8	1.60478254331615	0.0961066635459594	0.786380115739608	0.609807479950969	-1.11880272345641	0.0431394490633563		24.7821956501937	26.2509938845926	26.3090098779224	26.2253247209302	24.9560937727057	26.1433323386844	25.8427907078961	27.0610607124285	23.9225007547322	26.6442688767233	25.8773123834442	24.602565844128	23.8467934874164	22.0730924368224
ENSG00000143106	PSMA5	-1.39710835504196	0.134693691827291	0.651941866765512	0.580784458314353	-0.936121854364043	0.223598966114854		19.4163692513515	20.5485804474704	20.7432237927134	20.6357165476248	19.4879937224834	16.326835468171	20.9882717483295	19.951214930933	19.6906836339897	19.3725020781945	22.1418995334027	20.8437311517159	21.634154872182	21.634154872182
ENSG00000143149	ALDH9A1	2.31660687025409	7.19987410032078e-05	1.34941955792826	0.664909584751182	-1.92488971189088	0.142909402834367		21.0276959229261	21.5766575707409	21.2116487552387	21.1629389135152	21.0776422283923	19.2923054783192	19.2101993498897	19.3699893610924	19.2923054783192	19.2923054783192	19.0182762053474	18.7656195493655	18.8974717384607	18.8974717384607
ENSG00000143153	ATP1B1	1.62400191561999	0.0225373766524056	0.793050607564453	0.30935616840193	-1.13647773882074	0.223598966114854		20.404121997254	20.0017902600527	21.8392411364414	19.9532748559773	20.7183725740322	21.4810817244131	19.2984967157543	19.4982788757965	19.4982788757965	19.4982788757965	19.2836478458442	18.3869277991303	19.0834286757758	19.0834286757758
ENSG00000143553	SNAPIN	1.72845800176024	0.000941115870719966	-0.875435116315732	0.709368303780128	-1.25027323184063	0.0782050031280155		18.1939317066174	17.9856107957237	18.3759323440666	18.1939317066174	18.1939317066174	17.9230307998187	17.3044379337116	17.6466381738257	17.6466381738257	17.6466381738257	16.8058085942609	16.0679435007426	16.4835432528348	16.4835432528348
ENSG00000143632	ACTA1	1.64197818638615	0.033350352380023	-0.822608651038063	0.672347536829576	-1.14958097178554	0.379699480879495		22.1221866069356	24.3570092024548	22.1221866069356	21.1770625351054	22.1221866069356	22.3445710424054	23.053917696441	20.8902884534691	22.3445710424054	22.3445710424054	20.4737845883761	20.9803881931789	20.749209859797	20.749209859797
ENSG00000143799	PARP1	3.40446330710486	0.000174853434104986	-2.00768977737215	0.0118448927492831	-3.03274028798865	0.0431394490633563		24.4297937432459	22.4277747197436	22.3297104830899	23.3795177293784	22.9807459053308	19.3668454303861	20.4807116091776	21.1179779611014	20.5115732224678	20.5417884581741	19.3439734889389	20.3013244608162	19.0573750973338	20.1175077891226
ENSG00000143947	RPS27A	0.883231833227509	0.358236905779726	0.385389424570139	0.844782591385455	-0.545429881165045	0.557693403915215		21.8695182578731	23.6990871705092	23.5777474060088	23.1400810986929	21.6578614948817	24.4788007093232	23.1592605971642	22.9142557167183	20.1131507009882	22.2987895161417	22.7668456217372	22.356981135062	21.0119978690547	21.4866843836086
ENSG00000144381	HSPD1	-0.295504888614111	0.888537334428291	-0.124808262088393	0.924112117085781	-0.202815326887382	0.756534797510987		27.8713776521687	20.3102203236196	18.7366647802854	20.198178257294	21.0610047418996	24.6144649711435	20.8782410266399	21.7819004198999	22.8317347902049	22.4002763611723	20.4226630739107	18.9039778135775	24.6886575129819	23.7086777582002
ENSG00000144713	RPL32	3.21663747971686	0.00171266633758744	1.82284964014016	0.158672217420953	-2.73320726258763	0.000112991105609994		26.452983637639	26.5880163882539	27.2203312703986	27.3723616527971	27.2540074663513	26.5655398328809	26.6771738789257	25.1840835971865	26.432269695674	26.487107721969	25.2825619863474	24.6139883406947	23.7627856427235	21.3842744437189
ENSG00000144895	EIF2A	1.85174467092747	0.033350352380023	1.00920666574606	0.623140229114011	-1.44468060725693	0.118417803449914		19.4835119519715	20.6436690746057	20.6684601862514	18.7731615696076	19.2529077748841	19.0831293952505	19.2638657977417	19.1763260102939	18.6095241694129	21.3539354028337	18.9582952179449	16.3401164854984	18.1759890293516	18.1759890293516
ENSG00000145192	AHSG	-4.8325348077562	0.0189104258492136	2.77704327318135	0.0175826918953607	4.35049310081167	0.000130311402857351		19.5088737581911	22.4068945861211	26.2300334635517	20.9900463717175	27.4693075820326	30.7615126975129	27.4270450281277	27.0521463641594	28.8858487487566	29.6025069970415	30.8325907619818	27.7472154856436	28.5893286511048	25.4451289415858
ENSG00000145321	GC	-5.40075232837454	9.42369923913404e-05	3.05881723413933	0.24412689004595	4.92936203713867	2.27724241131797e-05		17.129497875105	15.0234535305033	17.8557060109263	15.5971513898387	19.482031618192	21.1885236004456	20.6623215289924	20.9567446033584	20.9567446033584	20.9567446033584	23.245699127522	21.1637025633911	22.6319399811186	22.6319399811186
ENSG00000145349	CAMK2D	2.28908305655339	0.00019918864233297	-1.33039562210965	0.342785633601891	1.90719148633781	0.0138188629529454		22.8030597744491	23.8386960292804	22.7879988476363	22.8030597744491	22.8030597744491	20.7911058829709	20.7179778981429	20.8607052636523	20.7911058829709	20.7911058829709	20.3503117323767	21.0445136812457	20.7387708601876	20.7387708601876
ENSG00000145425	RPS3A	1.91055599837824	0.0330984091030666	-1.04249557057955	0.316347249455614	1.50086705285658	0.0197554317716008		24.7746745140368	26.3318960498884	26.5422690758056	25.2490027428521	25.3262814498915	25.1060589423363	25.318545557199	26.3051708238611	24.6560991966266	24.3997641350232	25.5544332942782	24.3251680420699	23.2266056361769	21.8308680999417
ENSG00000145681	HAPLN1	-4.34496616374081	9.82939903353962e-05	2.51677070403787	0.000509899563280983	4.04505955919043	0.0197554317716008		15.3528334787192	15.3031416844326	15.3528334787192	15.4008705394575	15.3528334787192	17.6395909199209	18.733560817074	18.2878750991598	18.2878750991598	18.2878750991598	22.1458779948708	18.3354849586643	19.1542559147331	19.1542559147331
ENSG00000146674	IGFBP3	-4.3349039003411	0.0359570973056008	2.50833234195608	0.023419536604375	3.93862235995907	2.20890828817676e-05		16.1012497123824	15.9587011624272	16.1012497123824	16.1012497123824	21.168824785846	19.4793442980042	24.6684801367956	24.344061142001	24.8913083265567	28.5152840897399	20.3692541271758	19.7294351131664	24.6862891751467	20.8996572542118
ENSG00000146731	CCT6A	1.54352427481883	0.30189391530777	-0.748459882265809	0.359392909541294	-1.07158844377317	0.0782050031280155		25.1813936953974	25.4040709603475	25.2078718305178	25.217420592174	22.6621869010636	22.4497504663781	25.2532586583277	27.258958358636	20.2607685733154	20.7383240894979	23.1920129504228	23.970739140939	22.0038497668428	23.5976562261203
ENSG00000147065	MSN	0.13277444098809	0.90252397187967	-0.0496448864324819	0.959951333161324	0.0944857654240501	0.95128761659324		21.7013401021117	22.3645381339391	22.7302859025065	21.8290246107645	22.8627464254464	23.3391132350904	23.3967034413462	23.1856246800864	19.1532815742659	23.8554363315603	23.0873403928237	22.4775323121635	20.6168453587115	22.4775323121635
ENSG00000147140	NONO	2.62412410692001	0.0135670950630661	1.59837459522674	0.726146221551274	2.32962252030043	0.0424775643700707		24.4005407223448	23.0360012906419	23.0476452263875	23.4615618470366	23.0580403016025	21.7104340760059	21.3946741631666	21.3946741631666	19.1755470181795	21.3946741631666	18.3967288699099	20.687895063224	21.0208243629726	23.001086786624
ENSG00000147403	RPL10	1.98999961407456	0.0971101139783084	1.1402001667488	0.24412689004595	-1.59823161314445	0.0157433260410092		22.4555401133398	26.1126129605601	26.3162079309846	25.2369289080639	24.9589890466206	25.3120509032827	24.901123818987	23.5990061024928	22.3985690334989	23.5749998713233	25.2656292715003	23.8856674935782	21.9976047093165	20.955323236962
ENSG00000147416	ATP6V1B2	2.80347289521155	0.00529292058543651	1.6705386804481	0.012538489753083	2.47182530136809	0.0204986244291892		21.7155872162764	18.4721634038088	18.6550733005138	19.7298260106724	19.2902987970067	18.0354982238315	18.6356169989175	20.6137891237155	19.8923032407405	20.5535930309221	17.0204293974192	16.4939176040966	16.7810602001303	16.7810602001303
ENSG00000147604	RPL7	1.76656969926013	0.0117199991079133	0.896168737668145	0.400014747191087	1.29054082543529	0.199024046053881		26.8831748534461	27.2498315201116	27.7402352700684	27.2215236090073	27.0298097468267	26.5681861914025	26.586069888953	25.5096237985802	26.3044975814937	27.2459212548879	26.8890695639479	25.4541918347596	25.1254296620494	24.3646901417705
ENSG00000147677	EIF3H	1.36090414196036	0.0365176843443275	0.645379956275697	0.43572003465308	-0.924215953641468	0.335549679848914		21.7283414444597	21.7847512058022	22.0814900306315	20.316084013982	22.9881785310202	19.040334658172	20.0197231899519	20.0197231899519	20.5977492396436	20.0197231899519	20.7272057385237	20.4033243702967	20.1416051337579	20.4033243702967
ENSG00000148175	STOM	-0.228170634697918	0.808231071841206	-0.0899863810994077	0.952521376942039	0.165831052690507	0.914803660400646		20.9546077098527	21.0362527580118	20.6416832532511	21.6293996356973	20.8680635667939	23.7150344089184	20.7431229079495	20.6709452751871	19.8008087618117	21.4876040218996	22.9854269011575	20.3915897436385	20.5010133513899	21.1386580814912
ENSG00000148180	GSN	-1.11593218718727	0.287579938615091	0.536149183934967	0.849978246682536	-0.73029328640936	0.390491754140421		22.6160855936624	23.8221855376383	24.0456861180736	22.5995760056617	24.1137690202259	24.8216791853333	23.6191473273756	23.5936097222935	22.6549547845184	21.4661165111339	24.3762529972958	23.3971709833524	23.1158923155085	27.3322542728018
ENSG00000148303	RPL7A	2.29940756116045	0.00713020918200446	-1.34706812135528	0.195258254954137	-1.92443769957281	0.0296994506640088		28.2935645220713	27.5562249496232	27.6299860782191	27.4095978160282	28.3894908725314	27.5874682103152	28.1506106867349	27.397091506526	27.8373085825466	29.1637335089898	26.5025734165348	25.4842619029895	26.6411670491686	23.5974587774439
ENSG00000148484	RSU1	0.664936562282858	0.243519755465895	0.270210766049686	0.854590537656535	0.410074235417593	0.665963367613973		19.563789735072	19.4032028187233	19.563789735072	19.563789735072	20.101471221003	20.1928240601912	20.2141172131884	20.1928240601912	18.6228101667608	20.1928240601912	19.9814510521309	18.3399171014978	18.7878600965968	18.7878600965968
ENSG00000149257	SERPINH1	-0.078456056586532	0.95499112145667	0.0213222316175532	0.989196305117842	0.0299584958163379	0.976721466991493		25.4308662123054	23.1944251093506	22.7032161293612	21.6530321452558	24.4038399898446	25.1207560147604	26.0352953879827	23.5254370372134	24.6876855368907	25.2475581835772	25.549616360071	25.949250085822	22.8445721684148	19.8786892809325
ENSG00000149273	RPS3	0.405832347389563	0.758527585025334	-0.172358495965103	0.891477799021096	-0.278149394121971	0.838175955471821		20.0897172142418	24.3202094278742	24.27953473052	22.4019384133735	23.194886337418	23.0112098236471	23.2600826008425	23.3559165830959	23.7215270731183	23.3087951918557	24.1697934478258	23.4115676654305	18.8127707304969	23.4115676654305
ENSG00000149294	NCAM1	1.98346013916111	0.201319021721469	1.13404551661135	0.415441454185654	-1.59043815388719	0.184930209879681		20.879737326249	23.4935383121546	22.9057037923637	21.4624292185749	24.0502803951614	17.3215681132409	22.2861103826876	25.2133064677725	19.4449094505797	21.474567879243	20.8854319328059	21.4981957467962	19.0304510665503	20.8854319328059
ENSG00000149591	TAGLN	-4.29273104664242	0.00045491415148488	2.49975777327521	0.000357660652962667	-3.91698439617021	8.02025662063905e-07		18.351263092218	18.6654847599591	18.351263092218	15.9785093069076	18.351263092218	20.05229023288	23.106628733888	19.4529180354206	22.0278682346002	21.3547139144706	22.4001211645493	22.558426688158	21.5704818441295	22.4001211645493
ENSG00000149925	ALDOA	0.840789120677581	0.117536866013336	-0.373535020194034	0.771031659277067	-0.516799949506257	0.578402308806027		25.8234131910134	25.3978352224447	25.3871737230862	25.1870853990072	25.8742187989051	24.1155148141896	24.6012142514974	25.7361084048768	24.1392460381553	24.0436435936759	24.7373093145478	24.0636556062724	24.921254785794	25.050404878241
ENSG00000150093	ITGB1	0.909501629900181	0.291656292210374	0.396095119469379	0.682107113243385	0.560099270464804	0.383439378882611		24.110364677053	24.5635354366045	24.5141234066209	24.0870193840229	25.2491513752462	25.9907503459828	24.2227594313255	24.6073427904284	24.4418572731862	24.631286961071	25.1344825670725	24.3449484092871	23.8835769959322	21.0183409317455
ENSG00000150687	PRSS23	-1.94725198110398	0.00644831821834109	1.0781294086371	0.330921953376369	-1.55258329039201	0.0292042241562911		19.8669202901152	19.8468649457767	20.1780336602932	17.6111215363252	19.8867006571635	22.5488466819478	22.3255551501061	22.0767091547076	21.5139378721481	22.2064908486972	21.6804269954439	21.2497865270495	21.3852536368307	21.3852536368307
ENSG00000150753	CCT5	1.96144171166755	0.0229745906637691	1.1115149209836	0.195261201786349	-1.56658490620209	0.00357180249560176		24.1600414609335	25.2090753752232	24.8628660912033	24.8405851751606	23.6722848742721	21.4257637431457	22.9067344214053	24.5569071081071	21.1335364867422	22.4647707535575	22.5469343840904	23.4715019908959	21.7847447756872	22.5469343840904
ENSG00000151552	QDPR	0.354105190264399	0.633802203316167	0.160165826255025	0.919760499922176	-0.250165312487081	0.67079200330229		20.4415938644124	20.4415938644124	20.4926598694418	20.0944105610267	20.4415938644124	20.8958186951857	19.5383120477261	19.0584963993183	19.5383120477261	19.5383120477261	20.6666669722191	17.8108338606201	20.9688930528486	20.6666669722191
ENSG00000151655	ITIH2	-4.43366040891456	0.00171266633758744	2.56820370391661	0.171136842634853	-4.16386763241616	6.32421271640222e-07		19.5476227436828	18.4884533074711	21.7524059947696	18.6923755836404	19.2453562299865	25.6972061828062	24.2483467802526	23.3428638818225	22.6420877653193	25.0735270392601	26.2465727723475	24.5352453444103	23.1919505600819	21.9418440464589
ENSG00000151726	ACSL1	1.93377671025221	0.0166435189012262	1.07248121804506	0.465583901054637	-1.53992181550361	0.143616592349869		20.4749404290971	21.2393394045619	20.4749404290971	19.1657095142278	20.4749404290971	16.6917164874664	19.1210922201741	19.9805483800248	19.1210922201741	19.1210922201741	18.5539723817528	18.3050607606147	18.4348780907442	18.4348780907442
ENSG00000152952	PLOD2	-2.48658158257123	0.00444040229043933	-1.4501132888555	0.160195813570629	-2.09047939647564	0.000470734047432286		17.1681709806136	14.9554840743319	17.1681709806136	18.0035031866444	17.1681709806136	16.910302907664	18.5085069916035	18.5085069916035	19.2481063803009	18.5085069916035	19.0272674493353	19.6932078364454	19.398325603379	19.398325603379
ENSG00000153187	HNRNPU	1.88843967280029	0.00573685717974045	-1.02696824329624	0.475413823230256	1.48521824021259	0.302212033649063		23.9496749630667	25.0467093027008	24.8662380946187	24.85564794536	24.4376453305901	21.3737685201706	22.9669280892331	21.3809315078916	22.322051348625	22.9166733797223	22.5853228712659	23.5815964767466	22.512067846039	22.2919866238164
ENSG00000153956	CACNA2D1	-0.825879973954081	0.252249106665078	-0.370097437223762	0.845067197554389	-0.511213948436424	0.55281359431024		18.6553183127684	21.6283593910689	21.6622914090863	20.4550336773997	21.1578285883066	22.0792212164834	20.6342085715642	21.0357087864608	21.0357087864608	21.0357087864608	21.6575937650641	21.0528477524095	21.7825497161825	21.6575937650641
ENSG00000154175	ABI3BP	-2.03309497534829	0.203442066798079	-1.18657575741007	0.281749409811097	-1.70671243426879	0.032402684404009		18.0615930829954	21.2039270883603	22.521000736663	17.1896002995657	21.1731235957075	22.2603313037505	24.1570711307063	23.2688134343777	21.1559849926735	19.3229602924339	22.9342879532075	23.5416680531557	18.841531784456	22.9342879532075
ENSG00000155368	DBI	2.61126583207222	0.00264303544591647	1.58475871456998	0.158164274647641	-2.31811808623691	0.156966783366682		19.8658289460102	20.0975975265769	19.2738543709244	19.8658289460102	19.8658289460102	17.5914224960312	18.5876107375515	18.9573312813131	19.2513698107907	20.7473899837698	16.8173389388675	16.744933973013	18.3504758093886	16.8173389388675
ENSG00000155657	TTN	3.00704488252785	0.00802440288323684	1.72480996085173	0.138954661825862	-2.5875087963516	0.0338324357987476		25.6160911577171	27.8111227245999	27.9481670103901	26.4910753537776	25.8102971652009	22.6900542631262	24.163557767191	27.3050991575933	24.9408720497661	24.9043518515951	22.6591182295301	23.6339503177469	24.3934659903901	24.2266886615699
ENSG00000155660	PDIA4	0.492012289513141	0.618764214325955	-0.189879880066542	0.891477799021096	-0.306058398685483	0.749169403698988		19.3393678470825	19.6005904294809	19.0201532281095	16.5401178461515	21.6799218997322	16.7433235600547	18.9389464660943	18.6310223546673	18.6310223546673	18.6310223546673	18.8540962265462	18.6295764778435	18.7461995690015	18.7461995690015
ENSG00000156261	CCT8	2.39142773184842	0.0343470580502631	-1.39195510297002	0.381232822652591	-1.9856593950478	0.0113461178525969		25.758501896236	24.917944102135	25.059610262935	24.4962434787639	22.9898916356572	20.9618092762202	23.0614009420443	24.0810536529201	21.7233084242609	25.2083358217329	22.8123100142418	23.0531442660785	20.3342778786258	22.8123100142418
ENSG00000156482	RPL30	2.70548816496878	0.0163708704661406	1.63513049373768	0.0935176845950634	-2.38675716086562	0.0222870501547509		25.6713673055778	26.5210139577625	26.7474180419487	26.3103832265874	25.4603767264	25.5458750236797	26.2222556372958	26.0271151252203	24.8427608870615	26.1496215824043	25.6312345513297	24.6164815204255	23.2640490146229	20.234729660368
ENSG00000156508	EEF1A1	2.49385010869406	0.00953297628892826	1.47352147297117	0.0236390300597872	-2.11622530733607	0.00712356295698298		28.7751401274041	28.8743992084017	28.3998215758608	27.9778993419012	26.7882736604914	25.6864661230296	27.3120251658396	27.9277008292977	26.8767093575837	24.66484613157	25.8125718819701	26.3938908279928	26.1034994431689	24.3670645433394
ENSG00000157766	ACAN	0.27111904059619	0.862865557482272	-0.116430017176363	0.956351943893442	-0.19113302617663	0.86414154325763		20.0109189667772	20.0109189667772	20.0109189667772	20.0109189667772	20.0109189667772	23.9810674150252	20.0109189667772	20.0109189667772	19.0240943788748	20.0109189667772	22.0943420620418	15.4717771849441	20.6965402288692	20.6965402288692
ENSG00000158710	TAGLN2	-0.109976111154069	0.903930835935027	-0.0299697811557955	0.989196305117842	0.0651270527731391	0.943186199969104		23.546512081669	20.2585573988558	20.3659216380707	20.0691589341442	20.313238033442	17.6528322261525	19.6560686874963	20.4638853690502	19.6560686874963	19.6560686874963	21.484400797678	20.4694321468686	21.0643909845075	21.0643909845075
ENSG00000159131	GART	2.0219058914165	0.0314678052836642	1.17326700083325	0.0334261539554709	-1.67435959797925	0.367109475624726		22.2095695353997	22.8723487873902	21.8715438882613	21.9938232870232	18.8239062382004	20.4550155528086	18.432024603247	20.3716814486313	19.547755260592	20.0177542303713	18.8660304228139	20.0754478390662	19.5939257807369	19.5939257807369
ENSG00000159173	TNNI1	5.84842690269031	0.00485948530709672	3.47058620341853	0.005576658307273	5.54316449712362	0.00293905892153532		28.4845778641623	23.0959692295734	23.8730821249014	22.2577294607024	26.3431031673452	17.3777234899816	17.9544576422578	21.4398319104666	23.4004699844135	21.7266888673999	17.3480049642111	18.6144719042404	18.6144719042404	21.2729130938947
ENSG00000159251	ACTC1	1.72224952318307	0.0310044371606416	-0.872520278513871	0.328051376479452	-1.24802578971344	0.0651527358669896		29.3506100032292	30.4310050615053	29.9853803797912	30.5181823176687	29.0470279149018	27.7644614448312	29.3694703872855	30.3050993350738	29.125704627776	28.0489344897746	28.811108670683	28.6209626758506	28.4492874987157	26.6954076036954
ENSG00000159352	PSMD4	1.82352141949961	0.118314768237774	0.965644173522755	0.206186443836368	-1.40175906680389	0.032345636127093		20.9993552333222	23.1212872335059	22.2213285499809	22.7786921316246	20.0493004022429	17.5119182129776	20.1793730967334	23.0810034649424	18.7576576434474	19.6369865185844	19.35609415153	20.5455810979572	20.0701049565278	20.0701049565278
ENSG00000160789	LMNA	2.4559746463715	0.0356815571631387	1.4212996099058	0.566699828669592	-2.06327343054904	0.0235426720620403		24.2909142309315	22.9502367040763	23.2827693433949	22.523145944287	26.8989600082948	19.918327273585	22.7313678568649	22.6181589506952	21.106881057733	20.7092677743671	19.8531657545544	21.7529456012798	22.7738654421875	21.7529456012798
ENSG00000160948	VPS28	1.30087885329166	0.0378882436722295	0.59268663317857	0.454175008014089	-0.845952452653155	0.228963609165461		21.1749100287144	21.3082856699738	21.1749100287144	20.7758927841455	21.1749100287144	20.7419983809818	18.1845189655565	19.9083475557883	19.1896053407118	19.5932802315017	19.007464136224	20.0366090966143	20.2029290895907	20.0366090966143
ENSG00000161016	RPL8	3.00229582372311	0.0142379986974649	1.71740689173384	0.28803954990382	-2.57240466354786	0.0307383187368929		25.0132193525736	26.5349314841132	26.8440489878332	26.1893316264931	25.3608392318516	24.9027108906661	25.6123275370057	25.7882313290987	24.330514788264	27.1978899110808	25.4381631530612	23.8002699797833	22.7126035001517	19.993676618403
ENSG00000161057	PSMC2	1.91047878395142	0.0135670950630661	1.03820447981849	0.316347249455614	1.49660320456685	0.0893657223619691		21.6100945620137	23.5183676775901	23.1106715293497	23.5182289041292	21.5084612985198	19.4813267125854	19.8891645028157	20.7459378200104	21.2884544856816	21.2798139138291	20.5032606297994	21.3711301576716	20.5481766270027	20.5481766270027
ENSG00000161203	AP2M1	0.393387073554621	0.492652516076254	0.169049914052732	0.944385413740308	0.274643939868916	0.845237627715201		20.5783893277733	21.1161305157103	21.074166048708	19.8169812581438	19.7730133874378	19.9589649321866	20.757863667524	19.9589649321866	18.9782905791389	19.9589649321866	20.5328605078504	20.1262340047594	19.5280676186308	20.1262340047594
ENSG00000161634	DCD	-2.66114593078262	0.253920333467695	-1.61766013883223	0.023419536604375	-2.35420706966114	0.0226552134958806		21.6793977858109	16.8680948566237	19.1282409340496	12.1470834672347	22.1327941047591	21.5531252015682	20.9909069803247	21.0033996304942	22.3931502801816	21.3042890103022	23.1105693207334	15.7058516463072	23.530523659372	21.8621280155003
ENSG00000161960	EIF4A1	1.03221545303459	0.0506997775113142	0.481286879065987	0.772361322799545	-0.673836253912054	0.421729267685569		21.2272562894211	20.5684874332255	20.7153335993208	21.356888518917	20.9938830008089	19.6990013971294	21.3902007821968	19.7793065135651	19.7793065135651	19.7793065135651	19.8077878769305	20.066719477455	19.9430549534154	19.9430549534154
ENSG00000161970	RPL26	2.66223305944148	0.00802440288323684	1.6183429034758	0.0935176845950634	-2.3631199711163	0.0018960842830251		25.2819168787459	24.9161325734174	25.5084915149016	24.8287729846845	26.4983795742112	23.7204612761668	24.8211516449509	23.6628985889591	24.9805818364179	22.6251971431813	22.6524192856783	22.647249757628	24.8113173894141	20.8670361502822
ENSG00000162244	RPL29	3.29425165460052	0.0262949095860163	1.93458137192515	0.0486583858689337	-2.88657695724311	0.0127302770644813		27.7754990497483	24.0724610078752	25.5998064087303	25.2952429064037	27.9450720575723	25.5858349608161	25.7435210326022	23.127070275628	26.5788333133817	26.0225820944823	23.2947934724053	21.7995505387251	26.0457424561682	20.2333720585632
ENSG00000162267	ITIH3	-2.38972215456914	0.0491622484630433	1.3722451079779	0.195261201786349	-1.9766696321758	0.00155128260212554		19.6165402528943	18.7284800100732	20.6859629137983	18.5656479457268	20.1621724769047	23.649217186009	20.5594406848765	19.7690991294704	18.8406974218026	22.775916694894	24.0335352304769	21.4081950473423	20.9160061726327	21.4081950473423
ENSG00000162551	ALPL	-0.797142252461875	0.286544085113606	-0.347659519145207	0.775000348733003	-0.49356448349646	0.480398924001132		19.8303887389278	20.3941328183929	21.7334793581531	18.3282118545553	21.2621203220434	21.6717827137694	22.1036745394765	22.1470279574692	21.6544709679624	22.2039719680446	21.7971590524549	21.196421367721	20.2372336956087	21.196421367721
ENSG00000162614	NEXN	3.95781871075532	0.00485948530709672	2.31501355769029	0.0175826918953607	3.37068839149835	0.00107552090940061		21.8762775044577	20.7942702531226	20.9653056609374	20.9003346889474	21.9844420674627	16.7257140408638	20.588787524166	23.2330474270596	20.588787524166	20.588787524166	15.802383579167	18.3785098689238	17.6021679244151	17.6021679244151
ENSG00000162616	DNAJB4	2.61083894662499	0.0058597922143488	-1.58282353448753	0.418498504700014	-2.30645526095282	0.000468216750341879		20.857058077446	21.8299676418318	22.280764000913	22.6322544128826	20.6924621544171	16.9786388386546	19.7422603444746	19.8753524660207	19.3972735243987	19.5800544012849	18.903738742713	18.199561298148	18.903738742713	20.1836104599184
ENSG00000162704	ARPC5	0.695585043720353	0.273537805578737	0.287556910332952	0.87009021494202	0.424972836147457	0.643923567564895		21.6619258062569	21.7142282013137	21.823751443143	21.8853718356745	22.2184239473333	21.2529568417817	22.0257238682859	19.3616430084136	21.226931985959	21.2400030960518	21.6957465280022	21.3787582237106	20.2073578366723	21.3787582237106
ENSG00000163041	H3F3A	-0.175160265776121	0.932164777672633	-0.0626896490308866	0.948227846362339	-0.121367962749286	0.905035916641849		27.2324541084953	19.6168604242905	22.7203823723129	20.4415336206458	23.5635123036736	26.0125209016005	23.4363038681294	21.966448847681	24.2138273343989	24.296051701636	18.8569458894141	20.7909574037659	25.5748437643404	26.3376882691185
ENSG00000163191	S100A11	0.235328783665846	0.842890281276639	0.0987089224144775	0.931915105815016	0.172846152321661	0.84160081766611		22.9228486814074	25.7794727421723	24.9859196674311	25.8268667547028	22.6388419484871	23.4996790847513	24.0111169306005	24.1287236563202	21.303737513024	23.7779435192649	25.33200549579	24.8159774008702	21.8178844031667	24.8159774008702
ENSG00000163297	ANTXR2	2.06356827535291	0.00045491415148488	1.20011514172261	0.142875994888187	1.73867928500206	0.00576545060622072		17.1642708417374	17.1642708417374	18.1432411015092	16.8182964285638	17.1642708417374	19.1989107011547	19.3599230196009	19.5047561094062	19.3599230196009	19.3599230196009	15.3481153596342	15.1012126827854	15.2299394501985	15.2299394501985
ENSG00000163359	COL6A3	-5.04642190871933	0.00285305415739114	2.95853668119432	0.282439264189282	4.64052369382502	0.0022300904756545		17.8094588806104	19.6340682227992	19.3953942887385	20.9875412936314	20.0701898718845	27.720414561421	25.0520787968038	21.5844478776724	21.8548320207932	23.3207998411359	23.5912251108151	26.5012239494288	23.6320499230433	24.7785106977215
ENSG00000163399	ATP1A1	0.937172336063149	0.219295713768568	0.41651191986816	0.561115163796322	0.596664772069104	0.711788072912824		21.0036682634691	24.2232436105926	23.5998558412589	23.8567742816223	22.7536483281514	22.8265300826842	22.8758634543428	23.9864934081786	23.5355136784694	24.558192445603	22.4538928452477	21.8111351723333	22.168017449121	22.168017449121
ENSG00000163453	IGFBP7	-1.94268097784268	0.297061111466494	1.07424878686879	0.469222589041477	-1.54237676666905	0.328671861883217		16.953800673926	16.953800673926	16.8569546459174	16.953800673926	22.1354210151023	17.6803345552665	21.9953412610642	21.0414332149255	20.1079462999386	24.5786843054397	18.9599471959689	17.8765495549174	23.8573021107537	18.9599471959689
ENSG00000163468	CCT3	1.0322128413965	0.291656292210374	0.481019414639732	0.713474261487985	-0.66907849848106	0.23936943578753		22.5086303164764	25.3061311281896	24.5238334662872	24.8975804868412	23.1523412303708	18.9164777404611	21.8456609757094	23.4590513780566	22.022299246266	22.1796505534232	22.9956147355467	23.0945188510456	23.0459141751769	23.0459141751769
ENSG00000163565	IFI16	1.33822280948852	0.0450005730456093	-0.607190883144547	0.561892657434098	0.865834362758623	0.703511133073106		20.6415402504589	20.6415402504589	20.622504263304	21.7295030199485	20.6415402504589	16.7032264255288	19.5484789672969	18.7364409287406	18.7364409287406	18.7364409287406	19.8187786513241	19.1804019660515	19.5346152861868	19.5346152861868
ENSG00000163631	ALB	-4.05753488551723	0.00428899024120741	2.33556123655285	0.0334261539554709	3.55766334770147	0.0138188629529454		23.855958152875	22.0163956336753	25.4397758373889	23.8094625730601	26.249498501915	29.252679961697	27.7209429371866	27.2508265886583	28.7085192597296	26.590236440021	30.8563506854746	28.5805912894754	27.5852898526203	26.3047802736301
ENSG00000163682	RPL9	2.00707473822204	0.113894739080894	1.16008027956763	0.555326269132134	1.64651901092991	0.03746494934454		20.884267293375	25.3165698057567	24.0914164595954	23.1590384579984	23.6992736141024	20.7362189244546	24.1711289660523	25.2741795075607	24.1711289660523	24.1711289660523	21.9507881587618	22.5963506279696	19.1942266062809	21.9507881587618
ENSG00000163754	GYG1	0.968445902979894	0.360589658905348	-0.424732229960767	0.854590537656535	0.605042691830697	0.577027345183166		24.8684732406896	24.9237014209121	26.6372889435411	24.974606314895	24.926668638803	27.984793081205	26.4339227752133	24.4533226584476	24.6833820962696	28.383206733994	25.6328057320107	23.4252764327182	24.9906966980473	23.1420283723769
ENSG00000163931	TKT	1.98048981809972	0.0236937205374801	1.1204457941832	0.483043283607171	1.56711350353107	0.199024046053881		21.8268792611951	19.008376418633	19.9594977061389	20.719864205983	21.2152049530672	19.6882566589925	18.8588045942607	20.6924060261889	19.6882566589925	19.6882566589925	19.2285548555896	16.7700004681698	19.1316717199277	19.1316717199277
ENSG00000164022	AIMP1	1.53002318974634	0.0774777520631244	-0.748146994981891	0.623768479416719	-1.06796939859907	0.302212033649063		23.5855421584098	24.0797032831335	24.7610475808611	23.2404008026036	25.3023364827191	21.8160627993043	23.342832398311	23.2568926836588	22.3956726926548	19.8412025810531	22.7310617792031	21.8924120607786	23.3005958680114	22.7310617792031
ENSG00000164032	H2AFZ	-0.0212394784711734	0.98996466971535	-0.00149117858152437	0.999251374890167	0.0105468614317523	0.993530559190882		27.2234586599474	21.815674414381	22.6877496362896	22.8733580769087	24.5489858638836	24.6603459593869	23.0993112835223	23.504640837435	25.1010607173634	25.5708111657334	20.6400432401538	22.6315206871256	25.5682512439082	26.5645240638255
ENSG00000164111	ANXA5	-0.312581166166048	0.684229478678864	0.141281712383929	0.861385622600844	0.218067096824011	0.84057711455964		22.1689117406536	24.6951637331166	24.9406465244786	23.5521704716572	23.8740972575762	24.0144213404657	22.9854997717328	22.1181993053066	23.0230277911109	23.0043858024046	25.3724584963162	24.2804099099587	23.1571545682167	23.8250934721582
ENSG00000164176	EDIL3	-5.11662517163999	0.00695910760330959	2.99871748385408	0.0613541902672606	4.65556355798208	0.000796620533175763		19.445046119574	15.4529025393569	18.919277071315	19.8295504958077	20.9297116202602	21.5668077775183	26.2585337392244	25.1404825913964	23.8998264780964	26.0198173224848	23.7389280368945	26.1503252674524	25.8799572897791	20.358480369485
ENSG00000164587	RPS14	1.96036575949581	0.018915289477407	-1.10470133818277	0.328051376479452	-1.56201501118899	0.139992649391466		22.7287026902623	22.7148267280903	22.9661973973784	21.1219418613922	22.7217813916333	20.8462878784214	21.6028153639729	20.8462878784214	20.8462878784214	19.938136786947	21.6457869018529	20.9092113101912	18.4970874947866	20.9092113101912
ENSG00000164692	COL1A2	-5.40522378229488	0.00232974018149264	-3.12880435784539	0.0821550029693788	4.97489873841015	0.00243754818898572		21.9678463133315	19.8774522669241	20.8560518248459	21.3332323054272	27.1511088611865	27.4543357775066	28.6114639708032	27.0170073785956	26.9105264850267	28.8013711420974	26.4272364020189	28.3692311264565	28.8578597455255	26.9151211125508
ENSG00000164733	CTSB	0.365315345386541	0.682953007337643	0.161992402000472	0.854590537656535	0.257501690431894	0.798365295288894		21.0674945363522	21.3837312328702	19.6017644179629	20.6618930892587	22.7115018119864	22.4182304489215	21.3857546998166	21.2403358322098	22.0271635380288	19.9182711040474	22.5161399201926	20.3639254112556	19.6358559464943	20.3639254112556
ENSG00000164924	YWHAZ	0.392636836372123	0.577725196590721	0.167927157746917	0.965260309375872	-0.274356668788624	0.824667842784797		22.9911827687732	23.1790572288346	22.9906745837448	23.4121972409157	24.4843925139944	24.0053027883554	23.034802600953	23.1228504053322	23.3759520275539	25.7718672575883	23.5196692887295	22.765783640441	22.8950015971756	22.8950015971756
ENSG00000165092	ALDH1A1	0.207097104905316	0.76140894774428	-0.0721863337650746	0.952521376942039	-0.143002057950387	0.904459267400973		22.8646607883328	21.9208302670559	23.2124309294795	22.8646607883328	22.8646607883328	22.6154711518378	21.1591377823504	23.3252751303181	22.6154711518378	22.6154711518378	23.4538960326954	21.2315027848448	22.7340038060328	22.7340038060328
ENSG00000165119	HNRNPK	1.47272026736404	0.0482042127114869	0.737864150860581	0.891477799021096	1.03932242174829	0.199024046053881		23.8647215913994	22.5720854044068	22.9925685732589	22.6399078434825	22.826987289681	21.2861725044968	23.214165231829	24.3879433217506	23.214165231829	23.214165231829	21.0146288154994	20.9264212828132	21.4885470991171	22.596538294897
ENSG00000165280	VCP	1.02952544563471	0.40710080983167	-0.479414209684464	0.644614612916123	-0.668520157204654	0.397504333120993		25.1431494889138	24.4270444684868	23.9100667560853	24.8718016394906	23.3402561936884	23.6714852405231	24.9148644825133	23.8784528325591	20.911745504385	23.4619592641296	25.6859730145308	25.0094056572216	22.0106283034109	20.5297460796299
ENSG00000165410	CFL2	3.45336231442746	0.00019918864233297	-2.03435685887661	0.181351533837901	-3.06447957584015	7.41115410883063e-05		22.8116013223284	22.0763648315224	23.0828441010504	22.5383631096006	23.0412382435923	19.1075249908421	18.7829052241979	19.1941051320701	19.275782216369	21.5306132845264	19.7202616458062	18.7057873715657	19.3004155056968	19.3004155056968
ENSG00000165916	PSMC3	1.08872298143234	0.263153304222486	0.517945587358899	0.454175008014089	-0.724805893362653	0.467417337214511		22.8148712112482	25.2033164719574	24.2406509007027	24.4511298724097	21.4588040228979	19.7514272466116	20.0270693302611	22.963200329486	20.0270693302611	20.0270693302611	22.1942422018908	22.8579819986519	22.5639509285503	22.5639509285503
ENSG00000166033	HTRA1	1.08682443661685	0.286544085113606	0.5157903797197	0.609807479950969	-0.716812664789529	0.423836078726917		23.7432853118186	23.4704123247293	24.0179125623023	23.5877729138819	24.2061394285028	23.8942761698638	25.1094798056119	24.5392951593157	24.9226182574902	23.495033453406	22.8978397578867	25.3743319677826	19.7031088029644	22.8978397578867
ENSG00000166165	CKB	1.43524644123396	0.244213011516788	0.684366650742543	0.633801983203922	-0.973550690736126	0.183662941054671		25.3063840742423	22.9462767957172	22.4864677816739	23.94741662194	23.531999280638	22.1536753481318	24.3279279012585	25.2356627325108	21.1617526504225	20.9708672079136	20.6943834288249	21.3928401993366	22.1382743413453	24.6083519089264
ENSG00000166226	CCT2	2.59454997175658	0.0337507824884176	1.55678843126519	0.110120209166282	2.30010989267122	0.0412778310934489		25.6229769552323	25.6289529684896	25.2459356266501	26.0278963102636	24.3407321581882	22.534268974364	24.899447685992	26.5233907304378	23.5072052895867	20.8676471906887	23.1573365289376	24.2098393181821	22.4515210262656	21.2962984546472
ENSG00000166441	RPL27A	2.51518056510536	0.00353876791991497	1.47989256336216	0.112669720758965	-2.1438071763601	0.000800499130165605		27.1206621775128	26.8881518487332	27.198540906871	27.0333154072796	26.611480320535	26.6662726788508	26.9507816224077	26.040771346645	25.1669147066216	27.1244143405054	26.0619255927248	24.5510055872713	24.2709644529114	22.9371026354164
ENSG00000166482	MFAP4	-4.05424362123013	2.36201724053056e-05	-2.32942984078172	0.0015950514873429	3.49746268601901	0.0533576432501877		16.0514008768692	14.4571069180065	16.3790817873469	16.0514008768692	16.0514008768692	19.1808643570475	20.5777073042797	19.6416438248097	19.6416438248097	19.6416438248097	19.1438047444206	20.4233935439833	19.9210446326426	19.9210446326426
ENSG00000166598	HSP90B1	0.268469275113588	0.788574062516321	-0.115621261271059	0.914281365690393	-0.185543796149524	0.824667842784797		23.4617735688568	23.2147820770824	22.659776758085	21.3835960771129	24.5481018382348	23.0174102063293	23.2335504174072	20.1015401196931	23.1838000301497	22.4308801885747	24.1117737829963	22.9898180147544	22.4442932011595	21.594662156133
ENSG00000166710	B2M	0.334170524461587	0.559786095544175	-0.150422924877038	0.93058458584633	0.242350079265037	0.945472145433625		22.6183145085943	21.9275919632204	22.6183145085943	22.8544791754535	22.6183145085943	19.8297832575241	19.7036207980072	19.8297832575241	19.8297832575241	21.7347425847086	22.4853742255632	21.868352458625	22.2096014747654	22.2096014747654
ENSG00000166794	PPIB	1.04604222163585	0.227031325737158	-0.482851592827046	0.854590537656535	-0.681806995282813	0.449203016667835		21.9120326988066	22.7041438474037	22.0069015960716	22.1940712025652	23.5294957468232	20.9036116107089	21.7839918639998	19.3072999585479	20.7672511930072	23.6212898744738	21.9098999099477	21.4452469455398	20.8927533857655	21.4452469455398
ENSG00000166825	ANPEP	-1.22045631163063	0.362380335768453	-0.569472931235332	0.845067197554389	0.819403270886347	0.711123075723574		20.0960529605823	22.251689844028	22.3772669557987	21.9850320993926	23.158076476431	25.8793790293132	23.851291830453	19.4293914421404	21.0692247713131	24.4273672160262	24.0505956415457	22.8367840057669	22.944470134098	22.944470134098
ENSG00000166913	YWHAB	-0.356314016172433	0.788574062516321	-0.160651184319448	0.92529189821806	-0.25170782489128	0.727303013519139		20.2940857401041	21.4798741316768	21.5668438454824	21.3922495506041	24.6004462940158	23.1200282306454	22.1106541650185	21.2026981416182	24.5793476756332	19.9827385849151	21.5760053849367	21.021833834013	24.4020374524	21.8921790428465
ENSG00000166923	GREM1	-5.5954613758506	3.39536597026563e-05	3.14973463031051	1.09503015050006e-05	4.99885603414505	0.00357180249560176		15.7212015334677	15.7212015334677	17.8650840104666	15.35040250012	15.7212015334677	20.5966578612889	19.8882938033905	20.2855218999373	20.2855218999373	20.2855218999373	22.3765165137901	22.6991561056865	19.2329292589275	22.3765165137901
ENSG00000166963	MAP1A	3.06298839725862	9.01412221186949e-05	1.78594928482477	0.149921527105571	2.69460271475273	0.0782050031280155		22.6087023818935	24.2863603735118	24.3418573359425	23.7119606781047	24.0275603746844	20.7506578429667	20.3204684793991	21.0816012566371	20.7506578429667	20.7506578429667	21.2127542955784	20.1574268902779	20.7795090702094	20.7795090702094
ENSG00000167004	PDIA3	0.621202289391029	0.438900542961759	0.255073106974965	0.854590537656535	-0.384586200522978	0.736755565722996		22.0352855535038	23.6690320125934	22.7157370014159	22.5472263925522	20.5647337291595	21.4351796440187	21.6384397415657	21.3034198208387	21.7231465954349	21.78036245532	23.2538126548377	22.2333912559905	20.3426773340597	20.9109213489279
ENSG00000167085	PHB	1.46145929140463	0.153175134845069	-0.719237800686901	0.771031659277067	-1.02031062242717	0.401056309619003		23.327338338328	19.8610027658737	18.3179841581124	20.2002551268296	20.0405780312643	17.2734753591926	18.7327985047972	18.7327985047972	18.7327985047972	20.2853372598172	18.3382929193882	19.3506227039846	18.9314869736675	18.9314869736675
ENSG00000167088	SNRPD1	2.02211983932492	0.00644831821834109	1.17714126798049	0.0527583711762044	-1.67662643023207	0.0300820008802652		22.1749115646674	20.9951925438352	21.702076280713	21.5743371245453	21.6396200266715	18.9741561250604	20.6816249110263	21.8905866344494	20.6816249110263	20.6816249110263	19.9699452859952	19.7622517901776	18.8859818086958	19.7622517901776
ENSG00000167526	RPL13	2.41617685241015	0.01040882761286	1.40879331832189	0.216015244071863	2.02238575749388	0.0750127470713714		26.3118703524345	26.3024151985118	26.3639193887826	25.9809837386541	25.7263094021326	25.5624546130043	26.2317562954054	23.7158067797889	24.7699891356703	26.7772586015757	25.3401252154591	23.6772583741257	23.8398164850622	22.0264909801248
ENSG00000167552	TUBA1A	1.60418600168603	0.0274178812200866	-0.784626511606625	0.260744269829603	-1.11743714373438	0.387088314171566		26.0453816090211	27.7531444277648	27.0755055208977	27.0014890127668	25.6609623490695	24.9786456232514	25.9820288124186	26.6385538486141	24.9580914311141	24.7277970449187	25.2168991854547	25.9416350246518	24.6515396092465	24.6023685095189
ENSG00000167658	EEF2	1.50126774294327	0.134693691827291	-0.746206967774064	0.609807479950969	1.05884581243234	0.386209815685137		25.4804702473292	25.6117996797037	25.2684485328512	25.1800829868724	21.9704236761139	22.8867930152225	23.7122826798038	24.6741209002408	21.8944565863068	21.2114729650535	23.1804286600959	23.74527908958	22.8194768933674	23.05872448348
ENSG00000167768	KRT1	-0.865911668714084	0.618764214325955	-0.383042752554648	0.659759393274603	-0.536601124650186	0.550628126684029		27.3767370124335	21.9922787011244	23.3631323987221	24.4221734004045	29.8471544829546	28.9301256694675	26.1738508561125	26.5076970910627	29.3924801771598	24.9147044640533	26.3950216252698	25.2782370471899	26.9977735023468	26.393795296561
ENSG00000167996	FTH1	-0.861424166891009	0.492652516076254	-0.378422500354695	0.87009021494202	-0.524453583588095	0.656799054940964		21.7998222517644	23.7624334230509	25.2569454885611	24.6909877332677	21.5252171047812	26.6717035654114	24.439570823449	21.0422695749415	23.9300550656397	23.135266656635	24.8961256928807	23.4718230674801	24.3530363541718	24.3530363541718
ENSG00000168028	RPSA	1.45124138554058	0.257624768815569	0.709127742482622	0.435285125265503	-1.00624977485066	0.262045666481606		19.4305854045386	23.7729370824182	23.3703754265181	24.3859170161561	23.5856520104332	19.3123713157328	21.1195602960707	22.0551630112677	20.6822674851424	20.9174192347256	22.592987303305	22.3203707431212	18.5976792203415	22.3203707431212
ENSG00000168036	CTNNB1	0.343578740595081	0.597333431471341	-0.151292760474249	0.845067197554389	0.24387126311613	0.701619346580851		20.8056767960088	20.146075704114	20.7589318270189	19.3031120424379	21.9723731050863	22.4033263796499	21.0738395344364	20.9965377483147	21.2022432383711	21.1499034758362	20.525817985654	19.802691219011	20.3430557063437	20.3430557063437
ENSG00000168092	PAFAH1B2	0.594137922640638	0.464719943483702	-0.236093951706408	0.891477799021096	-0.354558215573718	0.701619346580851		18.2407409603789	20.5156142769682	17.0204407345887	16.6648479173516	18.8922465312001	20.0773719628766	19.1806269793569	20.6282641220619	20.0773719628766	20.0773719628766	17.6493016519283	17.695791416864	17.6727337885175	17.6727337885175
ENSG00000168439	STIP1	2.90370805336824	0.00045491415148488	1.67386049750743	0.233117427293313	2.54665343899457	0.0036172706452988		22.4621816784091	24.3674500795138	24.0369531400422	22.9030084126961	24.6562339254353	20.5256165190847	21.9770996623655	21.3038850300898	21.5883309140017	21.0913067423122	20.5193842454008	20.8609167704475	20.7652511356881	20.9802774238679
ENSG00000168477	TNXB	-5.67245563746186	6.81108304360096e-06	3.20190031873223	0.000266792316316909	5.42478081479683	0.00997505130962273		17.6581694486369	15.9965898564968	16.7939730769511	17.8769915543672	17.289834704673	20.6384698372399	20.3854070324948	20.3854070324948	19.1777289663162	20.3854070324948	24.6609089934833	22.2540595332415	22.0132414027811	22.2540595332415
ENSG00000168497	CAVIN2	0.82651543831351	0.17413752634109	-0.370938907239474	0.771031659277067	-0.51160411534628	0.642610113697478		22.1378937562012	20.7064592222515	21.136576842587	20.8107506724358	21.3469015320455	19.5382476913679	19.5382476913679	21.4319122073832	19.2100026290807	19.5382476913679	20.7187390171313	20.2065413947379	20.3397617276467	20.3397617276467
ENSG00000168542	COL3A1	-3.91080545947184	0.0193741784664763	-2.2975835354471	0.0655277717649452	-3.34229088518281	0.000594813644047468		22.4479222972982	21.3512185899186	19.8690973539909	21.2402772717469	24.7113148524228	24.4538682537248	27.0529381146664	24.3386690892159	25.2215171625804	25.2595003863725	25.4543929927073	28.4732929817534	27.7609281707372	21.6504719849914
ENSG00000169045	HNRNPH1	0.689560663511131	0.696772176146552	-0.287099130343666	0.877195288073755	-0.422139245349857	0.733958498258637		23.9727212190539	19.5640275947788	17.3510687281359	19.5640275947788	19.5640275947788	21.3988027380129	20.8260894614992	20.8260894614992	19.8622252158794	20.8260894614992	15.5081929132833	17.2623351420559	21.6687361296882	22.815191346149
ENSG00000169100	SLC25A6	2.15820571815703	0.000691130630511748	1.2308211498077	0.184649265120477	-1.78939212812493	0.0552933287275526		18.4036495996292	18.4036495996292	18.4036495996292	18.4036495996292	18.4036495996292	18.1520520415738	18.6413743823081	19.9772360643964	18.6413743823081	18.6413743823081	16.4051520444238	16.0763911712649	16.2501161550999	16.2501161550999
ENSG00000169504	CLIC4	0.565286967889957	0.554921768899147	-0.224008680742994	0.825275798297366	-0.336842269533062	0.725865974297157		21.6110615890137	24.0374572321401	23.3509475056302	24.1236849792996	21.2799877335197	22.1019318689929	22.3626488204098	22.4497599008108	22.4068617403448	23.1180200984329	23.3233008936097	22.989736544026	22.989736544026	19.958589378461
ENSG00000169567	HINT1	2.50082162048366	0.00418119714678732	-1.47410462538494	0.254708643849559	-2.12478178795437	0.0335118189167705		24.6513686334277	23.3371958101825	24.22064244525	22.7831720512313	24.484605082429	21.6342647205793	23.6999887663107	22.5264073935915	22.8993534401777	24.5665809854904	21.6043640107121	20.7533196910193	21.6162530236383	21.6043640107121
ENSG00000169764	UGP2	0.754645018741154	0.456164418587425	-0.329223126246887	0.891477799021096	0.474249029826385	0.736755565722996		18.4281188288432	22.3006983935093	21.4697747512414	22.7852976371028	21.9442491290533	19.6212555781121	21.859001213238	22.7028400900252	21.859001213238	21.859001213238	21.4476869561282	20.5083914104625	20.0594611397822	20.5083914104625
ENSG00000170017	ALCAM	-4.40014306678531	0.00126073170819472	2.52525823428464	0.375713306029232	-4.06626900355581	2.37326103192197e-05		16.8034500459052	16.8034500459052	13.2327265728545	18.9955629992475	16.8034500459052	21.3311015988144	21.8481438131526	20.0025598384914	21.3311015988144	21.3311015988144	21.9641472008776	20.1510096729001	20.7981635806088	20.7981635806088
ENSG00000170027	YWHAG	-3.41687842710813	0.0184801539778333	2.01259154471751	0.449655303302296	3.03841960784323	0.262231751734504		22.8870453721667	22.8222020035318	24.4750893959397	22.8164993772783	23.7655309819613	28.146977298776	24.9519763697383	24.8777784598175	26.5769352690275	21.0666839018664	28.4155981808623	26.2774158250377	26.110177582197	26.2774158250377
ENSG00000170144	HNRNPA3	1.6945651530904	0.013242034350122	0.853289899831498	0.457767124472908	-1.20688698711907	0.223598966114854		21.1363919056873	22.950311136632	22.6579139369329	21.1889443435677	22.1028356132691	22.4322119335128	21.0485734258346	23.1253076442168	22.4322119335128	22.4322119335128	20.257203496448	20.3671773388502	20.3132380506057	20.3132380506057
ENSG00000170248	PDCD6IP	1.08281303685638	0.242848352734241	0.513432150585384	0.633801983203922	0.711520675730121	0.45817506117989		24.0257527409145	24.9953432692432	25.0879195702449	24.6295892336064	23.7027007280902	24.7953038103623	24.6596229645546	24.9536642772821	21.0516240060554	22.9663218722822	23.6405636495054	24.0647026715719	22.2759623156712	23.6405636495054
ENSG00000170348	TMED10	-0.317049467139086	0.570386587490486	0.141767070919116	0.865926342767621	-0.219492239323937	0.743458881481957		18.9164643306643	20.358284649753	20.5485540671914	20.0978840887831	20.2339515660027	20.7291894815932	21.4451293316757	21.1311218436842	21.1311218436842	21.1311218436842	21.062709221401	19.4082377727866	20.4606809181422	20.4606809181422
ENSG00000170515	PA2G4	3.69701207047999	0.00232974018149264	2.1213436808179	0.0232795001526542	3.20479774698334	0.016332790653712		24.756760655477	23.0936275753464	22.125177897112	23.2485239134618	21.9453414487559	20.3391168371291	19.1465301376146	20.3391168371291	22.2147524947139	20.3391168371291	17.2989849245971	19.4887493621422	21.0710132613209	19.4887493621422
ENSG00000170624	SGCD	-0.305944621422519	0.729819808090644	-0.136530765996657	0.941985766908803	-0.214045740217895	0.777562534945819		20.869769714593	21.3921720081486	21.416444464164	17.9556287766994	20.042654069924	21.3988157497503	20.233584008438	20.1606743089542	20.233584008438	20.233584008438	20.7090969174488	19.2638491359398	21.8830707416757	20.7090969174488
ENSG00000170681	CAVIN4	3.04115704528964	0.00428899024120741	1.7485404279881	0.684274169964232	-2.64267425187803	0.0003286090912938		26.091733081581	24.9977252793444	25.770574819669	25.1308937316975	26.0215910181321	20.4082899224585	21.517254778045	23.725841813411	23.054349215589	20.3699621356019	21.918593176064	21.8255486179423	22.4377931789394	24.0634511902348
ENSG00000170759	KIF5B	1.8395081213882	0.019363159632443	0.984514442431571	0.257215576998686	1.42831176598596	0.129059373357988		23.5200012095349	25.3412637846011	24.9939166039689	23.9935465443693	23.457537177833	21.2900163138688	21.6745751887521	23.1467532913103	21.5793657383927	21.6277557295746	22.829447079012	23.0546631488399	20.9734224638291	22.829447079012
ENSG00000170889	RPS9	1.15920686171073	0.218706672819083	-0.544231581019563	0.507141514799507	-0.766762885215094	0.302212033649063		24.7062445452994	25.6099329089496	26.3157736644168	24.5639282243587	26.8559852487946	25.9471285851233	25.765050257422	24.9997863193804	25.9577459145183	22.5258016711266	25.5122602326753	24.0964679380677	24.8665532254409	23.3293828304285
ENSG00000171403	KRT9	-0.728740716205795	0.62298816024416	-0.314414966940255	0.827870270139568	0.450654148704032	0.550628126684029		25.1092545045867	19.5897957501581	22.3262519867131	23.9117763004384	27.5458612206712	27.3110277891719	25.0236181574939	25.7333539720795	27.2244330586043	26.6635203589817	25.3021683147945	24.3695474594967	24.5762151723123	23.4533837282737
ENSG00000171490	RSL1D1	0.220728883345963	0.805000740883805	0.0782832425363651	0.961859682630786	-0.158823963443012	0.865634786248402		20.1501124399733	23.4310811027365	23.6885602437272	21.9708844181989	22.4630701538911	23.677178620528	21.892290667755	22.1317273878852	21.8877286923532	22.016970598475	23.1072342094348	21.4719630594328	21.950426942285	21.950426942285
ENSG00000171858	RPS21	-0.950777506577747	0.291076299932702	0.421219258504284	0.836160023619889	-0.601321407253756	0.627363500947977		18.9476943626915	20.9405509229561	20.6063467795168	19.7974526158131	22.2406809397148	19.0847309722088	22.4530133466769	21.1055799306425	21.5529962612717	21.8940084885431	22.1336040444101	20.7173051968458	21.4891906408045	21.4891906408045
ENSG00000171863	RPS7	2.26087417303705	0.0366081078697063	1.29570694923675	0.139439608323101	1.85794908776202	0.152992727790313		22.3333832934855	24.5199377219446	25.1559398850796	24.0111657665556	24.2878640306682	20.5751279802864	21.2642811499389	22.4942208719968	20.2216570114406	20.3113417371032	23.6525758186425	23.2562487930079	20.4548809692425	19.8394302851458
ENSG00000172053	QARS	2.34458516753526	0.00644831821834109	1.35601607167358	0.142875994888187	-1.92902069376889	0.0187073315144997		20.8088954188244	20.7818411441856	20.8354516803425	21.2389988752965	20.53328787783	19.6375377140755	16.8776676866886	19.1160519402816	19.1160519402816	19.1160519402816	17.4171113861617	18.2475366450092	20.068254650862	18.2475366450092
ENSG00000172164	SNTB1	1.81783005356206	0.035290662232838	0.959153276129904	0.365767287427505	-1.38974433400758	0.0903471509713862		18.0215586723021	20.6949263343027	20.818590897544	20.5026663786455	20.6019966664381	17.6990094616782	18.9597451102173	18.9597451102173	19.9627993016959	18.9597451102173	18.2146329988184	17.2026046225971	19.6086003249037	18.2146329988184
ENSG00000172270	BSG	-0.0595010348813467	0.903930835935027	0.0173591244008016	0.997124254428751	-0.0186750099159525	0.980703897509168		19.6739006558275	19.780524949707	19.6739006558275	18.8730308060347	19.6739006558275	19.2316400498694	19.0243448189504	20.3280942372082	19.2316400498694	19.2316400498694	19.2186705917144	19.9273504834845	19.6160946214529	19.6160946214529
ENSG00000172380	GNG12	-1.65007968297948	0.01957974478763	0.823952915305863	0.659759393274603	1.1557197604868	0.0582416384487135		18.7972845978675	18.4548109646041	18.9919706908535	18.7972845978675	18.7972845978675	18.83979202984	18.9261283414183	20.542970872551	20.8350976780503	19.9501041647879	20.4941494955191	19.2348517295589	21.4480763705689	20.4941494955191
ENSG00000172757	CFL1	1.68780036642557	0.021879653687416	0.850311586611284	0.752530107348392	-1.18843002498543	0.423836078726917		24.9541431341465	25.957415506091	25.3818518120397	25.5222649413671	25.8212640943434	24.3102530885244	26.047757568162	26.2910783555021	23.5499193513322	25.7790096507071	24.3097311423113	23.6137736920122	23.8977285502553	23.5371167401091
ENSG00000172809	RPL38	1.99188968037915	0.0278636396856331	-1.14424851360803	0.163941066121918	-1.61248684510952	0.142909402834367		21.0422771220781	21.3311805812765	21.467398705725	19.5872741856346	21.8686101113906	19.6906999424808	20.1720932975625	22.3667916464153	18.8948677383831	20.1610422630088	18.0057866113933	18.7018311847533	19.8014139274966	19.760802119724
ENSG00000172867	KRT2	-1.25756745465656	0.269032180317557	-0.584338067127987	0.854618384939462	-0.830077743274181	0.273587193990997		24.7273976047403	21.115936960996	20.4368416179504	21.8068647951807	23.4917868749157	26.079289357609	24.7539582663246	23.7661875105661	25.4801913087877	25.162297283057	24.3770773862318	23.7326685932656	24.9411495361675	21.2424365859879
ENSG00000173692	PSMD1	0.739741217385653	0.315765694817618	-0.326468043345276	0.877195288073755	0.469080548836736	0.564101089679229		21.9079688666435	24.6916184408785	23.9077987633432	23.5816792384123	21.7768104144242	21.2845452552731	22.0424439490104	22.4080435950745	21.2256488208372	22.5760798242762	22.7351190004494	22.0192203433896	22.4896981827898	22.4896981827898
ENSG00000174444	RPL4	2.51917581099365	0.00428899024120741	-1.48300789490438	0.016585830976398	-2.15878003833592	0.015923918463015		27.9829293977708	27.9917316753291	28.3355947028921	28.6040778995152	28.0090128857001	27.3689807405203	27.185892430358	26.5257506610869	27.3939004200226	28.2102112219082	26.9441412171606	25.5929975898451	26.5407690522817	23.5840661457039
ENSG00000174748	RPL15	2.75672102822905	0.00545979125272555	1.65603906638552	0.156888175833787	-2.4154385327574	0.0864114841595913		26.7737075836122	26.3384128778726	27.0614567502764	27.2329119549181	27.5478392795337	26.2937290692143	27.7272767934551	25.4362594169114	27.4636963776286	29.216567989306	25.1344965553935	24.47113759169	24.444864726192	22.8860797707787
ENSG00000174780	SRP72	2.28674613473762	0.000403345281990411	1.32472828271981	0.0527583711762044	-1.89198864123943	0.0222870501547509		20.8365484421447	21.3083349023763	21.0977795226352	20.559472219128	20.9730686133339	18.6604322485796	19.351682749641	20.3719443946689	19.351682749641	19.351682749641	18.6509933717532	18.6854927176821	18.6683461656543	18.6683461656543
ENSG00000174903	RAB1B	1.30286054062213	0.01040882761286	-0.595880968375862	0.684090434982438	-0.847722217462259	0.271553149399336		20.1798564843215	20.1798564843215	20.1552577108484	20.1798564843215	20.3763804517352	19.6819853655965	18.5793804747131	19.4593662238229	19.4593662238229	19.4593662238229	19.5901244857146	18.6967042120588	18.6619910201178	18.6967042120588
ENSG00000175084	DES	3.48825258627249	0.00285305415739114	-2.06755380365572	0.0165038113740353	-3.074587382467	0.00504998224222679		27.7218254182233	26.5384227747893	26.3852021907785	25.7375315937732	27.1886156901957	23.5613339568721	24.4595312369301	24.8741848615355	25.2448148822951	23.6606973818214	24.6700879310287	24.5227565348249	23.2732993367996	20.4381239864648
ENSG00000175203	DCTN2	0.592273405910937	0.369367701446597	0.234324920234489	0.924112117085781	0.346688641856243	0.725865974297157		20.4747448413435	21.1206832367888	21.0754669754699	19.4264059144835	18.7641641537559	19.0805076199276	19.5274988664725	19.5274988664725	19.5274988664725	20.7306384850142	19.8448040864602	19.2885947669314	19.5933398102189	19.5933398102189
ENSG00000175416	CLTB	0.324677675316078	0.79457277023215	-0.146597896550706	0.924112117085781	0.226371433536961	0.84880047249952		21.8372889075069	20.8371712784752	21.1373908763444	19.0133727074265	24.3736737657558	21.3639649720386	22.4785218561478	21.0560822779013	20.2968649856103	23.3323806354677	20.4017491513436	20.4897822607632	23.0790936542728	20.4897822607632
ENSG00000175792	RUVBL1	1.7948403123772	0.0109474595259832	0.93109376807768	0.633801983203922	-1.36054137269009	0.0222870501547509		23.2456098967032	23.8970281007162	23.6229958256865	23.113932683921	22.803981935576	20.4150492129696	21.6537287572473	22.5779514366121	20.9026947222852	22.1634168901744	21.1098799470898	22.2344558518136	20.7895944254013	22.0335472802689
ENSG00000175899	A2M	-1.57642511490874	0.368596855522313	0.758138856347358	0.469222589041477	-1.08930220885516	0.360948532964929		22.2325432866865	20.1836585472787	23.0467484628269	17.2890692821112	24.6252567000353	25.3597684166597	21.3020965975579	20.8287333468957	21.3502131674451	20.6627829440932	25.7221615614266	23.4659787800948	21.7298106106658	21.2895705305986
ENSG00000176014	TUBB6	3.56827182537597	0.0291659718483103	2.1068447133326	0.142875994888187	-3.13189615201774	0.000341716168646545		24.4556686782091	27.4776464016964	26.4590402054212	27.256974130258	22.4745287699754	21.5268421488846	23.8923058209917	26.5979393505799	20.7637236241362	23.7088563483569	22.3896215802394	23.8405023020361	21.7337325171513	20.2621428475176
ENSG00000176788	BASP1	-0.522526105869844	0.629837973493873	0.201166405039853	0.891477799021096	0.318745798820352	0.557693403915215		22.9062638816708	21.6291837326213	21.6135128232801	21.1317523617782	24.2089565614806	26.5294380151299	24.6591955112075	23.6718168013455	24.7043365622624	22.036811258355	22.8515302711411	21.5329533377779	24.4260785886698	22.4712777145552
ENSG00000177238	TRIM72	4.10053550061183	0.000133182284513144	2.3889026165604	0.0486583858689337	3.63042289767564	0.00673761767703021		23.0935721816942	24.8875616985312	23.5001987333271	23.347328962159	23.5237532933595	21.619407068746	19.1439770195646	21.619407068746	21.619407068746	22.0986204333959	18.8174251695472	20.2442029348581	19.3475309938043	19.8706307945998
ENSG00000177469	CAVIN1	0.156311062424731	0.862865557482272	-0.0611523879805382	0.944102496739513	0.120746402636659	0.865246874711463		25.8512794463456	25.3608133747468	26.1002291831522	25.2328871852837	25.8390037552529	24.6126075420882	26.9556725418611	25.8557660469423	24.233408987314	27.6008811638652	26.8676630528752	25.0254384437925	25.0945123047291	25.0945123047291
ENSG00000177600	RPLP2	1.76211137501246	0.0255530935898378	0.887643142205675	0.64572409299768	-1.28740162394835	0.0283595169383721		22.7852431883226	25.239488196484	25.8976415074619	25.4876539278152	24.7784508851189	24.211379351637	23.8999678656321	24.0558973338509	23.0529114807661	23.4174741320818	24.1109029662191	22.5337016313217	22.8288660332857	22.8288660332857
ENSG00000177954	RPS27	1.42634145253784	0.0561915159981207	0.678607687930882	0.469222589041477	0.971628070927245	0.0467481699296584		21.5694278640025	22.1505762735804	22.6742016763247	19.6593676609746	22.6993877449286	21.8288480540313	22.4751636003537	21.5693661474107	20.8510956319968	21.7049330288223	20.381959444835	19.8232992993944	20.7097849766329	20.381959444835
ENSG00000178035	IMPDH2	1.09002153085126	0.541074770865325	-0.521884302039709	0.771031659277067	-0.725646531014178	0.414834529119907		23.6715487935142	24.2675213821716	24.1689974263681	22.0917905545233	26.4385441691639	22.3321178540754	22.1987518731863	22.9209491617317	22.631721180786	22.1830642660654	18.7126790018866	21.544865235702	23.4746543758422	28.4184371237571
ENSG00000178209	PLEC	0.970717103083253	0.270988548081254	-0.427111987841588	0.848250882591443	-0.61378692950834	0.519296038818477		20.9482330892416	22.876022771186	22.4958401296406	22.2484539415124	20.7261835573107	20.260347593391	21.4195163292709	20.9533492157991	18.379366658073	21.5932089925678	21.0705197929449	21.6287708759546	21.2705338298877	19.583093879993
ENSG00000178952	TUFM	1.15238715922696	0.0333801994992332	0.544157293168684	0.767748398348669	-0.746299708223862	0.496315518074176		18.642699738643	18.5567992204986	18.7237717454236	18.642699738643	18.642699738643	17.024501581201	17.7714414061617	17.4457810510664	17.4457810510664	17.4457810510664	16.2380817047696	17.7120340251964	18.2952377534107	17.7120340251964
ENSG00000179115	FARSA	4.0788791453825	1.53403741939014e-06	2.34435016879093	0.428909926765191	3.57579396306574	0.00357180249560176		20.5340835894278	20.5340835894278	19.8848850082956	20.9526770200781	20.5340835894278	18.7552704689124	18.9119119832306	19.0531995175166	18.9119119832306	18.9119119832306	16.0437910018997	16.7335414502384	16.4295006018288	16.4295006018288
ENSG00000179218	CALR	0.447307158815558	0.594526540918477	-0.184472423567623	0.911808015924052	0.287529053907026	0.716857292006134		23.8838783207774	21.611198722479	19.4222536495424	20.8648246062789	21.0763126592349	20.6384848855044	21.3444731257008	21.0342396230796	21.0342396230796	21.0342396230796	21.2843688839012	20.513520915909	20.9498279657888	20.9498279657888
ENSG00000180209	MYLPF	3.24404221222027	0.00953297628892826	1.85778908290066	0.058164327297913	-2.75087997228397	0.000122067268218148		21.6081686000726	23.7706810683507	22.9776759338979	20.3075727827253	23.1390106602741	18.4016509000099	21.9458579964126	21.9458579964126	21.9458579964126	23.5246975946594	18.7610471847588	19.0005834147515	19.7041043731136	19.0005834147515
ENSG00000180573	HIST1H2AC	0.239581591738961	0.819725801029157	-0.109090997018331	0.941985766908803	0.182253117342647	0.854765761682874		24.9554617317575	21.5487245314961	22.1440134699721	23.4336374621317	23.1137686239851	22.1462721411984	21.4030358682355	23.244551805378	23.1945530846986	22.6491723431009	20.4729015384504	22.9791842117453	23.4285485191233	24.3175240191992
ENSG00000181019	NQO1	-1.21938632260363	0.0605381073933887	-0.567570145632111	0.773268272418602	-0.817091143292313	0.30897867253528		18.2114487379379	17.5508128254914	18.6628847037569	18.2114487379379	18.2114487379379	17.3361070567428	19.3172821416496	18.6429949217061	18.6429949217061	18.6429949217061	20.3210874861204	18.0495915385302	19.5926506301067	19.5926506301067
ENSG00000181163	NPM1	3.17758402918002	0.0154370153090393	1.81364098869275	0.18039136091002	-2.70524016702471	0.0338041614760143		24.3518494994943	25.3053139748745	24.8661244864232	25.7254710890871	24.3752599700141	18.4758468877992	22.7935570436348	24.2413001660661	22.7935570436348	22.7935570436348	22.5120994363441	23.2917977712601	20.0597628895528	21.1252190020376
ENSG00000182117	NOP10	2.21263863939215	0.00848852863244637	1.26219905050239	0.183349345790847	-1.82824434578707	0.0195899775297133		20.0207974642799	20.9978105054524	20.8762532374819	20.9814530813059	23.3871257265358	19.2554914559818	20.9612117835942	19.8214624222866	19.8214624222866	19.8214624222866	18.434579395616	19.5418074170443	19.0919053209079	19.0919053209079
ENSG00000182199	SHMT2	1.4035963173726	0.0483988874518421	0.663312559009618	0.491436699787026	-0.950448233201222	0.072151574850183		19.3216837238834	20.4550017077882	19.9145315078485	21.5512026223712	19.6130485933341	18.1292233264168	19.5400362346592	19.1453032405742	18.6001120526817	20.2947751612605	17.9748316224221	19.392593051734	18.8512822902669	18.8512822902669
ENSG00000182481	KPNA2	1.06550079595746	0.49172161294606	0.491836019972524	0.836160023619889	0.687928389016211	0.0869893360996662		23.134520789301	16.0830825783929	22.1453562704703	22.1453562704703	22.1453562704703	20.5732709725303	20.6133816677073	20.6133816677073	20.6524072807759	20.6133816677073	20.3147483710468	17.3015465521414	20.3147483710468	22.3298912652191
ENSG00000182492	BGN	-2.71296172701082	0.0337377355686452	-1.64608159343853	0.391533351185438	-2.38791767364854	0.00131350801841992		19.7445028604091	18.8586275701153	15.1732905495853	18.8586275701153	18.8586275701153	21.1181662660096	21.3570989070782	19.1773463725819	22.67571776821	23.1893355413775	19.3125859917916	22.4182361485996	21.1579828319622	21.1579828319622
ENSG00000182718	ANXA2	1.01882807663273	0.383514187869047	0.449508036724247	0.754580901643074	0.659000470943749	0.386209815685137		26.2025471999239	28.6744791469312	27.790206490321	28.2038482881242	26.6128802800972	28.1907625907344	27.8069711629864	27.7584929962012	26.2603754684479	29.744959094924	28.6085486171376	27.5482606382274	26.2289518811041	23.5260956813179
ENSG00000182774	RPS17	1.06664867586457	0.472931366384372	0.508416766916532	0.770845531285176	0.693770199086966	0.555179635660956		21.2420827260521	25.4082168631685	25.7044013798483	25.0630986564904	21.2461331132312	22.5200179807738	23.44951730986	24.7136773821704	23.44951730986	23.44951730986	24.4698744745008	23.6139800914878	18.9667168300978	23.6139800914878
ENSG00000182899	RPL35A	1.35666387342382	0.130296205628001	0.645353775877574	0.6069445245331	-0.921994298715045	0.129211816446984		21.6099679614997	23.68519161943	23.7250397720823	22.6206433952605	21.3174646001278	21.2017465840655	21.7223230970985	23.312841362487	21.4049267199463	22.2475349372611	22.6520126182046	21.4512246556521	19.385528455516	21.4512246556521
ENSG00000183091	NEB	2.88718735315222	0.0121005744155517	-1.67289227687846	0.283082608255442	-2.5437853425314	0.00576545060622072		21.6354914912762	25.0871319576532	25.1909570142482	22.5245751574198	22.9327966637788	18.9851236416788	21.6009315025875	19.713212364277	20.946025742399	22.6262637646738	20.4257736532653	20.4116226649904	21.3115156711172	20.1991004255192
ENSG00000183207	RUVBL2	1.00092300060166	0.1654239366302	-0.441102450951568	0.766380771295691	-0.636946278048228	0.335861514410721		19.9266376915715	21.570322093871	21.6849556893699	20.3477096572391	20.2136316741032	18.9033258791339	20.2603846541937	21.7919475090241	20.2603846541937	20.2603846541937	18.9470739701859	20.0134016817938	20.0170361087437	20.0134016817938
ENSG00000183311	TUBB	2.35959303957623	0.103216628228978	1.36163050109866	0.167097969025414	-1.94080626772103	0.0605877421577113		26.4019653897283	29.5657057914467	28.3890666996462	28.7027203013616	24.3367646907568	24.4999525113223	26.8692707057215	28.5176237538687	24.548505109208	25.6855835759309	26.2597296447104	27.0661977479832	23.8855635855105	23.2671151618427
ENSG00000184260	HIST2H2AC	0.0791514146460628	0.917729382133729	-0.0239205689829802	0.993017953273835	0.0305676602138831	0.980703897509168		27.2287610838715	24.3881573597796	25.7356383293416	25.9602231763501	24.8673447663378	24.9980936178082	25.9237377532694	26.7392961763856	25.236921236197	25.2450750253668	24.5563743197225	25.8118004937826	25.4329063623926	26.4264129380626
ENSG00000184357	HIST1H1B	2.27619560807262	0.155395135547827	-1.31464859328933	0.342785633601891	1.86448810204571	0.199222009730162		25.9870683169065	22.198755171363	25.7738719370683	22.0131168675902	28.5295261154335	21.635435456415	24.4090957147501	20.77741694864	23.5750026363385	22.5147972210334	20.9699866033921	24.4117198516557	24.0001862202544	21.1151956190966
ENSG00000185088	RPS27L	1.20326107677196	0.0930950639364575	-0.558051690293539	0.644614612916123	-0.802953722312541	0.410375598576761		21.56248041664	21.8622413922849	21.8416019939451	19.893012185954	21.2160801346163	19.8145972877994	19.9404286304536	19.9404286304536	21.8717794905995	19.9404286304536	20.6409394246029	20.338738674861	18.9688718173396	20.338738674861
ENSG00000185130	HIST1H2BL	2.99315080889404	0.142601918844793	-1.69766950771757	0.163941066121918	-2.56754636839344	0.000122067268218148		28.7034906751667	24.0899151780682	25.0901569825399	25.4935647525784	25.209606691263	25.6862536650756	28.3471056728985	27.2769447879717	19.3770896585144	24.6553372946404	19.5131069066496	25.9260723980008	22.7288024417331	22.7288024417331
ENSG00000185479	KRT6B	2.50246792995353	0.110821138764863	1.47434805821204	0.376465727534771	-2.13292914576062	0.000580957032269017		22.8144131934083	22.8144131934083	22.8144131934083	22.8144131934083	22.8144131934083	23.7234338766041	21.5333636772136	20.6062970021738	26.6334120692941	23.0092985916822	19.5748129030368	16.7738116073791	23.6290119198343	21.270144623569
ENSG00000185624	P4HB	0.709826076261006	0.428817824922181	-0.297110244860594	0.905590265510945	0.436691936930242	0.749169403698988		23.6764723690437	24.0883502496407	22.9055712130102	23.6343900099609	25.6122164238247	23.271426816564	23.1212038519068	20.7441403745411	24.657026824634	22.4408137037305	24.2218646075804	23.2324791966745	22.4074729064107	23.2324791966745
ENSG00000185627	PSMD13	1.99520539275066	0.000941115870719966	1.1497946591367	0.330921953376369	-1.61577318578082	0.0378126820274802		22.298095877767	21.8809416832052	22.0787879951158	22.20408640507	21.9680415395078	19.2865001799416	19.7186792868351	19.986304927649	20.2119678799217	20.9447123226623	20.2248571089488	19.9501866415865	20.0940487394973	20.0940487394973
ENSG00000186081	KRT5	-1.98100784361261	0.144803169982701	-1.12967230945836	0.288249217901892	-1.57912137210729	0.00174047402972077		21.6182553554063	18.2713196818707	18.3060650845403	19.4455221954733	21.2289656528714	24.7548164723445	21.8087626789606	22.1260247405193	26.5519668564988	21.8255461157516	22.6899967580493	20.9394509236033	23.2242279960868	20.1664580728408
ENSG00000186340	THBS2	-3.72217388899043	0.00446141287974381	2.12927545900564	0.181351533837901	3.22606348731939	0.000558645306793245		17.7832292975736	17.7867817123864	17.0666112255183	17.7832292975736	17.7832292975736	16.6282067107089	21.5465439358105	20.696884342941	20.418254330121	20.5642854411462	21.6075946901413	23.0034538405302	19.2325169996493	21.6075946901413
ENSG00000186395	KRT10	-1.80116759328135	0.065576704231505	0.943883848795718	0.430552932529373	-1.38033798325097	0.0782050031280155		22.5796138376848	20.6622658450117	20.1353470014358	22.1266446558723	22.3999508607269	25.8132608863617	24.4865772381947	24.5689857978384	25.7623741945851	22.464984334497	24.5549606048	23.5451069595179	23.538286990262	21.8893735791306
ENSG00000186468	RPS23	1.40274335467723	0.190739489570739	-0.656604608682009	0.475450626866934	-0.943707078471	0.226900214047121		24.346849404585	26.2371555275127	26.5980121348471	25.7293731090299	27.6089990609724	27.0243229178602	26.0965913263903	26.4933606288234	25.6200132512598	26.5160671452616	25.9450735534874	24.5857480147998	26.5221457868741	21.7523706156874
ENSG00000186832	KRT16	-1.13811948950574	0.556035600984101	0.536866006829129	0.684274169964232	-0.742030970730447	0.346233664871175		22.1436782994063	16.9867681070351	18.6923591989743	21.2698869697545	23.1699960444267	25.1676596542944	19.9102891078447	25.1676596542944	27.8341041670942	25.1676596542944	21.5337774624286	19.2036942782079	24.0913796506354	21.5337774624286
ENSG00000187109	NAP1L1	-0.104199150781231	0.86291446963817	-0.0299117052182716	0.993017953273835	-0.064710951439185	0.940440573612034		22.0229756344331	21.5051410605711	21.0521826084384	21.7555446024146	20.4545621290758	21.4910760854267	20.5178985198653	19.7242503768114	20.6407874876445	20.5806510708317	22.0180698870201	20.7769505904309	21.5270504768102	21.5270504768102
ENSG00000188157	AGRN	-2.00147781210122	0.0139728284691164	1.15833074044762	0.0680560070206557	-1.63725665170973	0.142222802338963		18.8545903076909	18.8545903076909	19.5380996232316	18.7874357563766	18.8545903076909	21.9557377985783	18.4874331910588	21.0805313456901	21.0805313456901	21.0805313456901	20.1319928585701	21.6384006026829	21.0734814146483	21.0734814146483
ENSG00000188229	TUBB4B	2.01172090806239	0.165008046221125	1.16361125662749	0.391533351185438	-1.64722450538153	0.0903471509713862		19.2441031805078	25.005453572515	24.8241674386177	24.6957805123149	24.7614016651548	20.2268161619164	22.4096973856394	24.63082335224	22.4096973856394	22.4096973856394	22.1108513136726	22.7376153130453	19.8185235226482	22.1108513136726
ENSG00000188643	S100A16	0.30407043173436	0.496073060758658	0.132914168766515	0.941182387656549	0.212230799924118	0.877258638741709		20.0121115737618	19.9718904704479	20.0121115737618	20.1391673660033	20.0121115737618	19.6977953018309	19.4410885183026	20.7989745371893	19.6977953018309	19.6977953018309	19.9110511056921	19.5270247587458	19.731778227407	19.731778227407
ENSG00000188846	RPL14	2.7208204248469	0.00269262168010542	1.64873656120688	0.260744269829603	-2.39307534684977	0.0231597079613761		25.6386518621176	25.4751742313555	25.7825367620487	25.7084195328512	26.2099929776808	24.7354022766493	24.5696146792621	25.3488599567268	25.6952682330733	23.7850209485222	24.4860993498229	23.2432507511075	23.335270965553	21.1039175269721
ENSG00000189171	S100A13	0.668366516433942	0.422126178844581	0.277562412561217	0.845067197554389	-0.411489397277762	0.67079200330229		20.5818198190492	21.3447692790408	22.0787917489504	20.6154119864641	23.1642899422823	22.73243062009	20.6988032919121	19.7442684706829	22.2661061124556	20.9277024460625	21.5250364863146	20.8905767588611	20.2484101508568	20.8905767588611
ENSG00000196091	MYBPC1	4.61016427194135	0.00567824225511348	-2.60108338547878	0.0118448927492831	4.19693672364507	0.0372800099961691		18.1741493625675	24.2870359887102	22.913041125767	23.935152748818	25.06972671209	19.8699066598659	19.8699066598659	19.3149782311625	19.8699066598659	20.2907062872492	17.381572324066	16.7778722667753	18.2989686755724	20.604214396183
ENSG00000196141	SPATS2L	1.9206626902247	0.00445929065058096	-1.06986754448812	0.566699828669592	1.52853241320021	0.271657270849687		21.3254799850111	20.5739161811979	21.1761790890484	19.8678457813513	21.1305493584118	18.2764983608594	20.3787238945541	19.6807781566207	19.6807781566207	19.6807781566207	19.0896347971268	18.6844498185322	18.9012204697293	18.9012204697293
ENSG00000196262	PPIA	1.79252590469264	0.00551114827829906	-0.924860403294272	0.659124666563515	1.35586871007144	0.0414826288918036		26.6985701102102	25.2007307070034	25.9848572390416	25.1679537656849	25.5873290718698	23.405886048415	22.6375084408431	22.5140669113136	23.7054209552235	23.1631872786245	24.3689682946176	23.4730139833009	24.3930049235458	23.506461894813
ENSG00000196305	IARS	2.08786139786917	0.050455327548355	1.20582277106087	0.142875994888187	-1.74436446442138	0.0670159107603809		22.1509160428962	22.6823904365909	22.655560713991	22.1729574561027	20.5319478493012	20.0121455036082	22.9605838908283	24.7144207901641	20.4635849259829	22.1958756893679	19.9175515595718	20.8752161466931	19.0932531417923	19.9175515595718
ENSG00000196419	XRCC6	3.21529160862198	0.000126383716227324	1.82176789196976	0.0402695780606201	2.73261917451222	0.0240227474603789		19.847953675278	21.9182985952494	20.9777105521777	21.8510907718901	21.4795064053692	20.1501028291749	19.9115831888259	20.354726104748	20.1501028291749	20.1501028291749	18.6551554939238	17.1580160311488	18.0926550202055	18.0926550202055
ENSG00000196465	MYL6B	0.595032648910195	0.438900542961759	0.237366946054397	0.891477799021096	-0.360119423335359	0.709518148119755		21.5985710400139	22.604546956736	22.9102856342601	22.0602020360378	25.2525302135114	22.5231148546427	23.0944468365473	23.0218073556194	23.1129950619536	23.0585842211843	22.1635123907118	21.6769578138695	23.1567955135133	22.1635123907118
ENSG00000196531	NACA	5.04379695215443	7.21059929718458e-05	2.83533552253251	0.0664389234421419	4.52031683022749	0.000117233375825882		23.5213506422715	22.5897270556858	23.963986190367	22.1203405654163	25.6552506430299	20.1676819624054	20.1676819624054	19.8918382066379	20.8608360464029	20.1676819624054	16.884355158184	18.9370359518807	19.3469092068531	18.9370359518807
ENSG00000196549	MME	1.92709703346739	0.0808565832668427	-1.07157129120247	0.288249217901892	-1.53755576148929	0.00453042080669345		22.2810249954141	21.7360969199215	21.9239697617323	22.3465971006926	21.5512856210418	24.9216065402761	20.4082234611297	22.8516095037111	20.6246403366756	24.5017455524446	20.2691378907914	18.6199343076631	21.0045812959263	20.2691378907914
ENSG00000196924	FLNA	-2.34605539173579	0.00249154743238442	-1.36086250545328	0.325130046558236	-1.93456366448278	0.0644475201434932		23.1125417940885	22.3060614379218	23.6344129861305	22.9707982180023	24.3860450126328	24.8382472165013	25.8023196818924	24.0089967546545	25.5946242657729	24.6129254452237	26.3447007200787	25.1350480876265	25.5161801591293	25.5161801591293
ENSG00000196961	AP2A1	1.20127096905209	0.0313080740141271	-0.55306312665553	0.846528297997608	-0.802249163650835	0.371862910690559		21.028771778717	21.028771778717	21.120328732172	21.0144342053136	21.028771778717	18.0069214925446	18.4254948484673	18.231335464401	18.231335464401	18.231335464401	20.7792768198309	18.4951430482045	20.0486794373328	20.0486794373328
ENSG00000196975	ANXA4	1.20818228201766	0.27203937808517	0.561514698439161	0.796865323969121	-0.809885084989997	0.223598966114854		22.5382055342844	22.6678936991886	23.0191768036553	21.607019924909	22.3956974061669	24.1706838659807	22.8053880303045	23.0092384269397	18.8930899033559	22.910910702451	22.8133073422426	21.5083622725929	20.5877749704517	20.0402209812054
ENSG00000197043	ANXA6	2.26154809605266	0.0695645506002577	1.29667408949412	0.0935176845950634	1.86112729615717	0.407204087129493		24.2220642848574	26.890722408679	26.0910244968209	26.9060569314478	24.0116490861215	24.349473179578	24.4456592186585	25.3375711530441	22.2357032511083	26.1659246868658	25.1784870959777	24.8111523227468	22.2011785330023	21.2602034304037
ENSG00000197102	DYNC1H1	1.34567928210595	0.229832468280794	-0.631878945690531	0.688410881471953	-0.889221048689873	0.167008335805348		19.9311760926493	23.5683095113469	23.1613243861585	23.3131691129565	20.9550701816032	19.8198055426283	22.0430205633459	22.5897970841188	22.8222849139592	21.3337533726093	21.9086152208638	22.2034983114336	19.4269699750629	19.8214387919875
ENSG00000197111	PCBP2	1.58094692180838	0.260310904525066	0.765459661246304	0.320931236692537	-1.0986431659695	0.118417803449914		23.8946667408776	18.6139687105838	18.4523220848559	18.6423700696839	18.6282392787928	19.1341028706182	20.3425844162485	19.8613449537933	19.8613449537933	19.8613449537933	15.8187043053637	17.7195722460357	17.7195722460357	21.0036170231667
ENSG00000197157	SND1	0.767522241986256	0.276197148151898	-0.332926851895667	0.891477799021096	-0.485062134822837	0.67079200330229		22.111001461943	22.3760764639899	22.2269787107843	21.604315768603	20.938525279196	20.3107525492834	21.8245344617949	22.4758969346121	21.6618722088813	20.4532519104318	21.4449764609067	21.7004903701114	19.744985887743	21.4449764609067
ENSG00000197170	PSMD12	1.41582401655805	0.436276235233291	0.676981599436953	0.773268272418602	-0.958839236469085	0.315001313601565		25.1249717615243	20.5814282887416	17.9738968120801	20.4707171662393	21.496442544652	20.8704668689343	19.3508754930702	20.8704668689343	20.8704668689343	26.6690181141614	20.9801451322499	17.6421358340488	20.1161941130295	20.1161941130295
ENSG00000197451	HNRNPAB	-0.25319903209828	0.86291446963817	-0.111235921749063	0.941985766908803	-0.184542456248188	0.824667842784797		21.26081812907	19.4158409074681	19.3588736014528	19.0479796874207	23.0425576814309	21.6928341891302	20.4729790918679	21.2081690278536	18.786076173442	22.4036312862126	21.5149588513921	17.0848875030444	22.5988469280386	21.5149588513921
ENSG00000197728	RPS26	0.606074519313633	0.626184429581773	-0.239256830847626	0.884256841107031	0.364684309351205	0.596576051551729		24.1276742330545	25.0782905100666	23.9016358942694	25.3136453754862	20.3758436193102	23.8387537553025	24.4426585385554	25.465208165009	23.5594145773613	25.734837123207	24.356032989351	23.8601766307918	20.5369873775604	23.8601766307918
ENSG00000197747	S100A10	-0.659734633537134	0.196590031721704	-0.262749121028008	0.914281365690393	0.407032650949709	0.423836078726917		21.7946328630564	22.550882772706	22.0364497491123	21.3971214984909	21.5039571975685	22.5642875068139	22.197516254018	22.197516254018	22.197516254018	21.7199368061679	23.1909720423035	21.6434695218438	22.6154661173742	22.6154661173742
ENSG00000197756	RPL37A	0.793724858503932	0.378276011233985	0.342819219138679	0.87009021494202	-0.492238229843377	0.311637862198113		22.7935109326842	22.3792120766374	20.7497730851319	21.4939426223945	22.8771320915406	21.9777519750896	23.1299922811081	24.2276574521022	21.6403885983861	20.2290460884157	20.4986885860306	21.0862142583825	21.9149760374381	21.5600783308439
ENSG00000197879	MYO1C	-0.913482112650204	0.424948714468633	0.396706060095973	0.924112117085781	0.563371533164219	0.467417337214511		20.7920914081487	21.5185943612681	21.8786060603258	16.713669314842	19.2583333527193	20.8758136816767	21.6187057372918	23.0668070334719	19.586916632452	21.2945580713559	21.1188020117878	20.7616564995111	20.9512527685725	20.9512527685725
ENSG00000197894	ADH5	0.122490616806715	0.822965961882653	0.0389945158564373	0.982551590479592	0.0784952043686751	0.945472145433625		20.9394341452722	21.5760217021973	20.9394341452722	19.3574132018143	20.9394341452722	18.5756465376014	18.6066709199781	18.6066709199781	18.6370421604921	18.6066709199781	20.6786773083469	20.5761253657225	20.6283123652832	20.6283123652832
ENSG00000197903	HIST1H2BK	1.52451711789551	0.139703113240898	0.746252101768981	0.770567521299922	-1.05890584599688	0.397545733517045		29.3209514033689	26.0155253518804	27.4179950430433	28.7247591730345	28.4389506646109	26.1950656669915	28.307433510509	27.7362493668579	27.1050932070755	26.8428413433848	25.2407021590453	28.517266027602	27.3149095298896	24.7635991206313
ENSG00000197958	RPL12	1.70208617752253	0.00429170334495995	-0.853920169087516	0.609807479950969	-1.21169731149876	0.23394036165372		25.4514149887355	25.2202711097786	25.9535065277047	26.1358404454794	26.1030964747695	25.030568960711	25.0059855454241	25.7161432412702	25.9248239926239	25.2998183324248	24.4441651246816	23.2121268770113	24.3133334626955	24.3133334626955
ENSG00000198034	RPS4X	1.63602257028434	0.066114409597444	-0.807305857217337	0.684274169964232	-1.13705315551712	0.177057749609522		24.2058524382214	24.7109248041324	25.6632254072523	24.7207222745287	24.0690851231746	24.1616457026717	24.2344635150204	24.3277999419564	22.5317219618356	25.8955599461485	24.7167194130166	23.4256022105321	22.4507938589335	21.5586422742278
ENSG00000198467	TPM2	1.17533985500492	0.304696002051845	0.547557109518518	0.64572409299768	0.767936180388517	0.243460101198955		21.9622932658695	21.5672679950791	20.7862235741868	21.2946534091184	26.2684206833028	20.7568044069198	21.57430478991	20.7568044069198	20.5251014251361	20.7568044069198	21.2426676515226	19.7377120676279	22.5786803513524	21.2426676515226
ENSG00000198561	CTNND1	0.317258376222604	0.64433808916909	-0.143703442925506	0.901330877911054	0.219577120626351	0.84880047249952		17.3494966363364	19.3044134532974	18.8024252127907	18.4012183142688	18.6157237779157	16.7074707408689	18.6736795075099	18.6736795075099	18.6736795075099	19.1297726569086	18.580894677194	17.2147600021468	18.4569668657279	18.4569668657279
ENSG00000198563	DDX39B	1.11145105211086	0.385429686844146	-0.533250240802694	0.713474261487985	-0.72847715124016	0.294163154882954		22.805184842707	20.5432389374633	20.3433269980155	20.8362090143329	20.361399993815	20.3371360869468	20.4892729995446	22.0527129805889	21.8296669256409	21.309841874632	16.6402973866346	18.415641375672	21.6937889366531	22.7159559216638
ENSG00000198755	RPL10A	2.53910674633998	0.0110081089111144	1.49046057625734	0.151700174893178	-2.1679900444907	0.000793583684911249		23.432677537122	25.4433138086477	26.5375231089862	25.3891478366403	24.3951081767206	23.2320470934837	23.9007374864292	25.7505700486528	22.8151986501063	24.2819845366405	23.736047491227	22.4767563849289	21.3122291280488	22.4767563849289
ENSG00000198900	TOP1	2.29610898821442	0.0262949095860163	1.33730526831477	0.472936957139277	-1.91989564897471	0.000252997439088497		22.1983799586346	22.2969940376639	23.406353684371	22.9304094622652	21.6722495624583	18.0579901262017	22.4950543044307	19.2018272308865	20.9680582442546	21.7386964102121	19.3699290726644	20.8561366682859	20.2965038352532	20.2965038352532
ENSG00000203852	HIST2H3A	-1.44004501261649	0.5896678393174	0.687224195701468	0.664909584751182	-0.991422993279247	0.428534464992136		29.5665943877731	20.2748786204907	18.474928754045	22.2433260449028	26.151580796781	28.1940750527249	25.3146733290721	24.8884594104188	26.6451951796045	26.8610036713885	20.6819375359824	21.9951492273119	27.5844743285083	28.8676658418575
ENSG00000204389	HSPA1A	0.942949495390614	0.358236905779726	0.419179833225069	0.758986728522215	0.596767528159454	0.764887655783029		25.4013503549709	23.1700163633772	23.7239964917169	22.043130164026	21.345948769136	23.0510093608519	20.1894044470652	20.8436965294887	20.9541535085739	22.8361032413024	23.2002935092814	22.4158424492928	21.2684533328184	21.8911664416265
ENSG00000204574	ABCF1	4.32451650963339	2.72491211851127e-05	-2.50018810823114	0.0935176845950634	3.9266477029896	0.000793583684911249		19.7097644952082	22.0693136731159	21.5397598400749	21.6906762580746	21.6171905196632	20.5274242822745	20.7923461342978	20.2026603800654	20.5274242822745	20.5274242822745	15.8731658352936	17.8218134182926	17.1541592683948	17.1541592683948
ENSG00000204628	RACK1	1.71834802999108	0.00140045269279645	0.870527545582547	0.623140229114011	-1.23755416307763	0.0232493456573511		23.3286057222887	23.0119195980576	22.7097041533911	22.5561430799674	22.8687109520398	18.9047196615354	18.6997838968132	18.9047196615354	18.9047196615354	19.4762186434742	21.4720684045432	20.8477588506968	21.1934237146957	21.1934237146957
ENSG00000205302	SNX2	0.830782055836014	0.197434568260326	0.3713579263338	0.852200003804387	-0.513603421383248	0.467417337214511		20.5611584406368	19.9269530911178	20.3055703144031	18.6939558616529	19.8712822400957	19.4762493636535	20.1990027884981	20.0151558495598	19.8044114345464	21.7750328069353	18.9681470114164	18.6917911750487	19.5359225370995	18.9681470114164
ENSG00000205420	KRT6A	-1.63794764088576	0.398648657737611	0.816976779308789	0.375220167512072	-1.13778052395049	0.187913101770071		24.4459259652042	17.4444691039336	19.1358135921907	19.216899188725	24.2149584897689	25.3235174982515	23.0273385981812	23.3470949002493	28.0102529186057	26.5164415310578	22.1645408673319	19.8002391572511	25.1696149491438	22.9838486616742
ENSG00000206172	HBA1	-5.0721224747349	0.00418119714678732	2.99336126828957	0.0118448927492831	4.64107374765387	0.000627529976020023		18.3059110781039	21.2167897080893	24.541759567089	23.6374264282576	20.9846315388825	27.791235935929	25.4523258334006	25.456109986301	26.0961664116769	28.8849603238403	28.8257281587055	27.1769152402136	24.6622047318446	26.5728564245138
ENSG00000206394	CLIC1	0.858419365834983	0.533735649435029	-0.375054541405362	0.754580901643074	-0.522841940987472	0.270780562340339		19.5690847514556	24.3863839750043	24.4016146341995	23.6718783178007	25.7572473810049	24.3605584608581	23.8704288008362	23.0576568433264	24.3663148496172	22.6036789319472	24.1484363982284	23.6047168564074	23.0519934736059	19.9901430559903
ENSG00000211592	IGKC	0.495514071595544	0.877659218787526	0.191706918501136	0.905590265510945	0.312674106918738	0.749169403698988		19.0793042012658	17.2866785941691	16.6101753900576	26.3229492102901	19.958724762924	17.4227973786132	18.6304627303476	20.7915817359556	21.6205521960693	22.0041885140462	16.1612151188501	16.3002961964441	16.3002961964441	28.6624019288448
ENSG00000214114	MYCBP	4.02871228882912	0.00317356031903953	2.3209019644458	0.0935176845950634	-3.44258186428252	0.0222870501547509		23.1259657150529	16.946895212336	21.4652008597708	20.308387044657	20.9997624933921	19.7773734363913	19.7175516941478	19.2184168313318	19.834813099686	21.291449227383	16.248795708264	16.8055700406026	16.553877077992	16.553877077992
ENSG00000214753	HNRNPUL2	0.990078209437382	0.209167844321715	0.434630683717948	0.780778494001436	-0.628907993977386	0.558277036269661		19.3305393625814	21.952264556925	21.8360256354434	21.3811937792386	21.6264600601081	16.8652018943709	19.7227887233909	18.9092496310679	18.9092496310679	18.9092496310679	20.2322528786541	20.7604737131803	19.6812404966126	20.2669067892407
ENSG00000233276	GPX1	4.15680980873005	0.000451914422241473	2.43620489993754	0.10404742158731	-3.66459792447756	2.93337370780277e-05		22.0778637247042	21.3148934780134	21.1872418747339	20.7290217813783	21.2524790643162	20.640003848534	20.2869458366252	20.9234245143612	20.640003848534	20.640003848534	14.2603238698423	18.7451897622114	17.8082235357714	17.8082235357714
ENSG00000239474	KLHL41	2.58638320213442	0.00300731635777811	1.53149042783707	0.0433239132836224	-2.21878429752152	0.167008335805348		23.2955671557045	25.0009252498028	25.0955026758083	25.1946556690077	24.0219633267978	22.6273929553378	21.7607762212516	23.6992733525832	23.4881777420831	21.8917720769299	22.1557798140803	21.421354832881	22.9491125379008	21.215111268297
ENSG00000240972	MIF	0.637880593010216	0.379041363305851	0.258698272046335	0.909568828217179	-0.392783322122394	0.709104462585738		21.1438345772812	21.8007984900299	21.1438345772812	21.1438345772812	18.8221425447791	20.2019968131599	20.773945828512	21.0248882970091	20.773945828512	20.773945828512	20.708896787771	20.9717561875295	19.035152352823	19.9762281131576
ENSG00000241343	RPL36A	0.528418377818149	0.599500250855758	-0.205746523384651	0.873894415585952	-0.323026075043902	0.690354276383386		21.6023493728703	22.6456752819483	22.3446335876751	22.6015325366928	19.0380505985515	22.6203948510088	20.1650078864655	18.962062802478	20.1650078864655	20.1650078864655	21.7001471189943	20.3925857709486	21.1896933504875	21.1896933504875
ENSG00000241685	ARPC1A	0.353321948554711	0.623818269724356	-0.155739225355493	0.877195288073755	0.245993206529654	0.84057711455964		18.6622384062268	18.6622384062268	18.6622384062268	18.6622384062268	18.6622384062268	19.3272684335403	19.1032788952854	19.5211101899465	19.3272684335403	19.3272684335403	19.6692603951687	16.0083367326891	18.7790343514153	18.7790343514153
ENSG00000243678	NME2	0.735236254900126	0.228189852940475	-0.321872402113229	0.891477799021096	0.455519981579311	0.725865974297157		21.6095185583988	21.4261777090808	20.9418950699999	21.1690984010417	21.3033567372674	19.6336232707223	20.5979814644065	20.5979814644065	20.5979814644065	22.5203571265566	20.4902330138797	20.6179013096657	20.5554789187425	20.5554789187425
ENSG00000254772	EEF1G	2.01724256760496	0.00193957967601455	1.16610693343206	0.257215576998686	-1.66588850766153	0.00451377434483486		21.9752412898853	21.8001465765447	21.8388384711496	21.4233778886208	21.194327995324	19.7683628371617	20.2855006408056	19.8375938971093	18.6537330816959	19.8033936038728	19.6487692598224	20.2800798732034	18.9389571139515	19.6487692598224
ENSG00000255112	CHMP1B	1.69393830358005	0.022488291184483	-0.851221034382085	0.64572409299768	-1.19264011818655	0.179460346243405		20.4125700328644	19.2175763110427	20.6310779704183	20.1549563928317	21.9774797741571	21.0113865792884	19.7419866466047	19.0503857294575	20.510472631195	21.0092001936791	18.8002821299691	18.6257064458232	18.9129044649698	18.8002821299691
ENSG00000265681	RPL17	2.10857783851408	0.0149382861257378	1.21296851489335	0.163416739146196	-1.75030079474499	0.131610227720035		25.3686636822797	26.0671044033579	25.9365382654781	26.0932529535868	25.0702901224307	24.4191953205662	25.2369009005174	26.5736039728151	22.9811650095588	25.0735991463396	24.5219377490267	23.7378491307108	22.3967321772018	23.7378491307108
ENSG00000275714	HIST1H3A	0.680996196048497	0.500343476844859	0.278369335461544	0.877195288073755	0.418266948394926	0.693438789477406		28.4408179296297	24.4655002106276	26.3211838599192	27.1005365392071	27.9942802149046	26.7119593977063	26.4880701077596	25.8512127463614	27.4633696456788	26.8520417258991	23.9702349896158	26.9022407942758	27.1752800532046	26.6861143821405
ENSG00000277443	MARCKS	-1.85842069973158	0.199483650652703	1.01485663511434	0.391533351185438	1.46419315502922	0.23936943578753		21.1436100361059	21.5390246159696	22.2641099431935	15.4388766376538	20.5971103732539	21.0520117741861	21.1802921857872	21.1802921857872	23.2676888091516	21.1802921857872	21.053921547523	21.4682297148813	24.2294871065819	21.4682297148813
ENSG00000278637	HIST1H4A	1.76034630516125	0.102249826793449	0.886729910492317	0.682107113243385	1.27008196480555	0.564566400982366		26.5251739480743	26.187135368084	27.3689577008835	28.867080872586	26.7266536753286	24.9441549215433	26.9822441023559	27.232040777081	25.5945744338461	25.3742287255424	25.0068913886256	27.8637258840527	25.5814637136915	23.0465350449503
FLN	NA	-0.427069733780559	0.686910873874797	0.18125147538748	0.848250882591443	-0.287157861030657	0.727303013519139		20.8598421401217	17.3325057807629	15.5866591765412	17.6653791463081	17.5085217368645	18.360957491724	20.7643511984351	20.968469129135	20.7643511984351	20.7643511984351	18.7458822412755	17.5734630996003	18.2756299893626	18.2756299893626
FN	NA	-4.84740655023153	0.00392520314086681	2.77961213609484	0.0118448927492831	4.3533158213046	0.0338324357987476		23.357583326933	23.1072327780565	25.2044121478698	24.3625653557779	26.2384503607035	28.7824178795202	30.7909449891047	30.5142847055734	27.7141600302559	29.3429300569371	30.1402256180669	32.1855149121634	29.4844569110092	25.3956239351591
HIST2H2BC	NA	1.24316351964509	0.196590031721704	0.573214788965146	0.845067197554389	-0.822069329491082	0.543098238165316		23.1249354233836	20.6953507562015	23.4459511136583	22.4414699904061	22.4891176247838	21.7944710445185	23.2749386536374	21.4746610485174	20.8582102709152	22.8479075893778	19.8857824125005	23.2830033851075	21.5563262557342	20.0596937948241
IGG1	NA	-0.570794141468827	0.855387414831783	-0.228554208561128	0.891477799021096	-0.337035452332806	0.67079200330229		19.4421240177753	16.9658173490502	19.1134910669527	27.9847230377011	19.7096110785165	20.447543941787	17.7301271060621	20.447543941787	22.1033889516984	20.447543941787	18.8544136846026	17.8641932622112	18.8544136846026	29.2827691744556
SEPTIN11	NA	1.09410871168623	0.127651114060729	-0.526081638460393	0.668009295029625	-0.726047950683913	0.635858047847042		22.9183412223356	20.3697937287028	20.6446000918696	19.9826914826923	20.513730224835	20.3817407566789	18.9090897772873	19.9247979387086	19.9247979387086	19.9247979387086	20.4983777635922	19.7765930831504	19.1153266237104	19.7765930831504
SEPTIN2	NA	0.0459213201403799	0.948231387297858	0.0144251612207498	0.989196305117842	-0.0177008929684206	0.993530559190882		20.7927887043444	20.9825503812571	21.2381562765408	21.3948320773947	22.2510661473348	21.8970283308605	21.1499142576585	21.6777776480466	21.4191302136581	23.3762102907279	21.8830615120276	20.9575573177892	22.1412804099956	20.1619303491236
SEPTIN7	NA	0.730285027907957	0.422126178844581	0.320928394511562	0.773268272418602	0.452344953760047	0.557693403915215		19.7379152932036	22.4555355785362	22.2966668023113	23.1502325805553	21.3691138148434	20.6089442972054	20.9143635812117	20.6076354055645	19.6774120881372	22.4069125149856	21.722632010909	21.4852407235512	21.5925270635677	19.4860313459002
SEPTIN9	NA	1.57601037363585	0.034018118367165	0.756038469066066	0.664174803707436	-1.08654981804793	0.357678065648828		24.7639515156593	23.189990912847	23.3389146563127	23.3791787603422	24.3628918077609	21.3806960375147	21.8322442452912	19.6482250920482	22.1731744917425	22.4854355061258	21.8946303065739	22.1073219376812	22.8146264458579	22.1073219376812
TGFB1	NA	-2.50426272959878	3.00961677452843e-05	1.47505171985566	0.359392909541294	-2.1410326027787	0.000558645306793245		14.9828265039289	14.9828265039289	14.9828265039289	14.9828265039289	14.9828265039289	19.6195555002413	19.2370303793544	19.4849921149417	19.4849921149417	19.4849921149417	17.3491186356591	17.6187690234905	17.4902346374806	17.4902346374806
