# Supplementary material for: Proteomics identifies differences in fibrotic potential of extracellular vesicles from human tendon and muscle fibroblasts
Source: Cell Commun Signal. 2020 Nov 4;18:177. doi: 10.1186/s12964-020-00669-9 (PMC7641822; doi:10.1186/s12964-020-00669-9)
Supplement: Supplementary file 7 — Additional file 6. Supplementary Data 6. Fold change values of heatmaps from TenX-MyoX, TenX-FibX and MyoX-FibX DESeq2 analyses. [file 12964_2020_669_MOESM7_ESM.xlsx]

## Sheet: Diff_genes_heatmap_Ten-Myo.csv
Regulation	Ensembl ID	log2 Fold Change	Adj.Pval	Symbol	Chr	Type	Myo_1	Myo_2	Myo_3	Myo_4	Myo_5	Ten_1	Ten_2	Ten_3	Ten_4	Ten_5	Fib_1	Fib_2	Fib_3	Fib_4
Up	ENSG00000038427	8.2417	1.01e-06	VCAN	5q14.2	protein_coding	16.0285	18.1089	14.4276	16.0285	16.0285	25.2578	25.1266	22.0831	24.5116	24.8516	25.0431	25.5369	24.0872	25.0431
Up	ENSG00000131018	7.98103	0.00644	SYNE1	6q25.2	protein_coding	23.7336	22.8947	25.8176	15.3788	24.2606	29.8465	30.337	29.605	32.0895	30.1125	25.1827	24.0495	32.1265	33.2395
Up	ENSG00000146674	7.29344	0.00184	IGFBP3	7p12.3	protein_coding	16.1012	15.9587	16.1012	16.1012	21.1688	19.4793	24.6685	24.3441	24.8913	28.5153	20.3693	19.7294	24.6863	20.8997
Up	ENSG00000103888	6.94784	6.32e-07	CEMIP	15q25.1	protein_coding	14.6751	14.6751	14.6751	14.6751	14.6751	23.4801	20.0035	21.5437	21.5437	21.5437	21.5648	20.7052	21.4463	20.1493
Up	ENSG00000164176	5.6618	0.00327	EDIL3	5q14.3	protein_coding	19.445	15.4529	18.9193	19.8296	20.9297	21.5668	26.2585	25.1405	23.8998	26.0198	23.7389	26.1503	25.88	20.3585
Up	ENSG00000108821	5.54316	0.00294	COL1A1	17q21.33	protein_coding	23.4924	21.4079	21.1763	22.9611	28.9135	28.7659	29.5756	28.6506	28.9148	29.7602	28.0635	30.4993	31.4131	27.8996
Up	ENSG00000164692	5.5218	0.0014	COL1A2	7q21.3	protein_coding	21.9678	19.8775	20.8561	21.3332	27.1511	27.4543	28.6115	27.017	26.9105	28.8014	26.4272	28.3692	28.8579	26.9151
Up	ENSG00000142156	5.49509	1.76e-05	COL6A1	21q22.3	protein_coding	18.7061	18.7061	18.7096	18.1222	18.7061	25.0206	22.6015	24.2679	24.2679	24.2679	22.7408	25.0525	21.4939	22.7408
Up	ENSG00000145192	5.42478	0.00998	AHSG	3q27.3	protein_coding	19.5089	22.4069	26.23	20.99	27.4693	30.7615	27.427	27.0521	28.8858	29.6025	30.8326	27.7472	28.5893	25.4451
Up	ENSG00000105664	5.39066	0.000277	COMP	19p13.11	protein_coding	19.1505	17.3183	15.642	16.039	16.8161	23.8795	22.1794	21.5376	24.0623	20.2604	23.4513	21.5253	20.6267	21.5253
Up	ENSG00000206172	4.99886	0.00357	HBA1	16p13.3	protein_coding	18.3059	21.2168	24.5418	23.6374	20.9846	27.7912	25.4523	25.4561	26.0962	28.885	28.8257	27.1769	24.6622	26.5729
Up	ENSG00000111799	4.98804	0.0014	COL12A1	6q14.1	protein_coding	20.4465	20.5127	20.8296	20.445	19.6322	27.4328	25.9344	24.168	24.2983	24.9726	28.7818	26.3869	25.5598	22.004
Up	FN	4.9749	0.00244	FN	NANA	NA	23.3576	23.1072	25.2044	24.3626	26.2385	28.7824	30.7909	30.5143	27.7142	29.3429	30.1402	32.1855	29.4845	25.3956
Up	ENSG00000106624	4.92936	2.28e-05	AEBP1	7p13	protein_coding	17.0046	14.5646	17.0046	17.8651	17.0046	20.461	22.3703	21.5385	21.973	21.7476	20.4838	19.9886	20.8517	20.4838
Up	ENSG00000112769	4.71969	0.0016	LAMA4	6q21	protein_coding	18.2315	15.8386	16.6443	17.8258	17.3528	23.4196	22.4718	22.4718	18.6565	22.4718	22.6362	24.0264	19.3117	22.6362
Up	ENSG00000151655	4.65556	0.000797	ITIH2	10p14	protein_coding	19.5476	18.4885	21.7524	18.6924	19.2454	25.6972	24.2483	23.3429	22.6421	25.0735	26.2466	24.5352	23.192	21.9418
Up	ENSG00000170017	4.64107	0.000628	ALCAM	3q13.11	protein_coding	16.8035	16.8035	13.2327	18.9956	16.8035	21.3311	21.8481	20.0026	21.3311	21.3311	21.9641	20.151	20.7982	20.7982
Up	ENSG00000120708	4.64052	0.00223	TGFBI	5q31.1	protein_coding	22.4713	22.1228	21.6352	20.2163	21.0759	23.8925	26.6314	25.8768	26.653	27.6704	26.6759	27.5562	25.6217	21.6873
Up	ENSG00000135919	4.52032	0.000117	SERPINE2	2q36.1	protein_coding	20.9169	18.3647	19.3129	17.9751	20.3841	23.4661	24.1877	22.6938	24.0618	25.1459	24.9953	23.816	23.4621	23.816
Up	TGFB1	4.47949	1.08e-07	TGFB1	NANA	NA	14.9828	14.9828	14.9828	14.9828	14.9828	19.6196	19.237	19.485	19.485	19.485	17.3491	17.6188	17.4902	17.4902
Up	ENSG00000205420	4.35332	0.0338	KRT6A	12q13.13	protein_coding	24.4459	17.4445	19.1358	19.2169	24.215	25.3235	23.0273	23.3471	28.0103	26.5164	22.1645	19.8002	25.1696	22.9838
Up	ENSG00000116962	4.35049	0.00013	NID1	1q42.3	protein_coding	16.2866	16.2866	18.1128	15.138	16.2866	21.1131	20.3763	20.7912	20.7912	20.7912	19.1858	22.4711	21.612	21.612
Up	ENSG00000163359	4.32718	0.00577	COL6A3	2q37.3	protein_coding	17.8095	19.6341	19.3954	20.9875	20.0702	27.7204	25.0521	21.5844	21.8548	23.3208	23.5912	26.5012	23.632	24.7785
Up	ENSG00000091136	4.31254	0.00229	LAMB1	7q31.1	protein_coding	16.8604	18.5146	16.8604	14.9234	16.8604	22.2377	23.0347	21.461	19.1897	19.6588	20.9033	25.0146	21.9365	21.9365
Up	ENSG00000058668	4.31173	3.25e-05	ATP2B4	1q32.1	protein_coding	17.4994	17.4161	17.5782	17.4994	17.4994	23.4025	20.5346	21.7047	21.7047	21.7047	21.0267	18.8137	19.4576	19.4576
Up	ENSG00000077942	4.28398	4.67e-06	FBLN1	22q13.31	protein_coding	14.5821	14.5821	14.5821	14.5821	14.5821	19.6586	17.7032	18.9896	18.9896	18.9896	19.8829	21.4945	20.9029	20.9029
Up	ENSG00000186832	4.19694	0.0373	KRT16	17q21.2	protein_coding	22.1437	16.9868	18.6924	21.2699	23.17	25.1677	19.9103	25.1677	27.8341	25.1677	21.5338	19.2037	24.0914	21.5338
Up	ENSG00000166923	4.19249	0.000278	GREM1	15q13.3	protein_coding	15.7212	15.7212	17.8651	15.3504	15.7212	20.5967	19.8883	20.2855	20.2855	20.2855	22.3765	22.6992	19.2329	22.3765
Up	ENSG00000049540	4.10628	0.0126	ELN	7q11.23	protein_coding	19.1349	18.4409	19.6014	18.2344	20.9114	23.6624	22.1549	22.0269	24.3834	24.6267	21.3561	15.2233	22.3181	21.3561
Up	ENSG00000119681	4.04506	0.0198	LTBP2	14q24.3	protein_coding	18.7638	17.8483	19.3194	16.7912	21.5325	18.1657	23.5271	23.2019	26.2121	23.3737	23.1109	23.5144	25.282	23.5144
Up	ENSG00000166482	3.93862	2.21e-05	MFAP4	17p11.2	protein_coding	16.0514	14.4571	16.3791	16.0514	16.0514	19.1809	20.5777	19.6416	19.6416	19.6416	19.1438	20.4234	19.921	19.921
Up	ENSG00000145321	3.92665	0.000794	GC	4q13.3	protein_coding	17.1295	15.0235	17.8557	15.5972	19.482	21.1885	20.6623	20.9567	20.9567	20.9567	23.2457	21.1637	22.6319	22.6319
Up	ENSG00000135862	3.87715	0.00722	LAMC1	1q25.3	protein_coding	18.133	18.4807	17.7875	14.661	19.6347	22.4558	23.3699	20.9708	19.3897	21.8965	21.4833	24.7614	21.838	21.0747
Up	ENSG00000081051	3.7882	0.00644	AFP	4q13.3	protein_coding	19.9888	18.8681	22.3522	20.9934	21.4496	25.6505	25.2224	24.8877	24.777	22.0556	26.5086	24.7522	24.3338	21.4452
Up	ENSG00000186081	3.6394	0.0146	KRT5	12q13.13	protein_coding	21.6183	18.2713	18.3061	19.4455	21.229	24.7548	21.8088	22.126	26.552	21.8255	22.69	20.9395	23.2242	20.1665
Up	ENSG00000163631	3.63042	0.00674	ALB	4q13.3	protein_coding	23.856	22.0164	25.4398	23.8095	26.2495	29.2527	27.7209	27.2508	28.7085	26.5902	30.8564	28.5806	27.5853	26.3048
Up	ENSG00000140545	3.57579	0.00357	MFGE8	15q26.1	protein_coding	22.3024	23.4852	23.6306	23.6324	23.5687	28.0508	26.3639	25.0984	26.5824	28.4027	27.3276	26.4938	25.3507	22.7853
Up	ENSG00000142173	3.55766	0.0138	COL6A2	21q22.3	protein_coding	18.5694	15.7753	17.4992	17.8935	18.9216	18.5469	23.7883	21.3707	21.3707	21.3707	20.8527	23.7134	18.7573	20.8527
Up	ENSG00000106333	3.49746	0.0534	PCOLCE	7q22.1	protein_coding	18.7375	18.4348	18.9876	18.7375	18.7375	17.5561	24.6739	22.9641	22.9641	22.9641	17.9504	23.4033	20.1051	24.7282
Up	ENSG00000087245	3.37069	0.00108	MMP2	16q12.2	protein_coding	19.2022	17.1983	19.2577	19.4971	19.1445	20.7728	24.6176	21.9209	21.9209	21.9209	24.3097	24.9974	24.6942	24.6942
Up	ENSG00000035862	3.34995	0.0201	TIMP2	17q25.3	protein_coding	21.1369	19.3406	19.2482	17.2767	24.5755	22.6672	24.8791	23.1056	23.6426	24.0331	23.3489	23.741	23.483	24.0582
Up	ENSG00000168542	3.34133	0.0409	COL3A1	2q32.2	protein_coding	22.4479	21.3512	19.8691	21.2403	24.7113	24.4539	27.0529	24.3387	25.2215	25.2595	25.4544	28.4733	27.7609	21.6505
Up	ENSG00000122786	3.32751	0.085	CALD1	7q33	protein_coding	19.0005	18.8873	19.1054	17.6328	23.4308	20.2499	25.4773	23.6552	22.2064	23.1055	21.0029	20.3083	27.6777	22.9821
Up	ENSG00000149591	3.25933	0.0023	TAGLN	11q23.3	protein_coding	18.3513	18.6655	18.3513	15.9785	18.3513	20.0523	23.1066	19.4529	22.0279	21.3547	22.4001	22.5584	21.5705	22.4001
Up	ENSG00000142798	3.25393	0.0233	HSPG2	1p36.12	protein_coding	23.0804	21.1933	22.2781	21.0583	23.2009	25.6299	26.6052	24.6168	24.8647	25.364	26.813	28.1411	25.4647	21.1764
Up	ENSG00000011465	3.23362	0.0227	DCN	12q21.33	protein_coding	19.5678	19.521	19.6132	18.2295	22.7766	22.0573	25.1442	24.0039	24.9672	19.7034	23.3179	23.9861	23.5904	23.1234
Up	ENSG00000122707	3.22606	0.000559	RECK	9p13.3	protein_coding	17.5135	16.8945	17.5135	17.9452	17.5135	21.7055	19.0505	20.9181	20.9181	20.9181	21.5913	19.4434	19.3895	19.4434
Up	ENSG00000182492	3.2048	0.0163	BGN	Xq28	protein_coding	19.7445	18.8586	15.1733	18.8586	18.8586	21.1182	21.3571	19.1773	22.6757	23.1893	19.3126	22.4182	21.158	21.158
Up	ENSG00000137801	3.08759	0.0223	THBS1	15q14	protein_coding	18.8425	19.3088	19.3693	20.1228	21.3266	22.7991	23.8414	22.1691	22.7991	22.7991	26.6727	25.4458	22.7444	20.3629
Up	ENSG00000168477	3.07137	0.000794	TNXB	6p21.32	protein_coding	17.6582	15.9966	16.794	17.877	17.2898	20.6385	20.3854	20.3854	19.1777	20.3854	24.6609	22.2541	22.0132	22.2541
Up	ENSG00000186395	3.03847	0.00505	KRT10	17q21.2	protein_coding	22.5796	20.6623	20.1353	22.1266	22.4	25.8133	24.4866	24.569	25.7624	22.465	24.555	23.5451	23.5383	21.8894
Up	ENSG00000139329	3.02966	0.00644	LUM	12q21.33	protein_coding	20.4011	20.0521	20.6819	18.5356	23.3152	24.7414	23.4573	22.3753	23.8776	23.6827	24.7821	23.5895	24.1005	22.6779
Up	ENSG00000126218	2.98666	0.000493	F10	13q34	protein_coding	18.4036	17.2541	19.0351	18.4036	18.4036	22.1513	19.9673	21.4382	21.4382	21.4382	22.4644	20.5674	21.8075	21.8075
Up	ENSG00000134871	2.9523	0.0014	COL4A2	13q34	protein_coding	18.2408	18.2408	18.2408	18.2408	18.2408	20.5241	21.5454	20.3808	21.1233	22.3921	19.1128	18.3634	21.7635	19.1128
Up	ENSG00000125730	2.92864	0.0431	C3	19p13.3	protein_coding	20.8074	15.8718	21.9807	21.0328	20.9245	24.9176	21.8868	21.9148	22.7031	23.8381	26.0863	24.1185	22.708	24.1185
Up	ENSG00000145681	2.89485	0.00147	HAPLN1	5q14.3	protein_coding	15.3528	15.3031	15.3528	15.4009	15.3528	17.6396	18.7336	18.2879	18.2879	18.2879	22.1459	18.3355	19.1543	19.1543
Up	ENSG00000100823	2.81945	0.000797	APEX1	14q11.2	protein_coding	20.0537	21.1156	19.5842	19.9481	20.0019	22.113	22.7959	22.7959	24.3002	22.7959	16.9606	16.6796	18.7779	16.9606
Up	ENSG00000106483	2.74872	0.000581	SFRP4	7p14.1	protein_coding	16.0559	16.0559	16.0559	16.0559	16.0559	18.9101	17.7472	18.9101	19.5456	18.9101	19.9843	17.3582	19.006	19.006
Up	ENSG00000172867	2.73262	0.024	KRT2	12q13.13	protein_coding	24.7274	21.1159	20.4368	21.8069	23.4918	26.0793	24.754	23.7662	25.4802	25.1623	24.3771	23.7327	24.9411	21.2424
Up	ENSG00000171403	2.6946	0.0782	KRT9	17q21.2	protein_coding	25.1093	19.5898	22.3263	23.9118	27.5459	27.311	25.0236	25.7334	27.2244	26.6635	25.3022	24.3695	24.5762	23.4534
Up	ENSG00000150687	2.65638	0.000709	PRSS23	11q14.2	protein_coding	19.8669	19.8469	20.178	17.6111	19.8867	22.5488	22.3256	22.0767	21.5139	22.2065	21.6804	21.2498	21.3853	21.3853
Up	ENSG00000134013	2.65078	0.0606	LOXL2	8p21.3	protein_coding	20.8029	16.975	17.6135	17.3032	20.327	22.449	22.6717	20.4018	19.7242	21.0288	23.4107	24.8675	19.6628	23.4107
Up	ENSG00000087303	2.6266	0.0601	NID2	14q22.1	protein_coding	18.7918	18.7918	18.1504	21.8773	18.7918	22.3803	23.2382	19.1568	22.3803	22.3803	21.7744	26.76	25.8048	25.8048
Up	ENSG00000105281	2.54665	0.00362	SLC1A5	19q13.32	protein_coding	19.1743	18.7571	20.5659	19.1743	19.1743	22.6306	21.7681	20.7336	20.7009	23.7458	21.259	20.4211	20.9001	20.9001
Up	FLN	2.53391	0.0253	FLN	NANA	NA	20.8598	17.3325	15.5867	17.6654	17.5085	18.361	20.7644	20.9685	20.7644	20.7644	18.7459	17.5735	18.2756	18.2756
Up	ENSG00000100902	2.47183	0.0205	PSMA6	14q13.2	protein_coding	18.0676	18.5607	19.3759	14.3696	18.3351	20.4758	20.469	19.1852	20.469	20.469	21.3352	20.2947	20.9068	20.9068
Up	ENSG00000186340	2.33022	0.0456	THBS2	6q27	protein_coding	17.7832	17.7868	17.0666	17.7832	17.7832	16.6282	21.5465	20.6969	20.4183	20.5643	21.6076	23.0035	19.2325	21.6076
Up	ENSG00000113140	2.32962	0.0425	SPARC	5q33.1	protein_coding	18.966	21.0737	18.966	15.5111	18.966	21.2303	21.2303	21.9995	21.2303	19.4406	19.0566	20.9701	20.3098	20.3098
Up	ENSG00000050405	2.30011	0.0413	LIMA1	12q13.12	protein_coding	20.8905	16.909	18.019	16.2248	20.4079	20.8679	19.9093	20.8679	21.4388	20.8679	17.9796	19.2562	19.9227	19.2562
Up	ENSG00000079819	2.11036	0.015	EPB41L2	6q23.2	protein_coding	18.1405	18.1412	18.1397	16.6816	19.5584	21.9449	19.2007	20.0225	20.0225	20.0225	18.6054	18.3147	19.956	18.6054
Up	ENSG00000130508	2.09647	0.0613	PXDN	2p25.3	protein_coding	18.5987	16.2475	19.8809	18.1994	18.9111	20.8357	22.1656	20.0772	19.4174	19.824	22.7526	24.5313	20.9546	20.882
Up	ENSG00000163297	2.06582	0.000342	ANTXR2	4q21.21	protein_coding	17.1643	17.1643	18.1432	16.8183	17.1643	19.1989	19.3599	19.5048	19.3599	19.3599	15.3481	15.1012	15.2299	15.2299
Up	ENSG00000176788	2.02239	0.075	BASP1	5p15.1	protein_coding	22.9063	21.6292	21.6135	21.1318	24.209	26.5294	24.6592	23.6718	24.7043	22.0368	22.8515	21.533	24.4261	22.4713
Up	ENSG00000109814	1.9279	0.000899	UGDH	4p14	protein_coding	18.96	19.9059	18.96	18.6405	18.96	20.2777	21.5784	21.0699	21.0699	21.0699	20.4415	20.548	20.4957	20.4957
Up	ENSG00000134247	1.90719	0.0138	PTGFRN	1p13.1	protein_coding	21.2245	22.1363	21.2245	20.1933	21.2245	24.0024	22.6405	22.9654	22.9654	22.9654	21.0891	22.1083	19.238	21.0891
Up	ENSG00000188157	1.75909	0.0268	AGRN	1p36.33	protein_coding	18.8546	18.8546	19.5381	18.7874	18.8546	21.9557	18.4874	21.0805	21.0805	21.0805	20.132	21.6384	21.0735	21.0735
Up	ENSG00000168092	1.74142	0.0418	PAFAH1B2	11q23.3	protein_coding	18.2407	20.5156	17.0204	16.6648	18.8922	20.0774	19.1806	20.6283	20.0774	20.0774	17.6493	17.6958	17.6727	17.6727
Up	ENSG00000079950	1.73868	0.00577	STX7	6q23.2	protein_coding	17.8463	16.7539	18.464	17.8463	17.8463	19.2608	19.4967	19.4967	19.6994	19.4967	17.8563	15.9321	17.1937	17.1937
Up	ENSG00000196924	1.68945	0.015	FLNA	Xq28	protein_coding	23.1125	22.3061	23.6344	22.9708	24.386	24.8382	25.8023	24.009	25.5946	24.6129	26.3447	25.135	25.5162	25.5162
Up	ENSG00000162551	1.64652	0.0375	ALPL	1p36.12	protein_coding	19.8304	20.3941	21.7335	18.3282	21.2621	21.6718	22.1037	22.147	21.6545	22.204	21.7972	21.1964	20.2372	21.1964
Up	ENSG00000064601	1.61943	0.0297	CTSA	20q13.12	protein_coding	17.9449	17.9449	18.3627	16.5032	17.9449	19.4382	18.4716	20.0118	19.4382	19.4382	20.1523	17.4805	19.3626	19.3626
Up	ENSG00000113657	1.52036	0.0168	DPYSL3	5q32	protein_coding	18.1931	18.3753	17.9844	18.1931	18.1931	18.4806	21.0913	19.3437	19.9479	19.6772	19.3111	20.0657	19.3738	19.3738
Up	ENSG00000100234	1.50087	0.0198	TIMP3	22q12.3	protein_coding	17.3252	17.8527	16.4848	17.3252	17.3252	19.8365	18.2936	18.5624	18.5624	18.5624	21.8005	19.897	20.5237	20.5237
Up	ENSG00000140575	1.4966	0.0894	IQGAP1	15q26.1	protein_coding	19.8527	20.3957	20.8277	21.3417	19.8549	21.5758	20.4024	22.3184	21.9944	23.4647	22.1173	21.2096	19.2402	19.7504
Up	ENSG00000152952	1.44409	0.0613	PLOD2	3q24	protein_coding	17.1682	14.9555	17.1682	18.0035	17.1682	16.9103	18.5085	18.5085	19.2481	18.5085	19.0273	19.6932	19.3983	19.3983
Up	ENSG00000142871	1.40501	0.0334	CCN1	1p22.3	protein_coding	18.7135	18.7135	18.6115	18.7135	19.6797	19.6308	21.6661	20.0533	20.0533	20.0533	20.9502	20.113	21.9966	20.9502
Up	ENSG00000103342	1.35587	0.0415	GSPT1	16p13.13	protein_coding	20.2405	20.6265	19.7118	20.2405	20.2405	21.5931	21.9605	21.099	21.5931	21.5931	16.6866	19.5573	18.7422	18.7422
Up	ENSG00000103496	1.18793	0.0224	STX4	16p11.2	protein_coding	18.9759	18.9759	19.817	18.7314	18.9759	21.0058	19.5267	20.2944	20.2944	20.2944	19.0814	18.5097	18.8237	18.8237
Up	ENSG00000129084	1.15572	0.0582	PSMA1	11p15.2	protein_coding	19.4802	20.532	20.6271	19.695	21.7738	21.5745	21.2342	21.5745	21.929	21.5745	21.6611	20.6073	21.2283	21.2283
Up	ENSG00000170348	1.08251	0.0601	TMED10	14q24.3	protein_coding	18.9165	20.3583	20.5486	20.0979	20.234	20.7292	21.4451	21.1311	21.1311	21.1311	21.0627	19.4082	20.4607	20.4607
Down	ENSG00000159173	-4.43106	0.0207	TNNI1	1q32.1	protein_coding	28.4846	23.096	23.8731	22.2577	26.3431	17.3777	17.9545	21.4398	23.4005	21.7267	17.348	18.6145	18.6145	21.2729
Down	ENSG00000121579	-4.16387	6.32e-07	NAA50	3q13.31	protein_coding	22.4571	21.8894	21.657	22.4515	21.4374	18.0518	17.5516	17.8232	17.8232	17.8232	18.4042	18.0287	18.2286	18.2286
Down	ENSG00000108344	-4.06627	2.37e-05	PSMD3	17q21.1	protein_coding	21.5156	21.5156	21.9325	19.1889	21.5156	16.6637	17.4133	17.0866	17.0866	17.0866	19.1431	19.1267	19.1349	19.1349
Down	ENSG00000204628	-3.91698	8.02e-07	RACK1	5q35.3	protein_coding	23.3286	23.0119	22.7097	22.5561	22.8687	18.9047	18.6998	18.9047	18.9047	19.4762	21.4721	20.8478	21.1934	21.1934
Down	ENSG00000170681	-3.78736	0.00075	CAVIN4	9q31.1	protein_coding	26.0917	24.9977	25.7706	25.1309	26.0216	20.4083	21.5173	23.7258	23.0543	20.37	21.9186	21.8255	22.4378	24.0635
Down	ENSG00000087191	-3.77394	0.00357	PSMC5	17q23.3	protein_coding	18.3423	23.9199	22.854	23.8346	23.426	18.1983	19.118	18.7302	18.7302	18.7302	20.6485	21.3151	20.6485	20.3309
Down	ENSG00000112081	-3.6646	2.93e-05	SRSF3	6p21.31	protein_coding	22.8324	23.1141	22.9317	24.0452	22.8147	19.339	19.6189	19.4857	19.4857	19.4857	18.8605	21.1794	20.443	20.443
Down	ENSG00000109846	-3.44258	0.0223	CRYAB	11q23.1	protein_coding	28.4652	28.072	29.3452	28.3163	26.834	23.5876	26.0407	28.071	23.5165	22.604	26.1698	25.0033	23.7018	21.1959
Down	ENSG00000127483	-3.38606	0.00689	HP1BP3	1p36.12	protein_coding	22.8097	23.4918	23.4535	23.9901	25.6332	19.7609	22.8907	20.1766	19.1211	20.4988	19.539	22.6544	23.8023	22.6544
Down	ENSG00000140319	-3.34229	0.000595	SRP14	15q15.1	protein_coding	22.8837	21.835	21.8771	21.2583	24.2507	17.8277	19.9123	19.2177	19.2177	19.2177	17.9998	18.4112	19.5682	18.4112
Down	ENSG00000196531	-3.31899	0.00118	NACA	12q13.3	protein_coding	23.5214	22.5897	23.964	22.1203	25.6553	20.1677	20.1677	19.8918	20.8608	20.1677	16.8844	18.937	19.3469	18.937
Down	ENSG00000047849	-3.26891	0.00118	MAP4	3p21.31	protein_coding	24.0326	24.5463	25.7598	24.6624	23.907	19.9399	22.9049	22.2582	21.5219	19.9387	21.3399	19.8177	21.5816	21.3399
Down	ENSG00000141161	-3.15661	0.00222	UNC45B	17q12	protein_coding	21.8308	25.1563	24.4673	23.3893	24.0267	20.3838	20.3838	19.834	20.3838	22.1017	22.0136	20.2082	19.8161	19.6651
Down	ENSG00000100764	-3.15405	0.00497	PSMC1	14q32.11	protein_coding	21.0618	23.2751	22.9751	23.2249	23.1054	17.5116	17.9392	21.9309	19.8482	20.6421	20.8129	20.9632	20.89	20.89
Down	ENSG00000165410	-3.1319	0.000342	CFL2	14q13.1	protein_coding	22.8116	22.0764	23.0828	22.5384	23.0412	19.1075	18.7829	19.1941	19.2758	21.5306	19.7203	18.7058	19.3004	19.3004
Down	ENSG00000106992	-3.09053	0.000253	AK1	9q34.11	protein_coding	25.328	25.095	25.2642	24.7767	24.7952	20.2087	22.6772	21.8872	22.6977	22.3356	21.1172	21.5414	22.1852	21.5414
Down	ENSG00000171863	-3.08833	0.00754	RPS7	2p25.3	protein_coding	22.3334	24.5199	25.1559	24.0112	24.2879	20.5751	21.2643	22.4942	20.2217	20.3113	23.6526	23.2562	20.4549	19.8394
Down	ENSG00000165916	-3.07459	0.00505	PSMC3	11p11.2	protein_coding	22.8149	25.2033	24.2407	24.4511	21.4588	19.7514	20.0271	22.9632	20.0271	20.0271	22.1942	22.858	22.564	22.564
Down	ENSG00000166963	-3.06448	7.41e-05	MAP1A	15q15.3	protein_coding	22.6087	24.2864	24.3419	23.712	24.0276	20.7507	20.3205	21.0816	20.7507	20.7507	21.2128	20.1574	20.7795	20.7795
Down	ENSG00000196091	-3.03274	0.0431	MYBPC1	12q23.2	protein_coding	18.1741	24.287	22.913	23.9352	25.0697	19.8699	19.8699	19.315	19.8699	20.2907	17.3816	16.7779	18.299	20.6042
Down	ENSG00000100138	-2.93594	2.21e-05	SNU13	22q13.2	protein_coding	21.5376	21.4995	22.153	21.9235	21.7763	18.2932	18.8962	18.8962	19.2284	18.8962	18.5124	19.3591	18.7552	18.7552
Down	ENSG00000133055	-2.93285	0.00013	MYBPH	1q32.1	protein_coding	21.0529	23.1798	22.4701	21.8945	22.2109	19.3372	19.1153	19.2305	19.2305	19.2305	21.6213	22.4263	21.142	21.6213
Down	ENSG00000128591	-2.88658	0.0127	FLNC	7q32.1	protein_coding	26.7164	27.7249	28.1607	26.8839	25.8285	21.9362	24.8042	27.0189	23.7138	23.4084	24.693	25.1927	23.2749	24.693
Down	ENSG00000196961	-2.81893	0.00013	AP2A1	19q13.33	protein_coding	21.0288	21.0288	21.1203	21.0144	21.0288	18.0069	18.4255	18.2313	18.2313	18.2313	20.7793	18.4951	20.0487	20.0487
Down	ENSG00000113643	-2.75088	0.000122	RARS	5q34	protein_coding	22.5263	23.8034	23.571	23.4089	23.1207	21.2643	20.9166	19.7893	20.1296	20.5761	20.9844	20.7788	20.6452	20.7788
Down	ENSG00000110047	-2.73321	0.000113	EHD1	11q13.1	protein_coding	21.9751	21.9751	21.8712	22.0394	21.9751	19.1278	18.5658	20.2206	19.1278	19.1278	21.3106	20.1503	20.8441	20.8441
Down	ENSG00000143799	-2.70573	0.000755	PARP1	1q42.12	protein_coding	24.4298	22.4278	22.3297	23.3795	22.9807	19.3668	20.4807	21.118	20.5116	20.5418	19.344	20.3013	19.0574	20.1175
Down	ENSG00000181163	-2.70524	0.0338	NPM1	5q35.1	protein_coding	24.3518	25.3053	24.8661	25.7255	24.3753	18.4758	22.7936	24.2413	22.7936	22.7936	22.5121	23.2918	20.0598	21.1252
Down	ENSG00000122218	-2.70489	0.000107	COPA	1q23.2	protein_coding	21.6032	21.8306	20.4005	21.6032	21.6032	18.1147	19.177	18.7415	18.7415	18.7415	20.1846	20.5634	20.3864	20.3864
Down	ENSG00000183091	-2.69988	0.0176	NEB	2q23.3	protein_coding	21.6355	25.0871	25.191	22.5246	22.9328	18.9851	21.6009	19.7132	20.946	22.6263	20.4258	20.4116	21.3115	20.1991
Down	ENSG00000196262	-2.64267	0.000329	PPIA	7p13	protein_coding	26.6986	25.2007	25.9849	25.168	25.5873	23.4059	22.6375	22.5141	23.7054	23.1632	24.369	23.473	24.393	23.5065
Down	ENSG00000108671	-2.58751	0.0338	PSMD11	17q11.2	protein_coding	23.4603	23.1644	22.6265	24.0728	23.3177	16.7602	22.4174	21.1644	22.7701	20.592	21.164	21.7073	21.1811	21.1811
Down	ENSG00000160789	-2.5724	0.0307	LMNA	1q22	protein_coding	24.2909	22.9502	23.2828	22.5231	26.899	19.9183	22.7314	22.6182	21.1069	20.7093	19.8532	21.7529	22.7739	21.7529
Down	ENSG00000105048	-2.56755	0.000122	TNNT1	19q13.42	protein_coding	22.6967	23.9028	22.4158	22.6967	22.6967	20.3148	20.3782	20.2484	20.3148	20.3148	18.6824	19.5631	19.1889	19.1889
Down	ENSG00000214753	-2.56215	0.00429	HNRNPUL2	11q12.3	protein_coding	19.3305	21.9523	21.836	21.3812	21.6265	16.8652	19.7228	18.9092	18.9092	18.9092	20.2323	20.7605	19.6812	20.2669
Down	ENSG00000170515	-2.55816	0.0176	PA2G4	12q13.2	protein_coding	24.7568	23.0936	22.1252	23.2485	21.9453	20.3391	19.1465	20.3391	22.2148	20.3391	17.299	19.4887	21.071	19.4887
Down	ENSG00000162616	-2.54379	0.00577	DNAJB4	1p31.1	protein_coding	20.8571	21.83	22.2808	22.6323	20.6925	16.9786	19.7423	19.8754	19.3973	19.5801	18.9037	18.1996	18.9037	20.1836
Down	ENSG00000108946	-2.48086	0.000277	PRKAR1A	17q24.2	protein_coding	21.5222	21.8692	22.2488	21.2496	22.3509	19.6808	19.0071	19.3829	19.3829	19.3829	20.0526	19.452	20.0526	21.0505
Down	ENSG00000105568	-2.46293	0.000559	PPP2R1A	19q13.41	protein_coding	22.2793	22.2793	21.4779	22.6182	22.2793	19.8341	18.6386	20.4787	19.8341	19.8341	18.0061	19.4017	18.8664	18.8664
Down	ENSG00000177238	-2.45032	0.00429	TRIM72	16p11.2	protein_coding	23.0936	24.8876	23.5002	23.3473	23.5238	21.6194	19.144	21.6194	21.6194	22.0986	18.8174	20.2442	19.3475	19.8706
Down	ENSG00000153187	-2.43911	0.000797	HNRNPU	1q44	protein_coding	23.9497	25.0467	24.8662	24.8556	24.4376	21.3738	22.9669	21.3809	22.3221	22.9167	22.5853	23.5816	22.5121	22.292
Down	ENSG00000104812	-2.41544	0.0864	GYS1	19q13.33	protein_coding	23.4943	25.5318	27.4716	24.8697	24.6816	22.777	23.2562	25.375	20.1659	22.3977	23.1268	22.1729	18.5789	22.1729
Down	ENSG00000134419	-2.39859	0.00244	RPS15A	16p12.3	protein_coding	21.7305	22.5863	22.1054	21.2228	20.7064	17.8589	19.3022	19.9445	19.7242	19.5286	20.9579	21.0599	19.5774	21.1781
Down	ENSG00000170759	-2.39756	0.00393	KIF5B	10p11.22	protein_coding	23.52	25.3413	24.9939	23.9935	23.4575	21.29	21.6746	23.1468	21.5794	21.6278	22.8294	23.0547	20.9734	22.8294
Down	ENSG00000163468	-2.39308	0.0232	CCT3	1q22	protein_coding	22.5086	25.3061	24.5238	24.8976	23.1523	18.9165	21.8457	23.4591	22.0223	22.1797	22.9956	23.0945	23.0459	23.0459
Down	ENSG00000168439	-2.38792	0.00131	STIP1	11q13.1	protein_coding	22.4622	24.3675	24.037	22.903	24.6562	20.5256	21.9771	21.3039	21.5883	21.0913	20.5194	20.8609	20.7653	20.9803
Down	ENSG00000147140	-2.38676	0.0223	NONO	Xq13.1	protein_coding	24.4005	23.036	23.0476	23.4616	23.058	21.7104	21.3947	21.3947	19.1755	21.3947	18.3967	20.6879	21.0208	23.0011
Down	ENSG00000163565	-2.36312	0.0019	IFI16	1q23.1	protein_coding	20.6415	20.6415	20.6225	21.7295	20.6415	16.7032	19.5485	18.7364	18.7364	18.7364	19.8188	19.1804	19.5346	19.5346
Down	ENSG00000175084	-2.35421	0.0227	DES	2q35	protein_coding	27.7218	26.5384	26.3852	25.7375	27.1886	23.5613	24.4595	24.8742	25.2448	23.6607	24.6701	24.5228	23.2733	20.4381
Down	ENSG00000166710	-2.34186	0.000797	B2M	15q21.1	protein_coding	22.6183	21.9276	22.6183	22.8545	22.6183	19.8298	19.7036	19.8298	19.8298	21.7347	22.4854	21.8684	22.2096	22.2096
Down	ENSG00000132341	-2.34093	0.0014	RAN	12q24.33	protein_coding	24.1377	24.9694	24.6446	25.5384	24.028	22.7798	22.6894	21.65	22.7781	21.7162	23.1718	22.3556	21.2417	22.3556
Down	ENSG00000106105	-2.30646	0.000468	GARS	7p14.3	protein_coding	21.5007	22.1956	21.2802	20.9548	21.3947	18.1577	19.871	19.255	19.255	19.255	21.4175	21.5571	21.489	21.489
Down	SEPTIN9	-2.30303	0.00442	NA	NANA	NA	24.764	23.19	23.3389	23.3792	24.3629	21.3807	21.8322	19.6482	22.1732	22.4854	21.8946	22.1073	22.8146	22.1073
Down	ENSG00000091409	-2.27465	0.0198	ITGA6	2q31.1	protein_coding	20.2744	23.0711	23.479	22.9013	21.0236	19.6004	18.7004	19.6004	19.6004	21.8745	19.8169	20.2837	20.0691	20.0691
Down	ENSG00000145349	-2.21677	0.000225	CAMK2D	4q26	protein_coding	22.8031	23.8387	22.788	22.8031	22.8031	20.7911	20.718	20.8607	20.7911	20.7911	20.3503	21.0445	20.7388	20.7388
Down	ENSG00000100201	-2.21616	0.00459	DDX17	22q13.1	protein_coding	22.0807	21.8865	22.2519	20.8293	22.5263	17.9278	20.229	20.1124	20.1124	20.1124	18.4013	19.4473	19.926	19.4473
Down	ENSG00000073969	-2.18138	0.000468	NSF	17q21.31	protein_coding	20.9078	21.3346	20.9517	20.8624	19.8828	18.6897	18.5203	18.6075	18.6075	18.6075	19.9642	18.8235	19.5038	19.5038
Down	ENSG00000117592	-2.17531	0.0146	PRDX6	1q25.1	protein_coding	21.399	21.294	20.6312	21.4127	21.3475	16.7504	18.5025	21.0394	19.1569	19.7585	19.9582	20.3228	20.152	20.152
Down	ENSG00000077380	-2.17275	0.00357	DYNC1I2	2q31.1	protein_coding	19.0263	20.657	21.8023	19.5549	19.4504	18.415	17.3125	17.9666	17.9666	17.9666	17.1897	17.3029	17.2474	17.2474
Down	ENSG00000090621	-2.16799	0.000794	PABPC4	1p34.3	protein_coding	23.7757	24.2156	24.5455	23.6725	24.1567	21.5087	22.5082	22.0273	22.3376	21.1442	22.2432	21.7087	20.9312	21.7087
Down	ENSG00000108953	-2.15878	0.0159	YWHAE	17p13.3	protein_coding	23.8164	23.9609	24.0081	24.0448	23.8504	22.8857	21.6047	20.5861	20.3607	23.4495	23.245	22.6973	21.2973	21.112
Down	ENSG00000197894	-2.14381	0.0008	ADH5	4q23	protein_coding	20.9394	21.576	20.9394	19.3574	20.9394	18.5756	18.6067	18.6067	18.637	18.6067	20.6787	20.5761	20.6283	20.6283
Down	ENSG00000130811	-2.14103	0.000559	EIF3G	19p13.2	protein_coding	20.0048	19.0516	20.0048	20.0048	20.1364	17.8274	17.5643	17.7018	17.7018	17.7018	16.6829	15.1898	16.1215	16.1215
Down	ENSG00000131473	-2.13293	0.000581	ACLY	17q21.2	protein_coding	21.8187	21.9109	20.7319	20.4474	21.3753	18.7162	19.4728	19.1435	19.1435	19.1435	21.2803	20.9737	21.1352	21.1352
Down	ENSG00000122026	-2.12478	0.0335	RPL21	13q12.2	protein_coding	24.2763	25.9791	26.4265	24.4977	24.9165	24.494	24.3177	23.0028	22.7908	20.8669	24.9186	23.9036	22.3912	23.9036
Down	ENSG00000161057	-2.11623	0.00712	PSMC2	7q22.1	protein_coding	21.6101	23.5184	23.1107	23.5182	21.5085	19.4813	19.8892	20.7459	21.2885	21.2798	20.5033	21.3711	20.5482	20.5482
Down	ENSG00000100220	-2.09048	0.000471	RTCB	22q12.3	protein_coding	22.875	23.2366	23.0115	23.0687	23.0892	21.4775	21.3603	20.0328	20.8361	21.1219	20.5645	20.9471	20.8921	20.8921
Down	ENSG00000077549	-2.07969	0.000797	CAPZB	1p36.13	protein_coding	21.5175	22.1575	21.1896	21.5175	21.5175	18.4482	20.2384	19.6048	19.6048	19.6048	19.9507	20.5003	20.2515	20.2515
Down	ENSG00000114416	-2.07164	0.037	FXR1	3q26.33	protein_coding	24.2845	23.5232	23.6831	24.3708	22.8837	20.8763	20.8318	23.5048	21.7778	21.3963	19.3311	20.1298	22.6957	22.6279
Down	ENSG00000172053	-2.06702	0.0127	QARS	3p21.31	protein_coding	20.8089	20.7818	20.8355	21.239	20.5333	19.6375	16.8777	19.1161	19.1161	19.1161	17.4171	18.2475	20.0683	18.2475
Down	ENSG00000164022	-2.06327	0.0235	AIMP1	4q24	protein_coding	23.5855	24.0797	24.761	23.2404	25.3023	21.8161	23.3428	23.2569	22.3957	19.8412	22.7311	21.8924	23.3006	22.7311
Down	ENSG00000185627	-2.05636	0.000581	PSMD13	11p15.5	protein_coding	22.2981	21.8809	22.0788	22.2041	21.968	19.2865	19.7187	19.9863	20.212	20.9447	20.2249	19.9502	20.094	20.094
Down	ENSG00000150753	-2.05143	0.0192	CCT5	5p15.2	protein_coding	24.16	25.2091	24.8629	24.8406	23.6723	21.4258	22.9067	24.5569	21.1335	22.4648	22.5469	23.4715	21.7847	22.5469
Down	ENSG00000089248	-2.03979	0.00362	ERP29	12q24.13	protein_coding	20.5754	21.0037	19.8913	19.9636	21.2718	17.2154	19.351	18.6468	18.6468	18.6468	20.2172	18.9363	19.7145	19.7145
Down	ENSG00000198900	-2.00855	0.0475	TOP1	20q12	protein_coding	22.1984	22.297	23.4064	22.9304	21.6722	18.058	22.4951	19.2018	20.9681	21.7387	19.3699	20.8561	20.2965	20.2965
Down	ENSG00000159352	-2.0006	0.0957	PSMD4	1q21.3	protein_coding	20.9994	23.1213	22.2213	22.7787	20.0493	17.5119	20.1794	23.081	18.7577	19.637	19.3561	20.5456	20.0701	20.0701
Down	ENSG00000117450	-1.98566	0.0113	PRDX1	1p34.1	protein_coding	22.1008	22.667	22.3216	24.382	21.247	20.2	20.2807	20.2605	21.8088	20.24	20.9844	20.4518	20.7426	20.7426
Down	ENSG00000254772	-1.97667	0.00155	EEF1G	11q12.3	protein_coding	21.9752	21.8001	21.8388	21.4234	21.1943	19.7684	20.2855	19.8376	18.6537	19.8034	19.6488	20.2801	18.939	19.6488
Down	ENSG00000116586	-1.97404	0.000797	LAMTOR2	1q22	protein_coding	20.4515	20.4515	20.2398	20.9427	20.4515	17.796	18.5904	18.5904	19.0998	18.5904	18.7829	17.7787	18.7504	18.7504
Down	ENSG00000126945	-1.9694	0.0178	HNRNPH2	Xq22.1	protein_coding	23.0808	20.8082	20.819	21.6502	21.5192	18.2113	19.9118	21.3948	19.1779	19.3346	18.7214	19.1817	18.9699	18.9699
Down	ENSG00000100519	-1.95665	0.0782	PSMC6	14q22.1	protein_coding	21.3826	24.7727	24.2803	24.8392	24.5474	20.7335	23.0653	22.0801	22.0801	22.0801	22.5429	23.2984	22.5429	19.3796
Down	ENSG00000106305	-1.94081	0.0606	AIMP2	7p22.1	protein_coding	20.6756	22.1903	22.755	22.1175	22.1544	17.5326	19.9056	22.9394	19.9056	19.9056	20.4321	20.6818	20.5623	20.5623
Down	ENSG00000155657	-1.93456	0.0644	TTN	2q31.2	protein_coding	25.6161	27.8111	27.9482	26.4911	25.8103	22.6901	24.1636	27.3051	24.9409	24.9044	22.6591	23.634	24.3935	24.2267
Down	ENSG00000129351	-1.92902	0.0187	ILF3	19p13.2	protein_coding	23.3489	23.1271	23.3117	23.2095	22.5268	20.5566	21.7072	19.9507	20.5824	23.082	22.4871	21.1441	20.4465	21.3849
Down	ENSG00000118729	-1.92444	0.0297	CASQ2	1p13.1	protein_coding	22.5233	21.1231	20.9822	21.5507	19.6018	18.8681	19.113	20.2144	18.9362	19.0273	16.6929	18.0837	20.0073	18.0837
Down	ENSG00000143149	-1.9199	0.000253	ALDH9A1	1q24.1	protein_coding	21.0277	21.5767	21.2116	21.1629	21.0776	19.2923	19.2102	19.37	19.2923	19.2923	19.0183	18.7656	18.8975	18.8975
Down	ENSG00000142676	-1.91854	0.0602	RPL11	1p36.11	protein_coding	24.0012	24.9373	24.7396	24.3586	22.3502	22.2056	22.3941	22.908	19.4577	23.8287	22.2179	23.01	21.1839	22.2179
Down	ENSG00000124614	-1.89199	0.0223	RPS10	6p21.31	protein_coding	21.6733	19.7401	20.531	19.6816	21.2075	17.8839	18.7391	19.2724	18.7391	18.7391	19.9534	18.8839	22.0151	19.9258
Down	ENSG00000138668	-1.87694	0.0849	HNRNPD	4q21.22	protein_coding	22.9332	21.3371	21.9439	21.5037	24.2237	18.4768	20.9413	19.4647	20.807	22.867	19.3102	19.2243	21.1767	19.3102
Down	ENSG00000147677	-1.84032	0.00798	EIF3H	8q24.11	protein_coding	21.7283	21.7848	22.0815	20.3161	22.9882	19.0403	20.0197	20.0197	20.5977	20.0197	20.7272	20.4033	20.1416	20.4033
Down	ENSG00000126214	-1.83238	0.0192	KLC1	14q32.33	protein_coding	22.1317	24.7539	24.2577	22.8371	22.1114	21.4621	21.9728	21.4621	20.5709	21.4621	21.8407	22.2687	21.0775	21.8407
Down	ENSG00000239474	-1.82824	0.0196	KLHL41	2q31.1	protein_coding	23.2956	25.0009	25.0955	25.1947	24.022	22.6274	21.7608	23.6993	23.4882	21.8918	22.1558	21.4214	22.9491	21.2151
Down	ENSG00000167658	-1.82642	0.0785	EEF2	19p13.3	protein_coding	25.4805	25.6118	25.2684	25.1801	21.9704	22.8868	23.7123	24.6741	21.8945	21.2115	23.1804	23.7453	22.8195	23.0587
Down	ENSG00000023734	-1.81655	0.00366	STRAP	12p12.3	protein_coding	21.8125	22.1817	22.0591	21.9613	22.011	19.0808	20.0986	21.5662	20.0986	20.0986	19.4956	19.6928	19.5976	19.5976
Down	ENSG00000117868	-1.81215	0.000559	ESYT2	7q36.3	protein_coding	19.6999	20.2721	19.3682	19.6999	19.6999	17.6638	18.1803	17.945	17.945	17.945	18.241	17.9246	18.0915	18.0915
Down	ENSG00000175792	-1.79414	0.0106	RUVBL1	3q21.3	protein_coding	23.2456	23.897	23.623	23.1139	22.804	20.415	21.6537	22.578	20.9027	22.1634	21.1099	22.2345	20.7896	22.0335
Down	ENSG00000159131	-1.78939	0.0553	GART	21q22.11	protein_coding	22.2096	22.8723	21.8715	21.9938	18.8239	20.455	18.432	20.3717	19.5478	20.0178	18.866	20.0754	19.5939	19.5939
Down	ENSG00000009307	-1.78816	0.0957	CSDE1	1p13.2	protein_coding	23.107	21.299	21.6346	20.4121	19.6216	17.5553	19.8006	20.1764	19.8006	19.8006	16.7989	18.7383	18.7383	20.6993
Down	ENSG00000104529	-1.74979	0.0569	EEF1D	8q24.3	protein_coding	23.906	21.7356	22.6207	21.8895	22.4176	19.3127	21.6593	22.6366	19.2935	20.9182	18.7888	20.0263	20.2573	20.0263
Down	ENSG00000136717	-1.74436	0.067	BIN1	2q14.3	protein_coding	25.0499	24.4262	24.8215	23.8031	23.5147	20.6299	22.258	25.4895	22.258	22.258	20.885	20.6974	20.7943	20.7943
Down	ENSG00000116251	-1.70671	0.0324	RPL22	1p36.31	protein_coding	24.7699	24.5018	24.7509	23.4879	23.9736	22.2406	23.8479	21.9936	20.8196	24.0489	21.632	21.5221	22.0248	21.632
Down	ENSG00000105402	-1.68824	0.00659	NAPA	19q13.33	protein_coding	21.5737	21.106	21.9262	20.7356	22.0696	20.0898	18.6105	20.0898	20.0902	20.0898	19.4409	18.4828	19.04	19.04
Down	ENSG00000104824	-1.67663	0.0301	HNRNPL	19q13.2	protein_coding	24.1997	24.3066	24.063	23.8222	23.8852	21.0051	22.5081	23.1195	22.6697	22.5912	19.4964	21.8275	22.3584	20.3638
Down	ENSG00000156508	-1.66956	0.0613	EEF1A1	6q13	protein_coding	28.7751	28.8744	28.3998	27.9779	26.7883	25.6865	27.312	27.9277	26.8767	24.6648	25.8126	26.3939	26.1035	24.3671
Down	ENSG00000085662	-1.66589	0.00451	AKR1B1	7q33	protein_coding	21.8127	21.5013	21.0759	20.8908	21.3042	19.1079	19.4411	20.8244	19.4411	19.4411	20.0487	19.3054	19.7244	19.7244
Down	ENSG00000139684	-1.64722	0.0903	ESD	13q14.2	protein_coding	23.2975	23.9373	23.4249	24.3948	22.1584	21.3882	21.621	21.5093	20.5133	23.9452	21.8806	21.287	18.7708	21.287
Down	ENSG00000164587	-1.63473	0.0431	RPS14	5q33.1	protein_coding	22.7287	22.7148	22.9662	21.1219	22.7218	20.8463	21.6028	20.8463	20.8463	19.9381	21.6458	20.9092	18.4971	20.9092
Down	ENSG00000109063	-1.61577	0.0378	MYH3	17p13.1	protein_coding	20.5731	21.6805	20.9165	22.498	19.1014	19.5248	19.5351	19.5248	18.5811	19.5248	18.864	17.4591	18.4383	18.4383
Down	ENSG00000008988	-1.60255	0.0613	RPS20	8q12.1	protein_coding	24.7528	24.1656	24.2981	24	24.593	23.8392	24.1926	22.4538	20.7027	22.6085	23.9121	22.5711	21.4338	22.5711
Down	ENSG00000160948	-1.59823	0.0157	VPS28	8q24.3	protein_coding	21.1749	21.3083	21.1749	20.7759	21.1749	20.742	18.1845	19.9083	19.1896	19.5933	19.0075	20.0366	20.2029	20.0366
Down	ENSG00000116871	-1.58943	0.0419	MAP7D1	1p34.3	protein_coding	21.0181	23.0338	23.3896	22.3309	23.3504	20.0046	21.2622	20.707	22.1906	21.0111	20.7804	18.9625	20.3928	20.3928
Down	ENSG00000179115	-1.57912	0.00174	FARSA	19p13.13	protein_coding	20.5341	20.5341	19.8849	20.9527	20.5341	18.7553	18.9119	19.0532	18.9119	18.9119	16.0438	16.7335	16.4295	16.4295
Down	ENSG00000124802	-1.56658	0.00357	EEF1E1	6p24.3	protein_coding	21.2368	21.2368	21.8619	21.2233	21.2368	19.8595	18.9837	20.4005	19.8595	19.8595	17.4879	16.7919	17.1815	17.1815
Down	ENSG00000151726	-1.55887	0.0449	ACSL1	4q35.1	protein_coding	20.4749	21.2393	20.4749	19.1657	20.4749	16.6917	19.1211	19.9805	19.1211	19.1211	18.554	18.3051	18.4349	18.4349
Down	ENSG00000119812	-1.55258	0.0292	FAM98A	2p22.3	protein_coding	20.971	21.0263	20.0594	20.971	20.971	17.4519	20.3058	19.4927	19.4927	19.4927	17.1878	18.6203	18.075	18.075
Down	ENSG00000174780	-1.53756	0.00453	SRP72	4q12	protein_coding	20.8365	21.3083	21.0978	20.5595	20.9731	18.6604	19.3517	20.3719	19.3517	19.3517	18.651	18.6855	18.6683	18.6683
Down	ENSG00000138385	-1.46889	0.0501	SSB	2q31.1	protein_coding	23.6778	22.1931	22.4746	22.6845	22.2027	19.5195	20.9012	22.0621	21.9121	21.4934	19.6198	18.5272	20.4705	19.6198
Down	ENSG00000125977	-1.4339	0.00943	EIF2S2	20q11.22	protein_coding	21.2886	21.2886	21.5428	20.1326	21.2886	18.8815	19.8587	19.8587	19.9141	19.8587	18.8693	19.3554	19.4389	19.3554
Down	ENSG00000102606	-1.43073	0.0534	ARHGEF7	13q34	protein_coding	18.8644	20.9268	21.2155	19.1481	20.2957	17.2407	18.8296	19.5673	18.8296	18.8296	14.4261	14.7806	14.6142	14.6142
Down	ENSG00000112208	-1.4305	0.0652	BAG2	6p12.1	protein_coding	23.405	22.5136	23.0868	22.7113	22.9569	20.606	21.7806	20.6701	20.6561	23.8082	20.8264	21.1951	21.78	21.1951
Down	ENSG00000091164	-1.41434	0.0174	TXNL1	18q21.31	protein_coding	18.403	19.8462	19.6644	19.6955	19.68	17.7768	17.7476	17.7768	17.7768	19.1393	18.3365	17.5672	18.0025	18.0025
Down	ENSG00000104408	-1.40176	0.0323	EIF3E	8q23.1	protein_coding	21.9813	19.8856	20.4843	20.4416	21.233	18.7751	19.9027	19.4464	19.4464	19.4464	19.3254	18.2848	20.0805	19.3254
Down	ENSG00000142534	-1.38974	0.0903	RPS11	19q13.33	protein_coding	26.0274	26.6053	26.2458	26.2258	26.2163	26.0715	25.9098	25.0141	25.0012	22.3753	25.2949	24.1574	24.0896	24.1574
Down	ENSG00000141030	-1.38034	0.0782	COPS3	17p11.2	protein_coding	20.7859	20.0618	18.0197	21.1576	20.677	17.4953	19.6001	18.9016	18.9016	18.9016	18.488	19.0636	18.8043	18.8043
Down	ENSG00000168497	-1.37638	0.0323	CAVIN2	2q32.3	protein_coding	22.1379	20.7065	21.1366	20.8108	21.3469	19.5382	19.5382	21.4319	19.21	19.5382	20.7187	20.2065	20.3398	20.3398
Down	ENSG00000006125	-1.36054	0.0223	AP2B1	17q12	protein_coding	20.6816	21.0637	20.6816	20.5888	20.6816	17.8761	19.5654	20.3224	19.5654	19.5654	19.8521	19.6851	19.771	19.771
Down	ENSG00000182117	-1.31647	0.0894	NOP10	15q14	protein_coding	20.0208	20.9978	20.8763	20.9815	23.3871	19.2555	20.9612	19.8215	19.8215	19.8215	18.4346	19.5418	19.0919	19.0919
Down	ENSG00000096384	-1.2874	0.0284	HSP90AB1	6p21.1	protein_coding	26.2294	26.141	25.8483	25.2743	24.7082	24.347	23.7388	24.7641	24.69	24.2242	24.9377	24.1878	24.8398	25.623
Down	ENSG00000196141	-1.27528	0.0355	SPATS2L	2q33.1	protein_coding	21.3255	20.5739	21.1762	19.8678	21.1305	18.2765	20.3787	19.6808	19.6808	19.6808	19.0896	18.6844	18.9012	18.9012
Down	ENSG00000173692	-1.26582	0.0995	PSMD1	2q37.1	protein_coding	21.908	24.6916	23.9078	23.5817	21.7768	21.2845	22.0424	22.408	21.2256	22.5761	22.7351	22.0192	22.4897	22.4897
Down	ENSG00000070756	-1.26425	0.0903	PABPC1	8q22.3	protein_coding	23.4202	21.8794	22.311	22.0617	23.0735	21.3656	20.9474	19.6692	21.4821	22.9604	21.0897	20.6533	21.5618	21.0897
Down	ENSG00000070087	-1.2568	0.039	PFN2	3q25.1	protein_coding	22.1852	21.1462	21.4113	20.9056	22.5328	20.1133	20.2059	20.4368	21.5189	19.6222	19.2409	18.8844	19.1029	19.1029
Down	ENSG00000167552	-1.25027	0.0782	TUBA1A	12q13.12	protein_coding	26.0454	27.7531	27.0755	27.0015	25.661	24.9786	25.982	26.6386	24.9581	24.7278	25.2169	25.9416	24.6515	24.6024
Down	ENSG00000084623	-1.24803	0.0652	EIF3I	1p35.2	protein_coding	20.5843	22.682	22.6206	21.4895	22.6536	20.6537	20.5909	21.1761	21.0573	20.312	20.3711	20.3901	19.1875	21.0295
Down	ENSG00000116489	-1.23755	0.0232	CAPZA1	1p13.2	protein_coding	22.5178	22.648	23.0092	22.4736	23.8982	21.2731	21.4956	21.5813	22.4699	21.5391	21.5675	21.105	21.7221	21.5675
Down	ENSG00000178952	-1.21508	0.0274	TUFM	16p11.2	protein_coding	18.6427	18.5568	18.7238	18.6427	18.6427	17.0245	17.7714	17.4458	17.4458	17.4458	16.2381	17.712	18.2952	17.712
Down	ENSG00000108298	-1.1759	0.087	RPL19	17q12	protein_coding	24.3147	24.3677	24.5307	23.7153	24.9312	23.4419	23.0234	22.264	24.71	22.5407	23.5269	21.8506	23.1803	23.1803
Down	ENSG00000108518	-1.12272	0.0953	PFN1	17p13.2	protein_coding	23.8233	24.6371	24.9026	24.5146	24.9011	23.3699	24.1144	24.1288	23.3214	22.2306	23.9952	23.7966	22.5229	22.1337
Down	ENSG00000108424	-1.1188	0.0431	KPNB1	17q21.32	protein_coding	21.5885	22.328	21.1671	22.6942	20.8443	20.5452	20.9595	20.433	20.5452	20.5452	20.385	21.0524	20.9405	20.9405
Down	ENSG00000196419	-1.07159	0.0782	XRCC6	22q13.2	protein_coding	19.848	21.9183	20.9777	21.8511	21.4795	20.1501	19.9116	20.3547	20.1501	20.1501	18.6552	17.158	18.0927	18.0927
Down	ENSG00000149925	-1.0068	0.0689	ALDOA	16p11.2	protein_coding	25.8234	25.3978	25.3872	25.1871	25.8742	24.1155	24.6012	25.7361	24.1392	24.0436	24.7373	24.0637	24.9213	25.0504

## Sheet: Diff_genes_heatmap_Ten-Fib.csv
Regulation	Ensembl ID	log2 Fold Change	Adj.Pval	Symbol	Chr	Type	Myo_1	Myo_2	Myo_3	Myo_4	Myo_5	Ten_1	Ten_2	Ten_3	Ten_4	Ten_5	Fib_1	Fib_2	Fib_3	Fib_4
Up	ENSG00000100823	5.61553	1.1e-05	APEX1	14q11.2	protein_coding	20.0537	21.1156	19.5842	19.9481	20.0019	22.113	22.7959	22.7959	24.3002	22.7959	16.9606	16.6796	18.7779	16.9606
Up	ENSG00000163297	4.12939	4.8e-06	ANTXR2	4q21.21	protein_coding	17.1643	17.1643	18.1432	16.8183	17.1643	19.1989	19.3599	19.5048	19.3599	19.3599	15.3481	15.1012	15.2299	15.2299
Up	ENSG00000102606	4.05057	0.000397	ARHGEF7	13q34	protein_coding	18.8644	20.9268	21.2155	19.1481	20.2957	17.2407	18.8296	19.5673	18.8296	18.8296	14.4261	14.7806	14.6142	14.6142
Up	ENSG00000138347	3.55562	0.00188	MYPN	10q21.3	protein_coding	18.8315	21.0436	22.0794	20.4259	20.7676	19.9593	20.11	19.7909	19.9593	19.9593	14.6827	17.5128	16.7026	16.7026
Up	ENSG00000204574	3.51463	0.000503	ABCF1	6p21.33	protein_coding	19.7098	22.0693	21.5398	21.6907	21.6172	20.5274	20.7923	20.2027	20.5274	20.5274	15.8732	17.8218	17.1542	17.1542
Up	ENSG00000233276	3.47059	0.00558	GPX1	3p21.31	polymorphic_pseudogene	22.0779	21.3149	21.1872	20.729	21.2525	20.64	20.2869	20.9234	20.64	20.64	14.2603	18.7452	17.8082	17.8082
Up	ENSG00000214114	3.42739	0.024	MYCBP	1p34.3	protein_coding	23.126	16.9469	21.4652	20.3084	20.9998	19.7774	19.7176	19.2184	19.8348	21.2914	16.2488	16.8056	16.5539	16.5539
Up	ENSG00000049540	3.30749	0.0972	ELN	7q11.23	protein_coding	19.1349	18.4409	19.6014	18.2344	20.9114	23.6624	22.1549	22.0269	24.3834	24.6267	21.3561	15.2233	22.3181	21.3561
Up	ENSG00000100284	3.2019	0.000267	TOM1	22q12.3	protein_coding	20.5897	20.5897	20.7017	20.4124	20.5897	21.5191	20.2256	21.5191	21.5191	22.0532	18.7368	17.4562	18.2342	18.2342
Up	ENSG00000126261	3.18798	0.0783	UBA2	19q13.11	protein_coding	23.5338	17.5025	17.156	19.2724	18.6433	20.9046	20.4455	21.7455	19.9618	20.6932	15.496	18.8264	17.9631	17.9631
Up	ENSG00000116754	3.14973	1.1e-05	SRSF11	1p31.1	protein_coding	19.5565	19.3362	19.7476	19.5565	19.5565	20.2446	20.0206	20.4385	20.2446	20.2446	16.9205	17.248	17.0935	17.0935
Up	ENSG00000103342	3.13574	0.000831	GSPT1	16p13.13	protein_coding	20.2405	20.6265	19.7118	20.2405	20.2405	21.5931	21.9605	21.099	21.5931	21.5931	16.6866	19.5573	18.7422	18.7422
Up	ENSG00000114554	3.00164	0.0162	PLXNA1	3q21.3	protein_coding	19.5332	19.4728	20.0038	16.6003	19.5912	20.86	20.4782	20.4782	19.9575	20.4782	15.847	17.3598	19.2286	17.3598
Up	ENSG00000162614	2.99872	0.0614	NEXN	1p31.1	protein_coding	21.8763	20.7943	20.9653	20.9003	21.9844	16.7257	20.5888	23.233	20.5888	20.5888	15.8024	18.3785	17.6022	17.6022
Up	ENSG00000174748	2.99336	0.0118	RPL15	3p24.2	protein_coding	26.7737	26.3384	27.0615	27.2329	27.5478	26.2937	27.7273	25.4363	27.4637	29.2166	25.1345	24.4711	24.4449	22.8861
Up	ENSG00000064651	2.83534	0.0664	SLC12A2	5q23.3	protein_coding	19.5101	19.4685	18.9642	17.9354	19.2383	17.3649	20.4505	20.6647	20.0207	21.9099	17.8875	14.39	18.8222	17.8875
Up	ENSG00000116350	2.80104	0.0528	SRSF4	1p35.3	protein_coding	21.709	19.8113	20.5835	20.1798	21.5004	19.9492	18.9882	19.9492	19.9492	22.6179	16.5654	16.5834	20.2267	16.5834
Up	ENSG00000060138	2.77961	0.0118	YBX3	12p13.2	protein_coding	20.1879	19.3572	19.9326	18.296	20.8876	20.3631	20.3631	22.6781	20.0906	20.3631	18.694	17.0735	18.1002	18.1002
Up	ENSG00000147416	2.77704	0.0176	ATP6V1B2	8p21.3	protein_coding	21.7156	18.4722	18.6551	19.7298	19.2903	18.0355	18.6356	20.6138	19.8923	20.5536	17.0204	16.4939	16.7811	16.7811
Up	ENSG00000124802	2.63186	0.000397	EEF1E1	6p24.3	protein_coding	21.2368	21.2368	21.8619	21.2233	21.2368	19.8595	18.9837	20.4005	19.8595	19.8595	17.4879	16.7919	17.1815	17.1815
Up	ENSG00000196549	2.62087	0.0726	MME	3q25.2	protein_coding	22.281	21.7361	21.924	22.3466	21.5513	24.9216	20.4082	22.8516	20.6246	24.5017	20.2691	18.6199	21.0046	20.2691
Up	ENSG00000161016	2.58016	0.0895	RPL8	8q24.3	protein_coding	25.0132	26.5349	26.844	26.1893	25.3608	24.9027	25.6123	25.7882	24.3305	27.1979	25.4382	23.8003	22.7126	19.9937
Up	ENSG00000169100	2.56524	0.000561	SLC25A6	Xp22.33	protein_coding	18.4036	18.4036	18.4036	18.4036	18.4036	18.1521	18.6414	19.9772	18.6414	18.6414	16.4052	16.0764	16.2501	16.2501
Up	ENSG00000131100	2.51677	0.00051	ATP6V1E1	22q11.21	protein_coding	21.4181	21.3669	21.7054	21.4675	21.0113	19.9315	21.0259	21.0259	21.4989	21.0259	18.3982	18.3715	18.3849	18.3849
Up	ENSG00000144713	2.50833	0.0234	RPL32	3p25.2	protein_coding	26.453	26.588	27.2203	27.3724	27.254	26.5655	26.6772	25.1841	26.4323	26.4871	25.2826	24.614	23.7628	21.3843
Up	ENSG00000179115	2.49976	0.000358	FARSA	19p13.13	protein_coding	20.5341	20.5341	19.8849	20.9527	20.5341	18.7553	18.9119	19.0532	18.9119	18.9119	16.0438	16.7335	16.4295	16.4295
Up	ENSG00000148303	2.47088	0.0166	RPL7A	9q34.2	protein_coding	28.2936	27.5562	27.63	27.4096	28.3895	27.5875	28.1506	27.3971	27.8373	29.1637	26.5026	25.4843	26.6412	23.5975
Up	ENSG00000079950	2.44613	0.00232	STX7	6q23.2	protein_coding	17.8463	16.7539	18.464	17.8463	17.8463	19.2608	19.4967	19.4967	19.6994	19.4967	17.8563	15.9321	17.1937	17.1937
Up	ENSG00000108107	2.42471	0.0528	RPL28	19q13.42	protein_coding	26.8504	25.1409	25.8325	25.785	26.5658	25.5376	26.6848	24.015	25.7256	27.5237	24.3332	23.2733	24.7672	21.5169
Up	ENSG00000140988	2.3889	0.0487	RPS2	16p13.3	protein_coding	26.5545	27.4201	27.0761	26.8298	27.3808	26.8723	27.058	27.6762	27.6669	27.7214	26.8269	25.643	25.4081	22.1622
Up	ENSG00000168092	2.33556	0.0334	PAFAH1B2	11q23.3	protein_coding	18.2407	20.5156	17.0204	16.6648	18.8922	20.0774	19.1806	20.6283	20.0774	20.0774	17.6493	17.6958	17.6727	17.6727
Up	ENSG00000156482	2.3209	0.0935	RPL30	8q22.2	protein_coding	25.6714	26.521	26.7474	26.3104	25.4604	25.5459	26.2223	26.0271	24.8428	26.1496	25.6312	24.6165	23.264	20.2347
Up	ENSG00000129235	2.31807	0.0528	TXNDC17	17p13.1	protein_coding	18.8643	18.7263	18.9903	17.6721	22.3708	18.9959	20.3174	19.8029	19.8029	19.8029	17.5074	17.343	17.4275	17.4275
Up	ENSG00000126524	2.31501	0.0176	SBDS	7q11.21	protein_coding	19.2777	20.071	20.4254	19.152	21.3287	19.8449	17.8427	19.8449	20.6526	19.8449	17.4681	17.1023	17.2968	17.2968
Up	ENSG00000116521	2.3048	0.000832	SCAMP3	1q22	protein_coding	17.5026	17.2326	17.7298	17.5026	17.5026	18.6104	18.3117	18.4687	18.4687	18.4687	16.883	15.2082	16.2761	16.2761
Up	ENSG00000063177	2.24161	0.0119	RPL18	19q13.33	protein_coding	26.029	26.3244	26.9921	25.9747	26.8307	26.3001	26.6558	28.0724	26.5221	26.4241	25.5584	24.3954	24.9107	23.3486
Up	ENSG00000134247	2.22672	0.0195	PTGFRN	1p13.1	protein_coding	21.2245	22.1363	21.2245	20.1933	21.2245	24.0024	22.6405	22.9654	22.9654	22.9654	21.0891	22.1083	19.238	21.0891
Up	ENSG00000196419	2.1437	0.0101	XRCC6	22q13.2	protein_coding	19.848	21.9183	20.9777	21.8511	21.4795	20.1501	19.9116	20.3547	20.1501	20.1501	18.6552	17.158	18.0927	18.0927
Up	ENSG00000058668	2.12134	0.0233	ATP2B4	1q32.1	protein_coding	17.4994	17.4161	17.5782	17.4994	17.4994	23.4025	20.5346	21.7047	21.7047	21.7047	21.0267	18.8137	19.4576	19.4576
Up	ENSG00000085733	2.082	0.0495	CTTN	11q13.3	protein_coding	19.9546	19.6263	19.5823	16.9274	20.1735	19.8623	19.8623	19.57	19.8623	20.6497	17.771	17.0252	18.95	17.771
Up	ENSG00000100316	2.07821	0.0582	RPL3	22q13.1	protein_coding	26.6747	27.1382	27.3645	27.1004	26.9209	26.1432	25.9827	27.4673	26.0819	27.5012	26.1843	25.137	24.6294	22.2775
Up	ENSG00000109475	2.07582	0.0528	RPL34	4q25	protein_coding	24.4175	24.495	24.483	24.0118	24.8131	24.8046	25.4408	25.7906	24.2847	28.0075	24.6103	23.4246	22.9	23.4246
Up	ENSG00000170144	1.98139	0.0189	HNRNPA3	2q31.2	protein_coding	21.1364	22.9503	22.6579	21.1889	22.1028	22.4322	21.0486	23.1253	22.4322	22.4322	20.2572	20.3672	20.3132	20.3132
Up	TGFB1	1.97522	0.000638	TGFB1	NANA	NA	14.9828	14.9828	14.9828	14.9828	14.9828	19.6196	19.237	19.485	19.485	19.485	17.3491	17.6188	17.4902	17.4902
Up	ENSG00000070669	1.96573	0.0115	ASNS	7q21.3	protein_coding	19.3965	18.313	18.2062	18.9181	18.647	18.0204	19.2648	19.2648	19.2648	20.1603	17.1637	17.2934	17.23	17.23
Up	ENSG00000166441	1.93458	0.0487	RPL27A	11p15.4	protein_coding	27.1207	26.8882	27.1985	27.0333	26.6115	26.6663	26.9508	26.0408	25.1669	27.1244	26.0619	24.551	24.271	22.9371
Up	ENSG00000127884	1.85779	0.0582	ECHS1	10q26.3	protein_coding	19.3872	20.9625	19.3107	19.3872	19.3872	17.6179	20.5927	19.7655	19.7655	19.7655	16.7981	18.3016	17.7374	17.7374
Up	ENSG00000155368	1.8445	0.0528	DBI	2q14.2	protein_coding	19.8658	20.0976	19.2739	19.8658	19.8658	17.5914	18.5876	18.9573	19.2514	20.7474	16.8173	16.7449	18.3505	16.8173
Up	ENSG00000114391	1.82177	0.0403	RPL24	3q12.3	protein_coding	26.2259	25.2103	25.9164	25.1512	25.9405	25.603	25.5956	25.1075	24.7161	26.1635	24.703	23.4067	24.205	22.1468
Up	ENSG00000114480	1.79853	0.0822	GBE1	3p12.2	protein_coding	19.3505	19.0291	20.0821	19.3505	19.3505	18.8058	18.0966	18.6868	18.6987	20.163	17.4395	15.0423	18.4453	17.4395
Up	ENSG00000188846	1.7847	0.0737	RPL14	3p22.1	protein_coding	25.6387	25.4752	25.7825	25.7084	26.21	24.7354	24.5696	25.3489	25.6953	23.785	24.4861	23.2433	23.3353	21.1039
Up	ENSG00000115268	1.7846	0.0926	RPS15	19p13.3	protein_coding	22.7865	21.0531	21.9896	19.7952	20.7089	20.8752	21.8087	22.8924	20.9956	21.4587	20.544	19.9856	18.7708	19.9856
Up	ENSG00000089009	1.67166	0.0935	RPL6	12q24.13	protein_coding	25.9553	26.9591	27.6188	26.8258	27.112	26.8153	26.4031	25.392	26.7942	27.6307	26.3096	24.8979	25.1626	23.3715
Up	ENSG00000174444	1.67145	0.0935	RPL4	15q22.31	protein_coding	27.9829	27.9917	28.3356	28.6041	28.009	27.369	27.1859	26.5258	27.3939	28.2102	26.9441	25.593	26.5408	23.5841
Up	ENSG00000169567	1.67074	0.0926	HINT1	5q23.3	protein_coding	24.6514	23.3372	24.2206	22.7832	24.4846	21.6343	23.7	22.5264	22.8994	24.5666	21.6044	20.7533	21.6163	21.6044
Up	ENSG00000130811	1.67054	0.0125	EIF3G	19p13.2	protein_coding	20.0048	19.0516	20.0048	20.0048	20.1364	17.8274	17.5643	17.7018	17.7018	17.7018	16.6829	15.1898	16.1215	16.1215
Up	ENSG00000129083	1.66993	0.0495	COPB1	11p15.2	protein_coding	18.5102	19.2087	17.1035	18.5102	18.5102	19.2532	18.3984	19.7864	19.2532	19.2532	16.4694	18.2967	17.6549	17.6549
Up	ENSG00000069345	1.63513	0.0935	DNAJA2	16q11.2	protein_coding	21.9423	20.5792	20.7857	20.4377	20.7982	20.564	18.7547	21.3419	20.564	20.564	17.388	18.9291	19.6441	18.9291
Up	ENSG00000138385	1.61834	0.0935	SSB	2q31.1	protein_coding	23.6778	22.1931	22.4746	22.6845	22.2027	19.5195	20.9012	22.0621	21.9121	21.4934	19.6198	18.5272	20.4705	19.6198
Up	ENSG00000112335	1.53149	0.0433	SNX3	6q21	protein_coding	19.1021	19.1021	19.1021	19.1021	19.1021	20.8032	18.7761	19.6421	19.5641	19.7162	18.0507	17.4718	19.1021	18.0507
Up	ENSG00000100097	1.49547	0.0528	LGALS1	22q13.1	protein_coding	23.2112	23.4288	23.1761	22.6479	23.8993	23.0701	23.0781	23.0839	22.023	23.0741	21.9154	22.1412	21.214	20.2108
Up	ENSG00000103496	1.47352	0.0236	STX4	16p11.2	protein_coding	18.9759	18.9759	19.817	18.7314	18.9759	21.0058	19.5267	20.2944	20.2944	20.2944	19.0814	18.5097	18.8237	18.8237
Up	ENSG00000130741	1.42081	0.0603	EIF2S3	Xp22.11	protein_coding	20.8764	20.8165	21.5508	21.6236	21.3567	19.5314	20.7253	21.1638	21.4997	21.5844	19.2514	19.3485	19.9721	19.3485
Up	ENSG00000197958	1.32473	0.0528	RPL12	9q33.3	protein_coding	25.4514	25.2203	25.9535	26.1358	26.1031	25.0306	25.006	25.7161	25.9248	25.2998	24.4442	23.2121	24.3133	24.3133
Up	ENSG00000070087	1.29667	0.0935	PFN2	3q25.1	protein_coding	22.1852	21.1462	21.4113	20.9056	22.5328	20.1133	20.2059	20.4368	21.5189	19.6222	19.2409	18.8844	19.1029	19.1029
Up	ENSG00000119396	1.17714	0.0528	RAB14	9q33.2	protein_coding	19.1705	19.1705	19.7472	19.0881	19.1705	19.022	19.1663	19.2975	19.1663	19.1663	18.599	17.2139	18.0667	18.0667
Up	ENSG00000143553	1.17327	0.0334	SNAPIN	1q21.3	protein_coding	18.1939	17.9856	18.3759	18.1939	18.1939	17.923	17.3044	17.6466	17.6466	17.6466	16.8058	16.0679	16.4835	16.4835
Up	ENSG00000105048	1.15833	0.0681	TNNT1	19q13.42	protein_coding	22.6967	23.9028	22.4158	22.6967	22.6967	20.3148	20.3782	20.2484	20.3148	20.3148	18.6824	19.5631	19.1889	19.1889
Down	ENSG00000087303	-3.1288	0.0822	NID2	14q22.1	protein_coding	18.7918	18.7918	18.1504	21.8773	18.7918	22.3803	23.2382	19.1568	22.3803	22.3803	21.7744	26.76	25.8048	25.8048
Down	ENSG00000138029	-2.65862	0.000664	HADHB	2p23.3	protein_coding	18.4765	19.9001	18.4765	18.315	18.4765	18.2052	18.3576	18.2834	18.2834	18.2834	21.5469	20.1792	21.0194	21.0194
Down	ENSG00000168477	-2.60108	0.0118	TNXB	6p21.32	protein_coding	17.6582	15.9966	16.794	17.877	17.2898	20.6385	20.3854	20.3854	19.1777	20.3854	24.6609	22.2541	22.0132	22.2541
Down	ENSG00000091986	-2.50019	0.0935	CCDC80	3q13.2	protein_coding	18.104	18.3377	16.6911	18.104	18.104	17.8927	21.1787	19.0063	19.0063	19.0063	23.2327	24.0268	20.0545	19.5588
Down	ENSG00000133055	-2.4739	0.00188	MYBPH	1q32.1	protein_coding	21.0529	23.1798	22.4701	21.8945	22.2109	19.3372	19.1153	19.2305	19.2305	19.2305	21.6213	22.4263	21.142	21.6213
Down	ENSG00000087245	-2.44322	0.0334	MMP2	16q12.2	protein_coding	19.2022	17.1983	19.2577	19.4971	19.1445	20.7728	24.6176	21.9209	21.9209	21.9209	24.3097	24.9974	24.6942	24.6942
Down	ENSG00000106105	-2.32943	0.0016	GARS	7p14.3	protein_coding	21.5007	22.1956	21.2802	20.9548	21.3947	18.1577	19.871	19.255	19.255	19.255	21.4175	21.5571	21.489	21.489
Down	ENSG00000143106	-2.29758	0.0655	PSMA5	1p13.3	protein_coding	19.4164	20.5486	20.7432	20.6357	19.488	16.3268	20.9883	19.9512	19.6907	19.3725	22.1419	20.8437	21.6342	21.6342
Down	ENSG00000204628	-2.19864	0.000652	RACK1	5q35.3	protein_coding	23.3286	23.0119	22.7097	22.5561	22.8687	18.9047	18.6998	18.9047	18.9047	19.4762	21.4721	20.8478	21.1934	21.1934
Down	ENSG00000135318	-2.19558	0.0528	NT5E	6q14.3	protein_coding	21.4335	22.1099	21.9915	20.5114	20.3793	23.37	19.3343	21.265	20.9416	21.529	24.0382	22.8	23.548	23.548
Down	ENSG00000108344	-2.06755	0.0165	PSMD3	17q21.1	protein_coding	21.5156	21.5156	21.9325	19.1889	21.5156	16.6637	17.4133	17.0866	17.0866	17.0866	19.1431	19.1267	19.1349	19.1349
Down	ENSG00000197894	-2.02132	0.00645	ADH5	4q23	protein_coding	20.9394	21.576	20.9394	19.3574	20.9394	18.5756	18.6067	18.6067	18.637	18.6067	20.6787	20.5761	20.6283	20.6283
Down	ENSG00000166710	-2.00769	0.0118	B2M	15q21.1	protein_coding	22.6183	21.9276	22.6183	22.8545	22.6183	19.8298	19.7036	19.8298	19.8298	21.7347	22.4854	21.8684	22.2096	22.2096
Down	ENSG00000131473	-2.00717	0.00397	ACLY	17q21.2	protein_coding	21.8187	21.9109	20.7319	20.4474	21.3753	18.7162	19.4728	19.1435	19.1435	19.1435	21.2803	20.9737	21.1352	21.1352
Down	ENSG00000077942	-1.92972	0.0119	FBLN1	22q13.31	protein_coding	14.5821	14.5821	14.5821	14.5821	14.5821	19.6586	17.7032	18.9896	18.9896	18.9896	19.8829	21.4945	20.9029	20.9029
Down	ENSG00000100234	-1.92274	0.0176	TIMP3	22q12.3	protein_coding	17.3252	17.8527	16.4848	17.3252	17.3252	19.8365	18.2936	18.5624	18.5624	18.5624	21.8005	19.897	20.5237	20.5237
Down	ENSG00000122218	-1.67695	0.0123	COPA	1q23.2	protein_coding	21.6032	21.8306	20.4005	21.6032	21.6032	18.1147	19.177	18.7415	18.7415	18.7415	20.1846	20.5634	20.3864	20.3864
Down	ENSG00000196961	-1.61766	0.0234	AP2A1	19q13.33	protein_coding	21.0288	21.0288	21.1203	21.0144	21.0288	18.0069	18.4255	18.2313	18.2313	18.2313	20.7793	18.4951	20.0487	20.0487
Down	ENSG00000110047	-1.55331	0.0201	EHD1	11q13.1	protein_coding	21.9751	21.9751	21.8712	22.0394	21.9751	19.1278	18.5658	20.2206	19.1278	19.1278	21.3106	20.1503	20.8441	20.8441
Down	ENSG00000100804	-1.48301	0.0166	PSMB5	14q11.2	protein_coding	18.3965	18.2079	18.5634	18.3965	18.3965	19.1086	18.1569	18.7098	18.7098	18.7098	20.7256	19.4649	20.2288	20.2288
Down	ENSG00000092820	-1.22166	0.0528	EZR	6q25.3	protein_coding	19.9592	19.9592	20.1218	19.1126	19.9592	18.054	19.4097	18.8856	18.8856	18.8856	20.2932	19.7751	20.0573	20.0573

## Sheet: Diff_genes_heatmap_Myo-Fib.csv
Regulation	Ensembl ID	log2 Fold Change	Adj.Pval	Symbol	Chr	Type	Myo_1	Myo_2	Myo_3	Myo_4	Myo_5	Ten_1	Ten_2	Ten_3	Ten_4	Ten_5	Fib_1	Fib_2	Fib_3	Fib_4
Up	ENSG00000159173	5.84843	0.00486	TNNI1	1q32.1	protein_coding	28.4846	23.096	23.8731	22.2577	26.3431	17.3777	17.9545	21.4398	23.4005	21.7267	17.348	18.6145	18.6145	21.2729
Up	ENSG00000102606	5.4813	6.81e-06	ARHGEF7	13q34	protein_coding	18.8644	20.9268	21.2155	19.1481	20.2957	17.2407	18.8296	19.5673	18.8296	18.8296	14.4261	14.7806	14.6142	14.6142
Up	ENSG00000196531	5.0438	7.21e-05	NACA	12q13.3	protein_coding	23.5214	22.5897	23.964	22.1203	25.6553	20.1677	20.1677	19.8918	20.8608	20.1677	16.8844	18.937	19.3469	18.937
Up	ENSG00000196091	4.61016	0.00568	MYBPC1	12q23.2	protein_coding	18.1741	24.287	22.913	23.9352	25.0697	19.8699	19.8699	19.315	19.8699	20.2907	17.3816	16.7779	18.299	20.6042
Up	ENSG00000204574	4.32452	2.72e-05	ABCF1	6p21.33	protein_coding	19.7098	22.0693	21.5398	21.6907	21.6172	20.5274	20.7923	20.2027	20.5274	20.5274	15.8732	17.8218	17.1542	17.1542
Up	ENSG00000138347	4.22945	0.000166	MYPN	10q21.3	protein_coding	18.8315	21.0436	22.0794	20.4259	20.7676	19.9593	20.11	19.7909	19.9593	19.9593	14.6827	17.5128	16.7026	16.7026
Up	ENSG00000124802	4.19845	2.15e-06	EEF1E1	6p24.3	protein_coding	21.2368	21.2368	21.8619	21.2233	21.2368	19.8595	18.9837	20.4005	19.8595	19.8595	17.4879	16.7919	17.1815	17.1815
Up	ENSG00000109846	4.18883	0.00802	CRYAB	11q23.1	protein_coding	28.4652	28.072	29.3452	28.3163	26.834	23.5876	26.0407	28.071	23.5165	22.604	26.1698	25.0033	23.7018	21.1959
Up	ENSG00000233276	4.15681	0.000452	GPX1	3p21.31	polymorphic_pseudogene	22.0779	21.3149	21.1872	20.729	21.2525	20.64	20.2869	20.9234	20.64	20.64	14.2603	18.7452	17.8082	17.8082
Up	ENSG00000177238	4.10054	0.000133	TRIM72	16p11.2	protein_coding	23.0936	24.8876	23.5002	23.3473	23.5238	21.6194	19.144	21.6194	21.6194	22.0986	18.8174	20.2442	19.3475	19.8706
Up	ENSG00000179115	4.07888	1.53e-06	FARSA	19p13.13	protein_coding	20.5341	20.5341	19.8849	20.9527	20.5341	18.7553	18.9119	19.0532	18.9119	18.9119	16.0438	16.7335	16.4295	16.4295
Up	ENSG00000214114	4.02871	0.00317	MYCBP	1p34.3	protein_coding	23.126	16.9469	21.4652	20.3084	20.9998	19.7774	19.7176	19.2184	19.8348	21.2914	16.2488	16.8056	16.5539	16.5539
Up	ENSG00000162614	3.95782	0.00486	NEXN	1p31.1	protein_coding	21.8763	20.7943	20.9653	20.9003	21.9844	16.7257	20.5888	23.233	20.5888	20.5888	15.8024	18.3785	17.6022	17.6022
Up	ENSG00000140319	3.82331	0.000295	SRP14	15q15.1	protein_coding	22.8837	21.835	21.8771	21.2583	24.2507	17.8277	19.9123	19.2177	19.2177	19.2177	17.9998	18.4112	19.5682	18.4112
Up	ENSG00000130811	3.81157	6.49e-06	EIF3G	19p13.2	protein_coding	20.0048	19.0516	20.0048	20.0048	20.1364	17.8274	17.5643	17.7018	17.7018	17.7018	16.6829	15.1898	16.1215	16.1215
Up	ENSG00000121579	3.75597	2.66e-06	NAA50	3q13.31	protein_coding	22.4571	21.8894	21.657	22.4515	21.4374	18.0518	17.5516	17.8232	17.8232	17.8232	18.4042	18.0287	18.2286	18.2286
Up	ENSG00000105048	3.72588	6.49e-06	TNNT1	19q13.42	protein_coding	22.6967	23.9028	22.4158	22.6967	22.6967	20.3148	20.3782	20.2484	20.3148	20.3148	18.6824	19.5631	19.1889	19.1889
Up	ENSG00000170515	3.69701	0.00233	PA2G4	12q13.2	protein_coding	24.7568	23.0936	22.1252	23.2485	21.9453	20.3391	19.1465	20.3391	22.2148	20.3391	17.299	19.4887	21.071	19.4887
Up	ENSG00000104812	3.69694	0.0132	GYS1	19q13.33	protein_coding	23.4943	25.5318	27.4716	24.8697	24.6816	22.777	23.2562	25.375	20.1659	22.3977	23.1268	22.1729	18.5789	22.1729
Up	ENSG00000106211	3.65129	0.0566	HSPB1	7q11.23	protein_coding	28.1065	27.0606	27.0486	26.6934	26.9603	19.2281	24.3639	27.0892	27.6587	26.0202	24.1736	23.8596	26.2402	19.817
Up	ENSG00000176014	3.56827	0.0292	TUBB6	18p11.21	protein_coding	24.4557	27.4776	26.459	27.257	22.4745	21.5268	23.8923	26.5979	20.7637	23.7089	22.3896	23.8405	21.7337	20.2621
Up	ENSG00000047849	3.56185	0.000938	MAP4	3p21.31	protein_coding	24.0326	24.5463	25.7598	24.6624	23.907	19.9399	22.9049	22.2582	21.5219	19.9387	21.3399	19.8177	21.5816	21.3399
Up	ENSG00000136717	3.53031	0.00193	BIN1	2q14.3	protein_coding	25.0499	24.4262	24.8215	23.8031	23.5147	20.6299	22.258	25.4895	22.258	22.258	20.885	20.6974	20.7943	20.7943
Up	ENSG00000175084	3.48825	0.00285	DES	2q35	protein_coding	27.7218	26.5384	26.3852	25.7375	27.1886	23.5613	24.4595	24.8742	25.2448	23.6607	24.6701	24.5228	23.2733	20.4381
Up	ENSG00000106992	3.45552	0.000121	AK1	9q34.11	protein_coding	25.328	25.095	25.2642	24.7767	24.7952	20.2087	22.6772	21.8872	22.6977	22.3356	21.1172	21.5414	22.1852	21.5414
Up	ENSG00000165410	3.45336	0.000199	CFL2	14q13.1	protein_coding	22.8116	22.0764	23.0828	22.5384	23.0412	19.1075	18.7829	19.1941	19.2758	21.5306	19.7203	18.7058	19.3004	19.3004
Up	ENSG00000121769	3.44269	0.00593	FABP3	1p35.2	protein_coding	20.219	21.845	21.5885	22.0602	24.2155	21.1899	17.555	21.1899	22.1306	21.1899	18.7619	18.306	18.5519	18.5519
Up	ENSG00000143799	3.40446	0.000175	PARP1	1q42.12	protein_coding	24.4298	22.4278	22.3297	23.3795	22.9807	19.3668	20.4807	21.118	20.5116	20.5418	19.344	20.3013	19.0574	20.1175
Up	ENSG00000105568	3.40166	5.94e-05	PPP2R1A	19q13.41	protein_coding	22.2793	22.2793	21.4779	22.6182	22.2793	19.8341	18.6386	20.4787	19.8341	19.8341	18.0061	19.4017	18.8664	18.8664
Up	ENSG00000141161	3.34832	0.00205	UNC45B	17q12	protein_coding	21.8308	25.1563	24.4673	23.3893	24.0267	20.3838	20.3838	19.834	20.3838	22.1017	22.0136	20.2082	19.8161	19.6651
Up	ENSG00000063244	3.30785	0.0107	U2AF2	19q13.42	protein_coding	20.991	22.8745	22.7944	22.2594	22.5515	16.6324	21.3816	22.7412	21.3816	21.3816	18.5864	19.3378	19.0105	19.0105
Up	ENSG00000162244	3.29425	0.0263	RPL29	3p21.2	protein_coding	27.7755	24.0725	25.5998	25.2952	27.9451	25.5858	25.7435	23.1271	26.5788	26.0226	23.2948	21.7996	26.0457	20.2334
Up	ENSG00000116350	3.26706	0.00699	SRSF4	1p35.3	protein_coding	21.709	19.8113	20.5835	20.1798	21.5004	19.9492	18.9882	19.9492	19.9492	22.6179	16.5654	16.5834	20.2267	16.5834
Up	ENSG00000124575	3.25138	0.0445	HIST1H1D	6p22.2	protein_coding	28.9068	24.3372	27.8351	24.234	30.4562	23.7538	26.2224	24.7773	25.5812	24.3407	22.5828	25.5739	25.6692	21.784
Up	ENSG00000180209	3.24404	0.00953	MYLPF	16p11.2	protein_coding	21.6082	23.7707	22.9777	20.3076	23.139	18.4017	21.9459	21.9459	21.9459	23.5247	18.761	19.0006	19.7041	19.0006
Up	ENSG00000144713	3.21664	0.00171	RPL32	3p25.2	protein_coding	26.453	26.588	27.2203	27.3724	27.254	26.5655	26.6772	25.1841	26.4323	26.4871	25.2826	24.614	23.7628	21.3843
Up	ENSG00000196419	3.21529	0.000126	XRCC6	22q13.2	protein_coding	19.848	21.9183	20.9777	21.8511	21.4795	20.1501	19.9116	20.3547	20.1501	20.1501	18.6552	17.158	18.0927	18.0927
Up	ENSG00000181163	3.17758	0.0154	NPM1	5q35.1	protein_coding	24.3518	25.3053	24.8661	25.7255	24.3753	18.4758	22.7936	24.2413	22.7936	22.7936	22.5121	23.2918	20.0598	21.1252
Up	ENSG00000138385	3.08723	0.000874	SSB	2q31.1	protein_coding	23.6778	22.1931	22.4746	22.6845	22.2027	19.5195	20.9012	22.0621	21.9121	21.4934	19.6198	18.5272	20.4705	19.6198
Up	ENSG00000166963	3.06299	9.01e-05	MAP1A	15q15.3	protein_coding	22.6087	24.2864	24.3419	23.712	24.0276	20.7507	20.3205	21.0816	20.7507	20.7507	21.2128	20.1574	20.7795	20.7795
Up	ENSG00000079246	3.05405	0.00715	XRCC5	2q35	protein_coding	24.6953	22.8434	22.71	23.2212	23.0447	22.2556	22.0681	21.8526	22.0681	22.0681	17.7386	19.9744	20.1276	23.1549
Up	ENSG00000104824	3.04382	0.00105	HNRNPL	19q13.2	protein_coding	24.1997	24.3066	24.063	23.8222	23.8852	21.0051	22.5081	23.1195	22.6697	22.5912	19.4964	21.8275	22.3584	20.3638
Up	ENSG00000170681	3.04116	0.00429	CAVIN4	9q31.1	protein_coding	26.0917	24.9977	25.7706	25.1309	26.0216	20.4083	21.5173	23.7258	23.0543	20.37	21.9186	21.8255	22.4378	24.0635
Up	ENSG00000131100	3.00901	3.4e-05	ATP6V1E1	22q11.21	protein_coding	21.4181	21.3669	21.7054	21.4675	21.0113	19.9315	21.0259	21.0259	21.4989	21.0259	18.3982	18.3715	18.3849	18.3849
Up	ENSG00000155657	3.00704	0.00802	TTN	2q31.2	protein_coding	25.6161	27.8111	27.9482	26.4911	25.8103	22.6901	24.1636	27.3051	24.9409	24.9044	22.6591	23.634	24.3935	24.2267
Up	ENSG00000161016	3.0023	0.0142	RPL8	8q24.3	protein_coding	25.0132	26.5349	26.844	26.1893	25.3608	24.9027	25.6123	25.7882	24.3305	27.1979	25.4382	23.8003	22.7126	19.9937
Up	ENSG00000118729	2.93929	0.00334	CASQ2	1p13.1	protein_coding	22.5233	21.1231	20.9822	21.5507	19.6018	18.8681	19.113	20.2144	18.9362	19.0273	16.6929	18.0837	20.0073	18.0837
Up	ENSG00000100138	2.93248	2.96e-05	SNU13	22q13.2	protein_coding	21.5376	21.4995	22.153	21.9235	21.7763	18.2932	18.8962	18.8962	19.2284	18.8962	18.5124	19.3591	18.7552	18.7552
Up	ENSG00000112081	2.91614	0.000262	SRSF3	6p21.31	protein_coding	22.8324	23.1141	22.9317	24.0452	22.8147	19.339	19.6189	19.4857	19.4857	19.4857	18.8605	21.1794	20.443	20.443
Up	ENSG00000168439	2.90371	0.000455	STIP1	11q13.1	protein_coding	22.4622	24.3675	24.037	22.903	24.6562	20.5256	21.9771	21.3039	21.5883	21.0913	20.5194	20.8609	20.7653	20.9803
Up	ENSG00000183091	2.88719	0.0121	NEB	2q23.3	protein_coding	21.6355	25.0871	25.191	22.5246	22.9328	18.9851	21.6009	19.7132	20.946	22.6263	20.4258	20.4116	21.3115	20.1991
Up	ENSG00000077380	2.85135	0.000733	DYNC1I2	2q31.1	protein_coding	19.0263	20.657	21.8023	19.5549	19.4504	18.415	17.3125	17.9666	17.9666	17.9666	17.1897	17.3029	17.2474	17.2474
Up	ENSG00000119812	2.81016	0.00101	FAM98A	2p22.3	protein_coding	20.971	21.0263	20.0594	20.971	20.971	17.4519	20.3058	19.4927	19.4927	19.4927	17.1878	18.6203	18.075	18.075
Up	ENSG00000147416	2.80347	0.00529	ATP6V1B2	8p21.3	protein_coding	21.7156	18.4722	18.6551	19.7298	19.2903	18.0355	18.6356	20.6138	19.8923	20.5536	17.0204	16.4939	16.7811	16.7811
Up	ENSG00000100823	2.79607	0.00126	APEX1	14q11.2	protein_coding	20.0537	21.1156	19.5842	19.9481	20.0019	22.113	22.7959	22.7959	24.3002	22.7959	16.9606	16.6796	18.7779	16.9606
Up	ENSG00000126524	2.75998	0.00193	SBDS	7q11.21	protein_coding	19.2777	20.071	20.4254	19.152	21.3287	19.8449	17.8427	19.8449	20.6526	19.8449	17.4681	17.1023	17.2968	17.2968
Up	ENSG00000174748	2.75672	0.00546	RPL15	3p24.2	protein_coding	26.7737	26.3384	27.0615	27.2329	27.5478	26.2937	27.7273	25.4363	27.4637	29.2166	25.1345	24.4711	24.4449	22.8861
Up	ENSG00000104529	2.73921	0.00645	EEF1D	8q24.3	protein_coding	23.906	21.7356	22.6207	21.8895	22.4176	19.3127	21.6593	22.6366	19.2935	20.9182	18.7888	20.0263	20.2573	20.0263
Up	ENSG00000188846	2.72082	0.00269	RPL14	3p22.1	protein_coding	25.6387	25.4752	25.7825	25.7084	26.21	24.7354	24.5696	25.3489	25.6953	23.785	24.4861	23.2433	23.3353	21.1039
Up	ENSG00000156482	2.70549	0.0164	RPL30	8q22.2	protein_coding	25.6714	26.521	26.7474	26.3104	25.4604	25.5459	26.2223	26.0271	24.8428	26.1496	25.6312	24.6165	23.264	20.2347
Up	ENSG00000161970	2.66223	0.00802	RPL26	17p13.1	protein_coding	25.2819	24.9161	25.5085	24.8288	26.4984	23.7205	24.8212	23.6629	24.9806	22.6252	22.6524	22.6472	24.8113	20.867
Up	ENSG00000109063	2.65398	0.00298	MYH3	17p13.1	protein_coding	20.5731	21.6805	20.9165	22.498	19.1014	19.5248	19.5351	19.5248	18.5811	19.5248	18.864	17.4591	18.4383	18.4383
Up	ENSG00000139684	2.63623	0.0114	ESD	13q14.2	protein_coding	23.2975	23.9373	23.4249	24.3948	22.1584	21.3882	21.621	21.5093	20.5133	23.9452	21.8806	21.287	18.7708	21.287
Up	ENSG00000138668	2.63298	0.0196	HNRNPD	4q21.22	protein_coding	22.9332	21.3371	21.9439	21.5037	24.2237	18.4768	20.9413	19.4647	20.807	22.867	19.3102	19.2243	21.1767	19.3102
Up	ENSG00000147140	2.62412	0.0136	NONO	Xq13.1	protein_coding	24.4005	23.036	23.0476	23.4616	23.058	21.7104	21.3947	21.3947	19.1755	21.3947	18.3967	20.6879	21.0208	23.0011
Up	ENSG00000126945	2.61475	0.00407	HNRNPH2	Xq22.1	protein_coding	23.0808	20.8082	20.819	21.6502	21.5192	18.2113	19.9118	21.3948	19.1779	19.3346	18.7214	19.1817	18.9699	18.9699
Up	ENSG00000155368	2.61127	0.00264	DBI	2q14.2	protein_coding	19.8658	20.0976	19.2739	19.8658	19.8658	17.5914	18.5876	18.9573	19.2514	20.7474	16.8173	16.7449	18.3505	16.8173
Up	ENSG00000162616	2.61084	0.00586	DNAJB4	1p31.1	protein_coding	20.8571	21.83	22.2808	22.6323	20.6925	16.9786	19.7423	19.8754	19.3973	19.5801	18.9037	18.1996	18.9037	20.1836
Up	ENSG00000100201	2.60949	0.00218	DDX17	22q13.1	protein_coding	22.0807	21.8865	22.2519	20.8293	22.5263	17.9278	20.229	20.1124	20.1124	20.1124	18.4013	19.4473	19.926	19.4473
Up	ENSG00000128591	2.59948	0.0214	FLNC	7q32.1	protein_coding	26.7164	27.7249	28.1607	26.8839	25.8285	21.9362	24.8042	27.0189	23.7138	23.4084	24.693	25.1927	23.2749	24.693
Up	ENSG00000166226	2.59455	0.0338	CCT2	12q15	protein_coding	25.623	25.629	25.2459	26.0279	24.3407	22.5343	24.8994	26.5234	23.5072	20.8676	23.1573	24.2098	22.4515	21.2963
Up	ENSG00000116251	2.59408	0.00393	RPL22	1p36.31	protein_coding	24.7699	24.5018	24.7509	23.4879	23.9736	22.2406	23.8479	21.9936	20.8196	24.0489	21.632	21.5221	22.0248	21.632
Up	ENSG00000239474	2.58638	0.00301	KLHL41	2q31.1	protein_coding	23.2956	25.0009	25.0955	25.1947	24.022	22.6274	21.7608	23.6993	23.4882	21.8918	22.1558	21.4214	22.9491	21.2151
Up	ENSG00000133083	2.58468	0.0487	DCLK1	13q13.3	protein_coding	22.3215	24.9399	24.4526	23.3644	22.2551	18.8738	21.0212	25.1434	21.4304	21.2402	19.4094	20.9301	22.2585	20.9301
Up	ENSG00000125691	2.57425	0.0304	RPL23	17q12	protein_coding	22.4691	25.5001	25.2336	25.4275	23.7496	23.0723	23.4821	24.0335	22.8956	20.1448	23.2332	23.0857	21.0967	20.1913
Up	ENSG00000108107	2.56228	0.0131	RPL28	19q13.42	protein_coding	26.8504	25.1409	25.8325	25.785	26.5658	25.5376	26.6848	24.015	25.7256	27.5237	24.3332	23.2733	24.7672	21.5169
Up	ENSG00000070087	2.55347	0.000731	PFN2	3q25.1	protein_coding	22.1852	21.1462	21.4113	20.9056	22.5328	20.1133	20.2059	20.4368	21.5189	19.6222	19.2409	18.8844	19.1029	19.1029
Up	ENSG00000114416	2.55293	0.0134	FXR1	3q26.33	protein_coding	24.2845	23.5232	23.6831	24.3708	22.8837	20.8763	20.8318	23.5048	21.7778	21.3963	19.3311	20.1298	22.6957	22.6279
Up	ENSG00000067225	2.54657	0.00747	PKM	15q23	protein_coding	27.771	27.6211	27.7589	28.2279	27.317	25.3285	26.9915	28.2046	26.4106	26.0717	26.537	26.1791	24.7073	23.347
Up	ENSG00000198755	2.53911	0.011	RPL10A	6p21.31	protein_coding	23.4327	25.4433	26.5375	25.3891	24.3951	23.232	23.9007	25.7506	22.8152	24.282	23.736	22.4768	21.3122	22.4768
Up	ENSG00000174444	2.51918	0.00429	RPL4	15q22.31	protein_coding	27.9829	27.9917	28.3356	28.6041	28.009	27.369	27.1859	26.5258	27.3939	28.2102	26.9441	25.593	26.5408	23.5841
Up	ENSG00000166441	2.51518	0.00354	RPL27A	11p15.4	protein_coding	27.1207	26.8882	27.1985	27.0333	26.6115	26.6663	26.9508	26.0408	25.1669	27.1244	26.0619	24.551	24.271	22.9371
Up	ENSG00000169567	2.50082	0.00418	HINT1	5q23.3	protein_coding	24.6514	23.3372	24.2206	22.7832	24.4846	21.6343	23.7	22.5264	22.8994	24.5666	21.6044	20.7533	21.6163	21.6044
Up	ENSG00000156508	2.49385	0.00953	EEF1A1	6q13	protein_coding	28.7751	28.8744	28.3998	27.9779	26.7883	25.6865	27.312	27.9277	26.8767	24.6648	25.8126	26.3939	26.1035	24.3671
Up	ENSG00000116871	2.49244	0.00444	MAP7D1	1p34.3	protein_coding	21.0181	23.0338	23.3896	22.3309	23.3504	20.0046	21.2622	20.707	22.1906	21.0111	20.7804	18.9625	20.3928	20.3928
Up	ENSG00000113643	2.48925	0.000332	RARS	5q34	protein_coding	22.5263	23.8034	23.571	23.4089	23.1207	21.2643	20.9166	19.7893	20.1296	20.5761	20.9844	20.7788	20.6452	20.7788
Up	ENSG00000100316	2.48269	0.00755	RPL3	22q13.1	protein_coding	26.6747	27.1382	27.3645	27.1004	26.9209	26.1432	25.9827	27.4673	26.0819	27.5012	26.1843	25.137	24.6294	22.2775
Up	ENSG00000105402	2.48129	0.000691	NAPA	19q13.33	protein_coding	21.5737	21.106	21.9262	20.7356	22.0696	20.0898	18.6105	20.0898	20.0902	20.0898	19.4409	18.4828	19.04	19.04
Up	ENSG00000009307	2.47118	0.0255	CSDE1	1p13.2	protein_coding	23.107	21.299	21.6346	20.4121	19.6216	17.5553	19.8006	20.1764	19.8006	19.8006	16.7989	18.7383	18.7383	20.6993
Up	ENSG00000116754	2.46181	3.86e-05	SRSF11	1p31.1	protein_coding	19.5565	19.3362	19.7476	19.5565	19.5565	20.2446	20.0206	20.4385	20.2446	20.2446	16.9205	17.248	17.0935	17.0935
Up	ENSG00000160789	2.45597	0.0357	LMNA	1q22	protein_coding	24.2909	22.9502	23.2828	22.5231	26.899	19.9183	22.7314	22.6182	21.1069	20.7093	19.8532	21.7529	22.7739	21.7529
Up	ENSG00000075785	2.43697	0.00702	RAB7A	3q21.3	protein_coding	23.688	24.4641	24.8291	24.2808	24.7959	24.9269	22.409	22.6509	22.1554	24.092	23.5061	21.6591	21.0742	21.6591
Up	ENSG00000125970	2.42645	0.0222	RALY	20q11.22	protein_coding	22.6752	19.6768	19.957	21.5486	20.9619	18.271	19.2896	19.2896	19.2896	22.6212	18.7378	18.3222	18.5449	18.5449
Up	ENSG00000090621	2.42523	0.000466	PABPC4	1p34.3	protein_coding	23.7757	24.2156	24.5455	23.6725	24.1567	21.5087	22.5082	22.0273	22.3376	21.1442	22.2432	21.7087	20.9312	21.7087
Up	ENSG00000167526	2.41618	0.0104	RPL13	16q24.3	protein_coding	26.3119	26.3024	26.3639	25.981	25.7263	25.5625	26.2318	23.7158	24.77	26.7773	25.3401	23.6773	23.8398	22.0265
Up	ENSG00000100284	2.4113	0.000507	TOM1	22q12.3	protein_coding	20.5897	20.5897	20.7017	20.4124	20.5897	21.5191	20.2256	21.5191	21.5191	22.0532	18.7368	17.4562	18.2342	18.2342
Up	ENSG00000023734	2.40923	0.000731	STRAP	12p12.3	protein_coding	21.8125	22.1817	22.0591	21.9613	22.011	19.0808	20.0986	21.5662	20.0986	20.0986	19.4956	19.6928	19.5976	19.5976
Up	ENSG00000119655	2.40742	0.0479	NPC2	14q24.3	protein_coding	19.1836	18.9314	19.3982	16.4104	22.9086	19.0663	18.3837	19.0663	19.859	19.0663	17.9173	15.5674	17.1757	17.1757
Up	ENSG00000156261	2.39143	0.0343	CCT8	21q21.3	protein_coding	25.7585	24.9179	25.0596	24.4962	22.9899	20.9618	23.0614	24.0811	21.7233	25.2083	22.8123	23.0531	20.3343	22.8123
Up	ENSG00000132341	2.38244	0.00177	RAN	12q24.33	protein_coding	24.1377	24.9694	24.6446	25.5384	24.028	22.7798	22.6894	21.65	22.7781	21.7162	23.1718	22.3556	21.2417	22.3556
Up	ENSG00000004478	2.37636	0.00233	FKBP4	12p13.33	protein_coding	22.2208	21.038	21.4098	20.0384	22.5534	20.2758	20.1954	20.2362	21.4339	20.0804	19.1306	19.3073	18.7345	19.1306
Up	ENSG00000089280	2.37136	0.0366	FUS	16p11.2	protein_coding	22.2173	18.2512	18.2974	17.5942	20.4427	17.0766	18.4598	18.4598	18.4598	20.4253	17.5776	16.254	17.0626	17.0626
Up	ENSG00000172053	2.34459	0.00645	QARS	3p21.31	protein_coding	20.8089	20.7818	20.8355	21.239	20.5333	19.6375	16.8777	19.1161	19.1161	19.1161	17.4171	18.2475	20.0683	18.2475
Up	ENSG00000114480	2.3409	0.00734	GBE1	3p12.2	protein_coding	19.3505	19.0291	20.0821	19.3505	19.3505	18.8058	18.0966	18.6868	18.6987	20.163	17.4395	15.0423	18.4453	17.4395
Up	ENSG00000143149	2.31661	7.2e-05	ALDH9A1	1q24.1	protein_coding	21.0277	21.5767	21.2116	21.1629	21.0776	19.2923	19.2102	19.37	19.2923	19.2923	19.0183	18.7656	18.8975	18.8975
Up	ENSG00000148303	2.29941	0.00713	RPL7A	9q34.2	protein_coding	28.2936	27.5562	27.63	27.4096	28.3895	27.5875	28.1506	27.3971	27.8373	29.1637	26.5026	25.4843	26.6412	23.5975
Up	ENSG00000198900	2.29611	0.0263	TOP1	20q12	protein_coding	22.1984	22.297	23.4064	22.9304	21.6722	18.058	22.4951	19.2018	20.9681	21.7387	19.3699	20.8561	20.2965	20.2965
Up	ENSG00000136942	2.29512	0.00299	RPL35	9q33.3	protein_coding	25.3898	24.9146	25.9363	24.8445	25.9685	24.0956	25.0524	23.2483	24.1614	25.499	22.5446	22.9406	24.0365	22.9406
Up	ENSG00000145349	2.28908	0.000199	CAMK2D	4q26	protein_coding	22.8031	23.8387	22.788	22.8031	22.8031	20.7911	20.718	20.8607	20.7911	20.7911	20.3503	21.0445	20.7388	20.7388
Up	ENSG00000174780	2.28675	0.000403	SRP72	4q12	protein_coding	20.8365	21.3083	21.0978	20.5595	20.9731	18.6604	19.3517	20.3719	19.3517	19.3517	18.651	18.6855	18.6683	18.6683
Up	ENSG00000109971	2.27813	0.00437	HSPA8	11q24.1	protein_coding	28.0583	27.3545	27.6964	27.502	27.6171	27.331	25.6182	25.7305	26.2356	27.8198	26.2017	25.8539	25.2414	24.1732
Up	ENSG00000197043	2.26155	0.0696	ANXA6	5q33.1	protein_coding	24.2221	26.8907	26.091	26.9061	24.0116	24.3495	24.4457	25.3376	22.2357	26.1659	25.1785	24.8112	22.2012	21.2602
Up	ENSG00000171863	2.26087	0.0366	RPS7	2p25.3	protein_coding	22.3334	24.5199	25.1559	24.0112	24.2879	20.5751	21.2643	22.4942	20.2217	20.3113	23.6526	23.2562	20.4549	19.8394
Up	ENSG00000100220	2.23225	0.000363	RTCB	22q12.3	protein_coding	22.875	23.2366	23.0115	23.0687	23.0892	21.4775	21.3603	20.0328	20.8361	21.1219	20.5645	20.9471	20.8921	20.8921
Up	ENSG00000100714	2.21649	0.0478	MTHFD1	14q23.3	protein_coding	19.2007	23.927	23.271	23.2053	22.5451	19.5335	20.2173	22.5656	21.6182	21.0815	19.2334	20.9513	20.3343	20.3343
Up	ENSG00000182117	2.21264	0.00849	NOP10	15q14	protein_coding	20.0208	20.9978	20.8763	20.9815	23.3871	19.2555	20.9612	19.8215	19.8215	19.8215	18.4346	19.5418	19.0919	19.0919
Up	ENSG00000069345	2.18601	0.00755	DNAJA2	16q11.2	protein_coding	21.9423	20.5792	20.7857	20.4377	20.7982	20.564	18.7547	21.3419	20.564	20.564	17.388	18.9291	19.6441	18.9291
Up	ENSG00000065978	2.15879	0.0848	YBX1	1p34.2	protein_coding	25.3694	20.6373	22.4063	21.1989	24.5231	20.6303	22.3047	19.8395	23.9145	21.6979	20.7748	19.7049	21.4182	20.7748
Up	ENSG00000169100	2.15821	0.000691	SLC25A6	Xp22.33	protein_coding	18.4036	18.4036	18.4036	18.4036	18.4036	18.1521	18.6414	19.9772	18.6414	18.6414	16.4052	16.0764	16.2501	16.2501
Up	ENSG00000099341	2.1346	0.0106	PSMD8	19q13.2	protein_coding	23.2733	22.7111	22.0302	21.8772	23.4054	19.3816	21.3193	22.2041	22.6864	21.8285	20.3003	20.7002	20.5494	20.5494
Up	ENSG00000118181	2.12658	0.0122	RPS25	11q23.3	protein_coding	25.0552	24.7783	25.6727	25.069	24.5235	24.0904	24.8569	23.0407	24.4316	25.4984	24.2818	23.1332	23.0365	21.1211
Up	ENSG00000137267	2.12631	0.0231	TUBB2A	6p25.2	protein_coding	22.1937	22.0029	22.0445	21.2076	22.0238	21.5663	18.6774	23.5122	21.5663	21.5663	19.4576	20.0487	19.7832	19.7832
Up	ENSG00000265681	2.10858	0.0149	RPL17	18q21.1	protein_coding	25.3687	26.0671	25.9365	26.0933	25.0703	24.4192	25.2369	26.5736	22.9812	25.0736	24.5219	23.7378	22.3967	23.7378
Up	ENSG00000091409	2.09018	0.0287	ITGA6	2q31.1	protein_coding	20.2744	23.0711	23.479	22.9013	21.0236	19.6004	18.7004	19.6004	19.6004	21.8745	19.8169	20.2837	20.0691	20.0691
Up	ENSG00000196305	2.08786	0.0505	IARS	9q22.31	protein_coding	22.1509	22.6824	22.6556	22.173	20.5319	20.0121	22.9606	24.7144	20.4636	22.1959	19.9176	20.8752	19.0933	19.9176
Up	ENSG00000114391	2.07348	0.00595	RPL24	3q12.3	protein_coding	26.2259	25.2103	25.9164	25.1512	25.9405	25.603	25.5956	25.1075	24.7161	26.1635	24.703	23.4067	24.205	22.1468
Up	ENSG00000163297	2.06357	0.000455	ANTXR2	4q21.21	protein_coding	17.1643	17.1643	18.1432	16.8183	17.1643	19.1989	19.3599	19.5048	19.3599	19.3599	15.3481	15.1012	15.2299	15.2299
Up	ENSG00000127884	2.04333	0.0117	ECHS1	10q26.3	protein_coding	19.3872	20.9625	19.3107	19.3872	19.3872	17.6179	20.5927	19.7655	19.7655	19.7655	16.7981	18.3016	17.7374	17.7374
Up	ENSG00000140988	2.04221	0.0293	RPS2	16p13.3	protein_coding	26.5545	27.4201	27.0761	26.8298	27.3808	26.8723	27.058	27.6762	27.6669	27.7214	26.8269	25.643	25.4081	22.1622
Up	ENSG00000102144	2.02933	0.0267	PGK1	Xq21.1	protein_coding	23.9822	26.2668	25.5583	26.5329	24.6676	24.2436	24.1407	25.1745	24.0816	24.4658	24.9298	24.408	22.0504	22.1007
Up	ENSG00000100519	2.02347	0.0629	PSMC6	14q22.1	protein_coding	21.3826	24.7727	24.2803	24.8392	24.5474	20.7335	23.0653	22.0801	22.0801	22.0801	22.5429	23.2984	22.5429	19.3796
Up	ENSG00000167088	2.02212	0.00645	SNRPD1	18q11.2	protein_coding	22.1749	20.9952	21.7021	21.5743	21.6396	18.9742	20.6816	21.8906	20.6816	20.6816	19.9699	19.7623	18.886	19.7623
Up	ENSG00000159131	2.02191	0.0315	GART	21q22.11	protein_coding	22.2096	22.8723	21.8715	21.9938	18.8239	20.455	18.432	20.3717	19.5478	20.0178	18.866	20.0754	19.5939	19.5939
Up	ENSG00000108671	2.01994	0.0838	PSMD11	17q11.2	protein_coding	23.4603	23.1644	22.6265	24.0728	23.3177	16.7602	22.4174	21.1644	22.7701	20.592	21.164	21.7073	21.1811	21.1811
Up	ENSG00000254772	2.01724	0.00194	EEF1G	11q12.3	protein_coding	21.9752	21.8001	21.8388	21.4234	21.1943	19.7684	20.2855	19.8376	18.6537	19.8034	19.6488	20.2801	18.939	19.6488
Up	ENSG00000108344	1.99872	0.00581	PSMD3	17q21.1	protein_coding	21.5156	21.5156	21.9325	19.1889	21.5156	16.6637	17.4133	17.0866	17.0866	17.0866	19.1431	19.1267	19.1349	19.1349
Up	ENSG00000116288	1.99716	0.0114	PARK7	1p36.23	protein_coding	23.7719	22.3477	22.0008	22.4904	22.6203	22.294	22.1575	20.1798	22.1575	22.1575	20.1308	19.9376	20.5887	21.939
Up	ENSG00000185627	1.99521	0.000941	PSMD13	11p15.5	protein_coding	22.2981	21.8809	22.0788	22.2041	21.968	19.2865	19.7187	19.9863	20.212	20.9447	20.2249	19.9502	20.094	20.094
Up	ENSG00000172809	1.99189	0.0279	RPL38	17q25.1	protein_coding	21.0423	21.3312	21.4674	19.5873	21.8686	19.6907	20.1721	22.3668	18.8949	20.161	18.0058	18.7018	19.8014	19.7608
Up	ENSG00000116586	1.99183	0.00112	LAMTOR2	1q22	protein_coding	20.4515	20.4515	20.2398	20.9427	20.4515	17.796	18.5904	18.5904	19.0998	18.5904	18.7829	17.7787	18.7504	18.7504
Up	ENSG00000147403	1.99	0.0971	RPL10	Xq28	protein_coding	22.4555	26.1126	26.3162	25.2369	24.959	25.3121	24.9011	23.599	22.3986	23.575	25.2656	23.8857	21.9976	20.9553
Up	ENSG00000135624	1.98384	0.0684	CCT7	2p13.2	protein_coding	25.5715	25.7089	25.3476	26.0834	23.4904	22.039	24.7909	26.5128	22.8736	21.9231	23.1103	23.9799	22.8922	23.0437
Up	ENSG00000105202	1.98161	0.0526	FBL	19q13.2	protein_coding	22.8648	21.2328	21.0558	22.3545	19.5115	19.725	20.6515	21.7567	21.3074	23.782	18.4324	19.5324	20.1919	19.5324
Up	ENSG00000163931	1.98049	0.0237	TKT	3p21.1	protein_coding	21.8269	19.0084	19.9595	20.7199	21.2152	19.6883	18.8588	20.6924	19.6883	19.6883	19.2286	16.77	19.1317	19.1317
Up	ENSG00000150753	1.96144	0.023	CCT5	5p15.2	protein_coding	24.16	25.2091	24.8629	24.8406	23.6723	21.4258	22.9067	24.5569	21.1335	22.4648	22.5469	23.4715	21.7847	22.5469
Up	ENSG00000164587	1.96037	0.0189	RPS14	5q33.1	protein_coding	22.7287	22.7148	22.9662	21.1219	22.7218	20.8463	21.6028	20.8463	20.8463	19.9381	21.6458	20.9092	18.4971	20.9092
Up	ENSG00000089009	1.95882	0.0158	RPL6	12q24.13	protein_coding	25.9553	26.9591	27.6188	26.8258	27.112	26.8153	26.4031	25.392	26.7942	27.6307	26.3096	24.8979	25.1626	23.3715
Up	ENSG00000142541	1.94591	0.0457	RPL13A	19q13.33	protein_coding	24.9415	26.3331	26.4951	25.1036	24.6182	25.0248	24.9824	24.3804	23.7505	25.7294	25.7044	24.0813	23.1043	21.3195
Up	ENSG00000151726	1.93378	0.0166	ACSL1	4q35.1	protein_coding	20.4749	21.2393	20.4749	19.1657	20.4749	16.6917	19.1211	19.9805	19.1211	19.1211	18.554	18.3051	18.4349	18.4349
Up	ENSG00000196549	1.9271	0.0809	MME	3q25.2	protein_coding	22.281	21.7361	21.924	22.3466	21.5513	24.9216	20.4082	22.8516	20.6246	24.5017	20.2691	18.6199	21.0046	20.2691
Up	ENSG00000196141	1.92066	0.00446	SPATS2L	2q33.1	protein_coding	21.3255	20.5739	21.1762	19.8678	21.1305	18.2765	20.3787	19.6808	19.6808	19.6808	19.0896	18.6844	18.9012	18.9012
Up	ENSG00000142676	1.91997	0.0543	RPL11	1p36.11	protein_coding	24.0012	24.9373	24.7396	24.3586	22.3502	22.2056	22.3941	22.908	19.4577	23.8287	22.2179	23.01	21.1839	22.2179
Up	ENSG00000120438	1.91698	0.0543	TCP1	6q25.3	protein_coding	25.4947	26.0695	25.6507	26.0307	24.4653	22.896	25.5531	27.0828	23.3778	26.5536	23.468	24.3871	23.4007	23.245
Up	ENSG00000092199	1.91697	0.0305	HNRNPC	14q11.2	protein_coding	24.6716	23.7845	23.3819	24.7258	23.0015	22.6615	23.6955	23.4458	21.2583	23.7133	22.9127	22.4737	20.1242	22.4737
Up	ENSG00000145425	1.91056	0.0331	RPS3A	4q31.3	protein_coding	24.7747	26.3319	26.5423	25.249	25.3263	25.1061	25.3185	26.3052	24.6561	24.3998	25.5544	24.3252	23.2266	21.8309
Up	ENSG00000161057	1.91048	0.0136	PSMC2	7q22.1	protein_coding	21.6101	23.5184	23.1107	23.5182	21.5085	19.4813	19.8892	20.7459	21.2885	21.2798	20.5033	21.3711	20.5482	20.5482
Up	ENSG00000100097	1.90232	0.00486	LGALS1	22q13.1	protein_coding	23.2112	23.4288	23.1761	22.6479	23.8993	23.0701	23.0781	23.0839	22.023	23.0741	21.9154	22.1412	21.214	20.2108
Up	ENSG00000129235	1.89841	0.0415	TXNDC17	17p13.1	protein_coding	18.8643	18.7263	18.9903	17.6721	22.3708	18.9959	20.3174	19.8029	19.8029	19.8029	17.5074	17.343	17.4275	17.4275
Up	ENSG00000153187	1.88844	0.00574	HNRNPU	1q44	protein_coding	23.9497	25.0467	24.8662	24.8556	24.4376	21.3738	22.9669	21.3809	22.3221	22.9167	22.5853	23.5816	22.5121	22.292
Up	ENSG00000063177	1.87693	0.0093	RPL18	19q13.33	protein_coding	26.029	26.3244	26.9921	25.9747	26.8307	26.3001	26.6558	28.0724	26.5221	26.4241	25.5584	24.3954	24.9107	23.3486
Up	ENSG00000114573	1.85403	0.0102	ATP6V1A	3q13.31	protein_coding	21.9351	21.4304	22.2011	21.6415	22.0096	19.6035	20.927	21.8011	20.3762	21.3246	20.8645	18.7609	20.1663	20.1663
Up	ENSG00000125977	1.85351	0.00241	EIF2S2	20q11.22	protein_coding	21.2886	21.2886	21.5428	20.1326	21.2886	18.8815	19.8587	19.8587	19.9141	19.8587	18.8693	19.3554	19.4389	19.3554
Up	ENSG00000144895	1.85174	0.0334	EIF2A	3q25.1	protein_coding	19.4835	20.6437	20.6685	18.7732	19.2529	19.0831	19.2639	19.1763	18.6095	21.3539	18.9583	16.3401	18.176	18.176
Up	ENSG00000134308	1.85173	0.0315	YWHAQ	2p25.1	protein_coding	26.0556	22.6281	22.6831	22.3917	22.8649	21.8598	21.5042	22.4101	22.1301	23.034	21.4975	21.4482	21.4731	21.4731
Up	ENSG00000108953	1.84825	0.0318	YWHAE	17p13.3	protein_coding	23.8164	23.9609	24.0081	24.0448	23.8504	22.8857	21.6047	20.5861	20.3607	23.4495	23.245	22.6973	21.2973	21.112
Up	ENSG00000118194	1.84643	0.0872	TNNT2	1q32.1	protein_coding	18.5034	22.4106	23.1572	21.6577	22.0827	20.954	18.2298	21.8404	20.954	20.954	19.7203	19.7115	19.7159	19.7159
Up	ENSG00000096150	1.84106	0.0752	RPS18	CHR_HSCHR6_MHC_QBL_CTG1	protein_coding	24.1885	23.3521	24.9074	22.9589	24.6764	24.8526	24.1162	23.1086	22.9257	22.6549	23.7341	22.6597	23.0701	19.2386
Up	ENSG00000170759	1.83951	0.0194	KIF5B	10p11.22	protein_coding	23.52	25.3413	24.9939	23.9935	23.4575	21.29	21.6746	23.1468	21.5794	21.6278	22.8294	23.0547	20.9734	22.8294
Up	ENSG00000100764	1.8394	0.0684	PSMC1	14q32.11	protein_coding	21.0618	23.2751	22.9751	23.2249	23.1054	17.5116	17.9392	21.9309	19.8482	20.6421	20.8129	20.9632	20.89	20.89
Up	ENSG00000142534	1.83925	0.0287	RPS11	19q13.33	protein_coding	26.0274	26.6053	26.2458	26.2258	26.2163	26.0715	25.9098	25.0141	25.0012	22.3753	25.2949	24.1574	24.0896	24.1574
Up	ENSG00000007168	1.83904	0.0879	PAFAH1B1	17p13.3	protein_coding	20.686	20.3166	20.7286	20.6421	20.8573	19.0557	20.0023	20.9215	19.8179	24.5653	19.5187	17.8724	18.9187	18.9187
Up	ENSG00000133706	1.8316	0.0379	LARS	5q32	protein_coding	20.2587	23.3852	23.0453	22.2174	22.8845	22.8572	22.0439	22.0515	21.4533	19.976	20.1072	20.9714	21.0815	19.9463
Up	ENSG00000111640	1.82773	0.0505	GAPDH	12p13.31	protein_coding	28.237	30.2339	28.1928	30.7483	26.7087	26.2816	27.9247	28.5218	27.0994	27.3275	26.9364	27.3244	26.523	27.2018
Up	ENSG00000172164	1.81783	0.0353	SNTB1	8q24.12	protein_coding	18.0216	20.6949	20.8186	20.5027	20.602	17.699	18.9597	18.9597	19.9628	18.9597	18.2146	17.2026	19.6086	18.2146
Up	ENSG00000105640	1.81486	0.0425	RPL18A	19p13.11	protein_coding	25.4604	26.7653	26.8383	26.7194	25.9212	25.7466	26.5013	27.9463	24.1634	26.553	25.1403	24.5738	25.3406	23.0496
Up	ENSG00000117450	1.8133	0.0184	PRDX1	1p34.1	protein_coding	22.1008	22.667	22.3216	24.382	21.247	20.2	20.2807	20.2605	21.8088	20.24	20.9844	20.4518	20.7426	20.7426
Up	ENSG00000113558	1.79903	0.0473	SKP1	5q31.1	protein_coding	22.3713	21.3285	20.6029	19.8535	19.8542	20.3353	20.4994	20.6467	20.4994	20.4994	16.8761	18.6338	19.7744	20.7279
Up	ENSG00000175792	1.79484	0.0109	RUVBL1	3q21.3	protein_coding	23.2456	23.897	23.623	23.1139	22.804	20.415	21.6537	22.578	20.9027	22.1634	21.1099	22.2345	20.7896	22.0335
Up	ENSG00000196262	1.79253	0.00551	PPIA	7p13	protein_coding	26.6986	25.2007	25.9849	25.168	25.5873	23.4059	22.6375	22.5141	23.7054	23.1632	24.369	23.473	24.393	23.5065
Up	ENSG00000119318	1.7838	0.032	RAD23B	9q31.2	protein_coding	21.2954	21.3543	21.234	18.9753	23.1656	20.5944	20.0454	20.3349	20.1514	20.2461	18.946	19.2602	20.2181	19.2602
Up	ENSG00000103342	1.77987	0.0112	GSPT1	16p13.13	protein_coding	20.2405	20.6265	19.7118	20.2405	20.2405	21.5931	21.9605	21.099	21.5931	21.5931	16.6866	19.5573	18.7422	18.7422
Up	ENSG00000136448	1.76675	0.0117	NMT1	17q21.31	protein_coding	19.8195	20.0265	20.2699	19.8156	19.5155	18.4991	18.9545	18.9545	18.9545	20.8996	18.8554	17.1518	18.2417	18.2417
Up	ENSG00000147604	1.76657	0.0117	RPL7	8q21.11	protein_coding	26.8832	27.2498	27.7402	27.2215	27.0298	26.5682	26.5861	25.5096	26.3045	27.2459	26.8891	25.4542	25.1254	24.3647
Up	ENSG00000130741	1.76467	0.00645	EIF2S3	Xp22.11	protein_coding	20.8764	20.8165	21.5508	21.6236	21.3567	19.5314	20.7253	21.1638	21.4997	21.5844	19.2514	19.3485	19.9721	19.3485
Up	ENSG00000177600	1.76211	0.0256	RPLP2	11p15.5	protein_coding	22.7852	25.2395	25.8976	25.4877	24.7785	24.2114	23.9	24.0559	23.0529	23.4175	24.1109	22.5337	22.8289	22.8289
Up	ENSG00000084623	1.76146	0.0136	EIF3I	1p35.2	protein_coding	20.5843	22.682	22.6206	21.4895	22.6536	20.6537	20.5909	21.1761	21.0573	20.312	20.3711	20.3901	19.1875	21.0295
Up	ENSG00000115053	1.75557	0.0484	NCL	2q37.1	protein_coding	27.1877	24.534	25.2453	24.611	25.8167	23.5371	24.3286	26.569	24.2681	23.6608	23.0444	23.0922	24.2704	24.4866
Up	ENSG00000060138	1.74029	0.034	YBX3	12p13.2	protein_coding	20.1879	19.3572	19.9326	18.296	20.8876	20.3631	20.3631	22.6781	20.0906	20.3631	18.694	17.0735	18.1002	18.1002
Up	ENSG00000008988	1.73991	0.0418	RPS20	8q12.1	protein_coding	24.7528	24.1656	24.2981	24	24.593	23.8392	24.1926	22.4538	20.7027	22.6085	23.9121	22.5711	21.4338	22.5711
Up	ENSG00000129351	1.73914	0.0293	ILF3	19p13.2	protein_coding	23.3489	23.1271	23.3117	23.2095	22.5268	20.5566	21.7072	19.9507	20.5824	23.082	22.4871	21.1441	20.4465	21.3849
Up	ENSG00000143553	1.72846	0.000941	SNAPIN	1q21.3	protein_coding	18.1939	17.9856	18.3759	18.1939	18.1939	17.923	17.3044	17.6466	17.6466	17.6466	16.8058	16.0679	16.4835	16.4835
Up	ENSG00000159251	1.72225	0.031	ACTC1	15q14	protein_coding	29.3506	30.431	29.9854	30.5182	29.047	27.7645	29.3695	30.3051	29.1257	28.0489	28.8111	28.621	28.4493	26.6954
Up	ENSG00000204628	1.71835	0.0014	RACK1	5q35.3	protein_coding	23.3286	23.0119	22.7097	22.5561	22.8687	18.9047	18.6998	18.9047	18.9047	19.4762	21.4721	20.8478	21.1934	21.1934
Up	ENSG00000138363	1.7153	0.078	ATIC	2q35	protein_coding	21.017	23.8479	23.6366	23.8004	21.0174	20.2601	21.189	23.4397	21.2011	21.195	20.7995	21.8744	20.321	20.7995
Up	ENSG00000130724	1.71511	0.0214	CHMP2A	19q13.43	protein_coding	21.8106	20.109	21.4204	20.8546	22.4598	21.639	19.4882	21.1096	21.7315	20.2647	19.5919	19.828	19.4514	19.5919
Up	ENSG00000197958	1.70209	0.00429	RPL12	9q33.3	protein_coding	25.4514	25.2203	25.9535	26.1358	26.1031	25.0306	25.006	25.7161	25.9248	25.2998	24.4442	23.2121	24.3133	24.3133
Up	ENSG00000108946	1.69623	0.00446	PRKAR1A	17q24.2	protein_coding	21.5222	21.8692	22.2488	21.2496	22.3509	19.6808	19.0071	19.3829	19.3829	19.3829	20.0526	19.452	20.0526	21.0505
Up	ENSG00000170144	1.69457	0.0132	HNRNPA3	2q31.2	protein_coding	21.1364	22.9503	22.6579	21.1889	22.1028	22.4322	21.0486	23.1253	22.4322	22.4322	20.2572	20.3672	20.3132	20.3132
Up	ENSG00000255112	1.69394	0.0225	CHMP1B	18p11.21	protein_coding	20.4126	19.2176	20.6311	20.155	21.9775	21.0114	19.742	19.0504	20.5105	21.0092	18.8003	18.6257	18.9129	18.8003
Up	ENSG00000172757	1.6878	0.0219	CFL1	11q13.1	protein_coding	24.9541	25.9574	25.3819	25.5223	25.8213	24.3103	26.0478	26.2911	23.5499	25.779	24.3097	23.6138	23.8977	23.5371
Up	ENSG00000112208	1.68558	0.032	BAG2	6p12.1	protein_coding	23.405	22.5136	23.0868	22.7113	22.9569	20.606	21.7806	20.6701	20.6561	23.8082	20.8264	21.1951	21.78	21.1951
Up	ENSG00000111669	1.67417	0.0479	TPI1	12p13.31	protein_coding	26.5981	24.8487	25.7463	25.3006	26.4697	24.1253	23.9804	26.4807	26.1305	23.3856	24.583	24.2891	23.3127	24.2891
Up	ENSG00000117868	1.66085	0.00135	ESYT2	7q36.3	protein_coding	19.6999	20.2721	19.3682	19.6999	19.6999	17.6638	18.1803	17.945	17.945	17.945	18.241	17.9246	18.0915	18.0915
Up	ENSG00000138107	1.66048	0.0194	ACTR1A	10q24.32	protein_coding	22.7589	23.4979	23.3478	23.4144	24.0899	21.7218	22.6404	22.253	24.1964	21.3113	22.0416	21.754	21.4956	21.754
Up	ENSG00000143632	1.64198	0.0334	ACTA1	1q42.13	protein_coding	22.1222	24.357	22.1222	21.1771	22.1222	22.3446	23.0539	20.8903	22.3446	22.3446	20.4738	20.9804	20.7492	20.7492
Up	ENSG00000198034	1.63602	0.0661	RPS4X	Xq13.1	protein_coding	24.2059	24.7109	25.6632	24.7207	24.0691	24.1616	24.2345	24.3278	22.5317	25.8956	24.7167	23.4256	22.4508	21.5586
Up	ENSG00000143153	1.624	0.0225	ATP1B1	1q24.2	protein_coding	20.4041	20.0018	21.8392	19.9533	20.7184	21.4811	19.2985	19.4983	19.4983	19.4983	19.2836	18.3869	19.0834	19.0834
Up	ENSG00000085662	1.61624	0.00645	AKR1B1	7q33	protein_coding	21.8127	21.5013	21.0759	20.8908	21.3042	19.1079	19.4411	20.8244	19.4411	19.4411	20.0487	19.3054	19.7244	19.7244
Up	ENSG00000142937	1.60478	0.0961	RPS8	1p34.1	protein_coding	24.7822	26.251	26.309	26.2253	24.9561	26.1433	25.8428	27.0611	23.9225	26.6443	25.8773	24.6026	23.8468	22.0731
Up	ENSG00000167552	1.60419	0.0274	TUBA1A	12q13.12	protein_coding	26.0454	27.7531	27.0755	27.0015	25.661	24.9786	25.982	26.6386	24.9581	24.7278	25.2169	25.9416	24.6515	24.6024
Up	ENSG00000114554	1.59147	0.0822	PLXNA1	3q21.3	protein_coding	19.5332	19.4728	20.0038	16.6003	19.5912	20.86	20.4782	20.4782	19.9575	20.4782	15.847	17.3598	19.2286	17.3598
Up	SEPTIN9	1.57601	0.034	NA	NANA	NA	24.764	23.19	23.3389	23.3792	24.3629	21.3807	21.8322	19.6482	22.1732	22.4854	21.8946	22.1073	22.8146	22.1073
Up	ENSG00000104408	1.55113	0.0196	EIF3E	8q23.1	protein_coding	21.9813	19.8856	20.4843	20.4416	21.233	18.7751	19.9027	19.4464	19.4464	19.4464	19.3254	18.2848	20.0805	19.3254
Up	ENSG00000164022	1.53002	0.0775	AIMP1	4q24	protein_coding	23.5855	24.0797	24.761	23.2404	25.3023	21.8161	23.3428	23.2569	22.3957	19.8412	22.7311	21.8924	23.3006	22.7311
Up	ENSG00000091164	1.48064	0.0133	TXNL1	18q21.31	protein_coding	18.403	19.8462	19.6644	19.6955	19.68	17.7768	17.7476	17.7768	17.7768	19.1393	18.3365	17.5672	18.0025	18.0025
Up	ENSG00000165119	1.47272	0.0482	HNRNPK	9q21.32	protein_coding	23.8647	22.5721	22.9926	22.6399	22.827	21.2862	23.2142	24.3879	23.2142	23.2142	21.0146	20.9264	21.4885	22.5965
Up	ENSG00000135829	1.4706	0.0445	DHX9	1q25.3	protein_coding	21.1012	21.3965	21.1012	21.0798	21.1012	19.5886	18.9192	19.5886	19.5886	22.2527	19.7309	19.1248	20.1548	19.7309
Up	ENSG00000070669	1.46686	0.0141	ASNS	7q21.3	protein_coding	19.3965	18.313	18.2062	18.9181	18.647	18.0204	19.2648	19.2648	19.2648	20.1603	17.1637	17.2934	17.23	17.23
Up	ENSG00000126214	1.46145	0.0484	KLC1	14q32.33	protein_coding	22.1317	24.7539	24.2577	22.8371	22.1114	21.4621	21.9728	21.4621	20.5709	21.4621	21.8407	22.2687	21.0775	21.8407
Up	ENSG00000134684	1.45382	0.0177	YARS	1p35.1	protein_coding	19.9423	21.6956	20.4486	20.8829	20.682	19.495	19.8639	20.352	20.716	20.7836	18.5955	19.8293	19.3405	19.3405
Up	ENSG00000070756	1.45057	0.0496	PABPC1	8q22.3	protein_coding	23.4202	21.8794	22.311	22.0617	23.0735	21.3656	20.9474	19.6692	21.4821	22.9604	21.0897	20.6533	21.5618	21.0897
Up	ENSG00000115268	1.44515	0.0694	RPS15	19p13.3	protein_coding	22.7865	21.0531	21.9896	19.7952	20.7089	20.8752	21.8087	22.8924	20.9956	21.4587	20.544	19.9856	18.7708	19.9856
Up	ENSG00000108518	1.44365	0.0337	PFN1	17p13.2	protein_coding	23.8233	24.6371	24.9026	24.5146	24.9011	23.3699	24.1144	24.1288	23.3214	22.2306	23.9952	23.7966	22.5229	22.1337
Up	ENSG00000108298	1.4374	0.0367	RPL19	17q12	protein_coding	24.3147	24.3677	24.5307	23.7153	24.9312	23.4419	23.0234	22.264	24.71	22.5407	23.5269	21.8506	23.1803	23.1803
Up	ENSG00000177954	1.42634	0.0562	RPS27	1q21.3	protein_coding	21.5694	22.1506	22.6742	19.6594	22.6994	21.8288	22.4752	21.5694	20.8511	21.7049	20.382	19.8233	20.7098	20.382
Up	ENSG00000116489	1.41881	0.0117	CAPZA1	1p13.2	protein_coding	22.5178	22.648	23.0092	22.4736	23.8982	21.2731	21.4956	21.5813	22.4699	21.5391	21.5675	21.105	21.7221	21.5675
Up	ENSG00000182199	1.4036	0.0484	SHMT2	12q13.3	protein_coding	19.3217	20.455	19.9145	21.5512	19.613	18.1292	19.54	19.1453	18.6001	20.2948	17.9748	19.3926	18.8513	18.8513
Up	ENSG00000120686	1.40293	0.0278	UFM1	13q13.3	protein_coding	19.6608	18.2896	19.6608	19.6608	20.3818	19.4752	19.3311	19.3311	19.1711	19.3311	18.9728	16.9558	18.2913	18.2913
Up	ENSG00000131165	1.39389	0.0568	CHMP1A	16q24.3	protein_coding	18.5024	20.624	20.7377	19.2487	20.0944	19.4508	16.9739	19.0979	19.0736	19.1219	18.5793	18.3095	18.4507	18.4507
Up	ENSG00000085733	1.37352	0.0822	CTTN	11q13.3	protein_coding	19.9546	19.6263	19.5823	16.9274	20.1735	19.8623	19.8623	19.57	19.8623	20.6497	17.771	17.0252	18.95	17.771
Up	ENSG00000147677	1.3609	0.0365	EIF3H	8q24.11	protein_coding	21.7283	21.7848	22.0815	20.3161	22.9882	19.0403	20.0197	20.0197	20.5977	20.0197	20.7272	20.4033	20.1416	20.4033
Up	ENSG00000141030	1.35037	0.078	COPS3	17p11.2	protein_coding	20.7859	20.0618	18.0197	21.1576	20.677	17.4953	19.6001	18.9016	18.9016	18.9016	18.488	19.0636	18.8043	18.8043
Up	ENSG00000122406	1.34908	0.0484	RPL5	1p22.1	protein_coding	24.7903	24.5103	24.6785	23.4125	24.8515	24.4711	24.4438	25.2388	23.0399	23.2335	23.5166	23.6859	22.9896	22.2061
Up	ENSG00000077549	1.34141	0.0146	CAPZB	1p36.13	protein_coding	21.5175	22.1575	21.1896	21.5175	21.5175	18.4482	20.2384	19.6048	19.6048	19.6048	19.9507	20.5003	20.2515	20.2515
Up	ENSG00000073969	1.33907	0.0116	NSF	17q21.31	protein_coding	20.9078	21.3346	20.9517	20.8624	19.8828	18.6897	18.5203	18.6075	18.6075	18.6075	19.9642	18.8235	19.5038	19.5038
Up	ENSG00000163565	1.33822	0.045	IFI16	1q23.1	protein_coding	20.6415	20.6415	20.6225	21.7295	20.6415	16.7032	19.5485	18.7364	18.7364	18.7364	19.8188	19.1804	19.5346	19.5346
Up	ENSG00000116521	1.33318	0.0106	SCAMP3	1q22	protein_coding	17.5026	17.2326	17.7298	17.5026	17.5026	18.6104	18.3117	18.4687	18.4687	18.4687	16.883	15.2082	16.2761	16.2761
Up	ENSG00000130726	1.31614	0.0677	TRIM28	19q13.43	protein_coding	22.1838	21.5236	21.163	21.2847	21.4091	20.2691	21.5094	22.4972	21.5094	21.5094	18.5163	20.1986	21.0205	21.0513
Up	ENSG00000174903	1.30286	0.0104	RAB1B	11q13.2	protein_coding	20.1799	20.1799	20.1553	20.1799	20.3764	19.682	18.5794	19.4594	19.4594	19.4594	19.5901	18.6967	18.662	18.6967
Up	ENSG00000160948	1.30088	0.0379	VPS28	8q24.3	protein_coding	21.1749	21.3083	21.1749	20.7759	21.1749	20.742	18.1845	19.9083	19.1896	19.5933	19.0075	20.0366	20.2029	20.0366
Up	ENSG00000119396	1.28281	0.0107	RAB14	9q33.2	protein_coding	19.1705	19.1705	19.7472	19.0881	19.1705	19.022	19.1663	19.2975	19.1663	19.1663	18.599	17.2139	18.0667	18.0667
Up	ENSG00000137154	1.26107	0.0478	RPS6	9p22.1	protein_coding	24.8457	25.513	25.3835	24.6572	25.3709	25.158	25.2019	26.0441	25.0392	24.2337	25.0167	23.9121	23.9481	22.695
Up	ENSG00000185088	1.20326	0.0931	RPS27L	15q22.2	protein_coding	21.5625	21.8622	21.8416	19.893	21.2161	19.8146	19.9404	19.9404	21.8718	19.9404	20.6409	20.3387	18.9689	20.3387
Up	ENSG00000196961	1.20127	0.0313	AP2A1	19q13.33	protein_coding	21.0288	21.0288	21.1203	21.0144	21.0288	18.0069	18.4255	18.2313	18.2313	18.2313	20.7793	18.4951	20.0487	20.0487
Up	ENSG00000132589	1.18579	0.0852	FLOT2	17q11.2	protein_coding	21.2962	21.5735	21.388	21.1982	20.2709	21.9418	19.5954	20.5976	19.1805	20.1818	20.5263	20.0961	19.1199	20.0961
Up	ENSG00000110047	1.1799	0.0255	EHD1	11q13.1	protein_coding	21.9751	21.9751	21.8712	22.0394	21.9751	19.1278	18.5658	20.2206	19.1278	19.1278	21.3106	20.1503	20.8441	20.8441
Up	ENSG00000178952	1.15239	0.0334	TUFM	16p11.2	protein_coding	18.6427	18.5568	18.7238	18.6427	18.6427	17.0245	17.7714	17.4458	17.4458	17.4458	16.2381	17.712	18.2952	17.712
Up	ENSG00000161960	1.03222	0.0507	EIF4A1	17p13.1	protein_coding	21.2273	20.5685	20.7153	21.3569	20.9939	19.699	21.3902	19.7793	19.7793	19.7793	19.8078	20.0667	19.9431	19.9431
Up	ENSG00000122218	1.02794	0.0409	COPA	1q23.2	protein_coding	21.6032	21.8306	20.4005	21.6032	21.6032	18.1147	19.177	18.7415	18.7415	18.7415	20.1846	20.5634	20.3864	20.3864
Up	ENSG00000142657	1.02126	0.0852	PGD	1p36.22	protein_coding	20.4835	21.678	21.6951	21.2493	21.1621	19.9361	19.9338	20.3413	20.1502	21.2966	20.9209	20.4696	19.0691	20.4696
Down	ENSG00000038427	-8.80313	1.53e-06	VCAN	5q14.2	protein_coding	16.0285	18.1089	14.4276	16.0285	16.0285	25.2578	25.1266	22.0831	24.5116	24.8516	25.0431	25.5369	24.0872	25.0431
Down	ENSG00000103888	-6.29129	2.15e-06	CEMIP	15q25.1	protein_coding	14.6751	14.6751	14.6751	14.6751	14.6751	23.4801	20.0035	21.5437	21.5437	21.5437	21.5648	20.7052	21.4463	20.1493
Down	ENSG00000131018	-6.23249	0.0256	SYNE1	6q25.2	protein_coding	23.7336	22.8947	25.8176	15.3788	24.2606	29.8465	30.337	29.605	32.0895	30.1125	25.1827	24.0495	32.1265	33.2395
Down	ENSG00000077942	-6.2137	4.5e-07	FBLN1	22q13.31	protein_coding	14.5821	14.5821	14.5821	14.5821	14.5821	19.6586	17.7032	18.9896	18.9896	18.9896	19.8829	21.4945	20.9029	20.9029
Down	ENSG00000108821	-5.87861	0.00267	COL1A1	17q21.33	protein_coding	23.4924	21.4079	21.1763	22.9611	28.9135	28.7659	29.5756	28.6506	28.9148	29.7602	28.0635	30.4993	31.4131	27.8996
Down	ENSG00000087245	-5.81391	2.39e-05	MMP2	16q12.2	protein_coding	19.2022	17.1983	19.2577	19.4971	19.1445	20.7728	24.6176	21.9209	21.9209	21.9209	24.3097	24.9974	24.6942	24.6942
Down	ENSG00000087303	-5.7554	0.000874	NID2	14q22.1	protein_coding	18.7918	18.7918	18.1504	21.8773	18.7918	22.3803	23.2382	19.1568	22.3803	22.3803	21.7744	26.76	25.8048	25.8048
Down	ENSG00000168477	-5.67246	6.81e-06	TNXB	6p21.32	protein_coding	17.6582	15.9966	16.794	17.877	17.2898	20.6385	20.3854	20.3854	19.1777	20.3854	24.6609	22.2541	22.0132	22.2541
Down	ENSG00000091136	-5.64389	0.000466	LAMB1	7q31.1	protein_coding	16.8604	18.5146	16.8604	14.9234	16.8604	22.2377	23.0347	21.461	19.1897	19.6588	20.9033	25.0146	21.9365	21.9365
Down	ENSG00000166923	-5.59546	3.4e-05	GREM1	15q13.3	protein_coding	15.7212	15.7212	17.8651	15.3504	15.7212	20.5967	19.8883	20.2855	20.2855	20.2855	22.3765	22.6992	19.2329	22.3765
Down	ENSG00000164692	-5.40522	0.00233	COL1A2	7q21.3	protein_coding	21.9678	19.8775	20.8561	21.3332	27.1511	27.4543	28.6115	27.017	26.9105	28.8014	26.4272	28.3692	28.8579	26.9151
Down	ENSG00000145321	-5.40075	9.42e-05	GC	4q13.3	protein_coding	17.1295	15.0235	17.8557	15.5972	19.482	21.1885	20.6623	20.9567	20.9567	20.9567	23.2457	21.1637	22.6319	22.6319
Down	ENSG00000111799	-5.30991	0.00128	COL12A1	6q14.1	protein_coding	20.4465	20.5127	20.8296	20.445	19.6322	27.4328	25.9344	24.168	24.2983	24.9726	28.7818	26.3869	25.5598	22.004
Down	ENSG00000164176	-5.11663	0.00696	EDIL3	5q14.3	protein_coding	19.445	15.4529	18.9193	19.8296	20.9297	21.5668	26.2585	25.1405	23.8998	26.0198	23.7389	26.1503	25.88	20.3585
Down	ENSG00000206172	-5.07212	0.00418	HBA1	16p13.3	protein_coding	18.3059	21.2168	24.5418	23.6374	20.9846	27.7912	25.4523	25.4561	26.0962	28.885	28.8257	27.1769	24.6622	26.5729
Down	ENSG00000163359	-5.04642	0.00285	COL6A3	2q37.3	protein_coding	17.8095	19.6341	19.3954	20.9875	20.0702	27.7204	25.0521	21.5844	21.8548	23.3208	23.5912	26.5012	23.632	24.7785
Down	ENSG00000119681	-5.00439	0.00645	LTBP2	14q24.3	protein_coding	18.7638	17.8483	19.3194	16.7912	21.5325	18.1657	23.5271	23.2019	26.2121	23.3737	23.1109	23.5144	25.282	23.5144
Down	ENSG00000112769	-4.97401	0.00165	LAMA4	6q21	protein_coding	18.2315	15.8386	16.6443	17.8258	17.3528	23.4196	22.4718	22.4718	18.6565	22.4718	22.6362	24.0264	19.3117	22.6362
Down	FN	-4.84741	0.00393	FN	NANA	NA	23.3576	23.1072	25.2044	24.3626	26.2385	28.7824	30.7909	30.5143	27.7142	29.3429	30.1402	32.1855	29.4845	25.3956
Down	ENSG00000145192	-4.83253	0.0189	AHSG	3q27.3	protein_coding	19.5089	22.4069	26.23	20.99	27.4693	30.7615	27.427	27.0521	28.8858	29.6025	30.8326	27.7472	28.5893	25.4451
Down	ENSG00000116962	-4.7981	8.32e-05	NID1	1q42.3	protein_coding	16.2866	16.2866	18.1128	15.138	16.2866	21.1131	20.3763	20.7912	20.7912	20.7912	19.1858	22.4711	21.612	21.612
Down	ENSG00000105664	-4.78898	0.000857	COMP	19p13.11	protein_coding	19.1505	17.3183	15.642	16.039	16.8161	23.8795	22.1794	21.5376	24.0623	20.2604	23.4513	21.5253	20.6267	21.5253
Down	ENSG00000133110	-4.74897	0.00696	POSTN	13q13.3	protein_coding	21.7614	19.6702	19.6226	21.5453	22.3836	19.0244	25.5583	22.3321	25.9055	24.6644	24.5354	27.8679	25.2895	25.2895
Down	ENSG00000135919	-4.63155	0.00011	SERPINE2	2q36.1	protein_coding	20.9169	18.3647	19.3129	17.9751	20.3841	23.4661	24.1877	22.6938	24.0618	25.1459	24.9953	23.816	23.4621	23.816
Down	ENSG00000135862	-4.54999	0.00351	LAMC1	1q25.3	protein_coding	18.133	18.4807	17.7875	14.661	19.6347	22.4558	23.3699	20.9708	19.3897	21.8965	21.4833	24.7614	21.838	21.0747
Down	ENSG00000151655	-4.43366	0.00171	ITIH2	10p14	protein_coding	19.5476	18.4885	21.7524	18.6924	19.2454	25.6972	24.2483	23.3429	22.6421	25.0735	26.2466	24.5352	23.192	21.9418
Down	ENSG00000142156	-4.41696	0.00012	COL6A1	21q22.3	protein_coding	18.7061	18.7061	18.7096	18.1222	18.7061	25.0206	22.6015	24.2679	24.2679	24.2679	22.7408	25.0525	21.4939	22.7408
Down	ENSG00000170017	-4.40014	0.00126	ALCAM	3q13.11	protein_coding	16.8035	16.8035	13.2327	18.9956	16.8035	21.3311	21.8481	20.0026	21.3311	21.3311	21.9641	20.151	20.7982	20.7982
Down	ENSG00000145681	-4.34497	9.83e-05	HAPLN1	5q14.3	protein_coding	15.3528	15.3031	15.3528	15.4009	15.3528	17.6396	18.7336	18.2879	18.2879	18.2879	22.1459	18.3355	19.1543	19.1543
Down	ENSG00000146674	-4.3349	0.036	IGFBP3	7p12.3	protein_coding	16.1012	15.9587	16.1012	16.1012	21.1688	19.4793	24.6685	24.3441	24.8913	28.5153	20.3693	19.7294	24.6863	20.8997
Down	ENSG00000149591	-4.29273	0.000455	TAGLN	11q23.3	protein_coding	18.3513	18.6655	18.3513	15.9785	18.3513	20.0523	23.1066	19.4529	22.0279	21.3547	22.4001	22.5584	21.5705	22.4001
Down	ENSG00000134013	-4.2336	0.00645	LOXL2	8p21.3	protein_coding	20.8029	16.975	17.6135	17.3032	20.327	22.449	22.6717	20.4018	19.7242	21.0288	23.4107	24.8675	19.6628	23.4107
Down	ENSG00000125730	-4.13437	0.00802	C3	19p13.3	protein_coding	20.8074	15.8718	21.9807	21.0328	20.9245	24.9176	21.8868	21.9148	22.7031	23.8381	26.0863	24.1185	22.708	24.1185
Down	ENSG00000163631	-4.05753	0.00429	ALB	4q13.3	protein_coding	23.856	22.0164	25.4398	23.8095	26.2495	29.2527	27.7209	27.2508	28.7085	26.5902	30.8564	28.5806	27.5853	26.3048
Down	ENSG00000166482	-4.05424	2.36e-05	MFAP4	17p11.2	protein_coding	16.0514	14.4571	16.3791	16.0514	16.0514	19.1809	20.5777	19.6416	19.6416	19.6416	19.1438	20.4234	19.921	19.921
Down	ENSG00000137801	-4.01245	0.00574	THBS1	15q14	protein_coding	18.8425	19.3088	19.3693	20.1228	21.3266	22.7991	23.8414	22.1691	22.7991	22.7991	26.6727	25.4458	22.7444	20.3629
Down	ENSG00000130508	-3.91263	0.00284	PXDN	2p25.3	protein_coding	18.5987	16.2475	19.8809	18.1994	18.9111	20.8357	22.1656	20.0772	19.4174	19.824	22.7526	24.5313	20.9546	20.882
Down	ENSG00000168542	-3.91081	0.0194	COL3A1	2q32.2	protein_coding	22.4479	21.3512	19.8691	21.2403	24.7113	24.4539	27.0529	24.3387	25.2215	25.2595	25.4544	28.4733	27.7609	21.6505
Down	ENSG00000120708	-3.881	0.00798	TGFBI	5q31.1	protein_coding	22.4713	22.1228	21.6352	20.2163	21.0759	23.8925	26.6314	25.8768	26.653	27.6704	26.6759	27.5562	25.6217	21.6873
Down	ENSG00000091986	-3.85	0.00393	CCDC80	3q13.2	protein_coding	18.104	18.3377	16.6911	18.104	18.104	17.8927	21.1787	19.0063	19.0063	19.0063	23.2327	24.0268	20.0545	19.5588
Down	ENSG00000106624	-3.76326	0.000271	AEBP1	7p13	protein_coding	17.0046	14.5646	17.0046	17.8651	17.0046	20.461	22.3703	21.5385	21.973	21.7476	20.4838	19.9886	20.8517	20.4838
Down	ENSG00000186340	-3.72217	0.00446	THBS2	6q27	protein_coding	17.7832	17.7868	17.0666	17.7832	17.7832	16.6282	21.5465	20.6969	20.4183	20.5643	21.6076	23.0035	19.2325	21.6076
Down	ENSG00000011465	-3.56284	0.014	DCN	12q21.33	protein_coding	19.5678	19.521	19.6132	18.2295	22.7766	22.0573	25.1442	24.0039	24.9672	19.7034	23.3179	23.9861	23.5904	23.1234
Down	ENSG00000081051	-3.5295	0.0107	AFP	4q13.3	protein_coding	19.9888	18.8681	22.3522	20.9934	21.4496	25.6505	25.2224	24.8877	24.777	22.0556	26.5086	24.7522	24.3338	21.4452
Down	ENSG00000100234	-3.42361	9.28e-05	TIMP3	22q12.3	protein_coding	17.3252	17.8527	16.4848	17.3252	17.3252	19.8365	18.2936	18.5624	18.5624	18.5624	21.8005	19.897	20.5237	20.5237
Down	ENSG00000170027	-3.41688	0.0185	YWHAG	7q11.23	protein_coding	22.887	22.8222	24.4751	22.8165	23.7655	28.147	24.952	24.8778	26.5769	21.0667	28.4156	26.2774	26.1102	26.2774
Down	ENSG00000122786	-3.3814	0.0732	CALD1	7q33	protein_coding	19.0005	18.8873	19.1054	17.6328	23.4308	20.2499	25.4773	23.6552	22.2064	23.1055	21.0029	20.3083	27.6777	22.9821
Down	ENSG00000126218	-3.36171	0.000253	F10	13q34	protein_coding	18.4036	17.2541	19.0351	18.4036	18.4036	22.1513	19.9673	21.4382	21.4382	21.4382	22.4644	20.5674	21.8075	21.8075
Down	ENSG00000035862	-3.34222	0.0198	TIMP2	17q25.3	protein_coding	21.1369	19.3406	19.2482	17.2767	24.5755	22.6672	24.8791	23.1056	23.6426	24.0331	23.3489	23.741	23.483	24.0582
Down	ENSG00000142173	-3.31225	0.0194	COL6A2	21q22.3	protein_coding	18.5694	15.7753	17.4992	17.8935	18.9216	18.5469	23.7883	21.3707	21.3707	21.3707	20.8527	23.7134	18.7573	20.8527
Down	ENSG00000142798	-3.23658	0.024	HSPG2	1p36.12	protein_coding	23.0804	21.1933	22.2781	21.0583	23.2009	25.6299	26.6052	24.6168	24.8647	25.364	26.813	28.1411	25.4647	21.1764
Down	ENSG00000139329	-3.19031	0.00569	LUM	12q21.33	protein_coding	20.4011	20.0521	20.6819	18.5356	23.3152	24.7414	23.4573	22.3753	23.8776	23.6827	24.7821	23.5895	24.1005	22.6779
Down	ENSG00000100902	-3.11907	0.00615	PSMA6	14q13.2	protein_coding	18.0676	18.5607	19.3759	14.3696	18.3351	20.4758	20.469	19.1852	20.469	20.469	21.3352	20.2947	20.9068	20.9068
Down	ENSG00000106483	-2.78272	0.000731	SFRP4	7p14.1	protein_coding	16.0559	16.0559	16.0559	16.0559	16.0559	18.9101	17.7472	18.9101	19.5456	18.9101	19.9843	17.3582	19.006	19.006
Down	ENSG00000108679	-2.73887	0.0379	LGALS3BP	17q25.3	protein_coding	20.0601	20.6188	21.117	20.9315	24.5862	21.7529	25.0459	23.4524	24.1499	22.2022	24.9599	25.5275	24.798	21.5209
Down	ENSG00000182492	-2.71296	0.0337	BGN	Xq28	protein_coding	19.7445	18.8586	15.1733	18.8586	18.8586	21.1182	21.3571	19.1773	22.6757	23.1893	19.3126	22.4182	21.158	21.158
Down	TGFB1	-2.50426	3.01e-05	TGFB1	NANA	NA	14.9828	14.9828	14.9828	14.9828	14.9828	19.6196	19.237	19.485	19.485	19.485	17.3491	17.6188	17.4902	17.4902
Down	ENSG00000122707	-2.49086	0.00407	RECK	9p13.3	protein_coding	17.5135	16.8945	17.5135	17.9452	17.5135	21.7055	19.0505	20.9181	20.9181	20.9181	21.5913	19.4434	19.3895	19.4434
Down	ENSG00000152952	-2.48658	0.00444	PLOD2	3q24	protein_coding	17.1682	14.9555	17.1682	18.0035	17.1682	16.9103	18.5085	18.5085	19.2481	18.5085	19.0273	19.6932	19.3983	19.3983
Down	ENSG00000162267	-2.38972	0.0492	ITIH3	3p21.1	protein_coding	19.6165	18.7285	20.686	18.5656	20.1622	23.6492	20.5594	19.7691	18.8407	22.7759	24.0335	21.4082	20.916	21.4082
Down	ENSG00000108828	-2.36065	0.0898	VAT1	17q21.31	protein_coding	18.7942	23.0194	23.5723	20.887	25.2956	25.2553	24.3798	23.4257	23.771	22.1628	26.3938	24.558	23.1876	24.558
Down	ENSG00000196924	-2.34606	0.00249	FLNA	Xq28	protein_coding	23.1125	22.3061	23.6344	22.9708	24.386	24.8382	25.8023	24.009	25.5946	24.6129	26.3447	25.135	25.5162	25.5162
Down	ENSG00000138029	-2.21233	0.000941	HADHB	2p23.3	protein_coding	18.4765	19.9001	18.4765	18.315	18.4765	18.2052	18.3576	18.2834	18.2834	18.2834	21.5469	20.1792	21.0194	21.0194
Down	ENSG00000135318	-2.19844	0.0167	NT5E	6q14.3	protein_coding	21.4335	22.1099	21.9915	20.5114	20.3793	23.37	19.3343	21.265	20.9416	21.529	24.0382	22.8	23.548	23.548
Down	ENSG00000058668	-2.19039	0.00595	ATP2B4	1q32.1	protein_coding	17.4994	17.4161	17.5782	17.4994	17.4994	23.4025	20.5346	21.7047	21.7047	21.7047	21.0267	18.8137	19.4576	19.4576
Down	ENSG00000140545	-2.1655	0.0482	MFGE8	15q26.1	protein_coding	22.3024	23.4852	23.6306	23.6324	23.5687	28.0508	26.3639	25.0984	26.5824	28.4027	27.3276	26.4938	25.3507	22.7853
Down	ENSG00000142871	-2.11617	0.00421	CCN1	1p22.3	protein_coding	18.7135	18.7135	18.6115	18.7135	19.6797	19.6308	21.6661	20.0533	20.0533	20.0533	20.9502	20.113	21.9966	20.9502
Down	ENSG00000188157	-2.00148	0.014	AGRN	1p36.33	protein_coding	18.8546	18.8546	19.5381	18.7874	18.8546	21.9557	18.4874	21.0805	21.0805	21.0805	20.132	21.6384	21.0735	21.0735
Down	ENSG00000150687	-1.94725	0.00645	PRSS23	11q14.2	protein_coding	19.8669	19.8469	20.178	17.6111	19.8867	22.5488	22.3256	22.0767	21.5139	22.2065	21.6804	21.2498	21.3853	21.3853
Down	ENSG00000186395	-1.80117	0.0656	KRT10	17q21.2	protein_coding	22.5796	20.6623	20.1353	22.1266	22.4	25.8133	24.4866	24.569	25.7624	22.465	24.555	23.5451	23.5383	21.8894
Down	ENSG00000136938	-1.80103	0.0313	ANP32B	9q22.33	protein_coding	23.0698	20.4955	20.4955	18.77	20.4955	20.7791	21.3083	21.3083	21.6946	21.3083	22.475	22.475	22.2335	22.6818
Down	ENSG00000100804	-1.76984	0.00171	PSMB5	14q11.2	protein_coding	18.3965	18.2079	18.5634	18.3965	18.3965	19.1086	18.1569	18.7098	18.7098	18.7098	20.7256	19.4649	20.2288	20.2288
Down	ENSG00000172380	-1.65008	0.0196	GNG12	1p31.3	protein_coding	18.7973	18.4548	18.992	18.7973	18.7973	18.8398	18.9261	20.543	20.8351	19.9501	20.4941	19.2349	21.4481	20.4941
Down	ENSG00000063660	-1.59113	0.036	GPC1	2q37.3	protein_coding	18.5597	17.641	18.5597	18.5597	20.2489	18.9588	19.4799	19.2427	19.2427	19.2427	21.4069	18.611	20.601	20.601
Down	ENSG00000105281	-1.50089	0.0543	SLC1A5	19q13.32	protein_coding	19.1743	18.7571	20.5659	19.1743	19.1743	22.6306	21.7681	20.7336	20.7009	23.7458	21.259	20.4211	20.9001	20.9001
Down	ENSG00000072110	-1.4122	0.0717	ACTN1	14q24.1	protein_coding	19.6664	21.1138	20.0765	19.0912	18.9819	18.3631	20.3925	20.543	19.8217	20.1351	22.029	21.5442	19.6751	21.5442
Down	ENSG00000109814	-1.40995	0.00849	UGDH	4p14	protein_coding	18.96	19.9059	18.96	18.6405	18.96	20.2777	21.5784	21.0699	21.0699	21.0699	20.4415	20.548	20.4957	20.4957
Down	ENSG00000092621	-1.40098	0.0951	PHGDH	1p12	protein_coding	22.2752	21.646	22.1811	20.3466	20.7744	23.0962	21.3768	21.6279	21.5133	21.734	21.1411	22.1271	23.9489	24.1655
Down	ENSG00000064601	-1.34934	0.0585	CTSA	20q13.12	protein_coding	17.9449	17.9449	18.3627	16.5032	17.9449	19.4382	18.4716	20.0118	19.4382	19.4382	20.1523	17.4805	19.3626	19.3626
Down	ENSG00000134871	-1.3473	0.0851	COL4A2	13q34	protein_coding	18.2408	18.2408	18.2408	18.2408	18.2408	20.5241	21.5454	20.3808	21.1233	22.3921	19.1128	18.3634	21.7635	19.1128
Down	ENSG00000113657	-1.3433	0.0293	DPYSL3	5q32	protein_coding	18.1931	18.3753	17.9844	18.1931	18.1931	18.4806	21.0913	19.3437	19.9479	19.6772	19.3111	20.0657	19.3738	19.3738
Down	ENSG00000181019	-1.21939	0.0605	NQO1	16q22.1	protein_coding	18.2114	17.5508	18.6629	18.2114	18.2114	17.3361	19.3173	18.643	18.643	18.643	20.3211	18.0496	19.5927	19.5927
Down	ENSG00000101182	-1.12742	0.0484	PSMA7	20q13.33	protein_coding	19.3392	18.513	19.8612	19.3392	19.3392	20.1509	19.4855	21.2004	20.1509	20.1509	21.0308	19.6132	20.4895	20.4895
