# Supplementary material for: Proteomics identifies differences in fibrotic potential of extracellular vesicles from human tendon and muscle fibroblasts
Source: Cell Commun Signal. 2020 Nov 4;18:177. doi: 10.1186/s12964-020-00669-9 (PMC7641822; doi:10.1186/s12964-020-00669-9)
Supplement: Supplementary file 8 — Additional file 7. Supplementary Data 7. Functional enrichment analysis results for high abundance proteins in MyoX, TenX and FibX. [file 12964_2020_669_MOESM8_ESM.xlsx]

## Sheet: High in MyoX clusters.txt
Annotation Cluster 1	Enrichment Score: 46.105277366960024
Category	Term	Count	%	PValue	Genes	List Total	Pop Hits	Pop Total	Fold Enrichment	Bonferroni	Benjamini	FDR
SP_PIR_KEYWORDS	protein biosynthesis	63	24.0458	5.04613e-70	RPL18, RPL17, RPL19, RPL13, RPLP2, EIF2A, QARS, RPS2, RPS3A, RPL10, RPL11, RPL12, YARS, EIF2S3, EEF2, RPS4X, RPS18, RARS, RPS14, RPS15, EIF4A1, EIF2S2, EEF1G, RPS10, RPS11, FARSA, EEF1D, TUFM, RPS15A, IARS, RPS25, RPL30, RPS27, EIF3G, RPL32, RPL7, RPL6, EIF3H, EIF3E, RPL8, LARS, RPL3, EIF3I, RPL5, RPL7A, RPS20, EEF1A1, AIMP1, AIMP2, RPL26, GARS, RPL24, RPS6, RPS8, RPL29, RPS7, RPL23, GSPT1, RPL18…	261	188	19235	24.6964	1.5643e-67	7.82151e-68	6.77687e-67
GOTERM_BP_FAT	GO:0006414~translational elongation	53	20.229	7.87229e-65	RPL18, RPL17, RPL19, RPL14, RPL13, RPL15, RPLP2, RPS2, RPS3A, RPL10, RPL11, RPL12, EEF2, RPS4X, RPS18, RPS14, RPS15, EEF1G, RPS10, RPS11, EEF1D, TUFM, RPL27A, RPL35, RPS15A, RPL38, RPS25, RPL30, RPS27, RPL32, RPL7, RPL6, RPL8, RPL3, RPL5, RPL10A, RPL7A, RPL4, RPS20, EEF1A1, RPL26, RPL24, RPS6, RPS8, RPL28, RPL29, RPS7, HNRNPH2, RPL18A, RPL23, RPL13A, RPL22, RPL21	246	101	13528	28.8571	1.03599e-61	1.03599e-61	1.2873e-61
GOTERM_BP_FAT	GO:0006412~translation	76	29.0076	1.37553e-62	ABCF1, RPL18, RPL17, RPL19, RPL14, RPL13, RPL15, RPLP2, EIF2A, RPS27L, QARS, RPS2, RPS3A, RPL10, RPL11, RPL12, YARS, EIF2S3, EEF2, RPS4X, RPS18, RARS, RPS14, RPS15, EIF4A1, EIF2S2, EEF1G, RPS10, RPS11, FARSA, EEF1D, TUFM, NACA, PABPC4, RPL27A, RPL35, RPS15A, RPL38, RPS25, IARS, RPL30, RPS27, EIF3G, RPL7, RPL32, RPL6, EIF3H, EIF3E, RPL8, LARS, RPL3, EIF3I, RPL5, RPL10A, RPL7A, RPL4, RPS20, EEF1A1,…	246	331	13528	12.6265	1.8102e-59	9.05102e-60	2.24931e-59
SP_PIR_KEYWORDS	ribonucleoprotein	63	24.0458	4.71576e-58	RPL18, RALY, RPL17, SRP14, RPL19, RPL14, RPL13, RPL15, SNRPD1, RPLP2, RPS27L, RPS2, RPS3A, RPL10, RPL11, RPL12, RPS4X, HNRNPU, RPS18, PA2G4, RPS14, RPS15, RPS10, RPS11, SRP72, RPL27A, RPL35, RPS15A, RPL38, RPS25, HNRNPL, HNRNPA3, RPL30, RPS27, HNRNPK, RPL7, RPL32, RPL6, RPL8, RPL3, HNRNPD, RPL5, HNRNPC, RPL10A, RPL7A, RPL4, RPS20, RPL26, SSB, RPL24, RPS6, NOP10, RPS8, FBL, RPL28, RPL29, RPS7, HNR…	261	279	19235	16.6413	1.46189e-55	4.87296e-56	6.33319e-55
SP_PIR_KEYWORDS	ribosome	40	15.2672	3.28656e-54	RPL18, RPL17, RPL19, RPL13, RPS15A, RPLP2, RPS2, RPS25, RPL30, RPS27, RPL32, RPL7, RPL6, RPS3A, RPL8, RPL3, RPL10, RPL5, RPL11, RPL12, RPL4, RPL7A, RPS20, RPL26, RPL24, RPS6, RPS4X, RPS8, RPL29, RPS7, RPS18, RPL23, RPL18A, RPL22, RPL13A, RPS14, RPL21, RPS15, RPS10, RPS11	261	73	19235	40.3821	1.01883e-51	2.54709e-52	4.4138e-51
KEGG_PATHWAY	hsa03010:Ribosome	48	18.3206	1.98299e-51	RPL18, RPL17, RPL19, RPL14, RPL13, RPL15, RPL27A, RPL35, RPS15A, RPLP2, RPS27L, RPL38, RPS2, RPS25, RPL30, RPS27, RPL7, RPL32, RPL6, RPS3A, RPL8, RPL3, RPL10, RPL5, RPL11, RPL12, RPL7A, RPL10A, RPS20, RPL4, RPL26, RPL24, RPS6, RPS4X, RPL28, RPS8, RPL29, RPS7, RPS18, HNRNPH2, RPL23, RPL18A, RPL22, RPL13A, RPL21, RPS15, RPS10, RPS11	151	87	5085	18.5796	2.02265e-49	2.02265e-49	2.20919e-48
GOTERM_CC_FAT	GO:0022626~cytosolic ribosome	41	15.6489	5.63865e-48	RPL18, RPL19, RPL14, RPL13, RPL27A, RPL35, RPS15A, RPLP2, RPL38, RPS2, RPS25, RPL30, RPS27, RPL32, RPL7, RPL6, RPS3A, RPL8, RPL3, RPL10, RPL5, RPL11, RPL4, RPL7A, RPS20, RPL26, RPL24, RPS6, RPS4X, RPL28, RPS8, RPL29, RPS7, RPS18, RPL18A, RPL22, RPS14, RPL21, RPS15, RPS10, RPS11	244	81	12782	26.516	1.71979e-45	8.59894e-46	7.55393e-45
SP_PIR_KEYWORDS	ribosomal protein	49	18.7023	6.71006e-48	RPL18, RPL17, RPL19, RPL14, RPL13, RPL15, RPLP2, RPS27L, RPS2, RPS3A, RPL10, RPL11, RPL12, RPS4X, RPS18, RPS14, RPS15, RPS10, RPS11, RPL35, RPL27A, RPS15A, RPL38, RPS25, RPS27, RPL30, RPL32, RPL7, RPL6, RPL8, RPL3, RPL5, RPL4, RPS20, RPL10A, RPL7A, RPL26, RPL24, RPS6, RPL28, RPS8, RPS7, RPL29, HNRNPH2, RPL18A, RPL23, RPL13A, RPL22, RPL21	261	188	19235	19.2083	2.08012e-45	4.16024e-46	9.01149e-45
GOTERM_CC_FAT	GO:0030529~ribonucleoprotein complex	77	29.3893	2.01168e-47	ABCF1, RPL18, RALY, SRP14, RPL17, RPL19, RPL14, RPL13, U2AF2, RPL15, SNRPD1, RPLP2, RPS27L, RPS2, YBX1, RPS3A, RPL10, RPL11, RPL12, EEF2, RPS4X, NCL, HNRNPU, RPS18, PA2G4, RPS14, RPS15, RPS10, RPS11, SRP72, STRAP, PABPC4, RPL27A, RPL35, RPS15A, RPL38, RPS25, HNRNPA3, HNRNPL, RPS27, RPL30, HNRNPK, RPL7, RPL32, RPL6, NPM1, RPL8, RPL3, HNRNPD, RPL5, HNRNPC, RPL4, RPL10A, PABPC1, RPL7A, RPS20, APEX1,…	244	515	12782	7.83236	6.13564e-45	2.04521e-45	2.69499e-44
GOTERM_MF_FAT	GO:0003735~structural constituent of ribosome	47	17.9389	2.81851e-42	RPL18, RPL17, RPL19, RPL14, RPL13, RPL15, RPL27A, RPL35, RPS15A, RPLP2, RPS27L, RPL38, RPS2, RPL30, RPS27, RPL7, RPL32, RPL6, RPS3A, RPL8, RPL3, RPL10, RPL5, RPL11, RPL12, RPL7A, RPL10A, RPS20, RPL4, RPL26, RPL24, RPS6, RPS4X, RPL28, RPS8, RPL29, RPS7, RPS18, HNRNPH2, RPL23, RPL18A, RPL22, RPL13A, RPL21, RPS14, RPS15, RPS11	233	168	12983	15.5886	1.09922e-39	1.09922e-39	3.91678e-39
GOTERM_CC_FAT	GO:0005840~ribosome	52	19.8473	4.86408e-42	ABCF1, RPL18, RPL17, RPL19, RPL14, RPL13, RPL15, RPLP2, RPS27L, RPS2, RPS3A, RPL10, RPL11, RPL12, RPS4X, RPS18, RPS14, RPS15, RPS10, RPS11, RPL27A, RPL35, RPS15A, RPL38, RPS25, RPL30, RPS27, RPL32, RPL7, RPL6, RPL8, NPM1, RPL3, RPL5, RPL10A, RPL7A, RPL4, RPS20, APEX1, RPL26, RPL24, RPS6, RPS8, RPL28, RPL29, RPS7, HNRNPH2, RPL18A, RPL23, RPL13A, RPL22, RPL21	244	215	12782	12.6699	1.48355e-39	3.70886e-40	6.51627e-39
GOTERM_CC_FAT	GO:0033279~ribosomal subunit	43	16.4122	3.72453e-41	RPL18, RPL17, RPL19, RPL14, RPL27A, RPL35, RPS15A, RPLP2, RPL38, RPS2, RPS25, RPL30, RPS27, RPL32, RPL7, RPL6, RPS3A, RPL8, NPM1, RPL3, RPL10, RPL5, RPL11, RPL7A, RPS20, RPL4, RPL26, RPL24, RPS6, RPS4X, RPL28, RPS8, RPL29, RPS7, RPS18, RPL18A, RPL22, RPL13A, RPS14, RPL21, RPS15, RPS10, RPS11	244	128	12782	17.5982	1.13598e-38	2.27196e-39	4.98964e-38
GOTERM_CC_FAT	GO:0044445~cytosolic part	45	17.1756	2.16826e-40	RPL18, RPL19, RPL14, RPL27A, RPL35, RPS15A, RPLP2, CCT2, CCT3, RPL38, RPS2, RPS25, RPL30, RPS27, RPL7, RPL32, RPL6, RPS3A, RPL8, RPL3, RPL10, RPL5, RPL11, RPL7A, RPS20, RPL4, TCP1, RPL26, RPL24, RPS6, RPS4X, RPL28, RPS8, RPL29, RPS7, CCT7, RPS18, CCT5, RPL18A, RPL22, RPL21, RPS14, RPS15, RPS10, RPS11	244	152	12782	15.5088	6.61318e-38	1.1022e-38	2.90475e-37
GOTERM_MF_FAT	GO:0003723~RNA binding	72	27.4809	2.85123e-34	RPL18, RALY, SRP14, RPL19, RPL14, RPL13, U2AF2, RPL15, SNRPD1, RPLP2, EIF2A, RPS2, YBX1, NONO, DDX17, SBDS, RPS3A, RPL11, RPL12, YARS, RPS4X, NCL, HNRNPU, RPS18, PA2G4, RPS14, EIF4A1, EIF2S2, RPS11, FARSA, SRP72, FUS, PABPC4, RPL27A, RPL35, RPS15A, RPL38, RPS25, HNRNPA3, HNRNPL, RPL30, HNRNPK, EIF3G, RPL7, RPL6, NPM1, RPL8, CSDE1, RPL3, HNRNPD, RPL5, HNRNPC, RPL4, RPL10A, PABPC1, RPL7A, RPS20, DH…	233	718	12983	5.58762	1.11198e-31	5.55991e-32	3.96226e-31
GOTERM_CC_FAT	GO:0022625~cytosolic large ribosomal subunit	25	9.54198	1.19028e-32	RPL18, RPL19, RPL14, RPL27A, RPL35, RPL26, RPLP2, RPL24, RPL38, RPL28, RPL29, RPL30, RPL18A, RPL7, RPL32, RPL6, RPL22, RPL21, RPL8, RPL3, RPL10, RPL5, RPL11, RPL7A, RPL4	244	38	12782	34.464	3.63035e-30	5.18622e-31	1.59458e-29
GOTERM_CC_FAT	GO:0015934~large ribosomal subunit	28	10.687	1.62124e-29	RPL18, RPL17, RPL19, RPL14, RPL27A, RPL35, RPLP2, RPL38, RPL30, RPL32, RPL7, RPL6, RPL8, NPM1, RPL3, RPL10, RPL5, RPL11, RPL4, RPL7A, RPL26, RPL24, RPL28, RPL29, RPL18A, RPL13A, RPL22, RPL21	244	67	12782	21.8923	4.94478e-27	5.4942e-28	2.17193e-26
GOTERM_MF_FAT	GO:0005198~structural molecule activity	63	24.0458	2.08423e-29	RPL18, RPL17, COPA, RPL19, RPL14, RPL13, MYBPC1, TUBB2A, RPL15, RPLP2, RPS27L, RPS2, TTN, DES, RPS3A, TUBB6, RPL10, RPL11, RPL12, TUBA1A, ACTA1, CRYAB, RPS4X, TNNT2, RPS18, RPS14, RPS15, RPS11, RPL27A, RPL35, RPS15A, RPL38, RPL30, RPS27, RPL7, RPL32, RPL6, MYBPH, RPL8, RPL3, RPL5, RPL10A, RPL7A, RPL4, RPS20, MAP1A, LMNA, RPL26, MYLPF, RPL24, RPS6, RPS8, RPL28, RPL29, RPS7, HNRNPH2, RPL23, RPL18A,…	233	634	12983	5.53695	8.12851e-27	2.7095e-27	2.89639e-26
Annotation Cluster 2	Enrichment Score: 7.4497375454821215
Category	Term	Count	%	PValue	Genes	List Total	Pop Hits	Pop Total	Fold Enrichment	Bonferroni	Benjamini	FDR
GOTERM_BP_FAT	GO:0042254~ribosome biogenesis	17	6.48855	6.1298e-10	RPL14, RPL26, EIF2A, RPL24, RPS6, NOP10, FBL, RPS7, PA2G4, SBDS, RPL7, RPS14, RPS15, NPM1, RPL5, RPL11, RPL7A	246	122	13528	7.6628	8.06682e-07	2.68894e-07	1.00236e-06
GOTERM_BP_FAT	GO:0034660~ncRNA metabolic process	22	8.39695	1.16164e-09	YARS, RPL14, AIMP1, GARS, RPL26, QARS, SSB, RPS6, NOP10, FBL, RPS7, IARS, SBDS, PA2G4, RPL7, RARS, RPS14, RPS15, LARS, RPL5, RPL11, FARSA	246	230	13528	5.26009	1.52872e-06	3.05743e-07	1.89954e-06
GOTERM_BP_FAT	GO:0042273~ribosomal large subunit biogenesis	7	2.67176	6.56139e-09	RPL14, RPL7, NPM1, RPL26, RPL5, RPL11, RPL24	246	10	13528	38.4943	8.63475e-06	1.43913e-06	1.07294e-05
GOTERM_BP_FAT	GO:0022613~ribonucleoprotein complex biogenesis	18	6.87023	2.84593e-08	RPL14, RPL26, SNRPD1, EIF2A, RPL24, RPS6, NOP10, FBL, RPS7, PA2G4, SBDS, RPL7, RPS14, RPS15, NPM1, RPL5, RPL11, RPL7A	246	180	13528	5.49919	3.74517e-05	5.35033e-06	4.65374e-05
GOTERM_BP_FAT	GO:0006364~rRNA processing	13	4.96183	9.58463e-08	RPL14, RPL26, RPS6, NOP10, FBL, RPS7, PA2G4, SBDS, RPL7, RPS14, RPS15, RPL5, RPL11	246	92	13528	7.77059	0.000126126	9.70255e-06	0.00015673
GOTERM_BP_FAT	GO:0016072~rRNA metabolic process	13	4.96183	1.5479e-07	RPL14, RPL26, RPS6, NOP10, FBL, RPS7, PA2G4, SBDS, RPL7, RPS14, RPS15, RPL5, RPL11	246	96	13528	7.44682	0.000203684	1.35802e-05	0.000253117
GOTERM_BP_FAT	GO:0034470~ncRNA processing	14	5.34351	3.60396e-05	SBDS, PA2G4, RPL14, RPL7, RPS14, RPS15, RPL26, RPL5, SSB, RPL11, RPS6, NOP10, FBL, RPS7	246	187	13528	4.11704	0.0463218	0.0013542	0.0589167
Annotation Cluster 3	Enrichment Score: 6.066560636948259
Category	Term	Count	%	PValue	Genes	List Total	Pop Hits	Pop Total	Fold Enrichment	Bonferroni	Benjamini	FDR
SP_PIR_KEYWORDS	muscle protein	12	4.58015	4.25377e-10	TNNT2, ACTC1, DES, TNNT1, ACTA1, NEB, MYBPC1, MYH3, MYBPH, MYLPF, CASQ2, TNNI1	261	60	19235	14.7395	1.31867e-07	1.09889e-08	5.71274e-07
GOTERM_CC_FAT	GO:0043292~contractile fiber	17	6.48855	1.07782e-09	ALDOA, ACTC1, ACTA1, MYBPC1, CRYAB, MYH3, MYLPF, TTN, FLNC, TNNI1, FXR1, TNNT2, DES, TNNT1, NEB, MYPN, HSPB1	244	121	12782	7.35991	3.28736e-07	2.73947e-08	1.44393e-06
GOTERM_CC_FAT	GO:0030016~myofibril	16	6.10687	2.67011e-09	ALDOA, ACTC1, ACTA1, MYBPC1, CRYAB, MYH3, TTN, FLNC, TNNI1, FXR1, TNNT2, DES, TNNT1, NEB, MYPN, HSPB1	244	111	12782	7.55103	8.14382e-07	5.81702e-08	3.57706e-06
GOTERM_CC_FAT	GO:0044449~contractile fiber part	16	6.10687	3.43686e-09	ALDOA, ACTC1, ACTA1, CRYAB, MYH3, MYLPF, TTN, FLNC, TNNI1, FXR1, TNNT2, DES, TNNT1, NEB, MYPN, HSPB1	244	113	12782	7.41738	1.04824e-06	6.98829e-08	4.60426e-06
GOTERM_CC_FAT	GO:0030017~sarcomere	14	5.34351	3.94503e-08	ALDOA, ACTC1, ACTA1, CRYAB, MYH3, TTN, FLNC, TNNI1, TNNT2, DES, TNNT1, NEB, MYPN, HSPB1	244	98	12782	7.48361	1.20323e-05	7.5202e-07	5.28503e-05
GOTERM_CC_FAT	GO:0015629~actin cytoskeleton	21	8.01527	2.04514e-07	ALDOA, ACTC1, ACTA1, MYBPC1, CRYAB, MYH3, CAPZA1, MYLPF, TTN, CAPZB, TNNI1, TNNT2, PFN1, PFN2, TNNT1, NEB, ACTR1A, MYBPH, CFL1, BIN1, DYNC1I2	244	269	12782	4.08955	6.23747e-05	3.66921e-06	0.000273981
GOTERM_CC_FAT	GO:0005865~striated muscle thin filament	6	2.29008	6.12527e-06	TNNT2, TNNT1, ACTA1, NEB, TTN, TNNI1	244	15	12782	20.9541	0.00186647	8.89586e-05	0.00820553
GOTERM_BP_FAT	GO:0003012~muscle system process	14	5.34351	1.15722e-05	ALDOA, ACTC1, ACTA1, MYBPC1, CRYAB, MYH3, TTN, TRIM72, TNNT2, DES, TNNT1, SNTB1, CAMK2D, CASQ2	246	168	13528	4.58266	0.0151137	0.000563881	0.0189215
GOTERM_MF_FAT	GO:0008092~cytoskeletal protein binding	25	9.54198	1.19745e-05	ALDOA, ACTC1, KIF5B, ACTA1, CRYAB, MYBPC1, MAP1A, MYH3, CAPZA1, TTN, FLNC, NEXN, CAPZB, TNNI1, TNNT2, PFN1, SBDS, PFN2, TNNT1, NEB, CFL2, MYPN, CFL1, SNTB1, PAFAH1B1	233	504	12983	2.76394	0.00465919	0.000466898	0.0166392
GOTERM_BP_FAT	GO:0006936~muscle contraction	13	4.96183	2.20094e-05	ALDOA, ACTC1, ACTA1, MYBPC1, CRYAB, MYH3, TTN, TNNT2, TNNT1, DES, SNTB1, CAMK2D, CASQ2	246	153	13528	4.67251	0.0285492	0.000904736	0.0359842
GOTERM_CC_FAT	GO:0031674~I band	8	3.05344	7.67651e-05	ALDOA, ACTC1, DES, NEB, CRYAB, HSPB1, TTN, FLNC	244	55	12782	7.61967	0.0231423	0.000835874	0.102791
GOTERM_BP_FAT	GO:0007517~muscle organ development	12	4.58015	0.00161919	TNNT2, ACTC1, ACTA1, NEB, CRYAB, MYH3, LMNA, MYLPF, TRIM72, TTN, UNC45B, FXR1	246	211	13528	3.1275	0.88147	0.0394387	2.6151
GOTERM_CC_FAT	GO:0030018~Z disc	6	2.29008	0.00173005	DES, NEB, CRYAB, HSPB1, TTN, FLNC	244	46	12782	6.83286	0.410289	0.0163684	2.29301
Annotation Cluster 4	Enrichment Score: 5.867305415423091
Category	Term	Count	%	PValue	Genes	List Total	Pop Hits	Pop Total	Fold Enrichment	Bonferroni	Benjamini	FDR
SP_PIR_KEYWORDS	isopeptide bond	20	7.63359	7.62111e-08	ABCF1, RAN, TTN, PARK7, YBX1, RPL29, PFN1, TOP1, HNRNPK, PPIA, UFM1, NPM1, PSMC1, CCT8, RPL10, EIF3I, RPS20, HNRNPC, MAP7D1, KPNB1	261	319	19235	4.62052	2.36252e-05	1.47659e-06	0.00010235
UP_SEQ_FEATURE	cross-link:Glycyl lysine isopeptide (Lys-Gly) (interchain with G-Cter in ubiquitin)	15	5.72519	6.13853e-07	ABCF1, RAN, TTN, YBX1, RPL29, PFN1, HNRNPK, PPIA, PSMC1, CCT8, RPL10, EIF3I, RPS20, MAP7D1, KPNB1	261	199	19113	5.51984	0.000817318	0.000817318	0.00100528
SP_PIR_KEYWORDS	ubl conjugation	22	8.39695	5.34566e-05	XRCC5, ABCF1, AIMP2, RAN, TTN, PARK7, YBX1, RPL29, PFN1, TOP1, HNRNPK, PSMC3, PPIA, NPM1, PSMC1, CCT8, RPL10, EIF3I, RPS20, HNRNPC, MAP7D1, KPNB1	261	588	19235	2.75738	0.0164354	0.000591682	0.0717674
Annotation Cluster 5	Enrichment Score: 5.847044122986274
Category	Term	Count	%	PValue	Genes	List Total	Pop Hits	Pop Total	Fold Enrichment	Bonferroni	Benjamini	FDR
GOTERM_MF_FAT	GO:0051082~unfolded protein binding	14	5.34351	1.32075e-07	HSP90AB1, COPA, TCP1, CRYAB, CCT2, CCT3, CCT7, CCT5, PPIA, CCT8, NPM1, DNAJB4, HSPA8, DNAJA2	233	115	12983	6.78343	5.1508e-05	8.58484e-06	0.00018354
INTERPRO	IPR002194:Chaperonin TCP-1, conserved site	6	2.29008	2.06677e-07	CCT7, CCT5, TCP1, CCT8, CCT2, CCT3	260	10	16659	38.4438	0.000124825	0.000124825	0.000305523
SP_PIR_KEYWORDS	Chaperone	14	5.34351	2.42049e-07	HSP90AB1, TCP1, CCT2, CCT3, PARK7, CCT7, CCT5, CCT8, BAG2, NPM1, DNAJB4, HSPA8, UNC45B, DNAJA2	261	158	19235	6.53014	7.50323e-05	4.41382e-06	0.000325066
INTERPRO	IPR017998:Chaperone, tailless complex polypeptide 1	6	2.29008	3.74099e-07	CCT7, CCT5, TCP1, CCT8, CCT2, CCT3	260	11	16659	34.949	0.00022593	0.000112972	0.000553017
GOTERM_BP_FAT	GO:0006457~protein folding	16	6.10687	7.73026e-07	HSP90AB1, COPA, TCP1, CRYAB, FKBP4, ERP29, CCT2, CCT3, CCT7, CCT5, PPIA, BAG2, CCT8, DNAJB4, HSPA8, DNAJA2	246	177	13528	4.97102	0.00101679	4.23867e-05	0.00126407
PIR_SUPERFAMILY	PIRSF002584:molecular chaperone t-complex-type	6	2.29008	2.00147e-06	CCT7, CCT5, TCP1, CCT8, CCT2, CCT3	184	10	7396	24.1174	0.000428223	0.000428223	0.00253638
INTERPRO	IPR002423:Chaperonin Cpn60/TCP-1	6	2.29008	2.31065e-06	CCT7, CCT5, TCP1, CCT8, CCT2, CCT3	260	15	16659	25.6292	0.00139466	0.000348847	0.0034157
GOTERM_CC_FAT	GO:0005832~chaperonin-containing T-complex	5	1.9084	4.26477e-06	CCT7, CCT5, TCP1, CCT2, CCT3	244	7	12782	37.418	0.00129991	6.84585e-05	0.00571323
SP_PIR_KEYWORDS	molecular chaperone	4	1.52672	0.000631582	TCP1, CCT8, CCT3, HSPA8	261	13	19235	22.6761	0.177866	0.00542557	0.844883
Annotation Cluster 6	Enrichment Score: 5.642702308816894
Category	Term	Count	%	PValue	Genes	List Total	Pop Hits	Pop Total	Fold Enrichment	Bonferroni	Benjamini	FDR
SP_PIR_KEYWORDS	nucleotide-binding	60	22.9008	6.86649e-12	XRCC5, ABCF1, HSP90AB1, TUBB2A, XRCC6, RAB1B, QARS, CCT2, CCT3, TTN, MTHFD1, TOP1, DDX17, ACTR1A, TUBB6, TUBA1A, NSF, YARS, KIF5B, ACTA1, RAN, MYH3, EIF2S3, EEF2, HNRNPU, ATP6V1A, RARS, EIF4A1, RAB14, FARSA, RUVBL1, TUFM, RAB7A, ASNS, IARS, ACSL1, LARS, CAMK2D, EHD1, DCLK1, HSPA8, DHX9, EEF1A1, TCP1, ACTC1, AK1, GARS, ACLY, GART, CCT7, CCT5, PSMC6, PSMC5, GSPT1, PSMC3, PSMC2, CCT8, PSMC1, PRKAR1A…	261	1686	19235	2.62268	2.12862e-09	2.12862e-10	9.2216e-09
GOTERM_MF_FAT	GO:0000166~nucleotide binding	79	30.1527	9.5921e-10	XRCC5, HSP90AB1, RALY, ABCF1, TUBB2A, U2AF2, XRCC6, PGD, RAB1B, CCT2, QARS, CCT3, TTN, MTHFD1, NONO, TOP1, DDX17, ACTR1A, TUBB6, TUBA1A, NSF, YARS, KIF5B, ACTA1, RAN, MYH3, EIF2S3, EEF2, NCL, HNRNPU, ATP6V1A, RARS, EIF4A1, RAB14, FARSA, RUVBL1, FUS, TUFM, RAB7A, FKBP4, PABPC4, ADH5, ASNS, HNRNPA3, IARS, HNRNPL, ACSL1, EIF3G, LARS, CAMK2D, HNRNPD, HNRNPC, PABPC1, EHD1, GAPDH, HSPA8, DCLK1, EEF1A1,…	233	2245	12983	1.96078	3.74092e-07	9.3523e-08	1.33298e-06
SP_PIR_KEYWORDS	atp-binding	47	17.9389	2.99015e-09	XRCC5, ABCF1, HSP90AB1, XRCC6, QARS, CCT2, ASNS, CCT3, TTN, MTHFD1, IARS, TOP1, DDX17, ACSL1, ACTR1A, LARS, CAMK2D, EHD1, NSF, HSPA8, DCLK1, DHX9, YARS, ACTC1, TCP1, KIF5B, ACTA1, AK1, MYH3, GARS, ACLY, HNRNPU, GART, CCT7, ATP6V1A, PSMC6, CCT5, PSMC5, PSMC3, PSMC2, RARS, EIF4A1, CCT8, PSMC1, FARSA, RUVBL1, PGK1	261	1326	19235	2.6122	9.26946e-07	6.62104e-08	4.01572e-06
GOTERM_MF_FAT	GO:0032555~purine ribonucleotide binding	61	23.2824	1.48177e-06	XRCC5, ABCF1, HSP90AB1, TUBB2A, XRCC6, RAB1B, QARS, CCT2, CCT3, TTN, MTHFD1, TOP1, DDX17, ACTR1A, TUBB6, TUBA1A, NSF, YARS, KIF5B, ACTA1, RAN, MYH3, EIF2S3, EEF2, HNRNPU, ATP6V1A, RARS, EIF4A1, RAB14, FARSA, RUVBL1, TUFM, RAB7A, FKBP4, ASNS, IARS, ACSL1, LARS, CAMK2D, EHD1, DCLK1, HSPA8, DHX9, EEF1A1, ACTC1, TCP1, AK1, GARS, ACLY, GART, CCT7, CCT5, PSMC6, PSMC5, GSPT1, PSMC3, PSMC2, CCT8, PSMC1, …	233	1836	12983	1.8513	0.000577725	7.22339e-05	0.00205915
GOTERM_MF_FAT	GO:0032553~ribonucleotide binding	61	23.2824	1.48177e-06	XRCC5, ABCF1, HSP90AB1, TUBB2A, XRCC6, RAB1B, QARS, CCT2, CCT3, TTN, MTHFD1, TOP1, DDX17, ACTR1A, TUBB6, TUBA1A, NSF, YARS, KIF5B, ACTA1, RAN, MYH3, EIF2S3, EEF2, HNRNPU, ATP6V1A, RARS, EIF4A1, RAB14, FARSA, RUVBL1, TUFM, RAB7A, FKBP4, ASNS, IARS, ACSL1, LARS, CAMK2D, EHD1, DCLK1, HSPA8, DHX9, EEF1A1, ACTC1, TCP1, AK1, GARS, ACLY, GART, CCT7, CCT5, PSMC6, PSMC5, GSPT1, PSMC3, PSMC2, CCT8, PSMC1, …	233	1836	12983	1.8513	0.000577725	7.22339e-05	0.00205915
GOTERM_MF_FAT	GO:0017076~purine nucleotide binding	61	23.2824	6.17564e-06	XRCC5, ABCF1, HSP90AB1, TUBB2A, XRCC6, RAB1B, QARS, CCT2, CCT3, TTN, MTHFD1, TOP1, DDX17, ACTR1A, TUBB6, TUBA1A, NSF, YARS, KIF5B, ACTA1, RAN, MYH3, EIF2S3, EEF2, HNRNPU, ATP6V1A, RARS, EIF4A1, RAB14, FARSA, RUVBL1, TUFM, RAB7A, FKBP4, ASNS, IARS, ACSL1, LARS, CAMK2D, EHD1, DCLK1, HSPA8, DHX9, EEF1A1, ACTC1, TCP1, AK1, GARS, ACLY, GART, CCT7, CCT5, PSMC6, PSMC5, GSPT1, PSMC3, PSMC2, CCT8, PSMC1, …	233	1918	12983	1.77215	0.00240561	0.000267576	0.00858174
GOTERM_MF_FAT	GO:0032559~adenyl ribonucleotide binding	49	18.7023	3.65722e-05	XRCC5, ABCF1, HSP90AB1, FKBP4, XRCC6, QARS, CCT2, ASNS, CCT3, TTN, MTHFD1, IARS, TOP1, DDX17, ACSL1, ACTR1A, LARS, CAMK2D, EHD1, NSF, HSPA8, DCLK1, DHX9, YARS, ACTC1, TCP1, KIF5B, ACTA1, AK1, MYH3, GARS, ACLY, HNRNPU, GART, CCT7, ATP6V1A, PSMC6, CCT5, PSMC5, PSMC3, PSMC2, RARS, EIF4A1, CCT8, PRKAR1A, PSMC1, FARSA, RUVBL1, PGK1	233	1497	12983	1.82387	0.0141622	0.00109658	0.0508112
GOTERM_MF_FAT	GO:0005524~ATP binding	48	18.3206	5.43394e-05	XRCC5, ABCF1, HSP90AB1, FKBP4, XRCC6, QARS, CCT2, ASNS, CCT3, TTN, MTHFD1, IARS, TOP1, DDX17, ACSL1, ACTR1A, LARS, CAMK2D, EHD1, NSF, HSPA8, DCLK1, DHX9, YARS, ACTC1, TCP1, KIF5B, ACTA1, AK1, MYH3, GARS, ACLY, HNRNPU, GART, CCT7, ATP6V1A, PSMC6, CCT5, PSMC5, PSMC3, PSMC2, RARS, EIF4A1, CCT8, PSMC1, FARSA, RUVBL1, PGK1	233	1477	12983	1.81084	0.02097	0.00151264	0.0754872
GOTERM_MF_FAT	GO:0030554~adenyl nucleotide binding	49	18.7023	0.000133737	XRCC5, ABCF1, HSP90AB1, FKBP4, XRCC6, QARS, CCT2, ASNS, CCT3, TTN, MTHFD1, IARS, TOP1, DDX17, ACSL1, ACTR1A, LARS, CAMK2D, EHD1, NSF, HSPA8, DCLK1, DHX9, YARS, ACTC1, TCP1, KIF5B, ACTA1, AK1, MYH3, GARS, ACLY, HNRNPU, GART, CCT7, ATP6V1A, PSMC6, CCT5, PSMC5, PSMC3, PSMC2, RARS, EIF4A1, CCT8, PRKAR1A, PSMC1, FARSA, RUVBL1, PGK1	233	1577	12983	1.73134	0.050824	0.0030636	0.18569
GOTERM_MF_FAT	GO:0001883~purine nucleoside binding	49	18.7023	0.000192152	XRCC5, ABCF1, HSP90AB1, FKBP4, XRCC6, QARS, CCT2, ASNS, CCT3, TTN, MTHFD1, IARS, TOP1, DDX17, ACSL1, ACTR1A, LARS, CAMK2D, EHD1, NSF, HSPA8, DCLK1, DHX9, YARS, ACTC1, TCP1, KIF5B, ACTA1, AK1, MYH3, GARS, ACLY, HNRNPU, GART, CCT7, ATP6V1A, PSMC6, CCT5, PSMC5, PSMC3, PSMC2, RARS, EIF4A1, CCT8, PRKAR1A, PSMC1, FARSA, RUVBL1, PGK1	233	1601	12983	1.70539	0.0722069	0.00393678	0.266697
GOTERM_MF_FAT	GO:0001882~nucleoside binding	49	18.7023	0.000225989	XRCC5, ABCF1, HSP90AB1, FKBP4, XRCC6, QARS, CCT2, ASNS, CCT3, TTN, MTHFD1, IARS, TOP1, DDX17, ACSL1, ACTR1A, LARS, CAMK2D, EHD1, NSF, HSPA8, DCLK1, DHX9, YARS, ACTC1, TCP1, KIF5B, ACTA1, AK1, MYH3, GARS, ACLY, HNRNPU, GART, CCT7, ATP6V1A, PSMC6, CCT5, PSMC5, PSMC3, PSMC2, RARS, EIF4A1, CCT8, PRKAR1A, PSMC1, FARSA, RUVBL1, PGK1	233	1612	12983	1.69375	0.0843726	0.00439759	0.313592
UP_SEQ_FEATURE	nucleotide phosphate-binding region:ATP	24	9.16031	0.00629121	DHX9, KIF5B, AK1, MYH3, GARS, ACLY, TTN, HNRNPU, GART, MTHFD1, ATP6V1A, DDX17, PSMC6, PSMC5, PSMC3, PSMC2, EIF4A1, PSMC1, CAMK2D, RUVBL1, PGK1, EHD1, NSF, DCLK1	261	962	19113	1.82694	0.999777	0.568564	9.81922
Annotation Cluster 7	Enrichment Score: 4.961073112395127
Category	Term	Count	%	PValue	Genes	List Total	Pop Hits	Pop Total	Fold Enrichment	Bonferroni	Benjamini	FDR
GOTERM_CC_FAT	GO:0005730~nucleolus	35	13.3588	3.94068e-07	FUS, FKBP4, RPL35, CCT2, RPS2, HNRNPA3, RPS25, TOP1, SBDS, HNRNPK, RPS3A, NPM1, RPL3, RPL5, RPL11, PSMD8, DHX9, SSB, ILF3, IFI16, RPS6, NOP10, NCL, FBL, FXR1, RPS7, PA2G4, CCT5, HNRNPH2, PSMC5, RPL23, RARS, RPS14, PSMC1, PARP1	244	698	12782	2.62677	0.000120184	6.67725e-06	0.00052792
GOTERM_CC_FAT	GO:0031981~nuclear lumen	52	19.8473	8.88538e-06	XRCC5, XRCC6, SNRPD1, CCT2, RPS2, TOP1, SBDS, RPS3A, RPL11, KPNB1, PSMD8, RAN, IFI16, SKP1, NCL, PA2G4, CHMP1A, CFL2, RARS, RPS14, RPS15, CFL1, RUVBL1, FUS, RAD23B, FKBP4, RPL35, HNRNPL, HNRNPA3, RPS25, HNRNPK, EIF3E, NPM1, RPL3, RPL5, APEX1, DHX9, TRIM28, LMNA, SSB, ILF3, RPS6, NOP10, FBL, RPS7, FXR1, CCT5, PSMC5, HNRNPH2, RPL23, PSMC1, PARP1	244	1450	12782	1.87864	0.00270638	0.000123177	0.0119028
GOTERM_CC_FAT	GO:0070013~intracellular organelle lumen	59	22.5191	1.87886e-05	XRCC5, XRCC6, SNRPD1, QARS, CCT2, RPS2, TOP1, SBDS, RPS3A, RPL11, KPNB1, PSMD8, RAN, ERP29, IFI16, SKP1, NCL, CHMP1A, PA2G4, CFL2, RARS, RPS14, RPS15, CFL1, RUVBL1, CASQ2, FUS, TUFM, RAD23B, FKBP4, RPL35, ECHS1, HNRNPL, HNRNPA3, RPS25, HNRNPK, EIF3E, NPM1, RPL3, RPL5, APEX1, DHX9, SHMT2, TRIM28, LMNA, GARS, SSB, ILF3, RPS6, NOP10, FBL, FXR1, RPS7, CCT5, PSMC5, HNRNPH2, RPL23, PSMC1, PARP1	244	1779	12782	1.73734	0.0057142	0.000238746	0.0251676
GOTERM_CC_FAT	GO:0043233~organelle lumen	59	22.5191	3.68003e-05	XRCC5, XRCC6, SNRPD1, QARS, CCT2, RPS2, TOP1, SBDS, RPS3A, RPL11, KPNB1, PSMD8, RAN, ERP29, IFI16, SKP1, NCL, CHMP1A, PA2G4, CFL2, RARS, RPS14, RPS15, CFL1, RUVBL1, CASQ2, FUS, TUFM, RAD23B, FKBP4, RPL35, ECHS1, HNRNPL, HNRNPA3, RPS25, HNRNPK, EIF3E, NPM1, RPL3, RPL5, APEX1, DHX9, SHMT2, TRIM28, LMNA, GARS, SSB, ILF3, RPS6, NOP10, FBL, FXR1, RPS7, CCT5, PSMC5, HNRNPH2, RPL23, PSMC1, PARP1	244	1820	12782	1.6982	0.0111616	0.000448872	0.0492891
GOTERM_CC_FAT	GO:0031974~membrane-enclosed lumen	59	22.5191	6.46607e-05	XRCC5, XRCC6, SNRPD1, QARS, CCT2, RPS2, TOP1, SBDS, RPS3A, RPL11, KPNB1, PSMD8, RAN, ERP29, IFI16, SKP1, NCL, CHMP1A, PA2G4, CFL2, RARS, RPS14, RPS15, CFL1, RUVBL1, CASQ2, FUS, TUFM, RAD23B, FKBP4, RPL35, ECHS1, HNRNPL, HNRNPA3, RPS25, HNRNPK, EIF3E, NPM1, RPL3, RPL5, APEX1, DHX9, SHMT2, TRIM28, LMNA, GARS, SSB, ILF3, RPS6, NOP10, FBL, FXR1, RPS7, CCT5, PSMC5, HNRNPH2, RPL23, PSMC1, PARP1	244	1856	12782	1.66526	0.0195289	0.000730183	0.0865892
Annotation Cluster 8	Enrichment Score: 4.864456918389714
Category	Term	Count	%	PValue	Genes	List Total	Pop Hits	Pop Total	Fold Enrichment	Bonferroni	Benjamini	FDR
GOTERM_MF_FAT	GO:0008135~translation factor activity, nucleic acid binding	15	5.72519	1.97539e-09	TUFM, ABCF1, EEF1A1, EIF2S3, EIF2A, EEF2, EIF3G, GSPT1, EIF3H, EIF3E, EIF2S2, EIF4A1, EEF1G, EIF3I, EEF1D	233	98	12983	8.52873	7.704e-07	1.5408e-07	2.74513e-06
SP_PIR_KEYWORDS	Initiation factor	8	3.05344	6.05466e-06	EIF3G, EIF3H, EIF3E, EIF4A1, EIF2S2, EIF2S3, EIF2A, EIF3I	261	52	19235	11.338	0.00187519	8.93746e-05	0.00813099
GOTERM_MF_FAT	GO:0003743~translation initiation factor activity	8	3.05344	0.000102055	EIF3G, EIF3H, EIF3E, EIF4A1, EIF2S2, EIF2S3, EIF2A, EIF3I	233	61	12983	7.30768	0.0390216	0.00248462	0.141729
GOTERM_BP_FAT	GO:0006413~translational initiation	7	2.67176	0.000149605	EIF3G, RPS3A, EIF3H, EIF3E, EIF2S2, EIF2S3, EIF3I	246	45	13528	8.55429	0.178723	0.00491027	0.244357
GOTERM_CC_FAT	GO:0005852~eukaryotic translation initiation factor 3 complex	4	1.52672	0.00260732	EIF3G, EIF3H, EIF3E, EIF3I	244	15	12782	13.9694	0.548993	0.0224938	3.43706
Annotation Cluster 9	Enrichment Score: 4.747958792946713
Category	Term	Count	%	PValue	Genes	List Total	Pop Hits	Pop Total	Fold Enrichment	Bonferroni	Benjamini	FDR
GOTERM_CC_FAT	GO:0015629~actin cytoskeleton	21	8.01527	2.04514e-07	ALDOA, ACTC1, ACTA1, MYBPC1, CRYAB, MYH3, CAPZA1, MYLPF, TTN, CAPZB, TNNI1, TNNT2, PFN1, PFN2, TNNT1, NEB, ACTR1A, MYBPH, CFL1, BIN1, DYNC1I2	244	269	12782	4.08955	6.23747e-05	3.66921e-06	0.000273981
GOTERM_CC_FAT	GO:0005856~cytoskeleton	51	19.4656	4.97007e-06	ALDOA, TUBB2A, MYBPC1, HINT1, CAPZA1, CCT3, TTN, CAPZB, PFN1, SBDS, PFN2, CTTN, DES, KLC1, ACTR1A, NPM1, MYBPH, SNTB1, TUBB6, PAFAH1B1, TUBA1A, APEX1, PPP2R1A, DHX9, ACTC1, TCP1, KIF5B, ACTA1, CRYAB, MYH3, MAP1A, LMNA, MYLPF, NEXN, FLNC, TNNI1, TNNT2, CHMP1A, TNNT1, HNRNPH2, NEB, CFL2, CFL1, MAP4, TOM1, HSPB1, RUVBL1, MAP7D1, BIN1, ALDH9A1, DYNC1I2	244	1381	12782	1.93457	0.00151473	7.57908e-05	0.00665804
GOTERM_CC_FAT	GO:0044430~cytoskeletal part	37	14.1221	5.4102e-05	MYBPC1, TUBB2A, CAPZA1, TTN, CAPZB, SBDS, DES, KLC1, ACTR1A, MYBPH, NPM1, TUBB6, PAFAH1B1, TUBA1A, APEX1, DHX9, TCP1, ACTC1, KIF5B, ACTA1, CRYAB, MYH3, MAP1A, LMNA, MYLPF, TNNI1, TNNT2, CHMP1A, TNNT1, NEB, CFL1, HSPB1, TOM1, MAP4, RUVBL1, MAP7D1, DYNC1I2	244	952	12782	2.03598	0.0163662	0.000634474	0.0724545
GOTERM_CC_FAT	GO:0015630~microtubule cytoskeleton	22	8.39695	0.00185296	PPP2R1A, DHX9, TCP1, KIF5B, CRYAB, TUBB2A, MAP1A, SBDS, CHMP1A, KLC1, ACTR1A, NPM1, TUBB6, TOM1, MAP4, HSPB1, PAFAH1B1, RUVBL1, MAP7D1, TUBA1A, APEX1, DYNC1I2	244	549	12782	2.09923	0.432025	0.0169957	2.45405
Annotation Cluster 10	Enrichment Score: 4.343435133231012
Category	Term	Count	%	PValue	Genes	List Total	Pop Hits	Pop Total	Fold Enrichment	Bonferroni	Benjamini	FDR
SP_PIR_KEYWORDS	proteasome	12	4.58015	1.93853e-10	RAD23B, PSMC6, PSMD13, PSMC5, PSMD11, PSMC3, PSMC2, PSMC1, PSMD1, PSMD3, PSMD4, PSMD8	261	56	19235	15.7923	6.00944e-08	5.46312e-09	2.60341e-07
GOTERM_CC_FAT	GO:0000502~proteasome complex	13	4.96183	1.29861e-09	RAD23B, PSMC6, PSMD13, PSMC5, PSMD11, PSMC3, PSMC2, PSMC1, PSMD1, PSMD3, HSPB1, PSMD4, PSMD8	244	61	12782	11.1641	3.96075e-07	3.04673e-08	1.7397e-06
COG_ONTOLOGY	Posttranslational modification, protein turnover, chaperones	14	5.34351	1.11125e-08	PSMC6, PSMC5, CRYAB, PRDX6, PSMD11, PSMC3, PSMC2, PSMD1, PSMC1, MME, EEF1G, SKP1, DNAJB4, DNAJA2	37	104	1950	7.09459	1.11125e-07	1.11125e-07	6.67274e-06
GOTERM_BP_FAT	GO:0051437~positive regulation of ubiquitin-protein ligase activity during mitotic cell cycle	12	4.58015	3.3903e-08	PSMC6, PSMD13, PSMC5, PSMD11, PSMC3, PSMC2, PSMC1, PSMD1, PSMD3, PSMD4, SKP1, PSMD8	246	68	13528	9.70445	4.46153e-05	5.57703e-06	5.54391e-05
GOTERM_BP_FAT	GO:0051443~positive regulation of ubiquitin-protein ligase activity	12	4.58015	4.63504e-08	PSMC6, PSMD13, PSMC5, PSMD11, PSMC3, PSMC2, PSMC1, PSMD1, PSMD3, PSMD4, SKP1, PSMD8	246	70	13528	9.42718	6.09953e-05	6.77744e-06	7.57934e-05
GOTERM_BP_FAT	GO:0051439~regulation of ubiquitin-protein ligase activity during mitotic cell cycle	12	4.58015	5.39803e-08	PSMC6, PSMD13, PSMC5, PSMD11, PSMC3, PSMC2, PSMC1, PSMD1, PSMD3, PSMD4, SKP1, PSMD8	246	71	13528	9.2944	7.10356e-05	7.10378e-06	8.82701e-05
GOTERM_BP_FAT	GO:0051351~positive regulation of ligase activity	12	4.58015	7.26641e-08	PSMC6, PSMD13, PSMC5, PSMD11, PSMC3, PSMC2, PSMC1, PSMD1, PSMD3, PSMD4, SKP1, PSMD8	246	73	13528	9.03976	9.56214e-05	8.69323e-06	0.000118822
GOTERM_BP_FAT	GO:0031397~negative regulation of protein ubiquitination	12	4.58015	8.40016e-08	PSMC6, PSMD13, PSMC5, PSMD11, PSMC3, PSMC2, PSMC1, PSMD1, PSMD3, PSMD4, VPS28, PSMD8	246	74	13528	8.9176	0.00011054	9.21213e-06	0.000137362
GOTERM_BP_FAT	GO:0051438~regulation of ubiquitin-protein ligase activity	12	4.58015	1.46671e-07	PSMC6, PSMD13, PSMC5, PSMD11, PSMC3, PSMC2, PSMC1, PSMD1, PSMD3, PSMD4, SKP1, PSMD8	246	78	13528	8.46029	0.000193	1.3787e-05	0.00023984
GOTERM_BP_FAT	GO:0032269~negative regulation of cellular protein metabolic process	17	6.48855	1.71189e-07	HSP90AB1, SRP14, PPP2R1A, YWHAE, PSMC6, PSMD13, PSMC5, PSMC3, PSMD11, EIF3E, PSMC2, PSMD1, PSMC1, PSMD3, PSMD4, VPS28, PSMD8	246	180	13528	5.19368	0.00022526	1.40802e-05	0.000279933
GOTERM_BP_FAT	GO:0051340~regulation of ligase activity	12	4.58015	2.17935e-07	PSMC6, PSMD13, PSMC5, PSMD11, PSMC3, PSMC2, PSMC1, PSMD1, PSMD3, PSMD4, SKP1, PSMD8	246	81	13528	8.14694	0.000286761	1.68706e-05	0.000356372
GOTERM_BP_FAT	GO:0031400~negative regulation of protein modification process	14	5.34351	2.33717e-07	PPP2R1A, YWHAE, PSMC6, PSMD13, PSMC5, PSMC3, PSMD11, PSMC2, PSMC1, PSMD1, PSMD3, PSMD4, VPS28, PSMD8	246	119	13528	6.46963	0.000307525	1.70872e-05	0.00038218
GOTERM_BP_FAT	GO:0051436~negative regulation of ubiquitin-protein ligase activity during mitotic cell cycle	11	4.19847	2.3609e-07	PSMC6, PSMD13, PSMC5, PSMD11, PSMC3, PSMC2, PSMC1, PSMD1, PSMD3, PSMD4, PSMD8	246	65	13528	9.30632	0.000310646	1.63522e-05	0.00038606
GOTERM_BP_FAT	GO:0031145~anaphase-promoting complex-dependent proteasomal ubiquitin-dependent protein catabolic process	11	4.19847	2.3609e-07	PSMC6, PSMD13, PSMC5, PSMD11, PSMC3, PSMC2, PSMC1, PSMD1, PSMD3, PSMD4, PSMD8	246	65	13528	9.30632	0.000310646	1.63522e-05	0.00038606
GOTERM_BP_FAT	GO:0031396~regulation of protein ubiquitination	13	4.96183	2.44165e-07	PSMC6, PSMD13, PSMC5, PSMD11, PSMC3, PSMC2, PSMD1, PSMC1, PSMD3, PSMD4, SKP1, VPS28, PSMD8	246	100	13528	7.14894	0.000321269	1.60659e-05	0.000399264
GOTERM_BP_FAT	GO:0051248~negative regulation of protein metabolic process	17	6.48855	2.88336e-07	HSP90AB1, SRP14, PPP2R1A, YWHAE, PSMC6, PSMD13, PSMC5, PSMC3, PSMD11, EIF3E, PSMC2, PSMD1, PSMC1, PSMD3, PSMD4, VPS28, PSMD8	246	187	13528	4.99926	0.000379378	1.80689e-05	0.000471494
GOTERM_BP_FAT	GO:0051352~negative regulation of ligase activity	11	4.19847	3.16851e-07	PSMC6, PSMD13, PSMC5, PSMD11, PSMC3, PSMC2, PSMC1, PSMD1, PSMD3, PSMD4, PSMD8	246	67	13528	9.02852	0.000416889	1.89533e-05	0.000518122
GOTERM_BP_FAT	GO:0051444~negative regulation of ubiquitin-protein ligase activity	11	4.19847	3.16851e-07	PSMC6, PSMD13, PSMC5, PSMD11, PSMC3, PSMC2, PSMC1, PSMD1, PSMD3, PSMD4, PSMD8	246	67	13528	9.02852	0.000416889	1.89533e-05	0.000518122
GOTERM_BP_FAT	GO:0031398~positive regulation of protein ubiquitination	12	4.58015	3.18291e-07	PSMC6, PSMD13, PSMC5, PSMD11, PSMC3, PSMC2, PSMC1, PSMD1, PSMD3, PSMD4, SKP1, PSMD8	246	84	13528	7.85598	0.000418783	1.82116e-05	0.000520477
KEGG_PATHWAY	hsa03050:Proteasome	11	4.19847	7.50073e-07	PSMC6, PSMD13, PSMC5, PSMD11, PSMC3, PSMC2, PSMC1, PSMD1, PSMD3, PSMD4, PSMD8	151	47	5085	7.8815	7.65046e-05	3.8253e-05	0.000835632
INTERPRO	IPR005937:26S proteasome subunit P45	5	1.9084	1.92607e-06	PSMC6, PSMC5, PSMC3, PSMC2, PSMC1	260	7	16659	45.7665	0.00116267	0.000387707	0.00284721
GOTERM_BP_FAT	GO:0010498~proteasomal protein catabolic process	12	4.58015	2.29213e-06	RAD23B, PSMC6, PSMD13, PSMC5, PSMD11, PSMC3, PSMC2, PSMC1, PSMD1, PSMD3, PSMD4, PSMD8	246	102	13528	6.46963	0.0030119	0.000120651	0.00374809
GOTERM_BP_FAT	GO:0043161~proteasomal ubiquitin-dependent protein catabolic process	12	4.58015	2.29213e-06	RAD23B, PSMC6, PSMD13, PSMC5, PSMD11, PSMC3, PSMC2, PSMC1, PSMD1, PSMD3, PSMD4, PSMD8	246	102	13528	6.46963	0.0030119	0.000120651	0.00374809
GOTERM_BP_FAT	GO:0000278~mitotic cell cycle	21	8.01527	1.34191e-05	RAN, TUBB2A, RPL24, SKP1, TTN, CHMP1A, PSMC6, PSMD13, PSMC5, GSPT1, PSMC3, PSMD11, PSMC2, PSMD1, PSMC1, CAMK2D, PSMD3, PSMD4, PAFAH1B1, RUVBL1, PSMD8	246	370	13528	3.12116	0.0175046	0.000630501	0.021941
GOTERM_BP_FAT	GO:0032268~regulation of cellular protein metabolic process	24	9.16031	1.74114e-05	HSP90AB1, SRP14, PPP2R1A, EIF2A, SKP1, RPS4X, YWHAE, PA2G4, PSMC6, PSMD13, PSMC5, EIF3H, PSMC3, PSMD11, PSMC2, EIF3E, PSMD1, PSMC1, PRKAR1A, PSMD3, HSPB1, PSMD4, VPS28, PSMD8	246	474	13528	2.7844	0.022653	0.000763493	0.0284677
GOTERM_BP_FAT	GO:0022402~cell cycle process	26	9.92366	3.46293e-05	TUBB2A, TTN, SBDS, PSMD1, NPM1, CAMK2D, PSMD3, PAFAH1B1, PSMD4, PSMD8, RAN, AK1, RPL24, ILF3, SKP1, PSMC6, CHMP1A, PA2G4, PSMD13, PSMC5, GSPT1, PSMD11, PSMC3, PSMC2, PSMC1, RUVBL1	246	565	13528	2.5306	0.0445501	0.00133948	0.0566118
INTERPRO	IPR003959:ATPase, AAA-type, core	7	2.67176	0.000106418	PSMC6, PSMC5, PSMC3, PSMC2, PSMC1, RUVBL1, NSF	260	49	16659	9.1533	0.0622573	0.00800277	0.157198
INTERPRO	IPR003960:ATPase, AAA-type, conserved site	6	2.29008	0.000168165	PSMC6, PSMC5, PSMC3, PSMC2, PSMC1, NSF	260	34	16659	11.307	0.0965911	0.0101066	0.248305
GOTERM_BP_FAT	GO:0031399~regulation of protein modification process	16	6.10687	0.000319095	PPP2R1A, SKP1, YWHAE, PSMC6, PSMD13, PSMC5, PSMC3, PSMD11, PSMC2, PSMD1, PSMC1, PRKAR1A, PSMD3, PSMD4, VPS28, PSMD8	246	295	13528	2.98261	0.34295	0.00971979	0.520516
GOTERM_BP_FAT	GO:0031401~positive regulation of protein modification process	12	4.58015	0.000605217	PSMC6, PSMD13, PSMC5, PSMD11, PSMC3, PSMC2, PSMC1, PSMD1, PSMD3, PSMD4, SKP1, PSMD8	246	187	13528	3.52889	0.549189	0.0175488	0.985083
GOTERM_BP_FAT	GO:0032270~positive regulation of cellular protein metabolic process	13	4.96183	0.00111754	PSMC6, PSMD13, PSMC5, PSMD11, PSMC3, PSMC2, PSMD1, PSMC1, PSMD3, PSMD4, SKP1, RPS4X, PSMD8	246	233	13528	3.06822	0.770422	0.0290014	1.81185
GOTERM_BP_FAT	GO:0006511~ubiquitin-dependent protein catabolic process	13	4.96183	0.00154394	RAD23B, PSMC6, PSMD13, PSMC5, PSMD11, PSMC3, PSMC2, PSMC1, PSMD1, PSMD3, PSMD4, SKP1, PSMD8	246	242	13528	2.95411	0.869109	0.0390861	2.49499
GOTERM_BP_FAT	GO:0051247~positive regulation of protein metabolic process	13	4.96183	0.00159851	PSMC6, PSMD13, PSMC5, PSMD11, PSMC3, PSMC2, PSMD1, PSMC1, PSMD3, PSMD4, SKP1, RPS4X, PSMD8	246	243	13528	2.94195	0.878193	0.0396783	2.58209
GOTERM_BP_FAT	GO:0043086~negative regulation of catalytic activity	14	5.34351	0.00163842	PPP2R1A, TNNT2, GPX1, PSMC6, PSMD13, PSMC5, PSMC3, PSMD11, PSMC2, PSMC1, PSMD1, PSMD3, PSMD4, PSMD8	246	277	13528	2.77937	0.884435	0.0391737	2.64575
GOTERM_BP_FAT	GO:0007049~cell cycle	27	10.3053	0.00180919	TUBB2A, TTN, SBDS, PSMD1, NPM1, CAMK2D, PSMD3, PAFAH1B1, PSMD4, PSMD8, RAN, AK1, RPL24, ILF3, SKP1, PSMC6, CHMP1A, PA2G4, PSMD13, CHMP1B, PSMC5, GSPT1, PSMD11, PSMC3, PSMC2, PSMC1, RUVBL1	246	776	13528	1.91338	0.907731	0.0424028	2.9177
SMART	SM00382:AAA	8	3.05344	0.00218616	ABCF1, PSMC6, PSMC5, PSMC3, PSMC2, PSMC1, RUVBL1, NSF	115	144	9079	4.38599	0.173375	0.0614959	2.33755
GOTERM_BP_FAT	GO:0010605~negative regulation of macromolecule metabolic process	24	9.16031	0.00726639	HSP90AB1, SRP14, PPP2R1A, TRIM28, ILF3, YWHAE, PA2G4, CHMP1A, PSMC6, PSMD13, PSMC5, PSMC3, PSMD11, RPS14, PSMC2, EIF3E, PSMD1, NPM1, PSMC1, YWHAQ, PSMD3, PSMD4, VPS28, PSMD8	246	734	13528	1.7981	0.999932	0.123196	11.2419
INTERPRO	IPR003593:ATPase, AAA+ type, core	8	3.05344	0.00733495	ABCF1, PSMC6, PSMC5, PSMC3, PSMC2, PSMC1, RUVBL1, NSF	260	144	16659	3.55962	0.988282	0.256542	10.3117
GOTERM_BP_FAT	GO:0044092~negative regulation of molecular function	14	5.34351	0.00794232	PPP2R1A, TNNT2, GPX1, PSMC6, PSMD13, PSMC5, PSMC3, PSMD11, PSMC2, PSMC1, PSMD1, PSMD3, PSMD4, PSMD8	246	334	13528	2.30505	0.999972	0.132213	12.225
GOTERM_BP_FAT	GO:0043085~positive regulation of catalytic activity	16	6.10687	0.0516687	SKP1, TNNT2, PSMC6, PSMD13, PSMC5, GSPT1, PSMC3, PSMD11, PSMC2, PSMD1, NPM1, PSMC1, PRKAR1A, PSMD3, PSMD4, PSMD8	246	520	13528	1.69206	1	0.460891	58.0004
GOTERM_BP_FAT	GO:0044093~positive regulation of molecular function	16	6.10687	0.112515	SKP1, TNNT2, PSMC6, PSMD13, PSMC5, GSPT1, PSMC3, PSMD11, PSMC2, PSMD1, NPM1, PSMC1, PRKAR1A, PSMD3, PSMD4, PSMD8	246	586	13528	1.50148	1	0.666622	85.7991
GOTERM_BP_FAT	GO:0044265~cellular macromolecule catabolic process	18	6.87023	0.169634	RAD23B, PABPC4, SKP1, PSMC6, PSMD13, PSMC5, GSPT1, PSMC3, PSMD11, UFM1, EIF3E, PSMC2, PSMC1, PSMD1, HNRNPD, PSMD3, PSMD4, PSMD8	246	725	13528	1.36532	1	0.779103	95.2151
GOTERM_BP_FAT	GO:0019941~modification-dependent protein catabolic process	14	5.34351	0.242414	RAD23B, PSMC6, PSMD13, PSMC5, UFM1, PSMD11, PSMC3, PSMC2, PSMD1, PSMC1, PSMD3, PSMD4, SKP1, PSMD8	246	574	13528	1.34127	1	0.867143	98.9323
GOTERM_BP_FAT	GO:0043632~modification-dependent macromolecule catabolic process	14	5.34351	0.242414	RAD23B, PSMC6, PSMD13, PSMC5, UFM1, PSMD11, PSMC3, PSMC2, PSMD1, PSMC1, PSMD3, PSMD4, SKP1, PSMD8	246	574	13528	1.34127	1	0.867143	98.9323
GOTERM_BP_FAT	GO:0009057~macromolecule catabolic process	18	6.87023	0.250171	RAD23B, PABPC4, SKP1, PSMC6, PSMD13, PSMC5, GSPT1, PSMC3, PSMD11, UFM1, EIF3E, PSMC2, PSMC1, PSMD1, HNRNPD, PSMD3, PSMD4, PSMD8	246	781	13528	1.26742	1	0.872442	99.0977
GOTERM_BP_FAT	GO:0051603~proteolysis involved in cellular protein catabolic process	14	5.34351	0.2946	RAD23B, PSMC6, PSMD13, PSMC5, UFM1, PSMD11, PSMC3, PSMC2, PSMD1, PSMC1, PSMD3, PSMD4, SKP1, PSMD8	246	600	13528	1.28314	1	0.908556	99.6677
GOTERM_BP_FAT	GO:0044257~cellular protein catabolic process	14	5.34351	0.298337	RAD23B, PSMC6, PSMD13, PSMC5, UFM1, PSMD11, PSMC3, PSMC2, PSMD1, PSMC1, PSMD3, PSMD4, SKP1, PSMD8	246	603	13528	1.27676	1	0.909591	99.6953
GOTERM_BP_FAT	GO:0030163~protein catabolic process	14	5.34351	0.335267	RAD23B, PSMC6, PSMD13, PSMC5, UFM1, PSMD11, PSMC3, PSMC2, PSMD1, PSMC1, PSMD3, PSMD4, SKP1, PSMD8	246	622	13528	1.23776	1	0.927309	99.8741
GOTERM_BP_FAT	GO:0010604~positive regulation of macromolecule metabolic process	17	6.48855	0.48726	RAN, XRCC6, TRIM28, ILF3, SKP1, RPS4X, PSMC6, PSMD13, PSMC5, PSMC3, PSMD11, PSMC2, PSMD1, PSMC1, PSMD3, PSMD4, PSMD8	246	857	13528	1.09085	1	0.978117	99.9982
GOTERM_BP_FAT	GO:0006508~proteolysis	16	6.10687	0.867257	RAD23B, MME, SKP1, PSMC6, PSMC5, PSMD13, PSMC3, PSMD11, UFM1, PSMC2, PSMC1, PSMD1, PSMD3, PSMD4, NSF, PSMD8	246	1054	13528	0.834791	1	0.999849	100
Annotation Cluster 11	Enrichment Score: 4.118781788548715
Category	Term	Count	%	PValue	Genes	List Total	Pop Hits	Pop Total	Fold Enrichment	Bonferroni	Benjamini	FDR
GOTERM_MF_FAT	GO:0008092~cytoskeletal protein binding	25	9.54198	1.19745e-05	ALDOA, ACTC1, KIF5B, ACTA1, CRYAB, MYBPC1, MAP1A, MYH3, CAPZA1, TTN, FLNC, NEXN, CAPZB, TNNI1, TNNT2, PFN1, SBDS, PFN2, TNNT1, NEB, CFL2, MYPN, CFL1, SNTB1, PAFAH1B1	233	504	12983	2.76394	0.00465919	0.000466898	0.0166392
SP_PIR_KEYWORDS	actin-binding	14	5.34351	3.35239e-05	PFN1, PFN2, NEB, MYBPC1, CFL2, MYPN, MYH3, CFL1, CAPZA1, SNTB1, FLNC, NEXN, CAPZB, TNNI1	261	247	19235	4.17718	0.0103388	0.000415616	0.0450126
SP_PIR_KEYWORDS	cytoskeleton	20	7.63359	0.00109659	ACTC1, KIF5B, ACTA1, CAPZA1, FLNC, NEXN, CAPZB, PFN1, CTTN, PFN2, NEB, ITGA6, ACTR1A, CFL2, CFL1, SNTB1, HSPB1, PAFAH1B1, RUVBL1, MAP7D1	261	636	19235	2.31753	0.288322	0.00846718	1.46271
Annotation Cluster 12	Enrichment Score: 4.066261386379031
Category	Term	Count	%	PValue	Genes	List Total	Pop Hits	Pop Total	Fold Enrichment	Bonferroni	Benjamini	FDR
SMART	SM00088:PINT	5	1.9084	4.94684e-05	PSMD13, PSMD11, COPS3, EIF3E, PSMD3	115	17	9079	23.2199	0.00429461	0.00214961	0.0534505
UP_SEQ_FEATURE	domain:PCI	5	1.9084	0.000110418	PSMD13, PSMD11, COPS3, EIF3E, PSMD3	261	19	19113	19.271	0.136779	0.0361034	0.180673
INTERPRO	IPR000717:Proteasome component region PCI	5	1.9084	0.000115837	PSMD13, PSMD11, COPS3, EIF3E, PSMD3	260	17	16659	18.845	0.067578	0.00774427	0.171102
Annotation Cluster 13	Enrichment Score: 4.0010286627128995
Category	Term	Count	%	PValue	Genes	List Total	Pop Hits	Pop Total	Fold Enrichment	Bonferroni	Benjamini	FDR
SP_PIR_KEYWORDS	rna-binding	38	14.5038	4.37878e-16	RALY, FUS, SRP14, U2AF2, PABPC4, YBX1, HNRNPL, NONO, HNRNPA3, DDX17, HNRNPK, EIF3G, RPL7, RPL8, NPM1, HNRNPD, CSDE1, RPL5, RPL11, RPL12, PABPC1, HNRNPC, DHX9, YARS, AIMP1, SSB, ILF3, RPS4X, NCL, HNRNPU, FBL, FXR1, PA2G4, RPS18, HNRNPH2, RPL22, EIF4A1, RPS11	261	540	19235	5.18611	1.37668e-13	1.72085e-14	5.9952e-13
SMART	SM00360:RRM	14	5.34351	2.18714e-06	FUS, RALY, U2AF2, PABPC4, SSB, NCL, HNRNPA3, HNRNPL, NONO, HNRNPH2, EIF3G, HNRNPD, HNRNPC, PABPC1	115	211	9079	5.23824	0.000190263	0.000190263	0.00236374
GOTERM_CC_FAT	GO:0030530~heterogeneous nuclear ribonucleoprotein complex	6	2.29008	1.22346e-05	HNRNPL, RALY, HNRNPH2, HNRNPK, HNRNPD, HNRNPU	244	17	12782	18.4889	0.00372461	0.000162229	0.016389
INTERPRO	IPR000504:RNA recognition motif, RNP-1	14	5.34351	2.71125e-05	FUS, RALY, U2AF2, PABPC4, SSB, NCL, HNRNPA3, HNRNPL, NONO, HNRNPH2, EIF3G, HNRNPD, HNRNPC, PABPC1	260	211	16659	4.25129	0.0162428	0.00326987	0.040072
INTERPRO	IPR012677:Nucleotide-binding, alpha-beta plait	14	5.34351	2.98978e-05	FUS, RALY, U2AF2, PABPC4, SSB, NCL, HNRNPA3, HNRNPL, NONO, HNRNPH2, EIF3G, HNRNPD, HNRNPC, PABPC1	260	213	16659	4.21138	0.0178965	0.00300523	0.0441878
GOTERM_BP_FAT	GO:0008380~RNA splicing	17	6.48855	6.15984e-05	FUS, RALY, DHX9, PPP2R1A, STRAP, U2AF2, SNRPD1, HNRNPU, YBX1, NONO, HNRNPA3, HNRNPL, HNRNPH2, HNRNPK, HNRNPD, HNRNPC, PABPC1	246	284	13528	3.29177	0.0778671	0.0022493	0.10068
UP_SEQ_FEATURE	domain:RRM 2	9	3.43511	7.14865e-05	NONO, HNRNPL, HNRNPA3, HNRNPH2, U2AF2, PABPC4, HNRNPD, PABPC1, NCL	261	101	19113	6.52544	0.0908303	0.0464961	0.117006
UP_SEQ_FEATURE	domain:RRM 1	9	3.43511	7.14865e-05	NONO, HNRNPL, HNRNPA3, HNRNPH2, U2AF2, PABPC4, HNRNPD, PABPC1, NCL	261	101	19113	6.52544	0.0908303	0.0464961	0.117006
GOTERM_BP_FAT	GO:0000375~RNA splicing, via transesterification reactions	12	4.58015	0.000106748	FUS, HNRNPL, HNRNPA3, DHX9, HNRNPH2, HNRNPK, U2AF2, SNRPD1, HNRNPD, HNRNPC, HNRNPU, YBX1	246	153	13528	4.31309	0.131066	0.00378978	0.174415
GOTERM_BP_FAT	GO:0000377~RNA splicing, via transesterification reactions with bulged adenosine as nucleophile	12	4.58015	0.000106748	FUS, HNRNPL, HNRNPA3, DHX9, HNRNPH2, HNRNPK, U2AF2, SNRPD1, HNRNPD, HNRNPC, HNRNPU, YBX1	246	153	13528	4.31309	0.131066	0.00378978	0.174415
GOTERM_BP_FAT	GO:0000398~nuclear mRNA splicing, via spliceosome	12	4.58015	0.000106748	FUS, HNRNPL, HNRNPA3, DHX9, HNRNPH2, HNRNPK, U2AF2, SNRPD1, HNRNPD, HNRNPC, HNRNPU, YBX1	246	153	13528	4.31309	0.131066	0.00378978	0.174415
GOTERM_BP_FAT	GO:0016071~mRNA metabolic process	19	7.25191	0.000141049	FUS, RALY, DHX9, STRAP, U2AF2, SNRPD1, SSB, HNRNPU, YBX1, NONO, HNRNPA3, HNRNPL, HNRNPH2, HNRNPK, GSPT1, EIF3E, HNRNPD, HNRNPC, PABPC1	246	370	13528	2.82391	0.169422	0.00474852	0.230398
SP_PIR_KEYWORDS	Spliceosome	9	3.43511	0.000228269	RALY, HNRNPA3, HNRNPK, STRAP, U2AF2, SNRPD1, PABPC1, HNRNPC, HNRNPU	261	120	19235	5.5273	0.0683253	0.00228035	0.306127
SP_PIR_KEYWORDS	mrna splicing	11	4.19847	0.0005724	NONO, RALY, HNRNPA3, HNRNPK, STRAP, U2AF2, SNRPD1, PABPC1, HNRNPC, HNRNPU, YBX1	261	209	19235	3.87881	0.162635	0.00520684	0.765995
UP_SEQ_FEATURE	domain:RRM 3	6	2.29008	0.00057619	HNRNPL, HNRNPH2, U2AF2, PABPC4, PABPC1, NCL	261	50	19113	8.78759	0.535924	0.142335	0.939434
GOTERM_BP_FAT	GO:0006397~mRNA processing	16	6.10687	0.00076583	FUS, RALY, DHX9, STRAP, U2AF2, SNRPD1, YBX1, HNRNPU, NONO, HNRNPA3, HNRNPL, HNRNPH2, HNRNPK, HNRNPD, HNRNPC, PABPC1	246	321	13528	2.74103	0.635131	0.0216793	1.24497
SP_PIR_KEYWORDS	mrna processing	11	4.19847	0.00293777	NONO, RALY, HNRNPA3, HNRNPK, STRAP, U2AF2, SNRPD1, PABPC1, HNRNPC, HNRNPU, YBX1	261	260	19235	3.11796	0.5983	0.0200638	3.87414
GOTERM_CC_FAT	GO:0005681~spliceosome	9	3.43511	0.003705	RALY, HNRNPA3, HNRNPK, STRAP, U2AF2, SNRPD1, PABPC1, HNRNPC, HNRNPU	244	132	12782	3.57172	0.677652	0.0301345	4.85108
UP_SEQ_FEATURE	domain:RRM	5	1.9084	0.0794888	FUS, RALY, EIF3G, SSB, HNRNPC	261	119	19113	3.07689	1	0.991743	74.2416
KEGG_PATHWAY	hsa03040:Spliceosome	7	2.67176	0.16714	HNRNPA3, HNRNPK, U2AF2, SNRPD1, HNRNPC, HNRNPU, HSPA8	151	126	5085	1.87086	1	0.816563	86.9648
UP_SEQ_FEATURE	compositionally biased region:Gly-rich	6	2.29008	0.222467	FUS, HNRNPL, HNRNPA3, FAM98A, HNRNPD, HNRNPU	261	238	19113	1.84613	1	0.999972	98.3769
Annotation Cluster 14	Enrichment Score: 3.7218177909483696
Category	Term	Count	%	PValue	Genes	List Total	Pop Hits	Pop Total	Fold Enrichment	Bonferroni	Benjamini	FDR
SP_PIR_KEYWORDS	Aminoacyl-tRNA synthetase	7	2.67176	1.29208e-05	IARS, YARS, RARS, LARS, GARS, QARS, FARSA	261	39	19235	13.2277	0.00399746	0.00018205	0.017351
GOTERM_BP_FAT	GO:0006418~tRNA aminoacylation for protein translation	8	3.05344	1.71895e-05	IARS, YARS, AIMP1, RARS, LARS, GARS, QARS, FARSA	246	46	13528	9.5638	0.0223677	0.000779751	0.0281051
GOTERM_BP_FAT	GO:0043038~amino acid activation	8	3.05344	1.71895e-05	IARS, YARS, AIMP1, RARS, LARS, GARS, QARS, FARSA	246	46	13528	9.5638	0.0223677	0.000779751	0.0281051
GOTERM_BP_FAT	GO:0043039~tRNA aminoacylation	8	3.05344	1.71895e-05	IARS, YARS, AIMP1, RARS, LARS, GARS, QARS, FARSA	246	46	13528	9.5638	0.0223677	0.000779751	0.0281051
UP_SEQ_FEATURE	short sequence motif:"HIGH" region	5	1.9084	8.81109e-05	IARS, YARS, RARS, LARS, QARS	261	18	19113	20.3416	0.110743	0.0383675	0.144198
GOTERM_MF_FAT	GO:0004812~aminoacyl-tRNA ligase activity	7	2.67176	0.000177578	IARS, YARS, RARS, LARS, GARS, QARS, FARSA	233	47	12983	8.29888	0.0669175	0.00384047	0.246492
GOTERM_MF_FAT	GO:0016875~ligase activity, forming carbon-oxygen bonds	7	2.67176	0.000177578	IARS, YARS, RARS, LARS, GARS, QARS, FARSA	233	47	12983	8.29888	0.0669175	0.00384047	0.246492
GOTERM_MF_FAT	GO:0016876~ligase activity, forming aminoacyl-tRNA and related compounds	7	2.67176	0.000177578	IARS, YARS, RARS, LARS, GARS, QARS, FARSA	233	47	12983	8.29888	0.0669175	0.00384047	0.246492
GOTERM_BP_FAT	GO:0006399~tRNA metabolic process	10	3.81679	0.000291231	IARS, YARS, AIMP1, RARS, LARS, GARS, QARS, SSB, FARSA, FBL	246	118	13528	4.66033	0.318403	0.00908506	0.475167
INTERPRO	IPR014729:Rossmann-like alpha/beta/alpha sandwich fold	6	2.29008	0.000368589	IARS, YARS, RARS, LARS, QARS, ASNS	260	40	16659	9.61096	0.19962	0.0200391	0.543491
KEGG_PATHWAY	hsa00970:Aminoacyl-tRNA biosynthesis	7	2.67176	0.00114146	IARS, YARS, RARS, LARS, GARS, QARS, FARSA	151	41	5085	5.74948	0.109966	0.0380877	1.26434
UP_SEQ_FEATURE	short sequence motif:"KMSKS" region	4	1.52672	0.00122222	IARS, YARS, LARS, QARS	261	16	19113	18.3075	0.803873	0.237764	1.98288
INTERPRO	IPR001412:Aminoacyl-tRNA synthetase, class I, conserved site	5	1.9084	0.00183444	IARS, YARS, RARS, LARS, QARS	260	34	16659	9.42251	0.670117	0.0817716	2.67778
SP_PIR_KEYWORDS	ligase	11	4.19847	0.00881813	IARS, MTHFD1, YARS, ACSL1, RARS, LARS, GARS, QARS, ASNS, FARSA, GART	261	305	19235	2.65794	0.935799	0.0524145	11.2149
Annotation Cluster 15	Enrichment Score: 3.5744527704340077
Category	Term	Count	%	PValue	Genes	List Total	Pop Hits	Pop Total	Fold Enrichment	Bonferroni	Benjamini	FDR
GOTERM_BP_FAT	GO:0042255~ribosome assembly	5	1.9084	2.02344e-05	RPS14, RPS15, NPM1, EIF2A, RPL24	246	10	13528	27.4959	0.0262774	0.000858624	0.0330828
GOTERM_BP_FAT	GO:0042274~ribosomal small subunit biogenesis	5	1.9084	3.13451e-05	RPS14, RPS15, NPM1, RPS6, RPS7	246	11	13528	24.9963	0.0404116	0.00124924	0.0512441
GOTERM_BP_FAT	GO:0042257~ribosomal subunit assembly	3	1.14504	0.000968298	RPS14, RPS15, RPL24	246	3	13528	54.9919	0.72054	0.0256828	1.57167
GOTERM_BP_FAT	GO:0022618~ribonucleoprotein complex assembly	6	2.29008	0.00820198	RPS14, RPS15, NPM1, SNRPD1, EIF2A, RPL24	246	69	13528	4.7819	0.99998	0.1313	12.5999
Annotation Cluster 16	Enrichment Score: 3.3834988103571733
Category	Term	Count	%	PValue	Genes	List Total	Pop Hits	Pop Total	Fold Enrichment	Bonferroni	Benjamini	FDR
GOTERM_BP_FAT	GO:0043489~RNA stabilization	5	1.9084	0.000122451	DHX9, HNRNPD, PABPC1, HNRNPU, YBX1	246	15	13528	18.3306	0.14884	0.00423195	0.200047
GOTERM_BP_FAT	GO:0048255~mRNA stabilization	5	1.9084	0.000122451	DHX9, HNRNPD, PABPC1, HNRNPU, YBX1	246	15	13528	18.3306	0.14884	0.00423195	0.200047
GOTERM_BP_FAT	GO:0043488~regulation of mRNA stability	5	1.9084	0.000593929	DHX9, HNRNPD, PABPC1, HNRNPU, YBX1	246	22	13528	12.4982	0.542438	0.0176122	0.966793
GOTERM_BP_FAT	GO:0043487~regulation of RNA stability	5	1.9084	0.000838586	DHX9, HNRNPD, PABPC1, HNRNPU, YBX1	246	24	13528	11.4566	0.668472	0.0227384	1.36249
GOTERM_BP_FAT	GO:0010608~posttranscriptional regulation of gene expression	12	4.58015	0.00161919	SRP14, DHX9, PA2G4, EIF3H, EIF3E, HNRNPD, HSPB1, EIF2A, PABPC1, RPS4X, HNRNPU, YBX1	246	211	13528	3.1275	0.88147	0.0394387	2.6151
Annotation Cluster 17	Enrichment Score: 2.9490861770607237
Category	Term	Count	%	PValue	Genes	List Total	Pop Hits	Pop Total	Fold Enrichment	Bonferroni	Benjamini	FDR
GOTERM_CC_FAT	GO:0005865~striated muscle thin filament	6	2.29008	6.12527e-06	TNNT2, TNNT1, ACTA1, NEB, TTN, TNNI1	244	15	12782	20.9541	0.00186647	8.89586e-05	0.00820553
SP_PIR_KEYWORDS	muscle contraction	5	1.9084	1.4827e-05	TNNT2, ACTC1, TNNT1, ACTA1, TNNI1	261	12	19235	30.7072	0.00458585	0.000199823	0.0199105
SP_PIR_KEYWORDS	actin binding	7	2.67176	1.503e-05	TNNT2, PFN1, TNNT1, NEB, CFL1, FLNC, TNNI1	261	40	19235	12.897	0.00464849	0.00019412	0.0201831
INTERPRO	IPR001978:Troponin	3	1.14504	0.00346587	TNNT2, TNNT1, TNNI1	260	6	16659	32.0365	0.877178	0.139109	5.0029
SP_PIR_KEYWORDS	skeletal muscle	4	1.52672	0.00400518	TNNT1, NEB, MYBPC1, TNNI1	261	24	19235	12.2829	0.7118	0.0255857	5.24702
GOTERM_CC_FAT	GO:0005861~troponin complex	3	1.14504	0.00934495	TNNT2, TNNT1, TNNI1	244	8	12782	19.6445	0.942938	0.0690878	11.8191
GOTERM_MF_FAT	GO:0005523~tropomyosin binding	3	1.14504	0.0217834	TNNT2, TNNT1, TNNI1	233	13	12983	12.8587	0.999814	0.242005	26.3659
GOTERM_BP_FAT	GO:0044057~regulation of system process	6	2.29008	0.662273	ANXA6, TNNT2, DES, TNNT1, MYBPH, TNNI1	246	309	13528	1.0678	1	0.995533	100
Annotation Cluster 18	Enrichment Score: 2.6512497441678673
Category	Term	Count	%	PValue	Genes	List Total	Pop Hits	Pop Total	Fold Enrichment	Bonferroni	Benjamini	FDR
GOTERM_CC_FAT	GO:0048770~pigment granule	9	3.43511	0.000285116	ANXA6, HSP90AB1, RAB7A, RAN, ERP29, ATP6V1B2, PRDX1, YWHAE, HSPA8	244	89	12782	5.29738	0.083298	0.0028949	0.381287
GOTERM_CC_FAT	GO:0042470~melanosome	9	3.43511	0.000285116	ANXA6, HSP90AB1, RAB7A, RAN, ERP29, ATP6V1B2, PRDX1, YWHAE, HSPA8	244	89	12782	5.29738	0.083298	0.0028949	0.381287
GOTERM_CC_FAT	GO:0031988~membrane-bounded vesicle	23	8.77863	0.00123479	ALDOA, HSP90AB1, RAB7A, COPA, AIMP1, RAN, ERP29, GARS, ESD, SNAPIN, ATP6V1B2, TRIM72, PRDX1, YWHAE, ANXA6, AP2B1, AP2A1, PRDX6, RAB14, CAMK2D, BIN1, EHD1, HSPA8	244	568	12782	2.12123	0.313978	0.0120827	1.64162
GOTERM_CC_FAT	GO:0016023~cytoplasmic membrane-bounded vesicle	22	8.39695	0.00190685	HSP90AB1, RAB7A, COPA, AIMP1, RAN, ERP29, GARS, ESD, SNAPIN, ATP6V1B2, TRIM72, PRDX1, YWHAE, ANXA6, AP2B1, AP2A1, PRDX6, RAB14, CAMK2D, BIN1, EHD1, HSPA8	244	550	12782	2.09541	0.441301	0.0169761	2.52457
GOTERM_CC_FAT	GO:0031982~vesicle	24	9.16031	0.0044113	ALDOA, HSP90AB1, RAB7A, COPA, AIMP1, RAN, ERP29, GARS, ESD, SNAPIN, ATP6V1B2, TRIM72, PRDX1, YWHAE, ANXA6, AP2B1, AP2A1, KLC1, PRDX6, RAB14, CAMK2D, BIN1, EHD1, HSPA8	244	670	12782	1.87649	0.74035	0.0348626	5.75078
GOTERM_CC_FAT	GO:0031410~cytoplasmic vesicle	23	8.77863	0.00547905	HSP90AB1, RAB7A, COPA, AIMP1, RAN, ERP29, GARS, ESD, SNAPIN, ATP6V1B2, TRIM72, PRDX1, YWHAE, ANXA6, AP2B1, AP2A1, KLC1, PRDX6, RAB14, CAMK2D, BIN1, EHD1, HSPA8	244	642	12782	1.87673	0.812824	0.0420568	7.09596
GOTERM_BP_FAT	GO:0016192~vesicle-mediated transport	17	6.48855	0.059707	COPA, RAB7A, SCAMP3, GARS, NAPA, SNAPIN, TRIM72, CHMP1A, AP2B1, AP2A1, ACTR1A, RAB14, TOM1, BIN1, EHD1, HSPA8, DCLK1	246	576	13528	1.62302	1	0.488071	63.458
Annotation Cluster 19	Enrichment Score: 2.549454859970146
Category	Term	Count	%	PValue	Genes	List Total	Pop Hits	Pop Total	Fold Enrichment	Bonferroni	Benjamini	FDR
INTERPRO	IPR004161:Translation elongation factor EFTu/EF1A, domain 2	5	1.9084	6.80847e-05	TUFM, EEF1A1, GSPT1, EIF2S3, EEF2	260	15	16659	21.3577	0.0402904	0.00585772	0.1006
INTERPRO	IPR000795:Protein synthesis factor, GTP-binding	5	1.9084	0.000115837	TUFM, EEF1A1, GSPT1, EIF2S3, EEF2	260	17	16659	18.845	0.067578	0.00774427	0.171102
SP_PIR_KEYWORDS	elongation factor	5	1.9084	0.000162881	TUFM, EEF1A1, EEF1G, EEF2, EEF1D	261	21	19235	17.547	0.0492435	0.00168183	0.218525
GOTERM_MF_FAT	GO:0003746~translation elongation factor activity	5	1.9084	0.000796963	TUFM, EEF1A1, EEF1G, EEF2, EEF1D	233	24	12983	11.6085	0.267242	0.0140342	1.10184
GOTERM_MF_FAT	GO:0003924~GTPase activity	12	4.58015	0.00145302	TUFM, RAB7A, EEF1A1, GSPT1, TUBB2A, RAN, RAB14, TUBB6, EIF2S3, EEF2, TUBA1A, EHD1	233	211	12983	3.16897	0.432827	0.0243546	2.0004
SP_PIR_KEYWORDS	GTP binding	6	2.29008	0.00211918	TUFM, RAB7A, EEF1A1, TUBB2A, EIF2S3, EEF2	261	67	19235	6.59976	0.481929	0.0155362	2.80884
UP_SEQ_FEATURE	nucleotide phosphate-binding region:GTP	12	4.58015	0.00246968	TUFM, RAB7A, EEF1A1, GSPT1, TUBB2A, RAN, RAB14, TUBB6, EIF2S3, RAB1B, EEF2, TUBA1A	261	295	19113	2.97884	0.962883	0.375326	3.9686
GOTERM_CC_FAT	GO:0005853~eukaryotic translation elongation factor 1 complex	3	1.14504	0.00346577	EEF1A1, EEF1G, EEF1D	244	5	12782	31.4311	0.653162	0.0289854	4.54455
SP_PIR_KEYWORDS	gtp-binding	12	4.58015	0.00537742	TUFM, RAB7A, EEF1A1, GSPT1, TUBB2A, RAN, RAB14, TUBB6, EIF2S3, RAB1B, EEF2, TUBA1A	261	329	19235	2.68805	0.812035	0.033537	6.98531
INTERPRO	IPR004160:Translation elongation factor EFTu/EF1A, C-terminal	3	1.14504	0.00806562	TUFM, EEF1A1, GSPT1	260	9	16659	21.3577	0.992489	0.263401	11.2827
GOTERM_MF_FAT	GO:0005525~GTP binding	14	5.34351	0.0165482	TUFM, EEF1A1, RAB7A, RAN, TUBB2A, FKBP4, RAB1B, EIF2S3, EEF2, GSPT1, RAB14, TUBB6, EHD1, TUBA1A	233	372	12983	2.09703	0.998508	0.207388	20.6965
GOTERM_MF_FAT	GO:0032561~guanyl ribonucleotide binding	14	5.34351	0.0200128	TUFM, EEF1A1, RAB7A, RAN, TUBB2A, FKBP4, RAB1B, EIF2S3, EEF2, GSPT1, RAB14, TUBB6, EHD1, TUBA1A	233	382	12983	2.04213	0.999623	0.231108	24.492
GOTERM_MF_FAT	GO:0019001~guanyl nucleotide binding	14	5.34351	0.0200128	TUFM, EEF1A1, RAB7A, RAN, TUBB2A, FKBP4, RAB1B, EIF2S3, EEF2, GSPT1, RAB14, TUBB6, EHD1, TUBA1A	233	382	12983	2.04213	0.999623	0.231108	24.492
INTERPRO	IPR005225:Small GTP-binding protein	5	1.9084	0.261797	RAB7A, RAN, RAB14, RAB1B, EEF2	260	167	16659	1.91836	1	0.996134	98.8747
Annotation Cluster 20	Enrichment Score: 2.455359233468744
Category	Term	Count	%	PValue	Genes	List Total	Pop Hits	Pop Total	Fold Enrichment	Bonferroni	Benjamini	FDR
GOTERM_BP_FAT	GO:0046907~intracellular transport	30	11.4504	8.24393e-06	SRP14, COPA, NAPA, AP2B1, KLC1, NPM1, RPL11, PAFAH1B1, EHD1, KPNB1, DCLK1, HSPA8, ACTC1, SCAMP3, KIF5B, RAN, SLC25A6, MYH3, ERP29, SNAPIN, YWHAE, TNNT2, NPC2, RPL23, AP2A1, RPS15, YWHAQ, RAB14, TOM1, SRP72	246	657	13528	2.51104	0.0107904	0.000417184	0.0134799
SP_PIR_KEYWORDS	protein transport	17	6.48855	0.000969678	CHMP2A, RAB7A, COPA, SCAMP3, NACA, RAN, RAB1B, NAPA, CHMP1A, AP2B1, CHMP1B, AP2A1, RAB14, TOM1, VPS28, KPNB1, NSF	261	485	19235	2.5832	0.259734	0.00768178	1.29444
GOTERM_BP_FAT	GO:0015031~protein transport	26	9.92366	0.00293701	CHMP2A, SRP14, COPA, RAB7A, NACA, RAB1B, NAPA, AP2B1, NPM1, RPL11, KPNB1, NSF, SCAMP3, RAN, ERP29, SNAPIN, YWHAE, CHMP1A, CHMP1B, RPL23, AP2A1, YWHAQ, RAB14, TOM1, SRP72, VPS28	246	762	13528	1.87636	0.979158	0.0635008	4.69591
GOTERM_BP_FAT	GO:0045184~establishment of protein localization	26	9.92366	0.00333284	CHMP2A, SRP14, COPA, RAB7A, NACA, RAB1B, NAPA, AP2B1, NPM1, RPL11, KPNB1, NSF, SCAMP3, RAN, ERP29, SNAPIN, YWHAE, CHMP1A, CHMP1B, RPL23, AP2A1, YWHAQ, RAB14, TOM1, SRP72, VPS28	246	769	13528	1.85928	0.987641	0.0694896	5.31273
GOTERM_BP_FAT	GO:0006886~intracellular protein transport	16	6.10687	0.00342143	COPA, SRP14, RAN, ERP29, SNAPIN, NAPA, YWHAE, AP2B1, RPL23, AP2A1, NPM1, YWHAQ, TOM1, RPL11, SRP72, KPNB1	246	374	13528	2.35259	0.989005	0.0701641	5.45026
GOTERM_BP_FAT	GO:0034613~cellular protein localization	16	6.10687	0.00799596	COPA, SRP14, RAN, ERP29, SNAPIN, NAPA, YWHAE, AP2B1, RPL23, AP2A1, NPM1, YWHAQ, TOM1, RPL11, SRP72, KPNB1	246	411	13528	2.1408	0.999974	0.131395	12.3026
GOTERM_BP_FAT	GO:0070727~cellular macromolecule localization	16	6.10687	0.00849056	COPA, SRP14, RAN, ERP29, SNAPIN, NAPA, YWHAE, AP2B1, RPL23, AP2A1, NPM1, YWHAQ, TOM1, RPL11, SRP72, KPNB1	246	414	13528	2.12529	0.999987	0.133993	13.0149
GOTERM_BP_FAT	GO:0008104~protein localization	26	9.92366	0.0173692	CHMP2A, SRP14, COPA, RAB7A, NACA, RAB1B, NAPA, AP2B1, NPM1, RPL11, KPNB1, NSF, SCAMP3, RAN, ERP29, SNAPIN, YWHAE, CHMP1A, CHMP1B, RPL23, AP2A1, YWHAQ, RAB14, TOM1, SRP72, VPS28	246	882	13528	1.62108	1	0.237596	24.9129
SP_PIR_KEYWORDS	transport	27	10.3053	0.252634	TXNL1, CHMP2A, RAB7A, COPA, SCAMP3, ATP1B1, NACA, RAN, SLC25A6, RAB1B, NAPA, ATP6V1B2, TRIM72, DBI, ATP6V1A, CHMP1A, AP2B1, CHMP1B, AP2A1, ATP6V1E1, RAB14, FABP3, TOM1, PAFAH1B1, VPS28, KPNB1, NSF	261	1670	19235	1.19151	1	0.66298	97.9975
Annotation Cluster 21	Enrichment Score: 2.3822748559437033
Category	Term	Count	%	PValue	Genes	List Total	Pop Hits	Pop Total	Fold Enrichment	Bonferroni	Benjamini	FDR
GOTERM_MF_FAT	GO:0016887~ATPase activity	19	7.25191	3.15227e-05	XRCC5, ABCF1, DHX9, ATP1B1, ACTC1, XRCC6, ATP6V1B2, ATP6V1A, DDX17, PSMC6, PSMC5, PSMC2, ATP6V1E1, EIF4A1, PSMC1, CCT8, RUVBL1, NSF, HSPA8	233	334	12983	3.16976	0.0122188	0.00102398	0.0437971
GOTERM_MF_FAT	GO:0042623~ATPase activity, coupled	13	4.96183	0.00361669	ABCF1, XRCC5, DHX9, ATP1B1, XRCC6, ATP6V1B2, ATP6V1A, DDX17, ATP6V1E1, CCT8, EIF4A1, HSPA8, NSF	233	272	12983	2.66314	0.756604	0.0549549	4.91044
SP_PIR_KEYWORDS	hydrolase	21	8.01527	0.62552	XRCC5, DHX9, ATP1B1, KIF5B, HINT1, XRCC6, ESD, MME, ATP6V1B2, MTHFD1, ATP6V1A, DDX17, CHMP1A, ACSL1, ATIC, PRDX6, ATP6V1E1, EIF4A1, RUVBL1, GAPDH, NSF	261	1555	19235	0.995269	1	0.958069	99.9998
Annotation Cluster 22	Enrichment Score: 1.919844382856314
Category	Term	Count	%	PValue	Genes	List Total	Pop Hits	Pop Total	Fold Enrichment	Bonferroni	Benjamini	FDR
KEGG_PATHWAY	hsa00670:One carbon pool by folate	4	1.52672	0.0106242	MTHFD1, SHMT2, ATIC, GART	151	16	5085	8.41887	0.663604	0.238425	11.2187
SP_PIR_KEYWORDS	purine biosynthesis	3	1.14504	0.0109859	MTHFD1, ATIC, GART	261	12	19235	18.4243	0.967433	0.0637335	13.7875
SP_PIR_KEYWORDS	multifunctional enzyme	5	1.9084	0.0149051	MTHFD1, PRDX6, ATIC, GAPDH, GART	261	70	19235	5.26409	0.99049	0.0797699	18.2643
Annotation Cluster 23	Enrichment Score: 1.873103193126642
Category	Term	Count	%	PValue	Genes	List Total	Pop Hits	Pop Total	Fold Enrichment	Bonferroni	Benjamini	FDR
GOTERM_CC_FAT	GO:0015629~actin cytoskeleton	21	8.01527	2.04514e-07	ALDOA, ACTC1, ACTA1, MYBPC1, CRYAB, MYH3, CAPZA1, MYLPF, TTN, CAPZB, TNNI1, TNNT2, PFN1, PFN2, TNNT1, NEB, ACTR1A, MYBPH, CFL1, BIN1, DYNC1I2	244	269	12782	4.08955	6.23747e-05	3.66921e-06	0.000273981
GOTERM_CC_FAT	GO:0005865~striated muscle thin filament	6	2.29008	6.12527e-06	TNNT2, TNNT1, ACTA1, NEB, TTN, TNNI1	244	15	12782	20.9541	0.00186647	8.89586e-05	0.00820553
GOTERM_MF_FAT	GO:0008092~cytoskeletal protein binding	25	9.54198	1.19745e-05	ALDOA, ACTC1, KIF5B, ACTA1, CRYAB, MYBPC1, MAP1A, MYH3, CAPZA1, TTN, FLNC, NEXN, CAPZB, TNNI1, TNNT2, PFN1, SBDS, PFN2, TNNT1, NEB, CFL2, MYPN, CFL1, SNTB1, PAFAH1B1	233	504	12983	2.76394	0.00465919	0.000466898	0.0166392
SP_PIR_KEYWORDS	muscle contraction	5	1.9084	1.4827e-05	TNNT2, ACTC1, TNNT1, ACTA1, TNNI1	261	12	19235	30.7072	0.00458585	0.000199823	0.0199105
GOTERM_MF_FAT	GO:0003779~actin binding	18	6.87023	7.87773e-05	ALDOA, MYBPC1, MYH3, MAP1A, CAPZA1, TTN, FLNC, NEXN, CAPZB, TNNI1, TNNT2, PFN1, PFN2, NEB, CFL2, MYPN, CFL1, SNTB1	233	326	12983	3.07662	0.0302572	0.00204619	0.109419
GOTERM_BP_FAT	GO:0030240~muscle thin filament assembly	3	1.14504	0.00315098	ACTC1, ACTA1, TTN	246	5	13528	32.9951	0.984286	0.0668791	5.0298
GOTERM_BP_FAT	GO:0010927~cellular component assembly involved in morphogenesis	5	1.9084	0.00392274	TNNT2, ACTC1, ACTA1, PAFAH1B1, TTN	246	36	13528	7.63776	0.994329	0.0776402	6.22499
SP_PIR_KEYWORDS	Cardiomyopathy	5	1.9084	0.00398073	TNNT2, ACTC1, DES, LMNA, TTN	261	48	19235	7.6768	0.709598	0.0259652	5.21577
GOTERM_BP_FAT	GO:0030029~actin filament-based process	12	4.58015	0.00451431	TNNT2, ALDOA, PFN1, PFN2, ACTC1, ACTA1, MYH3, CFL1, CAPZA1, PAFAH1B1, TTN, CAPZB	246	241	13528	2.73818	0.997405	0.0875339	7.13156
GOTERM_BP_FAT	GO:0014866~skeletal myofibril assembly	3	1.14504	0.0046701	ACTC1, ACTA1, TTN	246	6	13528	27.4959	0.997888	0.0891137	7.36894
GOTERM_BP_FAT	GO:0030239~myofibril assembly	4	1.52672	0.00613161	TNNT2, ACTC1, ACTA1, TTN	246	21	13528	10.4746	0.999695	0.110686	9.56823
GOTERM_BP_FAT	GO:0030036~actin cytoskeleton organization	11	4.19847	0.00818474	TNNT2, ALDOA, PFN1, PFN2, ACTC1, ACTA1, CFL1, CAPZA1, PAFAH1B1, TTN, CAPZB	246	226	13528	2.6766	0.99998	0.132646	12.5751
GOTERM_BP_FAT	GO:0031032~actomyosin structure organization	4	1.52672	0.0137644	TNNT2, ACTC1, ACTA1, TTN	246	28	13528	7.85598	1	0.199434	20.2794
GOTERM_BP_FAT	GO:0042692~muscle cell differentiation	7	2.67176	0.022729	TNNT2, GPX1, ACTC1, ACTA1, LGALS1, BIN1, TTN	246	121	13528	3.18135	1	0.277717	31.337
GOTERM_BP_FAT	GO:0007010~cytoskeleton organization	15	5.72519	0.0277183	TNNT2, ALDOA, PFN1, PFN2, ACTC1, DES, ACTA1, CRYAB, RAN, CFL1, CAPZA1, NPM1, PAFAH1B1, TTN, CAPZB	246	436	13528	1.89192	1	0.314408	36.85
GOTERM_BP_FAT	GO:0007015~actin filament organization	5	1.9084	0.0414883	ALDOA, ACTC1, ACTA1, CFL1, TTN	246	72	13528	3.81888	1	0.40046	49.9878
GOTERM_BP_FAT	GO:0055002~striated muscle cell development	4	1.52672	0.0678667	TNNT2, ACTC1, ACTA1, TTN	246	52	13528	4.23014	1	0.525678	68.3119
GOTERM_BP_FAT	GO:0051146~striated muscle cell differentiation	5	1.9084	0.0755516	TNNT2, GPX1, ACTC1, ACTA1, TTN	246	88	13528	3.12454	1	0.556933	72.324
GOTERM_BP_FAT	GO:0055001~muscle cell development	4	1.52672	0.0808514	TNNT2, ACTC1, ACTA1, TTN	246	56	13528	3.92799	1	0.574058	74.8074
GOTERM_BP_FAT	GO:0055008~cardiac muscle tissue morphogenesis	3	1.14504	0.0853018	TNNT2, ACTC1, TTN	246	27	13528	6.11021	1	0.591676	76.7296
GOTERM_BP_FAT	GO:0060415~muscle tissue morphogenesis	3	1.14504	0.0853018	TNNT2, ACTC1, TTN	246	27	13528	6.11021	1	0.591676	76.7296
KEGG_PATHWAY	hsa05410:Hypertrophic cardiomyopathy (HCM)	6	2.29008	0.105073	TNNT2, ACTC1, DES, ITGA6, LMNA, TTN	151	85	5085	2.37709	0.999988	0.757177	70.968
KEGG_PATHWAY	hsa05414:Dilated cardiomyopathy	6	2.29008	0.134444	TNNT2, ACTC1, DES, ITGA6, LMNA, TTN	151	92	5085	2.19623	1	0.770695	79.9818
GOTERM_BP_FAT	GO:0014706~striated muscle tissue development	5	1.9084	0.169656	TNNT2, ACTC1, ACTA1, MYLPF, TTN	246	119	13528	2.31058	1	0.777095	95.2172
GOTERM_BP_FAT	GO:0060537~muscle tissue development	5	1.9084	0.191264	TNNT2, ACTC1, ACTA1, MYLPF, TTN	246	125	13528	2.19967	1	0.812287	96.8924
GOTERM_BP_FAT	GO:0048729~tissue morphogenesis	6	2.29008	0.228693	TNNT2, PFN1, ACTC1, PRKAR1A, CFL1, TTN	246	180	13528	1.83306	1	0.854946	98.5681
GOTERM_BP_FAT	GO:0048738~cardiac muscle tissue development	3	1.14504	0.276233	TNNT2, ACTC1, TTN	246	57	13528	2.89431	1	0.892197	99.494
GOTERM_BP_FAT	GO:0003007~heart morphogenesis	3	1.14504	0.382303	TNNT2, ACTC1, TTN	246	73	13528	2.25994	1	0.951151	99.9621
GOTERM_BP_FAT	GO:0032989~cellular component morphogenesis	9	3.43511	0.426695	TNNT2, ACTC1, ACTA1, TRIM28, CFL1, PAFAH1B1, RPL24, TTN, DCLK1	246	397	13528	1.24667	1	0.965745	99.9888
GOTERM_BP_FAT	GO:0007507~heart development	5	1.9084	0.544908	TNNT2, ACTC1, GYS1, TTN, CASQ2	246	215	13528	1.27888	1	0.985429	99.9997
KEGG_PATHWAY	hsa05412:Arrhythmogenic right ventricular cardiomyopathy (ARVC)	3	1.14504	0.662152	DES, ITGA6, LMNA	151	76	5085	1.3293	1	0.996051	99.9994
GOTERM_BP_FAT	GO:0010038~response to metal ion	3	1.14504	0.681616	TNNT2, GPX1, TTN	246	129	13528	1.27888	1	0.996451	100
Annotation Cluster 24	Enrichment Score: 1.867482410969938
Category	Term	Count	%	PValue	Genes	List Total	Pop Hits	Pop Total	Fold Enrichment	Bonferroni	Benjamini	FDR
UP_SEQ_FEATURE	short sequence motif:MIT-interacting motif	3	1.14504	0.00266716	CHMP2A, CHMP1A, CHMP1B	261	6	19113	36.6149	0.971487	0.358968	4.27947
PIR_SUPERFAMILY	PIRSF017270:ESCRT-3 complex, Chmp1/Chmp2/Chmp3 subunits	3	1.14504	0.00579685	CHMP2A, CHMP1A, CHMP1B	184	5	7396	24.1174	0.71181	0.463167	7.10271
INTERPRO	IPR005024:Snf7	3	1.14504	0.0143399	CHMP2A, CHMP1A, CHMP1B	260	12	16659	16.0183	0.999837	0.384097	19.2261
SP_PIR_KEYWORDS	endosome	6	2.29008	0.152856	CHMP2A, RAB7A, CHMP1A, CHMP1B, VPS28, EHD1	261	209	19235	2.11571	1	0.487189	89.2235
Annotation Cluster 25	Enrichment Score: 1.7434299487917246
Category	Term	Count	%	PValue	Genes	List Total	Pop Hits	Pop Total	Fold Enrichment	Bonferroni	Benjamini	FDR
GOTERM_CC_FAT	GO:0015630~microtubule cytoskeleton	22	8.39695	0.00185296	PPP2R1A, DHX9, TCP1, KIF5B, CRYAB, TUBB2A, MAP1A, SBDS, CHMP1A, KLC1, ACTR1A, NPM1, TUBB6, TOM1, MAP4, HSPB1, PAFAH1B1, RUVBL1, MAP7D1, TUBA1A, APEX1, DYNC1I2	244	549	12782	2.09923	0.432025	0.0169957	2.45405
GOTERM_CC_FAT	GO:0005875~microtubule associated complex	7	2.67176	0.0131312	KIF5B, KLC1, ACTR1A, MAP1A, MAP4, PAFAH1B1, DYNC1I2	244	102	12782	3.59507	0.982253	0.0936507	16.2287
SP_PIR_KEYWORDS	microtubule	9	3.43511	0.0135426	KIF5B, TUBB2A, KLC1, MAP1A, TUBB6, MAP4, PAFAH1B1, TUBA1A, DYNC1I2	261	231	19235	2.87132	0.985402	0.0752906	16.733
GOTERM_BP_FAT	GO:0007018~microtubule-based movement	7	2.67176	0.0168099	KIF5B, TUBB2A, KLC1, TUBB6, PAFAH1B1, TUBA1A, DYNC1I2	246	113	13528	3.40658	1	0.23325	24.211
GOTERM_BP_FAT	GO:0007017~microtubule-based process	10	3.81679	0.0410825	KIF5B, TUBB2A, KLC1, CRYAB, RAN, NPM1, TUBB6, PAFAH1B1, TUBA1A, DYNC1I2	246	253	13528	2.17359	1	0.403066	49.6405
GOTERM_CC_FAT	GO:0005874~microtubule	9	3.43511	0.152168	KIF5B, TUBB2A, KLC1, MAP1A, TUBB6, MAP4, PAFAH1B1, TUBA1A, DYNC1I2	244	274	12782	1.72068	1	0.593047	89.0456
Annotation Cluster 26	Enrichment Score: 1.5881705653617988
Category	Term	Count	%	PValue	Genes	List Total	Pop Hits	Pop Total	Fold Enrichment	Bonferroni	Benjamini	FDR
GOTERM_BP_FAT	GO:0006941~striated muscle contraction	7	2.67176	0.000169467	ALDOA, ACTC1, TNNT1, MYH3, CAMK2D, TTN, CASQ2	246	46	13528	8.36833	0.199915	0.00542517	0.276757
SP_PIR_KEYWORDS	calmodulin-binding	4	1.52672	0.221357	MYH3, SNTB1, CAMK2D, TTN	261	120	19235	2.45658	1	0.616174	96.5271
GOTERM_MF_FAT	GO:0005516~calmodulin binding	4	1.52672	0.458469	MYH3, SNTB1, CAMK2D, TTN	233	140	12983	1.59203	1	0.971852	99.9801
Annotation Cluster 27	Enrichment Score: 1.5371936894416927
Category	Term	Count	%	PValue	Genes	List Total	Pop Hits	Pop Total	Fold Enrichment	Bonferroni	Benjamini	FDR
GOTERM_BP_FAT	GO:0051493~regulation of cytoskeleton organization	10	3.81679	0.000823222	SBDS, PFN2, NEB, MAP1A, NPM1, CFL1, CAPZA1, MAP4, NEXN, CAPZB	246	136	13528	4.04352	0.661695	0.0227959	1.33768
GOTERM_BP_FAT	GO:0043244~regulation of protein complex disassembly	6	2.29008	0.00222837	SBDS, MAP1A, CFL1, CAPZA1, MAP4, CAPZB	246	51	13528	6.46963	0.946912	0.0502014	3.58222
GOTERM_BP_FAT	GO:0043242~negative regulation of protein complex disassembly	5	1.9084	0.00628569	SBDS, MAP1A, CAPZA1, MAP4, CAPZB	246	41	13528	6.70633	0.999751	0.111787	9.7972
GOTERM_BP_FAT	GO:0010639~negative regulation of organelle organization	6	2.29008	0.0165004	SBDS, MAP1A, NPM1, CAPZA1, MAP4, CAPZB	246	82	13528	4.0238	1	0.231875	23.8199
GOTERM_BP_FAT	GO:0033043~regulation of organelle organization	10	3.81679	0.017395	SBDS, PFN2, NEB, MAP1A, NPM1, CFL1, CAPZA1, MAP4, NEXN, CAPZB	246	217	13528	2.53419	1	0.235494	24.9451
GOTERM_BP_FAT	GO:0051494~negative regulation of cytoskeleton organization	5	1.9084	0.0174035	SBDS, MAP1A, CAPZA1, MAP4, CAPZB	246	55	13528	4.99926	1	0.233231	24.9557
GOTERM_BP_FAT	GO:0030832~regulation of actin filament length	5	1.9084	0.0271996	PFN2, NEB, CFL1, CAPZA1, CAPZB	246	63	13528	4.36443	1	0.312112	36.2969
GOTERM_BP_FAT	GO:0007026~negative regulation of microtubule depolymerization	3	1.14504	0.0331702	SBDS, MAP1A, MAP4	246	16	13528	10.311	1	0.35566	42.3977
GOTERM_BP_FAT	GO:0031114~regulation of microtubule depolymerization	3	1.14504	0.0331702	SBDS, MAP1A, MAP4	246	16	13528	10.311	1	0.35566	42.3977
GOTERM_BP_FAT	GO:0031111~negative regulation of microtubule polymerization or depolymerization	3	1.14504	0.037152	SBDS, MAP1A, MAP4	246	17	13528	9.70445	1	0.383516	46.1568
GOTERM_BP_FAT	GO:0070507~regulation of microtubule cytoskeleton organization	4	1.52672	0.0401365	SBDS, MAP1A, NPM1, MAP4	246	42	13528	5.23732	1	0.398647	48.8218
GOTERM_BP_FAT	GO:0032535~regulation of cellular component size	10	3.81679	0.0585752	PPP2R1A, PFN2, ACTA1, NEB, CRYAB, NPM1, CFL1, CAPZA1, CAPZB, DCLK1	246	271	13528	2.02922	1	0.492841	62.7321
GOTERM_BP_FAT	GO:0032886~regulation of microtubule-based process	4	1.52672	0.058815	SBDS, MAP1A, NPM1, MAP4	246	49	13528	4.48913	1	0.491361	62.887
GOTERM_BP_FAT	GO:0032956~regulation of actin cytoskeleton organization	5	1.9084	0.078039	PFN2, NEB, CFL1, CAPZA1, CAPZB	246	89	13528	3.08943	1	0.566288	73.5168
GOTERM_BP_FAT	GO:0030834~regulation of actin filament depolymerization	3	1.14504	0.0853018	CFL1, CAPZA1, CAPZB	246	27	13528	6.11021	1	0.591676	76.7296
GOTERM_BP_FAT	GO:0032970~regulation of actin filament-based process	5	1.9084	0.0857432	PFN2, NEB, CFL1, CAPZA1, CAPZB	246	92	13528	2.98869	1	0.59087	76.9125
GOTERM_BP_FAT	GO:0008064~regulation of actin polymerization or depolymerization	4	1.52672	0.0984571	PFN2, CFL1, CAPZA1, CAPZB	246	61	13528	3.60602	1	0.627831	81.6378
GOTERM_BP_FAT	GO:0031110~regulation of microtubule polymerization or depolymerization	3	1.14504	0.107898	SBDS, MAP1A, MAP4	246	31	13528	5.32179	1	0.652896	84.5417
GOTERM_BP_FAT	GO:0051129~negative regulation of cellular component organization	6	2.29008	0.115717	SBDS, MAP1A, NPM1, CAPZA1, MAP4, CAPZB	246	142	13528	2.3236	1	0.667443	86.6141
Annotation Cluster 28	Enrichment Score: 1.5201767471362586
Category	Term	Count	%	PValue	Genes	List Total	Pop Hits	Pop Total	Fold Enrichment	Bonferroni	Benjamini	FDR
GOTERM_CC_FAT	GO:0015630~microtubule cytoskeleton	22	8.39695	0.00185296	PPP2R1A, DHX9, TCP1, KIF5B, CRYAB, TUBB2A, MAP1A, SBDS, CHMP1A, KLC1, ACTR1A, NPM1, TUBB6, TOM1, MAP4, HSPB1, PAFAH1B1, RUVBL1, MAP7D1, TUBA1A, APEX1, DYNC1I2	244	549	12782	2.09923	0.432025	0.0169957	2.45405
GOTERM_CC_FAT	GO:0005815~microtubule organizing center	9	3.43511	0.109446	DHX9, CHMP1A, TCP1, ACTR1A, NPM1, TOM1, PAFAH1B1, RUVBL1, APEX1	244	253	12782	1.86351	1	0.50691	78.8354
GOTERM_CC_FAT	GO:0005813~centrosome	8	3.05344	0.135644	DHX9, TCP1, ACTR1A, NPM1, TOM1, PAFAH1B1, RUVBL1, APEX1	244	224	12782	1.8709	1	0.561035	85.813
Annotation Cluster 29	Enrichment Score: 1.4791736855594868
Category	Term	Count	%	PValue	Genes	List Total	Pop Hits	Pop Total	Fold Enrichment	Bonferroni	Benjamini	FDR
SP_PIR_KEYWORDS	methylated amino acid	4	1.52672	0.00234749	ACTC1, ACTA1, ACTR1A, FBL	261	20	19235	14.7395	0.517405	0.0168009	3.10705
INTERPRO	IPR004001:Actin, conserved site	3	1.14504	0.0250314	ACTC1, ACTA1, ACTR1A	260	16	16659	12.0137	1	0.553298	31.2533
PIR_SUPERFAMILY	PIRSF002337:Actin	3	1.14504	0.0649314	ACTC1, ACTA1, ACTR1A	184	17	7396	7.09335	0.999999	0.991679	57.2922
SMART	SM00268:ACTIN	3	1.14504	0.0857812	ACTC1, ACTA1, ACTR1A	115	39	9079	6.07291	0.999591	0.727588	62.0645
INTERPRO	IPR004000:Actin/actin-like	3	1.14504	0.122799	ACTC1, ACTA1, ACTR1A	260	39	16659	4.9287	1	0.928486	85.5838
Annotation Cluster 30	Enrichment Score: 1.4650014659369512
Category	Term	Count	%	PValue	Genes	List Total	Pop Hits	Pop Total	Fold Enrichment	Bonferroni	Benjamini	FDR
INTERPRO	IPR012335:Thioredoxin fold	8	3.05344	0.00100565	TXNL1, GPX1, TXNDC17, PRDX6, ERP29, EEF1G, PRDX1, CASQ2	260	101	16659	5.0751	0.455409	0.0493823	1.47636
GOTERM_MF_FAT	GO:0051920~peroxiredoxin activity	3	1.14504	0.0082926	PRDX6, PRDX1, PARK7	233	8	12983	20.8954	0.961133	0.113329	10.9275
UP_SEQ_FEATURE	domain:Thioredoxin	4	1.52672	0.0100467	TXNL1, TXNDC17, PRDX6, PRDX1	261	33	19113	8.87635	0.999999	0.67399	15.2414
GOTERM_BP_FAT	GO:0042743~hydrogen peroxide metabolic process	4	1.52672	0.0100551	GPX1, PRDX6, PRDX1, PARK7	246	25	13528	8.7987	0.999998	0.153159	15.2323
GOTERM_BP_FAT	GO:0042542~response to hydrogen peroxide	5	1.9084	0.0184831	GPX1, PRDX6, CRYAB, PRDX1, PARK7	246	56	13528	4.90999	1	0.241079	26.2927
SP_PIR_KEYWORDS	Redox-active center	4	1.52672	0.0190172	TXNL1, TXNDC17, PRDX6, PRDX1	261	42	19235	7.01879	0.9974	0.0975323	22.7294
GOTERM_MF_FAT	GO:0004601~peroxidase activity	4	1.52672	0.0190789	GPX1, TXNDC17, PRDX6, PRDX1	233	32	12983	6.96513	0.999454	0.228221	23.4859
GOTERM_MF_FAT	GO:0016684~oxidoreductase activity, acting on peroxide as acceptor	4	1.52672	0.0190789	GPX1, TXNDC17, PRDX6, PRDX1	233	32	12983	6.96513	0.999454	0.228221	23.4859
GOTERM_BP_FAT	GO:0045454~cell redox homeostasis	5	1.9084	0.0271996	TXNL1, GPX1, PRDX6, PRDX1, APEX1	246	63	13528	4.36443	1	0.312112	36.2969
GOTERM_BP_FAT	GO:0006800~oxygen and reactive oxygen species metabolic process	5	1.9084	0.0331159	GPX1, PRDX6, CRYAB, PRDX1, PARK7	246	67	13528	4.10387	1	0.358011	42.3448
GOTERM_BP_FAT	GO:0042744~hydrogen peroxide catabolic process	3	1.14504	0.037152	GPX1, PRDX6, PRDX1	246	17	13528	9.70445	1	0.383516	46.1568
GOTERM_BP_FAT	GO:0070301~cellular response to hydrogen peroxide	3	1.14504	0.0413066	GPX1, PRDX6, PRDX1	246	18	13528	9.16531	1	0.401913	49.8326
SP_PIR_KEYWORDS	peroxidase	3	1.14504	0.0445242	GPX1, PRDX6, PRDX1	261	25	19235	8.84368	0.999999	0.195246	45.7557
GOTERM_BP_FAT	GO:0000302~response to reactive oxygen species	5	1.9084	0.0470355	GPX1, PRDX6, CRYAB, PRDX1, PARK7	246	75	13528	3.66612	1	0.438071	54.5162
GOTERM_MF_FAT	GO:0016209~antioxidant activity	4	1.52672	0.0514039	GPX1, TXNDC17, PRDX6, PRDX1	233	47	12983	4.74222	1	0.454105	51.9706
GOTERM_BP_FAT	GO:0010035~response to inorganic substance	8	3.05344	0.0791593	TNNT2, GPX1, PRDX6, CRYAB, TTN, PRDX1, PARK7, GART	246	205	13528	2.14602	1	0.568852	74.0382
GOTERM_BP_FAT	GO:0034614~cellular response to reactive oxygen species	3	1.14504	0.102108	GPX1, PRDX6, PRDX1	246	30	13528	5.49919	1	0.639303	82.8168
GOTERM_BP_FAT	GO:0034599~cellular response to oxidative stress	3	1.14504	0.182716	GPX1, PRDX6, PRDX1	246	43	13528	3.83664	1	0.799964	96.3094
GOTERM_BP_FAT	GO:0006979~response to oxidative stress	5	1.9084	0.345941	GPX1, PRDX6, CRYAB, PRDX1, PARK7	246	164	13528	1.67658	1	0.932735	99.9034
GOTERM_BP_FAT	GO:0019725~cellular homeostasis	9	3.43511	0.611554	TXNL1, ALDOA, GPX1, PRDX6, NPM1, CAMK2D, PRDX1, APEX1, PARK7	246	466	13528	1.06207	1	0.992403	100
Annotation Cluster 31	Enrichment Score: 1.3995405173675382
Category	Term	Count	%	PValue	Genes	List Total	Pop Hits	Pop Total	Fold Enrichment	Bonferroni	Benjamini	FDR
SMART	SM00513:SAP	3	1.14504	0.0333024	HNRNPUL2, XRCC6, HNRNPU	115	23	9079	10.2975	0.947485	0.521291	30.6531
UP_SEQ_FEATURE	domain:SAP	3	1.14504	0.0386567	HNRNPUL2, XRCC6, HNRNPU	261	23	19113	9.55172	1	0.962448	47.5665
INTERPRO	IPR003034:DNA-binding SAP	3	1.14504	0.0491676	HNRNPUL2, XRCC6, HNRNPU	260	23	16659	8.35736	1	0.765453	52.541
Annotation Cluster 32	Enrichment Score: 1.394855681121831
Category	Term	Count	%	PValue	Genes	List Total	Pop Hits	Pop Total	Fold Enrichment	Bonferroni	Benjamini	FDR
SP_PIR_KEYWORDS	gluconeogenesis	4	1.52672	0.00201536	ALDOA, TPI1, PGK1, GAPDH	261	19	19235	15.5152	0.464948	0.0151377	2.67295
SP_PIR_KEYWORDS	pentose phosphate pathway	3	1.14504	0.00365483	ALDOA, TPI1, PGD	261	7	19235	31.5846	0.678601	0.0243735	4.79841
GOTERM_BP_FAT	GO:0006006~glucose metabolic process	9	3.43511	0.00673025	ALDOA, TPI1, GBE1, AIMP1, CRYAB, PGD, GYS1, PGK1, GAPDH	246	153	13528	3.23482	0.999862	0.117652	10.4548
GOTERM_BP_FAT	GO:0006007~glucose catabolic process	5	1.9084	0.0207648	ALDOA, TPI1, PGD, PGK1, GAPDH	246	58	13528	4.74068	1	0.259296	29.0452
SP_PIR_KEYWORDS	glycolysis	4	1.52672	0.0215132	ALDOA, TPI1, PGK1, GAPDH	261	44	19235	6.69976	0.99882	0.107982	25.3285
GOTERM_BP_FAT	GO:0019318~hexose metabolic process	9	3.43511	0.0236816	ALDOA, TPI1, GBE1, AIMP1, CRYAB, PGD, GYS1, PGK1, GAPDH	246	192	13528	2.57774	1	0.282513	32.4234
KEGG_PATHWAY	hsa00010:Glycolysis / Gluconeogenesis	6	2.29008	0.0310711	ALDOA, TPI1, ADH5, PGK1, GAPDH, ALDH9A1	151	60	5085	3.36755	0.960026	0.368674	29.6471
BIOCARTA	h_glycolysisPathway:Glycolysis Pathway	3	1.14504	0.035461	TPI1, PGK1, GAPDH	41	11	1437	9.55876	0.893383	0.893383	30.5355
GOTERM_BP_FAT	GO:0019320~hexose catabolic process	5	1.9084	0.036334	ALDOA, TPI1, PGD, PGK1, GAPDH	246	69	13528	3.98492	1	0.379673	45.4038
GOTERM_BP_FAT	GO:0046365~monosaccharide catabolic process	5	1.9084	0.0397266	ALDOA, TPI1, PGD, PGK1, GAPDH	246	71	13528	3.87267	1	0.398342	48.4633
GOTERM_BP_FAT	GO:0005996~monosaccharide metabolic process	9	3.43511	0.0490472	ALDOA, TPI1, GBE1, AIMP1, CRYAB, PGD, GYS1, PGK1, GAPDH	246	222	13528	2.2294	1	0.449122	56.0611
GOTERM_BP_FAT	GO:0006096~glycolysis	4	1.52672	0.0531222	ALDOA, TPI1, PGK1, GAPDH	246	47	13528	4.68016	1	0.464548	59.0408
GOTERM_BP_FAT	GO:0046164~alcohol catabolic process	5	1.9084	0.0593024	ALDOA, TPI1, PGD, PGK1, GAPDH	246	81	13528	3.39456	1	0.491385	63.2
GOTERM_BP_FAT	GO:0044275~cellular carbohydrate catabolic process	5	1.9084	0.0683364	ALDOA, TPI1, PGD, PGK1, GAPDH	246	85	13528	3.23482	1	0.525365	68.572
GOTERM_BP_FAT	GO:0006091~generation of precursor metabolites and energy	10	3.81679	0.114938	TXNL1, ALDOA, ATP6V1A, TPI1, GBE1, ATP6V1E1, GYS1, ATP6V1B2, PGK1, GAPDH	246	313	13528	1.75693	1	0.667311	86.42
GOTERM_BP_FAT	GO:0034637~cellular carbohydrate biosynthetic process	4	1.52672	0.129459	TPI1, GBE1, PGD, GYS1	246	69	13528	3.18793	1	0.701291	89.6387
GOTERM_BP_FAT	GO:0016052~carbohydrate catabolic process	5	1.9084	0.135789	ALDOA, TPI1, PGD, PGK1, GAPDH	246	109	13528	2.52256	1	0.717343	90.8043
GOTERM_BP_FAT	GO:0016051~carbohydrate biosynthetic process	4	1.52672	0.306252	TPI1, GBE1, PGD, GYS1	246	107	13528	2.05577	1	0.911985	99.7469
UP_SEQ_FEATURE	binding site:Substrate	5	1.9084	0.577285	ALDOA, TPI1, AKR1B1, GARS, PGK1	261	297	19113	1.23283	1	1	99.9999
Annotation Cluster 33	Enrichment Score: 1.3384152676283274
Category	Term	Count	%	PValue	Genes	List Total	Pop Hits	Pop Total	Fold Enrichment	Bonferroni	Benjamini	FDR
GOTERM_BP_FAT	GO:0034622~cellular macromolecular complex assembly	15	5.72519	0.00199901	TCP1, HIST1H1D, HP1BP3, TUBB2A, FKBP4, SNRPD1, EIF2A, RPL24, TTN, RPS14, RPS15, NPM1, TUBB6, TUBA1A, KPNB1	246	318	13528	2.59396	0.928161	0.0459352	3.21915
GOTERM_BP_FAT	GO:0034621~cellular macromolecular complex subunit organization	15	5.72519	0.00561321	TCP1, HIST1H1D, HP1BP3, TUBB2A, FKBP4, SNRPD1, EIF2A, RPL24, TTN, RPS14, RPS15, NPM1, TUBB6, TUBA1A, KPNB1	246	357	13528	2.31058	0.999393	0.103214	8.7938
GOTERM_BP_FAT	GO:0065003~macromolecular complex assembly	19	7.25191	0.0576687	PPP2R1A, TCP1, HIST1H1D, HP1BP3, TUBB2A, CRYAB, FKBP4, CAPZA1, SNRPD1, EIF2A, RPL24, TRIM72, TTN, RPS14, RPS15, NPM1, TUBB6, TUBA1A, KPNB1	246	665	13528	1.5712	1	0.490265	62.1409
GOTERM_BP_FAT	GO:0043623~cellular protein complex assembly	7	2.67176	0.0743833	TCP1, TUBB2A, FKBP4, TUBB6, TTN, TUBA1A, KPNB1	246	162	13528	2.37619	1	0.553941	71.7464
GOTERM_BP_FAT	GO:0043933~macromolecular complex subunit organization	19	7.25191	0.0935204	PPP2R1A, TCP1, HIST1H1D, HP1BP3, TUBB2A, CRYAB, FKBP4, CAPZA1, SNRPD1, EIF2A, RPL24, TRIM72, TTN, RPS14, RPS15, NPM1, TUBB6, TUBA1A, KPNB1	246	710	13528	1.47161	1	0.61601	79.9227
GOTERM_BP_FAT	GO:0070271~protein complex biogenesis	12	4.58015	0.308228	PPP2R1A, TCP1, TUBB2A, CRYAB, FKBP4, NPM1, CAPZA1, TUBB6, TRIM72, TTN, TUBA1A, KPNB1	246	505	13528	1.30674	1	0.912569	99.7584
GOTERM_BP_FAT	GO:0006461~protein complex assembly	12	4.58015	0.308228	PPP2R1A, TCP1, TUBB2A, CRYAB, FKBP4, NPM1, CAPZA1, TUBB6, TRIM72, TTN, TUBA1A, KPNB1	246	505	13528	1.30674	1	0.912569	99.7584
Annotation Cluster 34	Enrichment Score: 1.3084331101934248
Category	Term	Count	%	PValue	Genes	List Total	Pop Hits	Pop Total	Fold Enrichment	Bonferroni	Benjamini	FDR
UP_SEQ_FEATURE	repeat:2-1	3	1.14504	0.0450362	HNRNPH2, HNRNPK, RPL14	261	25	19113	8.78759	1	0.966961	52.9831
UP_SEQ_FEATURE	repeat:1-2	3	1.14504	0.0483615	HNRNPH2, HNRNPK, RPL14	261	26	19113	8.4496	1	0.969042	55.5936
UP_SEQ_FEATURE	repeat:1-1	3	1.14504	0.051773	HNRNPH2, HNRNPK, RPL14	261	27	19113	8.13665	1	0.971002	58.13
UP_SEQ_FEATURE	repeat:2-2	3	1.14504	0.051773	HNRNPH2, HNRNPK, RPL14	261	27	19113	8.13665	1	0.971002	58.13
Annotation Cluster 35	Enrichment Score: 1.2729368675099029
Category	Term	Count	%	PValue	Genes	List Total	Pop Hits	Pop Total	Fold Enrichment	Bonferroni	Benjamini	FDR
SP_PIR_KEYWORDS	thick filament	3	1.14504	0.0241489	MYBPC1, MYH3, MYBPH	261	18	19235	12.2829	0.999488	0.11865	27.985
GOTERM_CC_FAT	GO:0032982~myosin filament	3	1.14504	0.0497757	MYBPC1, MYH3, MYBPH	244	19	12782	8.27135	1	0.282031	49.5405
GOTERM_CC_FAT	GO:0016459~myosin complex	4	1.52672	0.126262	MYBPC1, MYH3, MYBPH, MYLPF	244	65	12782	3.22371	1	0.553896	83.6054
Annotation Cluster 36	Enrichment Score: 1.1738595317897613
Category	Term	Count	%	PValue	Genes	List Total	Pop Hits	Pop Total	Fold Enrichment	Bonferroni	Benjamini	FDR
GOTERM_MF_FAT	GO:0042162~telomeric DNA binding	4	1.52672	0.00218635	XRCC5, XRCC6, HNRNPD, NCL	233	15	12983	14.8589	0.574125	0.034942	2.99583
SP_PIR_KEYWORDS	DNA binding	10	3.81679	0.0427591	XRCC5, TOP1, HIST1H1D, HNRNPK, XRCC6, EIF2S2, HNRNPD, CSDE1, NCL, YBX1	261	340	19235	2.16757	0.999999	0.190771	44.3944
GOTERM_MF_FAT	GO:0008022~protein C-terminus binding	6	2.29008	0.10854	XRCC5, XRCC6, PABPC1, BIN1, NCL, NSF	233	141	12983	2.37111	1	0.65592	79.7427
SP_PIR_KEYWORDS	chromosomal protein	5	1.9084	0.133762	XRCC5, HIST1H1D, HP1BP3, XRCC6, HNRNPD	261	145	19235	2.54129	1	0.452039	85.4629
GOTERM_MF_FAT	GO:0043565~sequence-specific DNA binding	5	1.9084	0.995475	XRCC5, TRIM28, XRCC6, HNRNPD, NCL	233	607	12983	0.458987	1	1	100
Annotation Cluster 37	Enrichment Score: 1.1568764805399414
Category	Term	Count	%	PValue	Genes	List Total	Pop Hits	Pop Total	Fold Enrichment	Bonferroni	Benjamini	FDR
GOTERM_BP_FAT	GO:0030069~lysogeny	3	1.14504	0.00851132	XRCC5, PPIA, XRCC6	246	8	13528	20.622	0.999987	0.132717	13.0446
GOTERM_BP_FAT	GO:0019047~provirus integration	3	1.14504	0.00851132	XRCC5, PPIA, XRCC6	246	8	13528	20.622	0.999987	0.132717	13.0446
GOTERM_BP_FAT	GO:0015074~DNA integration	3	1.14504	0.0501043	XRCC5, PPIA, XRCC6	246	20	13528	8.24878	1	0.453372	56.853
GOTERM_BP_FAT	GO:0019059~initiation of viral infection	3	1.14504	0.0595057	XRCC5, PPIA, XRCC6	246	22	13528	7.49889	1	0.489723	63.3299
GOTERM_BP_FAT	GO:0006310~DNA recombination	5	1.9084	0.123099	NONO, XRCC5, PPIA, XRCC6, RUVBL1	246	105	13528	2.61866	1	0.686579	88.3289
GOTERM_BP_FAT	GO:0019058~viral infectious cycle	3	1.14504	0.182716	XRCC5, PPIA, XRCC6	246	43	13528	3.83664	1	0.799964	96.3094
GOTERM_BP_FAT	GO:0022415~viral reproductive process	3	1.14504	0.309822	XRCC5, PPIA, XRCC6	246	62	13528	2.6609	1	0.91283	99.7674
GOTERM_BP_FAT	GO:0016032~viral reproduction	3	1.14504	0.369333	XRCC5, PPIA, XRCC6	246	71	13528	2.3236	1	0.945121	99.9468
Annotation Cluster 38	Enrichment Score: 1.1492190748047262
Category	Term	Count	%	PValue	Genes	List Total	Pop Hits	Pop Total	Fold Enrichment	Bonferroni	Benjamini	FDR
GOTERM_BP_FAT	GO:0030705~cytoskeleton-dependent intracellular transport	6	2.29008	0.00242963	TNNT2, ACTC1, KIF5B, KLC1, MYH3, PAFAH1B1	246	52	13528	6.34522	0.95929	0.0536991	3.89976
SP_PIR_KEYWORDS	motor protein	5	1.9084	0.104198	KIF5B, KLC1, MYH3, MYLPF, DYNC1I2	261	132	19235	2.79157	1	0.381487	77.1852
GOTERM_MF_FAT	GO:0003774~motor activity	5	1.9084	0.248978	KIF5B, KLC1, MYH3, MYLPF, DYNC1I2	233	142	12983	1.96201	1	0.8687	98.1294
GOTERM_MF_FAT	GO:0003777~microtubule motor activity	3	1.14504	0.401387	KIF5B, KLC1, DYNC1I2	233	77	12983	2.17095	1	0.956148	99.92
Annotation Cluster 39	Enrichment Score: 1.147000116344861
Category	Term	Count	%	PValue	Genes	List Total	Pop Hits	Pop Total	Fold Enrichment	Bonferroni	Benjamini	FDR
GOTERM_BP_FAT	GO:0007018~microtubule-based movement	7	2.67176	0.0168099	KIF5B, TUBB2A, KLC1, TUBB6, PAFAH1B1, TUBA1A, DYNC1I2	246	113	13528	3.40658	1	0.23325	24.211
KEGG_PATHWAY	hsa05130:Pathogenic Escherichia coli infection	6	2.29008	0.0255416	CTTN, TUBB2A, YWHAQ, TUBB6, TUBA1A, NCL	151	57	5085	3.54479	0.928574	0.355866	25.0425
INTERPRO	IPR018316:Tubulin/FtsZ, 2-layer sandwich domain	3	1.14504	0.0453466	TUBB2A, TUBB6, TUBA1A	260	22	16659	8.73724	1	0.75377	49.6423
INTERPRO	IPR017975:Tubulin, conserved site	3	1.14504	0.0491676	TUBB2A, TUBB6, TUBA1A	260	23	16659	8.35736	1	0.765453	52.541
INTERPRO	IPR003008:Tubulin/FtsZ, GTPase domain	3	1.14504	0.0531005	TUBB2A, TUBB6, TUBA1A	260	24	16659	8.00913	1	0.761373	55.3616
INTERPRO	IPR000217:Tubulin	3	1.14504	0.0531005	TUBB2A, TUBB6, TUBA1A	260	24	16659	8.00913	1	0.761373	55.3616
GOTERM_BP_FAT	GO:0043623~cellular protein complex assembly	7	2.67176	0.0743833	TCP1, TUBB2A, FKBP4, TUBB6, TTN, TUBA1A, KPNB1	246	162	13528	2.37619	1	0.553941	71.7464
PIR_SUPERFAMILY	PIRSF002306:tubulin	3	1.14504	0.101869	TUBB2A, TUBB6, TUBA1A	184	22	7396	5.48123	1	0.996811	74.3737
GOTERM_BP_FAT	GO:0051258~protein polymerization	3	1.14504	0.22244	TUBB2A, TUBB6, TUBA1A	246	49	13528	3.36685	1	0.852491	98.366
KEGG_PATHWAY	hsa04540:Gap junction	3	1.14504	0.744788	TUBB2A, TUBB6, TUBA1A	151	89	5085	1.13513	1	0.997657	100
Annotation Cluster 40	Enrichment Score: 1.073983710666473
Category	Term	Count	%	PValue	Genes	List Total	Pop Hits	Pop Total	Fold Enrichment	Bonferroni	Benjamini	FDR
UP_SEQ_FEATURE	repeat:TPR 3	6	2.29008	0.0405063	KLC1, FKBP4, STIP1, SRP72, TTN, UNC45B	261	138	19113	3.18391	1	0.96083	49.1944
UP_SEQ_FEATURE	repeat:TPR 1	6	2.29008	0.0556682	KLC1, FKBP4, STIP1, SRP72, TTN, UNC45B	261	151	19113	2.9098	1	0.973564	60.8595
UP_SEQ_FEATURE	repeat:TPR 2	6	2.29008	0.0556682	KLC1, FKBP4, STIP1, SRP72, TTN, UNC45B	261	151	19113	2.9098	1	0.973564	60.8595
SMART	SM00028:TPR	5	1.9084	0.0579456	KLC1, FKBP4, STIP1, SRP72, UNC45B	115	116	9079	3.40292	0.994446	0.646066	47.5406
SP_PIR_KEYWORDS	tpr repeat	6	2.29008	0.0664007	KLC1, FKBP4, STIP1, SRP72, TTN, UNC45B	261	160	19235	2.76365	1	0.26559	60.257
INTERPRO	IPR001440:Tetratricopeptide TPR-1	5	1.9084	0.0706167	KLC1, FKBP4, STIP1, SRP72, UNC45B	260	100	16659	3.20365	1	0.841667	66.1285
UP_SEQ_FEATURE	repeat:TPR 5	4	1.52672	0.0849978	KLC1, STIP1, SRP72, TTN	261	76	19113	3.8542	1	0.992773	76.6532
INTERPRO	IPR011990:Tetratricopeptide-like helical	6	2.29008	0.0985316	KLC1, FKBP4, STIP1, NAPA, SRP72, UNC45B	260	157	16659	2.44865	1	0.901774	78.4202
INTERPRO	IPR019734:Tetratricopeptide repeat	5	1.9084	0.109584	KLC1, FKBP4, STIP1, SRP72, UNC45B	260	117	16659	2.73817	1	0.918221	82.0177
INTERPRO	IPR013026:Tetratricopeptide region	5	1.9084	0.119911	KLC1, FKBP4, STIP1, SRP72, UNC45B	260	121	16659	2.64765	1	0.930077	84.8661
UP_SEQ_FEATURE	repeat:TPR 4	4	1.52672	0.145901	KLC1, STIP1, SRP72, TTN	261	97	19113	3.01979	1	0.99969	92.4432
UP_SEQ_FEATURE	repeat:TPR 6	3	1.14504	0.236432	KLC1, STIP1, TTN	261	68	19113	3.23073	1	0.999974	98.7937
Annotation Cluster 41	Enrichment Score: 1.0116841724600385
Category	Term	Count	%	PValue	Genes	List Total	Pop Hits	Pop Total	Fold Enrichment	Bonferroni	Benjamini	FDR
KEGG_PATHWAY	hsa00010:Glycolysis / Gluconeogenesis	6	2.29008	0.0310711	ALDOA, TPI1, ADH5, PGK1, GAPDH, ALDH9A1	151	60	5085	3.36755	0.960026	0.368674	29.6471
GOTERM_MF_FAT	GO:0016620~oxidoreductase activity, acting on the aldehyde or oxo group of donors, NAD or NADP as acceptor	3	1.14504	0.062911	ADH5, GAPDH, ALDH9A1	233	23	12983	7.26796	1	0.515205	59.4633
SP_PIR_KEYWORDS	nad	4	1.52672	0.471916	ADH5, PARP1, GAPDH, ALDH9A1	261	189	19235	1.55973	1	0.894523	99.9811
Annotation Cluster 42	Enrichment Score: 0.9305028782640646
Category	Term	Count	%	PValue	Genes	List Total	Pop Hits	Pop Total	Fold Enrichment	Bonferroni	Benjamini	FDR
GOTERM_BP_FAT	GO:0009150~purine ribonucleotide metabolic process	9	3.43511	0.00363423	ALDOA, ATP6V1A, ATP1B1, ATIC, AK1, ATP6V1E1, ACLY, ATP6V1B2, GART	246	138	13528	3.58643	0.991699	0.0732332	5.77985
GOTERM_BP_FAT	GO:0009259~ribonucleotide metabolic process	9	3.43511	0.00531583	ALDOA, ATP6V1A, ATP1B1, ATIC, AK1, ATP6V1E1, ACLY, ATP6V1B2, GART	246	147	13528	3.36685	0.999101	0.0993972	8.34676
GOTERM_BP_FAT	GO:0006163~purine nucleotide metabolic process	10	3.81679	0.00681219	MTHFD1, ALDOA, ATP6V1A, ATP1B1, ATIC, AK1, ATP6V1E1, ACLY, ATP6V1B2, GART	246	186	13528	2.95655	0.999876	0.117448	10.5755
SP_PIR_KEYWORDS	purine biosynthesis	3	1.14504	0.0109859	MTHFD1, ATIC, GART	261	12	19235	18.4243	0.967433	0.0637335	13.7875
GOTERM_BP_FAT	GO:0046034~ATP metabolic process	7	2.67176	0.0120507	ALDOA, ATP6V1A, ATP1B1, AK1, ATP6V1E1, ACLY, ATP6V1B2	246	105	13528	3.66612	1	0.178789	17.9838
GOTERM_BP_FAT	GO:0006164~purine nucleotide biosynthetic process	8	3.05344	0.0181902	MTHFD1, ALDOA, ATP6V1A, ATP1B1, ATIC, ATP6V1E1, ATP6V1B2, GART	246	148	13528	2.97253	1	0.240071	25.9322
GOTERM_BP_FAT	GO:0009152~purine ribonucleotide biosynthetic process	7	2.67176	0.0196175	ALDOA, ATP6V1A, ATP1B1, ATIC, ATP6V1E1, ATP6V1B2, GART	246	117	13528	3.29011	1	0.251514	27.6735
GOTERM_BP_FAT	GO:0009205~purine ribonucleoside triphosphate metabolic process	7	2.67176	0.0196175	ALDOA, ATP6V1A, ATP1B1, AK1, ATP6V1E1, ACLY, ATP6V1B2	246	117	13528	3.29011	1	0.251514	27.6735
GOTERM_BP_FAT	GO:0009199~ribonucleoside triphosphate metabolic process	7	2.67176	0.0203664	ALDOA, ATP6V1A, ATP1B1, AK1, ATP6V1E1, ACLY, ATP6V1B2	246	118	13528	3.26223	1	0.25738	28.5717
GOTERM_BP_FAT	GO:0009144~purine nucleoside triphosphate metabolic process	7	2.67176	0.0235558	ALDOA, ATP6V1A, ATP1B1, AK1, ATP6V1E1, ACLY, ATP6V1B2	246	122	13528	3.15527	1	0.283751	32.2808
GOTERM_BP_FAT	GO:0009260~ribonucleotide biosynthetic process	7	2.67176	0.0252696	ALDOA, ATP6V1A, ATP1B1, ATIC, ATP6V1E1, ATP6V1B2, GART	246	124	13528	3.10438	1	0.295914	34.1984
GOTERM_BP_FAT	GO:0009141~nucleoside triphosphate metabolic process	7	2.67176	0.0319162	ALDOA, ATP6V1A, ATP1B1, AK1, ATP6V1E1, ACLY, ATP6V1B2	246	131	13528	2.9385	1	0.350257	41.1638
GOTERM_CC_FAT	GO:0033178~proton-transporting two-sector ATPase complex, catalytic domain	3	1.14504	0.0450888	ATP6V1A, ATP6V1E1, ATP6V1B2	244	18	12782	8.73087	0.999999	0.263546	46.1023
GOTERM_BP_FAT	GO:0009165~nucleotide biosynthetic process	8	3.05344	0.0525208	MTHFD1, ALDOA, ATP6V1A, ATP1B1, ATIC, ATP6V1E1, ATP6V1B2, GART	246	186	13528	2.36524	1	0.463557	58.6133
GOTERM_BP_FAT	GO:0034404~nucleobase, nucleoside and nucleotide biosynthetic process	8	3.05344	0.061549	MTHFD1, ALDOA, ATP6V1A, ATP1B1, ATIC, ATP6V1E1, ATP6V1B2, GART	246	193	13528	2.27946	1	0.496027	64.6111
GOTERM_BP_FAT	GO:0034654~nucleobase, nucleoside, nucleotide and nucleic acid biosynthetic process	8	3.05344	0.061549	MTHFD1, ALDOA, ATP6V1A, ATP1B1, ATIC, ATP6V1E1, ATP6V1B2, GART	246	193	13528	2.27946	1	0.496027	64.6111
GOTERM_MF_FAT	GO:0046961~proton-transporting ATPase activity, rotational mechanism	3	1.14504	0.062911	ATP6V1A, ATP6V1E1, ATP6V1B2	233	23	12983	7.26796	1	0.515205	59.4633
GOTERM_BP_FAT	GO:0006754~ATP biosynthetic process	5	1.9084	0.078039	ALDOA, ATP6V1A, ATP1B1, ATP6V1E1, ATP6V1B2	246	89	13528	3.08943	1	0.566288	73.5168
GOTERM_BP_FAT	GO:0009206~purine ribonucleoside triphosphate biosynthetic process	5	1.9084	0.102209	ALDOA, ATP6V1A, ATP1B1, ATP6V1E1, ATP6V1B2	246	98	13528	2.80571	1	0.637049	82.8482
GOTERM_BP_FAT	GO:0009145~purine nucleoside triphosphate biosynthetic process	5	1.9084	0.105086	ALDOA, ATP6V1A, ATP1B1, ATP6V1E1, ATP6V1B2	246	99	13528	2.77737	1	0.645219	83.7251
GOTERM_BP_FAT	GO:0009201~ribonucleoside triphosphate biosynthetic process	5	1.9084	0.105086	ALDOA, ATP6V1A, ATP1B1, ATP6V1E1, ATP6V1B2	246	99	13528	2.77737	1	0.645219	83.7251
GOTERM_BP_FAT	GO:0009142~nucleoside triphosphate biosynthetic process	5	1.9084	0.113934	ALDOA, ATP6V1A, ATP1B1, ATP6V1E1, ATP6V1B2	246	102	13528	2.69568	1	0.666411	86.1658
GOTERM_MF_FAT	GO:0042626~ATPase activity, coupled to transmembrane movement of substances	5	1.9084	0.131107	ABCF1, ATP6V1A, ATP1B1, ATP6V1E1, ATP6V1B2	233	109	12983	2.55601	1	0.720463	85.8147
GOTERM_MF_FAT	GO:0043492~ATPase activity, coupled to movement of substances	5	1.9084	0.134271	ABCF1, ATP6V1A, ATP1B1, ATP6V1E1, ATP6V1B2	233	110	12983	2.53277	1	0.721402	86.5159
GOTERM_MF_FAT	GO:0019829~cation-transporting ATPase activity	3	1.14504	0.135073	ATP6V1A, ATP6V1E1, ATP6V1B2	233	36	12983	4.64342	1	0.715671	86.6886
SP_PIR_KEYWORDS	Hydrogen ion transport	3	1.14504	0.137247	ATP6V1A, ATP6V1E1, ATP6V1B2	261	48	19235	4.60608	1	0.456753	86.2289
GOTERM_MF_FAT	GO:0016820~hydrolase activity, acting on acid anhydrides, catalyzing transmembrane movement of substances	5	1.9084	0.137466	ABCF1, ATP6V1A, ATP1B1, ATP6V1E1, ATP6V1B2	233	111	12983	2.50996	1	0.714572	87.1912
GOTERM_MF_FAT	GO:0042625~ATPase activity, coupled to transmembrane movement of ions	4	1.52672	0.14616	ATP6V1A, ATP1B1, ATP6V1E1, ATP6V1B2	233	74	12983	3.01195	1	0.715677	88.8734
GOTERM_BP_FAT	GO:0015986~ATP synthesis coupled proton transport	3	1.14504	0.163282	ATP6V1A, ATP6V1E1, ATP6V1B2	246	40	13528	4.12439	1	0.767101	94.5801
GOTERM_BP_FAT	GO:0015985~energy coupled proton transport, down electrochemical gradient	3	1.14504	0.163282	ATP6V1A, ATP6V1E1, ATP6V1B2	246	40	13528	4.12439	1	0.767101	94.5801
GOTERM_MF_FAT	GO:0015399~primary active transmembrane transporter activity	5	1.9084	0.174512	ABCF1, ATP6V1A, ATP1B1, ATP6V1E1, ATP6V1B2	233	122	12983	2.28365	1	0.762682	93.0408
GOTERM_MF_FAT	GO:0015405~P-P-bond-hydrolysis-driven transmembrane transporter activity	5	1.9084	0.174512	ABCF1, ATP6V1A, ATP1B1, ATP6V1E1, ATP6V1B2	233	122	12983	2.28365	1	0.762682	93.0408
GOTERM_CC_FAT	GO:0016469~proton-transporting two-sector ATPase complex	3	1.14504	0.210655	ATP6V1A, ATP6V1E1, ATP6V1B2	244	45	12782	3.49235	1	0.705612	95.7955
GOTERM_BP_FAT	GO:0034220~ion transmembrane transport	3	1.14504	0.22244	ATP6V1A, ATP6V1E1, ATP6V1B2	246	49	13528	3.36685	1	0.852491	98.366
GOTERM_BP_FAT	GO:0044271~nitrogen compound biosynthetic process	9	3.43511	0.233473	MTHFD1, ALDOA, ATP6V1A, ATP1B1, ATIC, ATP6V1E1, ASNS, ATP6V1B2, GART	246	325	13528	1.52285	1	0.858404	98.7065
GOTERM_BP_FAT	GO:0015992~proton transport	3	1.14504	0.303123	ATP6V1A, ATP6V1E1, ATP6V1B2	246	61	13528	2.70452	1	0.910411	99.7276
GOTERM_BP_FAT	GO:0006818~hydrogen transport	3	1.14504	0.316508	ATP6V1A, ATP6V1E1, ATP6V1B2	246	63	13528	2.61866	1	0.916186	99.8016
GOTERM_MF_FAT	GO:0015078~hydrogen ion transmembrane transporter activity	3	1.14504	0.480166	ATP6V1A, ATP6V1E1, ATP6V1B2	233	90	12983	1.85737	1	0.972505	99.9887
KEGG_PATHWAY	hsa05110:Vibrio cholerae infection	3	1.14504	0.495875	ATP6V1A, ATP6V1E1, ATP6V1B2	151	56	5085	1.80404	1	0.987304	99.9515
GOTERM_BP_FAT	GO:0006119~oxidative phosphorylation	3	1.14504	0.532601	ATP6V1A, ATP6V1E1, ATP6V1B2	246	98	13528	1.68342	1	0.984013	99.9996
GOTERM_MF_FAT	GO:0015077~monovalent inorganic cation transmembrane transporter activity	3	1.14504	0.557553	ATP6V1A, ATP6V1E1, ATP6V1B2	233	104	12983	1.60734	1	0.985596	99.9988
KEGG_PATHWAY	hsa05120:Epithelial cell signaling in Helicobacter pylori infection	3	1.14504	0.601453	ATP6V1A, ATP6V1E1, ATP6V1B2	151	68	5085	1.48568	1	0.995992	99.9965
GOTERM_MF_FAT	GO:0022890~inorganic cation transmembrane transporter activity	3	1.14504	0.755599	ATP6V1A, ATP6V1E1, ATP6V1B2	233	151	12983	1.10704	1	0.99896	100
GOTERM_BP_FAT	GO:0015672~monovalent inorganic cation transport	5	1.9084	0.831768	ATP6V1A, ATP1B1, ATP6V1E1, ATP6V1B2, NSF	246	318	13528	0.864652	1	0.999648	100
GOTERM_BP_FAT	GO:0006812~cation transport	8	3.05344	0.878272	ANXA6, ATP6V1A, ATP1B1, FKBP4, ATP6V1E1, CAMK2D, ATP6V1B2, NSF	246	553	13528	0.795542	1	0.999883	100
KEGG_PATHWAY	hsa00190:Oxidative phosphorylation	3	1.14504	0.901986	ATP6V1A, ATP6V1E1, ATP6V1B2	151	130	5085	0.777127	1	0.999628	100
GOTERM_BP_FAT	GO:0030001~metal ion transport	5	1.9084	0.97127	ANXA6, ATP1B1, FKBP4, CAMK2D, NSF	246	465	13528	0.59131	1	0.999999	100
SP_PIR_KEYWORDS	ion transport	4	1.52672	0.985616	ATP6V1A, ATP1B1, ATP6V1E1, ATP6V1B2	261	578	19235	0.510016	1	0.999987	100
GOTERM_BP_FAT	GO:0006811~ion transport	8	3.05344	0.987555	ANXA6, ATP6V1A, ATP1B1, FKBP4, ATP6V1E1, CAMK2D, ATP6V1B2, NSF	246	768	13528	0.572832	1	1	100
GOTERM_BP_FAT	GO:0055085~transmembrane transport	4	1.52672	0.998259	ATP6V1A, SLC25A6, ATP6V1E1, ATP6V1B2	246	569	13528	0.386586	1	1	100
Annotation Cluster 43	Enrichment Score: 0.8655704495859944
Category	Term	Count	%	PValue	Genes	List Total	Pop Hits	Pop Total	Fold Enrichment	Bonferroni	Benjamini	FDR
SP_PIR_KEYWORDS	stress response	4	1.52672	0.0600201	HSP90AB1, HSPB1, DNAJB4, HSPA8	261	66	19235	4.4665	1	0.249029	56.4501
GOTERM_BP_FAT	GO:0006986~response to unfolded protein	4	1.52672	0.137694	HSP90AB1, HSPB1, DNAJB4, HSPA8	246	71	13528	3.09813	1	0.720356	91.1301
GOTERM_BP_FAT	GO:0051789~response to protein stimulus	4	1.52672	0.306252	HSP90AB1, HSPB1, DNAJB4, HSPA8	246	107	13528	2.05577	1	0.911985	99.7469
Annotation Cluster 44	Enrichment Score: 0.8375261958006844
Category	Term	Count	%	PValue	Genes	List Total	Pop Hits	Pop Total	Fold Enrichment	Bonferroni	Benjamini	FDR
SP_PIR_KEYWORDS	dna recombination	4	1.52672	0.0135199	NONO, XRCC5, XRCC6, RUVBL1	261	37	19235	7.96728	0.985298	0.0765311	16.7072
SP_PIR_KEYWORDS	dna repair	7	2.67176	0.0455217	NONO, XRCC5, RAD23B, XRCC6, PARP1, GAPDH, APEX1	261	191	19235	2.70095	0.999999	0.196544	46.5113
GOTERM_BP_FAT	GO:0000723~telomere maintenance	3	1.14504	0.0908047	XRCC5, XRCC6, PARP1	246	28	13528	5.89199	1	0.607376	78.9161
GOTERM_BP_FAT	GO:0032200~telomere organization	3	1.14504	0.0964087	XRCC5, XRCC6, PARP1	246	29	13528	5.68881	1	0.622363	80.9435
GOTERM_BP_FAT	GO:0006310~DNA recombination	5	1.9084	0.123099	NONO, XRCC5, PPIA, XRCC6, RUVBL1	246	105	13528	2.61866	1	0.686579	88.3289
SP_PIR_KEYWORDS	DNA damage	6	2.29008	0.147601	NONO, XRCC5, RAD23B, XRCC6, PARP1, APEX1	261	205	19235	2.15699	1	0.47869	88.2903
GOTERM_BP_FAT	GO:0033554~cellular response to stress	14	5.34351	0.228649	XRCC5, RAD23B, DHX9, CRYAB, XRCC6, RPS27L, ASNS, IFI16, PRDX1, NONO, GPX1, PRDX6, PARP1, APEX1	246	566	13528	1.36022	1	0.856467	98.5668
GOTERM_BP_FAT	GO:0060249~anatomical structure homeostasis	4	1.52672	0.301293	XRCC5, ALDOA, XRCC6, PARP1	246	106	13528	2.07516	1	0.909935	99.7156
GOTERM_BP_FAT	GO:0006281~DNA repair	7	2.67176	0.415721	NONO, XRCC5, RAD23B, XRCC6, RPS27L, PARP1, APEX1	246	284	13528	1.35543	1	0.963852	99.9847
GOTERM_BP_FAT	GO:0006259~DNA metabolic process	11	4.19847	0.434464	NONO, XRCC5, RAD23B, TOP1, PPIA, RAN, XRCC6, RPS27L, RUVBL1, PARP1, APEX1	246	506	13528	1.19548	1	0.967454	99.991
GOTERM_BP_FAT	GO:0006974~response to DNA damage stimulus	8	3.05344	0.502966	NONO, XRCC5, RAD23B, XRCC6, RPS27L, IFI16, PARP1, APEX1	246	373	13528	1.17945	1	0.980058	99.9989
Annotation Cluster 45	Enrichment Score: 0.7837619499555812
Category	Term	Count	%	PValue	Genes	List Total	Pop Hits	Pop Total	Fold Enrichment	Bonferroni	Benjamini	FDR
GOTERM_BP_FAT	GO:0016477~cell migration	9	3.43511	0.12906	GPX1, SBDS, AIMP1, ITGA6, ARHGEF7, CFL1, PAFAH1B1, YWHAE, DCLK1	246	276	13528	1.79321	1	0.702494	89.5607
GOTERM_BP_FAT	GO:0006928~cell motion	13	4.96183	0.153031	AIMP1, ARHGEF7, CAPZA1, RPL24, CAPZB, YWHAE, GPX1, SBDS, ITGA6, CFL1, HSPB1, PAFAH1B1, DCLK1	246	475	13528	1.50504	1	0.751474	93.386
GOTERM_BP_FAT	GO:0051674~localization of cell	9	3.43511	0.192615	GPX1, SBDS, AIMP1, ITGA6, ARHGEF7, CFL1, PAFAH1B1, YWHAE, DCLK1	246	307	13528	1.61214	1	0.812875	96.9762
GOTERM_BP_FAT	GO:0048870~cell motility	9	3.43511	0.192615	GPX1, SBDS, AIMP1, ITGA6, ARHGEF7, CFL1, PAFAH1B1, YWHAE, DCLK1	246	307	13528	1.61214	1	0.812875	96.9762
Annotation Cluster 46	Enrichment Score: 0.7461273704122271
Category	Term	Count	%	PValue	Genes	List Total	Pop Hits	Pop Total	Fold Enrichment	Bonferroni	Benjamini	FDR
GOTERM_BP_FAT	GO:0016197~endosome transport	5	1.9084	0.0207648	AP2A1, RAB14, TOM1, EHD1, DCLK1	246	58	13528	4.74068	1	0.259296	29.0452
GOTERM_BP_FAT	GO:0016044~membrane organization	11	4.19847	0.155349	RAB7A, COPA, AP2A1, LMNA, TOM1, PAFAH1B1, NAPA, BIN1, TRIM72, EHD1, HSPA8	246	381	13528	1.58769	1	0.752754	93.6757
GOTERM_BP_FAT	GO:0010324~membrane invagination	5	1.9084	0.566797	RAB7A, AP2A1, TOM1, BIN1, EHD1	246	220	13528	1.24982	1	0.987332	99.9999
GOTERM_BP_FAT	GO:0006897~endocytosis	5	1.9084	0.566797	RAB7A, AP2A1, TOM1, BIN1, EHD1	246	220	13528	1.24982	1	0.987332	99.9999
Annotation Cluster 47	Enrichment Score: 0.7107537402680651
Category	Term	Count	%	PValue	Genes	List Total	Pop Hits	Pop Total	Fold Enrichment	Bonferroni	Benjamini	FDR
GOTERM_MF_FAT	GO:0003678~DNA helicase activity	4	1.52672	0.0342673	XRCC5, DHX9, XRCC6, RUVBL1	233	40	12983	5.5721	0.999999	0.337728	38.4026
SP_PIR_KEYWORDS	helicase	6	2.29008	0.0355859	XRCC5, DHX9, DDX17, XRCC6, EIF4A1, RUVBL1	261	134	19235	3.29988	0.999987	0.165709	38.5302
GOTERM_MF_FAT	GO:0004003~ATP-dependent DNA helicase activity	3	1.14504	0.0729013	XRCC5, DHX9, XRCC6	233	25	12983	6.68652	1	0.559583	65.0731
GOTERM_MF_FAT	GO:0008026~ATP-dependent helicase activity	5	1.9084	0.0984969	XRCC5, DHX9, DDX17, XRCC6, EIF4A1	233	98	12983	2.84291	1	0.645454	76.3302
GOTERM_MF_FAT	GO:0070035~purine NTP-dependent helicase activity	5	1.9084	0.0984969	XRCC5, DHX9, DDX17, XRCC6, EIF4A1	233	98	12983	2.84291	1	0.645454	76.3302
GOTERM_MF_FAT	GO:0004386~helicase activity	6	2.29008	0.106142	XRCC5, DHX9, DDX17, XRCC6, EIF4A1, RUVBL1	233	140	12983	2.38804	1	0.656081	78.9722
INTERPRO	IPR011545:DNA/RNA helicase, DEAD/DEAH box type, N-terminal	3	1.14504	0.245055	DHX9, DDX17, EIF4A1	260	61	16659	3.15113	1	0.995038	98.4323
GOTERM_MF_FAT	GO:0008094~DNA-dependent ATPase activity	3	1.14504	0.271122	XRCC5, DHX9, XRCC6	233	57	12983	2.93269	1	0.871986	98.7659
SMART	SM00490:HELICc	3	1.14504	0.385509	DHX9, DDX17, EIF4A1	115	106	9079	2.23437	1	0.990971	99.482
SMART	SM00487:DEXDc	3	1.14504	0.398861	DHX9, DDX17, EIF4A1	115	109	9079	2.17288	1	0.988058	99.5914
UP_SEQ_FEATURE	domain:Helicase C-terminal	3	1.14504	0.419311	DHX9, DDX17, EIF4A1	261	105	19113	2.09228	1	1	99.9864
UP_SEQ_FEATURE	domain:Helicase ATP-binding	3	1.14504	0.442566	DHX9, DDX17, EIF4A1	261	110	19113	1.99718	1	1	99.993
INTERPRO	IPR014021:Helicase, superfamily 1 and 2, ATP-binding	3	1.14504	0.497651	DHX9, DDX17, EIF4A1	260	107	16659	1.79644	1	0.99995	99.9962
INTERPRO	IPR001650:DNA/RNA helicase, C-terminal	3	1.14504	0.497651	DHX9, DDX17, EIF4A1	260	107	16659	1.79644	1	0.99995	99.9962
INTERPRO	IPR014001:DEAD-like helicase, N-terminal	3	1.14504	0.507482	DHX9, DDX17, EIF4A1	260	109	16659	1.76348	1	0.99994	99.9972
Annotation Cluster 48	Enrichment Score: 0.7042748744979764
Category	Term	Count	%	PValue	Genes	List Total	Pop Hits	Pop Total	Fold Enrichment	Bonferroni	Benjamini	FDR
GOTERM_BP_FAT	GO:0009408~response to heat	4	1.52672	0.0808514	DHX9, CRYAB, HSPB1, DNAJB4	246	56	13528	3.92799	1	0.574058	74.8074
GOTERM_BP_FAT	GO:0009266~response to temperature stimulus	4	1.52672	0.190395	DHX9, CRYAB, HSPB1, DNAJB4	246	83	13528	2.65021	1	0.812579	96.8373
GOTERM_BP_FAT	GO:0009628~response to abiotic stimulus	8	3.05344	0.500994	GPX1, DHX9, ACTA1, CRYAB, COPS3, XRCC6, HSPB1, DNAJB4	246	368	13528	1.19548	1	0.979948	99.9988
Annotation Cluster 49	Enrichment Score: 0.686245104773905
Category	Term	Count	%	PValue	Genes	List Total	Pop Hits	Pop Total	Fold Enrichment	Bonferroni	Benjamini	FDR
GOTERM_BP_FAT	GO:0003015~heart process	3	1.14504	0.0644157	GPX1, ACTC1, CAMK2D	246	23	13528	7.17285	1	0.509532	66.338
GOTERM_BP_FAT	GO:0060047~heart contraction	3	1.14504	0.0644157	GPX1, ACTC1, CAMK2D	246	23	13528	7.17285	1	0.509532	66.338
GOTERM_BP_FAT	GO:0008015~blood circulation	4	1.52672	0.658443	GPX1, ACTC1, CAMK2D, ADH5	246	186	13528	1.18262	1	0.995464	100
GOTERM_BP_FAT	GO:0003013~circulatory system process	4	1.52672	0.658443	GPX1, ACTC1, CAMK2D, ADH5	246	186	13528	1.18262	1	0.995464	100
Annotation Cluster 50	Enrichment Score: 0.636072364480075
Category	Term	Count	%	PValue	Genes	List Total	Pop Hits	Pop Total	Fold Enrichment	Bonferroni	Benjamini	FDR
GOTERM_BP_FAT	GO:0007346~regulation of mitotic cell cycle	6	2.29008	0.142206	SBDS, CHMP1A, CAMK2D, RPS27L, ASNS, RPL24	246	152	13528	2.17073	1	0.728107	91.8594
GOTERM_BP_FAT	GO:0051726~regulation of cell cycle	9	3.43511	0.25474	SBDS, CHMP1A, NPM1, CAMK2D, RPS15A, RPS27L, ASNS, RPL24, HSPA8	246	331	13528	1.49525	1	0.875105	99.1835
GOTERM_BP_FAT	GO:0010564~regulation of cell cycle process	4	1.52672	0.34101	SBDS, CHMP1A, NPM1, CAMK2D	246	114	13528	1.92954	1	0.930348	99.8908
Annotation Cluster 51	Enrichment Score: 0.595801930824194
Category	Term	Count	%	PValue	Genes	List Total	Pop Hits	Pop Total	Fold Enrichment	Bonferroni	Benjamini	FDR
GOTERM_CC_FAT	GO:0005768~endosome	10	3.81679	0.146738	CHMP2A, RAB7A, CHMP1A, CHMP1B, ATP6V1E1, RAB14, TOM1, VPS28, EHD1, B2M	244	315	12782	1.66302	1	0.585216	88.0674
SP_PIR_KEYWORDS	endosome	6	2.29008	0.152856	CHMP2A, RAB7A, CHMP1A, CHMP1B, VPS28, EHD1	261	209	19235	2.11571	1	0.487189	89.2235
GOTERM_CC_FAT	GO:0019898~extrinsic to membrane	9	3.43511	0.727394	CHMP1A, CHMP1B, FLOT2, TOM1, NAPA, ATP6V1B2, VPS28, FLNC, EHD1	244	494	12782	0.954387	1	0.991078	100
Annotation Cluster 52	Enrichment Score: 0.5781145387474157
Category	Term	Count	%	PValue	Genes	List Total	Pop Hits	Pop Total	Fold Enrichment	Bonferroni	Benjamini	FDR
GOTERM_BP_FAT	GO:0006892~post-Golgi vesicle-mediated transport	5	1.9084	0.0207648	SCAMP3, AP2A1, RAB14, NAPA, HSPA8	246	58	13528	4.74068	1	0.259296	29.0452
GOTERM_BP_FAT	GO:0048193~Golgi vesicle transport	6	2.29008	0.0896327	COPA, SCAMP3, AP2A1, RAB14, NAPA, HSPA8	246	131	13528	2.51871	1	0.605125	78.4673
GOTERM_CC_FAT	GO:0005798~Golgi-associated vesicle	3	1.14504	0.25289	COPA, AP2A1, RAB14	244	51	12782	3.08149	1	0.767233	97.9873
GOTERM_CC_FAT	GO:0030135~coated vesicle	5	1.9084	0.357913	COPA, AP2A1, RAB14, SNAPIN, BIN1	244	159	12782	1.64733	1	0.854903	99.7355
GOTERM_CC_FAT	GO:0000139~Golgi membrane	4	1.52672	0.690495	COPA, SCAMP3, AP2A1, B2M	244	186	12782	1.12656	1	0.987249	100
GOTERM_CC_FAT	GO:0044431~Golgi apparatus part	5	1.9084	0.814161	COPA, SCAMP3, AP2A1, RAB14, B2M	244	294	12782	0.890906	1	0.995991	100
GOTERM_CC_FAT	GO:0005794~Golgi apparatus	12	4.58015	0.94803	RAB7A, COPA, SCAMP3, AIMP1, AP2A1, CRYAB, RAB14, RAB1B, STIP1, NAPA, ATP6V1B2, B2M	244	872	12782	0.720898	1	0.999829	100
Annotation Cluster 53	Enrichment Score: 0.5510264213460269
Category	Term	Count	%	PValue	Genes	List Total	Pop Hits	Pop Total	Fold Enrichment	Bonferroni	Benjamini	FDR
SP_PIR_KEYWORDS	chromosomal protein	5	1.9084	0.133762	XRCC5, HIST1H1D, HP1BP3, XRCC6, HNRNPD	261	145	19235	2.54129	1	0.452039	85.4629
GOTERM_CC_FAT	GO:0005694~chromosome	13	4.96183	0.167182	XRCC5, TOP1, CHMP1A, TCP1, HIST1H1D, HP1BP3, RAN, EIF3E, TRIM28, XRCC6, HNRNPD, PAFAH1B1, TTN	244	460	12782	1.48045	1	0.624272	91.3775
GOTERM_CC_FAT	GO:0032993~protein-DNA complex	4	1.52672	0.224444	XRCC5, HIST1H1D, HP1BP3, XRCC6	244	86	12782	2.43652	1	0.725295	96.6797
GOTERM_CC_FAT	GO:0000785~chromatin	6	2.29008	0.331758	TCP1, HIST1H1D, HP1BP3, RAN, EIF3E, TRIM28	244	200	12782	1.57156	1	0.836026	99.5485
GOTERM_CC_FAT	GO:0044427~chromosomal part	9	3.43511	0.452253	XRCC5, TCP1, HIST1H1D, HP1BP3, RAN, EIF3E, TRIM28, XRCC6, PAFAH1B1	244	386	12782	1.22142	1	0.919134	99.9685
GOTERM_BP_FAT	GO:0051276~chromosome organization	9	3.43511	0.656156	XRCC5, CHMP1A, HIST1H1D, HP1BP3, XRCC6, NPM1, RUVBL1, TTN, PARP1	246	485	13528	1.02047	1	0.995405	100
Annotation Cluster 54	Enrichment Score: 0.5488022089635946
Category	Term	Count	%	PValue	Genes	List Total	Pop Hits	Pop Total	Fold Enrichment	Bonferroni	Benjamini	FDR
GOTERM_CC_FAT	GO:0030139~endocytic vesicle	5	1.9084	0.0256708	RAB7A, AP2B1, AP2A1, CAMK2D, EHD1	244	59	12782	4.43943	0.999641	0.164954	29.418
GOTERM_CC_FAT	GO:0030666~endocytic vesicle membrane	3	1.14504	0.129602	AP2B1, AP2A1, CAMK2D	244	33	12782	4.7623	1	0.550123	84.4254
GOTERM_CC_FAT	GO:0030659~cytoplasmic vesicle membrane	5	1.9084	0.272064	COPA, AP2B1, AP2A1, CAMK2D, TRIM72	244	139	12782	1.88436	1	0.779815	98.5793
GOTERM_CC_FAT	GO:0012506~vesicle membrane	5	1.9084	0.323334	COPA, AP2B1, AP2A1, CAMK2D, TRIM72	244	151	12782	1.73461	1	0.831025	99.466
GOTERM_CC_FAT	GO:0030117~membrane coat	3	1.14504	0.337382	COPA, AP2B1, AP2A1	244	63	12782	2.49454	1	0.837844	99.5968
GOTERM_CC_FAT	GO:0048475~coated membrane	3	1.14504	0.337382	COPA, AP2B1, AP2A1	244	63	12782	2.49454	1	0.837844	99.5968
GOTERM_CC_FAT	GO:0044433~cytoplasmic vesicle part	5	1.9084	0.477206	COPA, AP2B1, AP2A1, CAMK2D, TRIM72	244	187	12782	1.40068	1	0.923388	99.9832
GOTERM_CC_FAT	GO:0012505~endomembrane system	14	5.34351	0.731254	COPA, SCAMP3, RAN, LMNA, TRIM72, B2M, CHMP1A, AP2B1, AP2A1, CAMK2D, RAB14, PAFAH1B1, PARP1, KPNB1	244	782	12782	0.937843	1	0.991039	100
GOTERM_CC_FAT	GO:0031090~organelle membrane	13	4.96183	0.989437	COPA, SHMT2, SCAMP3, SLC25A6, LMNA, TRIM72, B2M, AP2B1, ACSL1, AP2A1, CSDE1, CAMK2D, PAFAH1B1	244	1096	12782	0.621358	1	0.999995	100
Annotation Cluster 55	Enrichment Score: 0.542895024061507
Category	Term	Count	%	PValue	Genes	List Total	Pop Hits	Pop Total	Fold Enrichment	Bonferroni	Benjamini	FDR
GOTERM_BP_FAT	GO:0043067~regulation of programmed cell death	20	7.63359	0.151515	XRCC5, PPP2R1A, ARHGEF7, CRYAB, LGALS1, RPS27L, ASNS, IFI16, RPS6, PRDX1, YWHAE, GPX1, PSMC5, GSPT1, RPS3A, EEF1E1, CFL1, NPM1, HSPB1, RPL11	246	812	13528	1.35448	1	0.749936	93.1896
GOTERM_BP_FAT	GO:0010941~regulation of cell death	20	7.63359	0.155149	XRCC5, PPP2R1A, ARHGEF7, CRYAB, LGALS1, RPS27L, ASNS, IFI16, RPS6, PRDX1, YWHAE, GPX1, PSMC5, GSPT1, RPS3A, EEF1E1, CFL1, NPM1, HSPB1, RPL11	246	815	13528	1.34949	1	0.754449	93.6513
GOTERM_BP_FAT	GO:0042981~regulation of apoptosis	19	7.25191	0.207235	XRCC5, PPP2R1A, ARHGEF7, CRYAB, LGALS1, RPS27L, ASNS, IFI16, RPS6, PRDX1, YWHAE, GPX1, GSPT1, RPS3A, EEF1E1, NPM1, CFL1, HSPB1, RPL11	246	804	13528	1.29956	1	0.834324	97.7572
GOTERM_BP_FAT	GO:0006917~induction of apoptosis	9	3.43511	0.222668	PPP2R1A, GPX1, RPS3A, ARHGEF7, RPS27L, RPL11, IFI16, PRDX1, YWHAE	246	320	13528	1.54665	1	0.851189	98.3738
GOTERM_BP_FAT	GO:0012502~induction of programmed cell death	9	3.43511	0.226863	PPP2R1A, GPX1, RPS3A, ARHGEF7, RPS27L, RPL11, IFI16, PRDX1, YWHAE	246	321	13528	1.54183	1	0.85556	98.5115
GOTERM_BP_FAT	GO:0043065~positive regulation of apoptosis	11	4.19847	0.252132	PPP2R1A, GPX1, RPS3A, ARHGEF7, EEF1E1, RPS27L, RPL11, IFI16, RPS6, PRDX1, YWHAE	246	430	13528	1.40677	1	0.873395	99.1355
GOTERM_BP_FAT	GO:0043068~positive regulation of programmed cell death	11	4.19847	0.259544	PPP2R1A, GPX1, RPS3A, ARHGEF7, EEF1E1, RPS27L, RPL11, IFI16, RPS6, PRDX1, YWHAE	246	433	13528	1.39702	1	0.877962	99.2655
GOTERM_BP_FAT	GO:0010942~positive regulation of cell death	11	4.19847	0.264878	PPP2R1A, GPX1, RPS3A, ARHGEF7, EEF1E1, RPS27L, RPL11, IFI16, RPS6, PRDX1, YWHAE	246	435	13528	1.3906	1	0.882654	99.3474
GOTERM_BP_FAT	GO:0043069~negative regulation of programmed cell death	8	3.05344	0.464204	XRCC5, GPX1, PSMC5, CRYAB, NPM1, CFL1, HSPB1, ASNS	246	359	13528	1.22545	1	0.974422	99.9963
GOTERM_BP_FAT	GO:0060548~negative regulation of cell death	8	3.05344	0.485018	XRCC5, GPX1, PSMC5, CRYAB, NPM1, CFL1, HSPB1, ASNS	246	360	13528	1.22204	1	0.977933	99.9981
GOTERM_BP_FAT	GO:0006916~anti-apoptosis	5	1.9084	0.51123	GPX1, CRYAB, NPM1, CFL1, HSPB1	246	206	13528	1.33475	1	0.980905	99.9992
GOTERM_BP_FAT	GO:0043066~negative regulation of apoptosis	7	2.67176	0.622593	XRCC5, GPX1, CRYAB, NPM1, CFL1, HSPB1, ASNS	246	354	13528	1.08741	1	0.993192	100
Annotation Cluster 56	Enrichment Score: 0.5217287928834954
Category	Term	Count	%	PValue	Genes	List Total	Pop Hits	Pop Total	Fold Enrichment	Bonferroni	Benjamini	FDR
UP_SEQ_FEATURE	repeat:WD 3	7	2.67176	0.154922	COPA, STRAP, EIF2A, PAFAH1B1, EIF3I, TTN, DYNC1I2	261	265	19113	1.93437	1	0.999752	93.6493
UP_SEQ_FEATURE	repeat:WD 1	7	2.67176	0.171165	COPA, STRAP, EIF2A, PAFAH1B1, EIF3I, TTN, DYNC1I2	261	274	19113	1.87084	1	0.99982	95.3785
UP_SEQ_FEATURE	repeat:WD 2	7	2.67176	0.171165	COPA, STRAP, EIF2A, PAFAH1B1, EIF3I, TTN, DYNC1I2	261	274	19113	1.87084	1	0.99982	95.3785
SP_PIR_KEYWORDS	wd repeat	7	2.67176	0.171311	COPA, STRAP, EIF2A, PAFAH1B1, EIF3I, TTN, DYNC1I2	261	276	19235	1.86913	1	0.52163	91.983
UP_SEQ_FEATURE	repeat:WD 5	6	2.29008	0.212329	COPA, STRAP, PAFAH1B1, EIF3I, TTN, DYNC1I2	261	233	19113	1.88575	1	0.999965	97.9933
UP_SEQ_FEATURE	repeat:WD 4	6	2.29008	0.257379	COPA, STRAP, PAFAH1B1, EIF3I, TTN, DYNC1I2	261	251	19113	1.75052	1	0.999988	99.2351
INTERPRO	IPR019775:WD40 repeat, conserved site	7	2.67176	0.262508	COPA, STRAP, EIF2A, PAFAH1B1, EIF3I, TTN, DYNC1I2	260	277	16659	1.61918	1	0.995525	98.8906
UP_SEQ_FEATURE	repeat:WD 6	5	1.9084	0.265953	COPA, STRAP, PAFAH1B1, TTN, DYNC1I2	261	192	19113	1.90703	1	0.999985	99.3676
INTERPRO	IPR015943:WD40/YVTN repeat-like	7	2.67176	0.324289	COPA, PLXNA1, STRAP, EIF2A, PAFAH1B1, EIF3I, DYNC1I2	260	300	16659	1.49504	1	0.998608	99.6956
UP_SEQ_FEATURE	repeat:WD 7	4	1.52672	0.334382	STRAP, PAFAH1B1, TTN, DYNC1I2	261	150	19113	1.9528	1	0.999999	99.8726
SMART	SM00320:WD40	5	1.9084	0.430028	COPA, STRAP, PAFAH1B1, EIF3I, DYNC1I2	115	266	9079	1.48398	1	0.988277	99.7702
INTERPRO	IPR017986:WD40 repeat, region	5	1.9084	0.507195	COPA, STRAP, PAFAH1B1, EIF3I, DYNC1I2	260	238	16659	1.34607	1	0.999952	99.9971
INTERPRO	IPR019781:WD40 repeat, subgroup	5	1.9084	0.520704	COPA, STRAP, PAFAH1B1, EIF3I, DYNC1I2	260	242	16659	1.32382	1	0.999948	99.9981
INTERPRO	IPR001680:WD40 repeat	5	1.9084	0.595944	COPA, STRAP, PAFAH1B1, EIF3I, DYNC1I2	260	266	16659	1.20438	1	0.999993	99.9998
INTERPRO	IPR019782:WD40 repeat 2	4	1.52672	0.685744	COPA, STRAP, PAFAH1B1, EIF3I	260	226	16659	1.13404	1	0.999999	100
Annotation Cluster 57	Enrichment Score: 0.4875040610245186
Category	Term	Count	%	PValue	Genes	List Total	Pop Hits	Pop Total	Fold Enrichment	Bonferroni	Benjamini	FDR
GOTERM_MF_FAT	GO:0051287~NAD or NADH binding	3	1.14504	0.204948	ADH5, PARP1, GAPDH	233	47	12983	3.55666	1	0.815048	95.8712
GOTERM_MF_FAT	GO:0048037~cofactor binding	7	2.67176	0.285904	SHMT2, PGD, ADH5, ASNS, PARP1, GAPDH, DBI	233	249	12983	1.56645	1	0.883855	99.0717
GOTERM_MF_FAT	GO:0050662~coenzyme binding	5	1.9084	0.405745	PGD, ADH5, PARP1, GAPDH, DBI	233	181	12983	1.53925	1	0.955961	99.9277
SP_PIR_KEYWORDS	nad	4	1.52672	0.471916	ADH5, PARP1, GAPDH, ALDH9A1	261	189	19235	1.55973	1	0.894523	99.9811
Annotation Cluster 58	Enrichment Score: 0.47816575099807673
Category	Term	Count	%	PValue	Genes	List Total	Pop Hits	Pop Total	Fold Enrichment	Bonferroni	Benjamini	FDR
GOTERM_MF_FAT	GO:0003690~double-stranded DNA binding	4	1.52672	0.250667	XRCC5, XRCC6, IFI16, YBX1	233	97	12983	2.29777	1	0.865971	98.187
GOTERM_MF_FAT	GO:0043566~structure-specific DNA binding	5	1.9084	0.260719	XRCC5, RAD23B, XRCC6, IFI16, YBX1	233	145	12983	1.92141	1	0.864229	98.4972
GOTERM_BP_FAT	GO:0002520~immune system development	6	2.29008	0.562642	XRCC5, SBDS, RPL22, RPS14, XRCC6, IFI16	246	276	13528	1.19548	1	0.987136	99.9999
Annotation Cluster 59	Enrichment Score: 0.4687731638927518
Category	Term	Count	%	PValue	Genes	List Total	Pop Hits	Pop Total	Fold Enrichment	Bonferroni	Benjamini	FDR
GOTERM_BP_FAT	GO:0006605~protein targeting	8	3.05344	0.0958897	SRP14, RPL23, RAN, YWHAQ, RPL11, SRP72, KPNB1, YWHAE	246	215	13528	2.04621	1	0.622968	80.7637
GOTERM_BP_FAT	GO:0033365~protein localization in organelle	5	1.9084	0.272461	SRP14, RPL23, RAN, SRP72, KPNB1	246	146	13528	1.88328	1	0.889548	99.4491
GOTERM_BP_FAT	GO:0051168~nuclear export	3	1.14504	0.296412	RAN, RPS15, NPM1	246	60	13528	2.74959	1	0.909026	99.6814
GOTERM_BP_FAT	GO:0006913~nucleocytoplasmic transport	5	1.9084	0.313067	RPL23, RAN, RPS15, NPM1, KPNB1	246	156	13528	1.76256	1	0.914447	99.7846
GOTERM_BP_FAT	GO:0051169~nuclear transport	5	1.9084	0.321265	RPL23, RAN, RPS15, NPM1, KPNB1	246	158	13528	1.74025	1	0.918913	99.823
GOTERM_BP_FAT	GO:0006606~protein import into nucleus	3	1.14504	0.463476	RPL23, RAN, KPNB1	246	86	13528	1.91832	1	0.974636	99.9962
GOTERM_BP_FAT	GO:0051170~nuclear import	3	1.14504	0.475413	RPL23, RAN, KPNB1	246	88	13528	1.87472	1	0.976249	99.9974
GOTERM_BP_FAT	GO:0034504~protein localization in nucleus	3	1.14504	0.510237	RPL23, RAN, KPNB1	246	94	13528	1.75506	1	0.981008	99.9991
GOTERM_BP_FAT	GO:0017038~protein import	3	1.14504	0.68976	RPL23, RAN, KPNB1	246	131	13528	1.25936	1	0.996808	100
Annotation Cluster 60	Enrichment Score: 0.4623260126469646
Category	Term	Count	%	PValue	Genes	List Total	Pop Hits	Pop Total	Fold Enrichment	Bonferroni	Benjamini	FDR
SP_PIR_KEYWORDS	prenylation	5	1.9084	0.161136	RAB7A, LMNA, RAB14, RAB1B, DNAJA2	261	156	19235	2.36209	1	0.502581	90.5553
SMART	SM00175:RAB	3	1.14504	0.178188	RAB7A, RAB14, RAB1B	115	61	9079	3.88268	1	0.912754	88.0078
INTERPRO	IPR003579:Ras small GTPase, Rab type	3	1.14504	0.245055	RAB7A, RAB14, RAB1B	260	61	16659	3.15113	1	0.995038	98.4323
INTERPRO	IPR005225:Small GTP-binding protein	5	1.9084	0.261797	RAB7A, RAN, RAB14, RAB1B, EEF2	260	167	16659	1.91836	1	0.996134	98.8747
INTERPRO	IPR013753:Ras	4	1.52672	0.307805	RAB7A, RAN, RAB14, RAB1B	260	125	16659	2.05034	1	0.998251	99.5653
UP_SEQ_FEATURE	short sequence motif:Effector region	3	1.14504	0.371408	RAB7A, RAB14, RAB1B	261	95	19113	2.31252	1	1	99.9501
UP_SEQ_FEATURE	lipid moiety-binding region:S-geranylgeranyl cysteine	3	1.14504	0.405124	RAB7A, RAB14, RAB1B	261	102	19113	2.15382	1	1	99.9798
GOTERM_BP_FAT	GO:0007264~small GTPase mediated signal transduction	7	2.67176	0.477458	RAB7A, ARHGEF7, CFL1, YWHAQ, RAB14, RAB1B, PARK7	246	305	13528	1.26211	1	0.976394	99.9975
INTERPRO	IPR001806:Ras GTPase	3	1.14504	0.623451	RAB7A, RAB14, RAB1B	260	135	16659	1.42385	1	0.999995	99.9999
SP_PIR_KEYWORDS	lipoprotein	6	2.29008	0.937539	RAB7A, PSMC1, LMNA, RAB14, RAB1B, DNAJA2	261	642	19235	0.68876	1	0.999651	100
Annotation Cluster 61	Enrichment Score: 0.45986645998942777
Category	Term	Count	%	PValue	Genes	List Total	Pop Hits	Pop Total	Fold Enrichment	Bonferroni	Benjamini	FDR
GOTERM_MF_FAT	GO:0005504~fatty acid binding	3	1.14504	0.147367	FABP3, ADH5, DBI	233	38	12983	4.39903	1	0.711633	89.0899
GOTERM_MF_FAT	GO:0033293~monocarboxylic acid binding	3	1.14504	0.251183	FABP3, ADH5, DBI	233	54	12983	3.09561	1	0.861813	98.2043
GOTERM_MF_FAT	GO:0031406~carboxylic acid binding	4	1.52672	0.476919	FABP3, ADH5, YWHAE, DBI	233	144	12983	1.54781	1	0.972959	99.9877
GOTERM_MF_FAT	GO:0008289~lipid binding	7	2.67176	0.819786	ANXA6, PFN2, NPC2, FABP3, ADH5, TRIM72, DBI	233	450	12983	0.866772	1	0.999615	100
Annotation Cluster 62	Enrichment Score: 0.44762090099385443
Category	Term	Count	%	PValue	Genes	List Total	Pop Hits	Pop Total	Fold Enrichment	Bonferroni	Benjamini	FDR
UP_SEQ_FEATURE	domain:B30.2/SPRY	3	1.14504	0.306997	HNRNPUL2, TRIM72, HNRNPU	261	82	19113	2.67914	1	0.999997	99.7535
INTERPRO	IPR003877:SPla/RYanodine receptor SPRY	3	1.14504	0.376394	HNRNPUL2, TRIM72, HNRNPU	260	84	16659	2.28832	1	0.999334	99.9071
INTERPRO	IPR001870:B302 (SPRY)-like	3	1.14504	0.392971	HNRNPUL2, TRIM72, HNRNPU	260	87	16659	2.20942	1	0.999467	99.9376
Annotation Cluster 63	Enrichment Score: 0.41151330089561333
Category	Term	Count	%	PValue	Genes	List Total	Pop Hits	Pop Total	Fold Enrichment	Bonferroni	Benjamini	FDR
GOTERM_BP_FAT	GO:0006732~coenzyme metabolic process	5	1.9084	0.300808	MTHFD1, GPX1, TPI1, PGD, ACLY	246	153	13528	1.79712	1	0.910623	99.7124
INTERPRO	IPR016040:NAD(P)-binding domain	4	1.52672	0.413513	MTHFD1, PGD, ACLY, GAPDH	260	150	16659	1.70862	1	0.999614	99.9625
GOTERM_BP_FAT	GO:0051186~cofactor metabolic process	5	1.9084	0.468469	MTHFD1, GPX1, TPI1, PGD, ACLY	246	195	13528	1.41005	1	0.975189	99.9968
Annotation Cluster 64	Enrichment Score: 0.3945450795079163
Category	Term	Count	%	PValue	Genes	List Total	Pop Hits	Pop Total	Fold Enrichment	Bonferroni	Benjamini	FDR
GOTERM_BP_FAT	GO:0016049~cell growth	3	1.14504	0.303123	ACTA1, NPM1, DCLK1	246	61	13528	2.70452	1	0.910411	99.7276
GOTERM_BP_FAT	GO:0040007~growth	5	1.9084	0.422795	GPX1, SBDS, ACTA1, NPM1, DCLK1	246	183	13528	1.50251	1	0.965397	99.9875
GOTERM_BP_FAT	GO:0008361~regulation of cell size	5	1.9084	0.51123	PPP2R1A, ACTA1, CRYAB, NPM1, DCLK1	246	206	13528	1.33475	1	0.980905	99.9992
Annotation Cluster 65	Enrichment Score: 0.38974679757406666
Category	Term	Count	%	PValue	Genes	List Total	Pop Hits	Pop Total	Fold Enrichment	Bonferroni	Benjamini	FDR
GOTERM_MF_FAT	GO:0008307~structural constituent of muscle	5	1.9084	0.00653356	NEB, MYBPC1, MYBPH, MYLPF, TTN	233	42	12983	6.63346	0.92242	0.0936457	8.70668
INTERPRO	IPR003962:Fibronectin, type III subdomain	3	1.14504	0.0976773	MYBPC1, MYBPH, TTN	260	34	16659	5.65351	1	0.908162	78.1159
INTERPRO	IPR013098:Immunoglobulin I-set	5	1.9084	0.168041	MYBPC1, MYPN, MYBPH, TTN, NEXN	260	138	16659	2.32149	1	0.972249	93.4099
SMART	SM00408:IGc2	4	1.52672	0.477587	MYBPC1, MYPN, MYBPH, TTN	115	205	9079	1.54045	1	0.990972	99.9104
UP_SEQ_FEATURE	domain:Fibronectin type-III 2	3	1.14504	0.530075	MYBPC1, MYBPH, TTN	261	130	19113	1.68992	1	1	99.9996
UP_SEQ_FEATURE	domain:Fibronectin type-III 1	3	1.14504	0.534201	MYBPC1, MYBPH, TTN	261	131	19113	1.67702	1	1	99.9996
INTERPRO	IPR003598:Immunoglobulin subtype 2	4	1.52672	0.620895	MYBPC1, MYPN, MYBPH, TTN	260	205	16659	1.25021	1	0.999996	99.9999
SMART	SM00060:FN3	3	1.14504	0.693559	MYBPC1, MYBPH, TTN	115	190	9079	1.24654	1	0.999357	99.9997
INTERPRO	IPR013783:Immunoglobulin-like fold	8	3.05344	0.760706	GBE1, MYBPC1, MYPN, MYBPH, TTN, FLNC, NEXN, B2M	260	553	16659	0.926916	1	1	100
SP_PIR_KEYWORDS	Immunoglobulin domain	6	2.29008	0.764743	MYBPC1, MYPN, MYBPH, TTN, NEXN, B2M	261	470	19235	0.940817	1	0.989233	100
INTERPRO	IPR008957:Fibronectin, type III-like fold	3	1.14504	0.783115	MYBPC1, MYBPH, TTN	260	184	16659	1.04467	1	1	100
SMART	SM00409:IG	4	1.52672	0.789403	MYBPC1, MYBPH, TTN, NEXN	115	330	9079	0.956943	1	0.999881	100
INTERPRO	IPR003961:Fibronectin, type III	3	1.14504	0.797934	MYBPC1, MYBPH, TTN	260	190	16659	1.01168	1	1	100
INTERPRO	IPR003599:Immunoglobulin subtype	4	1.52672	0.890227	MYBPC1, MYBPH, TTN, NEXN	260	330	16659	0.776643	1	1	100
INTERPRO	IPR007110:Immunoglobulin-like	6	2.29008	0.893138	MYBPC1, MYPN, MYBPH, TTN, NEXN, B2M	260	501	16659	0.767342	1	1	100
Annotation Cluster 66	Enrichment Score: 0.3308325820026504
Category	Term	Count	%	PValue	Genes	List Total	Pop Hits	Pop Total	Fold Enrichment	Bonferroni	Benjamini	FDR
GOTERM_CC_FAT	GO:0000267~cell fraction	27	10.3053	0.12815	COPA, PLXNA1, XRCC6, ADH5, MME, ASNS, IARS, TPI1, CTTN, DES, ACSL1, GYS1, PAFAH1B1, RPL7A, PPP2R1A, ACTC1, YARS, CRYAB, FLOT2, LMNA, GARS, SNAPIN, RARS, YWHAQ, RAB14, HSPB1, FARSA	244	1083	12782	1.306	1	0.552628	84.0736
GOTERM_CC_FAT	GO:0005626~insoluble fraction	14	5.34351	0.815034	COPA, PLXNA1, CRYAB, FLOT2, XRCC6, LMNA, MME, SNAPIN, DES, ACSL1, RAB14, HSPB1, PAFAH1B1, RPL7A	244	839	12782	0.874128	1	0.995813	100
GOTERM_CC_FAT	GO:0005624~membrane fraction	10	3.81679	0.974112	COPA, ACSL1, PLXNA1, FLOT2, XRCC6, RAB14, MME, PAFAH1B1, SNAPIN, RPL7A	244	809	12782	0.647531	1	0.99997	100
Annotation Cluster 67	Enrichment Score: 0.32534202014549324
Category	Term	Count	%	PValue	Genes	List Total	Pop Hits	Pop Total	Fold Enrichment	Bonferroni	Benjamini	FDR
GOTERM_MF_FAT	GO:0048029~monosaccharide binding	3	1.14504	0.159877	ALDOA, LGALS1, GYS1	233	40	12983	4.17908	1	0.736097	91.1158
GOTERM_MF_FAT	GO:0030246~carbohydrate binding	6	2.29008	0.762516	ALDOA, RPL22, LGALS1, GYS1, PAFAH1B1, RPL29	233	354	12983	0.944424	1	0.998927	100
GOTERM_MF_FAT	GO:0005529~sugar binding	3	1.14504	0.866838	ALDOA, LGALS1, GYS1	233	195	12983	0.857247	1	0.999868	100
Annotation Cluster 68	Enrichment Score: 0.3240961359486203
Category	Term	Count	%	PValue	Genes	List Total	Pop Hits	Pop Total	Fold Enrichment	Bonferroni	Benjamini	FDR
GOTERM_MF_FAT	GO:0042802~identical protein binding	15	5.72519	0.2544	ALDOA, AIMP1, STRAP, LGALS1, ADH5, ASNS, TTN, NONO, CCT7, RPL7, NPM1, HSPB1, PAFAH1B1, HNRNPC, PARP1	233	640	12983	1.30596	1	0.861097	98.3086
GOTERM_MF_FAT	GO:0042803~protein homodimerization activity	7	2.67176	0.552667	AIMP1, RPL7, LGALS1, NPM1, ADH5, PAFAH1B1, ASNS	233	334	12983	1.16781	1	0.985588	99.9986
GOTERM_MF_FAT	GO:0046983~protein dimerization activity	9	3.43511	0.758108	PPP2R1A, AIMP1, RPL7, LGALS1, NPM1, ADH5, PAFAH1B1, ASNS, BIN1	233	542	12983	0.925257	1	0.998923	100
Annotation Cluster 69	Enrichment Score: 0.32172759155251557
Category	Term	Count	%	PValue	Genes	List Total	Pop Hits	Pop Total	Fold Enrichment	Bonferroni	Benjamini	FDR
GOTERM_BP_FAT	GO:0006323~DNA packaging	5	1.9084	0.162656	CHMP1A, HIST1H1D, HP1BP3, NPM1, TTN	246	117	13528	2.35008	1	0.767788	94.5134
GOTERM_BP_FAT	GO:0006334~nucleosome assembly	3	1.14504	0.451383	HIST1H1D, HP1BP3, NPM1	246	84	13528	1.964	1	0.971529	99.9945
GOTERM_BP_FAT	GO:0031497~chromatin assembly	3	1.14504	0.469465	HIST1H1D, HP1BP3, NPM1	246	87	13528	1.89627	1	0.975053	99.9968
GOTERM_BP_FAT	GO:0065004~protein-DNA complex assembly	3	1.14504	0.493013	HIST1H1D, HP1BP3, NPM1	246	91	13528	1.81292	1	0.979137	99.9985
GOTERM_BP_FAT	GO:0034728~nucleosome organization	3	1.14504	0.504538	HIST1H1D, HP1BP3, NPM1	246	93	13528	1.77393	1	0.98008	99.999
GOTERM_BP_FAT	GO:0006333~chromatin assembly or disassembly	3	1.14504	0.673298	HIST1H1D, HP1BP3, NPM1	246	127	13528	1.29902	1	0.996052	100
GOTERM_BP_FAT	GO:0006325~chromatin organization	4	1.52672	0.969459	HIST1H1D, HP1BP3, NPM1, RUVBL1	246	378	13528	0.581925	1	0.999999	100
Annotation Cluster 70	Enrichment Score: 0.3023982377925191
Category	Term	Count	%	PValue	Genes	List Total	Pop Hits	Pop Total	Fold Enrichment	Bonferroni	Benjamini	FDR
GOTERM_BP_FAT	GO:0001701~in utero embryonic development	5	1.9084	0.393023	NMT1, SBDS, PSMC3, COPS3, YBX1	246	176	13528	1.56227	1	0.955572	99.9715
GOTERM_BP_FAT	GO:0043009~chordate embryonic development	7	2.67176	0.556881	PFN1, NMT1, SBDS, PSMC3, COPS3, CFL1, YBX1	246	331	13528	1.16297	1	0.986687	99.9998
GOTERM_BP_FAT	GO:0009792~embryonic development ending in birth or egg hatching	7	2.67176	0.565751	PFN1, NMT1, SBDS, PSMC3, COPS3, CFL1, YBX1	246	334	13528	1.15252	1	0.987392	99.9999
Annotation Cluster 71	Enrichment Score: 0.29729881514862594
Category	Term	Count	%	PValue	Genes	List Total	Pop Hits	Pop Total	Fold Enrichment	Bonferroni	Benjamini	FDR
GOTERM_BP_FAT	GO:0022403~cell cycle phase	11	4.19847	0.217661	CHMP1A, PSMD13, GSPT1, TUBB2A, RAN, CAMK2D, PAFAH1B1, ILF3, RPL24, RUVBL1, TTN	246	414	13528	1.46114	1	0.848791	98.1938
GOTERM_BP_FAT	GO:0000087~M phase of mitotic cell cycle	7	2.67176	0.219496	CHMP1A, TUBB2A, RAN, PAFAH1B1, RPL24, RUVBL1, TTN	246	224	13528	1.7185	1	0.849843	98.2618
GOTERM_BP_FAT	GO:0000279~M phase	9	3.43511	0.247088	CHMP1A, PSMD13, TUBB2A, RAN, PAFAH1B1, ILF3, RPL24, RUVBL1, TTN	246	329	13528	1.50434	1	0.870092	99.0351
GOTERM_BP_FAT	GO:0007067~mitosis	6	2.29008	0.365689	CHMP1A, TUBB2A, RAN, PAFAH1B1, RUVBL1, TTN	246	220	13528	1.49978	1	0.943872	99.9415
GOTERM_BP_FAT	GO:0000280~nuclear division	6	2.29008	0.365689	CHMP1A, TUBB2A, RAN, PAFAH1B1, RUVBL1, TTN	246	220	13528	1.49978	1	0.943872	99.9415
GOTERM_BP_FAT	GO:0048285~organelle fission	6	2.29008	0.39817	CHMP1A, TUBB2A, RAN, PAFAH1B1, RUVBL1, TTN	246	229	13528	1.44084	1	0.957237	99.9752
GOTERM_BP_FAT	GO:0051301~cell division	7	2.67176	0.448867	TOP1, CHMP1A, CHMP1B, RAN, CFL1, PAFAH1B1, RUVBL1	246	295	13528	1.30489	1	0.97121	99.9941
SP_PIR_KEYWORDS	mitosis	4	1.52672	0.451007	RAN, ACTR1A, PAFAH1B1, RUVBL1	261	183	19235	1.61087	1	0.881963	99.9682
SP_PIR_KEYWORDS	cell division	5	1.9084	0.480891	CHMP1A, CHMP1B, RAN, PAFAH1B1, RUVBL1	261	264	19235	1.39578	1	0.895474	99.985
GOTERM_CC_FAT	GO:0005635~nuclear envelope	5	1.9084	0.54694	RAN, LMNA, PAFAH1B1, PARP1, KPNB1	244	205	12782	1.27769	1	0.954764	99.9975
GOTERM_BP_FAT	GO:0048232~male gamete generation	6	2.29008	0.659478	RAD23B, RAN, LMNA, PAFAH1B1, MYCBP, RUVBL1	246	308	13528	1.07127	1	0.99544	100
GOTERM_BP_FAT	GO:0007283~spermatogenesis	6	2.29008	0.659478	RAD23B, RAN, LMNA, PAFAH1B1, MYCBP, RUVBL1	246	308	13528	1.07127	1	0.99544	100
GOTERM_BP_FAT	GO:0007276~gamete generation	6	2.29008	0.84697	RAD23B, RAN, LMNA, PAFAH1B1, MYCBP, RUVBL1	246	395	13528	0.83532	1	0.999749	100
SP_PIR_KEYWORDS	cell cycle	5	1.9084	0.87309	CHMP1A, CHMP1B, RAN, PAFAH1B1, RUVBL1	261	461	19235	0.79932	1	0.997611	100
GOTERM_BP_FAT	GO:0019953~sexual reproduction	6	2.29008	0.92152	RAD23B, RAN, LMNA, PAFAH1B1, MYCBP, RUVBL1	246	458	13528	0.720418	1	0.99997	100
GOTERM_BP_FAT	GO:0048609~reproductive process in a multicellular organism	6	2.29008	0.943463	RAD23B, RAN, LMNA, PAFAH1B1, MYCBP, RUVBL1	246	487	13528	0.677518	1	0.999991	100
GOTERM_BP_FAT	GO:0032504~multicellular organism reproduction	6	2.29008	0.943463	RAD23B, RAN, LMNA, PAFAH1B1, MYCBP, RUVBL1	246	487	13528	0.677518	1	0.999991	100
Annotation Cluster 72	Enrichment Score: 0.2953203033379477
Category	Term	Count	%	PValue	Genes	List Total	Pop Hits	Pop Total	Fold Enrichment	Bonferroni	Benjamini	FDR
GOTERM_BP_FAT	GO:0008219~cell death	15	5.72519	0.426112	FUS, ACTC1, YARS, AIMP1, AIMP2, SLC25A6, LGALS1, GARS, YWHAE, FXR1, TOP1, GPX1, GSPT1, BAG2, HSPB1	246	719	13528	1.14726	1	0.966066	99.9886
GOTERM_BP_FAT	GO:0016265~death	15	5.72519	0.427243	FUS, ACTC1, YARS, AIMP1, AIMP2, SLC25A6, LGALS1, GARS, YWHAE, FXR1, TOP1, GPX1, GSPT1, BAG2, HSPB1	246	724	13528	1.13933	1	0.965411	99.989
GOTERM_BP_FAT	GO:0012501~programmed cell death	12	4.58015	0.551981	GPX1, TOP1, YARS, ACTC1, AIMP1, GSPT1, AIMP2, SLC25A6, LGALS1, BAG2, YWHAE, FXR1	246	611	13528	1.08004	1	0.986128	99.9998
GOTERM_BP_FAT	GO:0006915~apoptosis	11	4.19847	0.655536	GPX1, YARS, ACTC1, AIMP1, GSPT1, AIMP2, SLC25A6, LGALS1, BAG2, YWHAE, FXR1	246	602	13528	1.00483	1	0.995458	100
Annotation Cluster 73	Enrichment Score: 0.27908691270674757
Category	Term	Count	%	PValue	Genes	List Total	Pop Hits	Pop Total	Fold Enrichment	Bonferroni	Benjamini	FDR
UP_SEQ_FEATURE	domain:SH3	4	1.52672	0.434147	CTTN, NEB, ARHGEF7, BIN1	261	177	19113	1.65491	1	1	99.9911
SMART	SM00326:SH3	4	1.52672	0.503116	CTTN, NEB, ARHGEF7, BIN1	115	213	9079	1.48259	1	0.990726	99.9479
SP_PIR_KEYWORDS	sh3 domain	4	1.52672	0.541624	CTTN, NEB, ARHGEF7, BIN1	261	210	19235	1.40376	1	0.925743	99.9972
INTERPRO	IPR001452:Src homology-3 domain	4	1.52672	0.64662	CTTN, NEB, ARHGEF7, BIN1	260	213	16659	1.20325	1	0.999997	100
Annotation Cluster 74	Enrichment Score: 0.2615784985602461
Category	Term	Count	%	PValue	Genes	List Total	Pop Hits	Pop Total	Fold Enrichment	Bonferroni	Benjamini	FDR
GOTERM_BP_FAT	GO:0010970~microtubule-based transport	3	1.14504	0.0964087	KIF5B, KLC1, PAFAH1B1	246	29	13528	5.68881	1	0.622363	80.9435
GOTERM_CC_FAT	GO:0005929~cilium	3	1.14504	0.707285	KIF5B, KLC1, PAFAH1B1	244	129	12782	1.21826	1	0.989052	100
GOTERM_CC_FAT	GO:0043005~neuron projection	6	2.29008	0.78298	KIF5B, ARHGEF7, KLC1, PAFAH1B1, NSF, PARK7	244	342	12782	0.919039	1	0.994357	100
GOTERM_CC_FAT	GO:0044463~cell projection part	3	1.14504	0.939604	KIF5B, KLC1, NSF	244	234	12782	0.671606	1	0.999754	100
GOTERM_CC_FAT	GO:0042995~cell projection	8	3.05344	0.981074	CTTN, KIF5B, ARHGEF7, KLC1, PAFAH1B1, CAPZB, NSF, PARK7	244	697	12782	0.601265	1	0.999986	100
Annotation Cluster 75	Enrichment Score: 0.24766524495726933
Category	Term	Count	%	PValue	Genes	List Total	Pop Hits	Pop Total	Fold Enrichment	Bonferroni	Benjamini	FDR
UP_SEQ_FEATURE	repeat:4	4	1.52672	0.451888	RPL7, MAP1A, MAP4, NCL	261	182	19113	1.60945	1	1	99.9947
UP_SEQ_FEATURE	repeat:7	3	1.14504	0.525924	MAP1A, MAP4, NCL	261	129	19113	1.70302	1	1	99.9995
UP_SEQ_FEATURE	repeat:3	4	1.52672	0.560413	RPL7, MAP1A, MAP4, NCL	261	214	19113	1.36878	1	1	99.9999
UP_SEQ_FEATURE	repeat:6	3	1.14504	0.581758	MAP1A, MAP4, NCL	261	143	19113	1.53629	1	1	99.9999
UP_SEQ_FEATURE	repeat:1	4	1.52672	0.645156	RPL7, MAP1A, MAP4, NCL	261	243	19113	1.20543	1	1	100
UP_SEQ_FEATURE	repeat:2	4	1.52672	0.65334	RPL7, MAP1A, MAP4, NCL	261	246	19113	1.19073	1	1	100
Annotation Cluster 76	Enrichment Score: 0.24475572323453498
Category	Term	Count	%	PValue	Genes	List Total	Pop Hits	Pop Total	Fold Enrichment	Bonferroni	Benjamini	FDR
GOTERM_BP_FAT	GO:0009991~response to extracellular stimulus	6	2.29008	0.365689	SCAMP3, CHMP1A, ACSL1, ACTA1, ITGA6, ASNS	246	220	13528	1.49978	1	0.943872	99.9415
GOTERM_BP_FAT	GO:0031667~response to nutrient levels	4	1.52672	0.696135	SCAMP3, CHMP1A, ACSL1, ASNS	246	197	13528	1.11659	1	0.997054	100
GOTERM_BP_FAT	GO:0007584~response to nutrient	3	1.14504	0.724315	SCAMP3, CHMP1A, ACSL1	246	140	13528	1.1784	1	0.997947	100
Annotation Cluster 77	Enrichment Score: 0.23981768313811866
Category	Term	Count	%	PValue	Genes	List Total	Pop Hits	Pop Total	Fold Enrichment	Bonferroni	Benjamini	FDR
GOTERM_BP_FAT	GO:0001505~regulation of neurotransmitter levels	4	1.52672	0.121409	RAB14, SNAPIN, ALDH9A1, PARK7	246	67	13528	3.2831	1	0.683656	87.9555
GOTERM_BP_FAT	GO:0006836~neurotransmitter transport	3	1.14504	0.445278	RAB14, SNAPIN, PARK7	246	83	13528	1.98766	1	0.970549	99.9935
GOTERM_BP_FAT	GO:0007268~synaptic transmission	5	1.9084	0.792092	RAB14, PAFAH1B1, SNAPIN, ALDH9A1, PARK7	246	298	13528	0.922682	1	0.999327	100
GOTERM_BP_FAT	GO:0019226~transmission of nerve impulse	5	1.9084	0.88207	RAB14, PAFAH1B1, SNAPIN, ALDH9A1, PARK7	246	350	13528	0.785598	1	0.999892	100
GOTERM_BP_FAT	GO:0007267~cell-cell signaling	7	2.67176	0.963714	AIMP1, RAB14, MME, PAFAH1B1, SNAPIN, ALDH9A1, PARK7	246	600	13528	0.641572	1	0.999998	100
GOTERM_BP_FAT	GO:0050877~neurological system process	8	3.05344	0.999968	GPX1, SBDS, MAP1A, RAB14, PAFAH1B1, SNAPIN, ALDH9A1, PARK7	246	1210	13528	0.363583	1	1	100
Annotation Cluster 78	Enrichment Score: 0.23066166397508342
Category	Term	Count	%	PValue	Genes	List Total	Pop Hits	Pop Total	Fold Enrichment	Bonferroni	Benjamini	FDR
GOTERM_BP_FAT	GO:0032940~secretion by cell	5	1.9084	0.515213	ERP29, GARS, RAB14, SNAPIN, TRIM72	246	207	13528	1.32831	1	0.981441	99.9993
GOTERM_BP_FAT	GO:0006887~exocytosis	3	1.14504	0.619677	GARS, SNAPIN, TRIM72	246	115	13528	1.43457	1	0.993054	100
GOTERM_BP_FAT	GO:0046903~secretion	6	2.29008	0.636595	COPA, ERP29, GARS, RAB14, SNAPIN, TRIM72	246	300	13528	1.09984	1	0.994277	100
Annotation Cluster 79	Enrichment Score: 0.16705188366140744
Category	Term	Count	%	PValue	Genes	List Total	Pop Hits	Pop Total	Fold Enrichment	Bonferroni	Benjamini	FDR
GOTERM_BP_FAT	GO:0002520~immune system development	6	2.29008	0.562642	XRCC5, SBDS, RPL22, RPS14, XRCC6, IFI16	246	276	13528	1.19548	1	0.987136	99.9999
GOTERM_BP_FAT	GO:0048534~hemopoietic or lymphoid organ development	5	1.9084	0.696733	XRCC5, SBDS, RPL22, RPS14, IFI16	246	260	13528	1.05754	1	0.997019	100
GOTERM_BP_FAT	GO:0030097~hemopoiesis	4	1.52672	0.804537	XRCC5, RPL22, RPS14, IFI16	246	236	13528	0.932066	1	0.999439	100
Annotation Cluster 80	Enrichment Score: 0.15044275894508516
Category	Term	Count	%	PValue	Genes	List Total	Pop Hits	Pop Total	Fold Enrichment	Bonferroni	Benjamini	FDR
GOTERM_MF_FAT	GO:0008201~heparin binding	3	1.14504	0.552303	RPL22, PAFAH1B1, RPL29	233	103	12983	1.62294	1	0.986342	99.9986
GOTERM_MF_FAT	GO:0005539~glycosaminoglycan binding	3	1.14504	0.717488	RPL22, PAFAH1B1, RPL29	233	140	12983	1.19402	1	0.9982	100
GOTERM_MF_FAT	GO:0030246~carbohydrate binding	6	2.29008	0.762516	ALDOA, RPL22, LGALS1, GYS1, PAFAH1B1, RPL29	233	354	12983	0.944424	1	0.998927	100
GOTERM_MF_FAT	GO:0030247~polysaccharide binding	3	1.14504	0.765195	RPL22, PAFAH1B1, RPL29	233	154	12983	1.08547	1	0.998896	100
GOTERM_MF_FAT	GO:0001871~pattern binding	3	1.14504	0.765195	RPL22, PAFAH1B1, RPL29	233	154	12983	1.08547	1	0.998896	100
Annotation Cluster 81	Enrichment Score: 0.11364479099495226
Category	Term	Count	%	PValue	Genes	List Total	Pop Hits	Pop Total	Fold Enrichment	Bonferroni	Benjamini	FDR
GOTERM_BP_FAT	GO:0035023~regulation of Rho protein signal transduction	3	1.14504	0.538083	ARHGEF7, PAFAH1B1, TTN	246	99	13528	1.66642	1	0.984482	99.9997
GOTERM_BP_FAT	GO:0046578~regulation of Ras protein signal transduction	3	1.14504	0.896885	ARHGEF7, PAFAH1B1, TTN	246	210	13528	0.785598	1	0.999933	100
GOTERM_BP_FAT	GO:0051056~regulation of small GTPase mediated signal transduction	3	1.14504	0.945105	ARHGEF7, PAFAH1B1, TTN	246	252	13528	0.654665	1	0.999991	100
Annotation Cluster 82	Enrichment Score: 0.10471175007179792
Category	Term	Count	%	PValue	Genes	List Total	Pop Hits	Pop Total	Fold Enrichment	Bonferroni	Benjamini	FDR
GOTERM_MF_FAT	GO:0003713~transcription coactivator activity	6	2.29008	0.338626	PSMC3, RAN, TRIM28, NPM1, MYCBP, APEX1	233	214	12983	1.56227	1	0.925775	99.6802
GOTERM_MF_FAT	GO:0016563~transcription activator activity	9	3.43511	0.45075	PSMC3, RAN, TRIM28, XRCC6, NPM1, HNRNPD, MYCBP, ILF3, APEX1	233	410	12983	1.22314	1	0.971008	99.9758
GOTERM_BP_FAT	GO:0043193~positive regulation of gene-specific transcription	3	1.14504	0.469465	PSMC5, TRIM28, XRCC6	246	87	13528	1.89627	1	0.975053	99.9968
GOTERM_MF_FAT	GO:0003712~transcription cofactor activity	7	2.67176	0.634037	PSMC5, PSMC3, RAN, TRIM28, NPM1, MYCBP, APEX1	233	363	12983	1.07451	1	0.994249	99.9999
GOTERM_BP_FAT	GO:0032583~regulation of gene-specific transcription	3	1.14504	0.701656	PSMC5, TRIM28, XRCC6	246	134	13528	1.23116	1	0.997126	100
GOTERM_MF_FAT	GO:0003714~transcription corepressor activity	3	1.14504	0.735393	PSMC3, TRIM28, APEX1	233	145	12983	1.15285	1	0.998589	100
GOTERM_MF_FAT	GO:0008134~transcription factor binding	8	3.05344	0.815926	PSMC5, PSMC3, RAN, TRIM28, NPM1, MYCBP, PARP1, APEX1	233	513	12983	0.868944	1	0.999613	100
GOTERM_BP_FAT	GO:0031328~positive regulation of cellular biosynthetic process	8	3.05344	0.967997	HSP90AB1, PSMC5, RAN, TRIM28, XRCC6, NPM1, ILF3, RPS4X	246	685	13528	0.642241	1	0.999998	100
GOTERM_BP_FAT	GO:0009891~positive regulation of biosynthetic process	8	3.05344	0.971329	HSP90AB1, PSMC5, RAN, TRIM28, XRCC6, NPM1, ILF3, RPS4X	246	695	13528	0.633	1	0.999999	100
GOTERM_BP_FAT	GO:0045893~positive regulation of transcription, DNA-dependent	5	1.9084	0.975456	PSMC5, RAN, TRIM28, XRCC6, ILF3	246	477	13528	0.576435	1	0.999999	100
GOTERM_BP_FAT	GO:0051254~positive regulation of RNA metabolic process	5	1.9084	0.97672	PSMC5, RAN, TRIM28, XRCC6, ILF3	246	481	13528	0.571641	1	0.999999	100
GOTERM_BP_FAT	GO:0051173~positive regulation of nitrogen compound metabolic process	6	2.29008	0.991989	HSP90AB1, PSMC5, RAN, TRIM28, XRCC6, ILF3	246	644	13528	0.512347	1	1	100
GOTERM_BP_FAT	GO:0045941~positive regulation of transcription	5	1.9084	0.992512	PSMC5, RAN, TRIM28, XRCC6, ILF3	246	564	13528	0.487517	1	1	100
GOTERM_BP_FAT	GO:0010557~positive regulation of macromolecule biosynthetic process	6	2.29008	0.992987	PSMC5, RAN, TRIM28, XRCC6, ILF3, RPS4X	246	654	13528	0.504513	1	1	100
GOTERM_BP_FAT	GO:0010628~positive regulation of gene expression	5	1.9084	0.994112	PSMC5, RAN, TRIM28, XRCC6, ILF3	246	581	13528	0.473252	1	1	100
GOTERM_BP_FAT	GO:0045935~positive regulation of nucleobase, nucleoside, nucleotide and nucleic acid metabolic process	5	1.9084	0.996829	PSMC5, RAN, TRIM28, XRCC6, ILF3	246	624	13528	0.44064	1	1	100
GOTERM_MF_FAT	GO:0030528~transcription regulator activity	14	5.34351	0.999475	RAN, XRCC6, TRIM28, ILF3, IFI16, YBX1, PA2G4, PSMC5, RPL7, PSMC3, NPM1, HNRNPD, MYCBP, APEX1	233	1512	12983	0.515935	1	1	100
Annotation Cluster 83	Enrichment Score: 0.09767028919152812
Category	Term	Count	%	PValue	Genes	List Total	Pop Hits	Pop Total	Fold Enrichment	Bonferroni	Benjamini	FDR
GOTERM_CC_FAT	GO:0005764~lysosome	4	1.52672	0.768786	RAB7A, NPC2, PRDX6, RAB14	244	211	12782	0.993085	1	0.993385	100
GOTERM_CC_FAT	GO:0000323~lytic vacuole	4	1.52672	0.768786	RAB7A, NPC2, PRDX6, RAB14	244	211	12782	0.993085	1	0.993385	100
GOTERM_CC_FAT	GO:0005773~vacuole	4	1.52672	0.861745	RAB7A, NPC2, PRDX6, RAB14	244	252	12782	0.831512	1	0.997884	100
Annotation Cluster 84	Enrichment Score: 0.08491813633867108
Category	Term	Count	%	PValue	Genes	List Total	Pop Hits	Pop Total	Fold Enrichment	Bonferroni	Benjamini	FDR
GOTERM_BP_FAT	GO:0010627~regulation of protein kinase cascade	5	1.9084	0.66398	PPP2R1A, GPX1, LGALS1, EEF1D, PRDX1	246	249	13528	1.10425	1	0.995555	100
GOTERM_BP_FAT	GO:0010740~positive regulation of protein kinase cascade	3	1.14504	0.809019	GPX1, LGALS1, EEF1D	246	167	13528	0.987878	1	0.999482	100
GOTERM_BP_FAT	GO:0009967~positive regulation of signal transduction	4	1.52672	0.905939	GPX1, LGALS1, EEF1E1, EEF1D	246	295	13528	0.745652	1	0.999944	100
GOTERM_BP_FAT	GO:0010647~positive regulation of cell communication	4	1.52672	0.939972	GPX1, LGALS1, EEF1E1, EEF1D	246	329	13528	0.668594	1	0.999989	100
Annotation Cluster 85	Enrichment Score: 0.07615310148385257
Category	Term	Count	%	PValue	Genes	List Total	Pop Hits	Pop Total	Fold Enrichment	Bonferroni	Benjamini	FDR
GOTERM_CC_FAT	GO:0016323~basolateral plasma membrane	4	1.52672	0.745662	ATP1B1, ITGA6, ARHGEF7, NEXN	244	203	12782	1.03222	1	0.991768	100
GOTERM_CC_FAT	GO:0005912~adherens junction	3	1.14504	0.797456	ITGA6, ARHGEF7, NEXN	244	155	12782	1.01391	1	0.994977	100
GOTERM_CC_FAT	GO:0070161~anchoring junction	3	1.14504	0.842289	ITGA6, ARHGEF7, NEXN	244	172	12782	0.913696	1	0.997172	100
GOTERM_CC_FAT	GO:0030054~cell junction	5	1.9084	0.990097	ITGA6, ARHGEF7, SNTB1, SNAPIN, NEXN	244	518	12782	0.505649	1	0.999996	100
Annotation Cluster 86	Enrichment Score: 0.06132745231281373
Category	Term	Count	%	PValue	Genes	List Total	Pop Hits	Pop Total	Fold Enrichment	Bonferroni	Benjamini	FDR
GOTERM_BP_FAT	GO:0006366~transcription from RNA polymerase II promoter	4	1.52672	0.799881	PSMC5, PARP1, APEX1, YBX1	246	234	13528	0.940032	1	0.999406	100
GOTERM_BP_FAT	GO:0006351~transcription, DNA-dependent	4	1.52672	0.902223	PSMC5, PARP1, APEX1, YBX1	246	292	13528	0.753313	1	0.99994	100
GOTERM_BP_FAT	GO:0032774~RNA biosynthetic process	4	1.52672	0.907149	PSMC5, PARP1, APEX1, YBX1	246	296	13528	0.743133	1	0.999945	100
Annotation Cluster 87	Enrichment Score: 0.05561163961975145
Category	Term	Count	%	PValue	Genes	List Total	Pop Hits	Pop Total	Fold Enrichment	Bonferroni	Benjamini	FDR
GOTERM_BP_FAT	GO:0001525~angiogenesis	3	1.14504	0.752257	GPX1, AIMP1, NCL	246	148	13528	1.1147	1	0.998647	100
GOTERM_BP_FAT	GO:0048514~blood vessel morphogenesis	3	1.14504	0.898391	GPX1, AIMP1, NCL	246	211	13528	0.781875	1	0.999935	100
GOTERM_BP_FAT	GO:0001568~blood vessel development	3	1.14504	0.938924	GPX1, AIMP1, NCL	246	245	13528	0.67337	1	0.999989	100
GOTERM_BP_FAT	GO:0001944~vasculature development	3	1.14504	0.94426	GPX1, AIMP1, NCL	246	251	13528	0.657273	1	0.999991	100
Annotation Cluster 88	Enrichment Score: 0.05474934019205518
Category	Term	Count	%	PValue	Genes	List Total	Pop Hits	Pop Total	Fold Enrichment	Bonferroni	Benjamini	FDR
GOTERM_BP_FAT	GO:0051253~negative regulation of RNA metabolic process	7	2.67176	0.644115	CHMP1A, PA2G4, RPS14, TRIM28, NPM1, YWHAQ, ILF3	246	362	13528	1.06338	1	0.99475	100
GOTERM_BP_FAT	GO:0045892~negative regulation of transcription, DNA-dependent	6	2.29008	0.776637	CHMP1A, PA2G4, RPS14, TRIM28, YWHAQ, ILF3	246	356	13528	0.926829	1	0.999106	100
GOTERM_BP_FAT	GO:0010558~negative regulation of macromolecule biosynthetic process	9	3.43511	0.779232	SRP14, CHMP1A, PA2G4, PSMC5, EIF3E, RPS14, TRIM28, YWHAQ, ILF3	246	547	13528	0.904802	1	0.999132	100
GOTERM_BP_FAT	GO:0031327~negative regulation of cellular biosynthetic process	9	3.43511	0.802035	SRP14, CHMP1A, PA2G4, PSMC5, EIF3E, RPS14, TRIM28, YWHAQ, ILF3	246	561	13528	0.882223	1	0.99942	100
GOTERM_BP_FAT	GO:0009890~negative regulation of biosynthetic process	9	3.43511	0.820143	SRP14, CHMP1A, PA2G4, PSMC5, EIF3E, RPS14, TRIM28, YWHAQ, ILF3	246	573	13528	0.863747	1	0.999595	100
GOTERM_BP_FAT	GO:0045934~negative regulation of nucleobase, nucleoside, nucleotide and nucleic acid metabolic process	8	3.05344	0.824609	CHMP1A, PA2G4, PSMC5, RPS14, TRIM28, NPM1, YWHAQ, ILF3	246	512	13528	0.859248	1	0.999598	100
GOTERM_BP_FAT	GO:0051172~negative regulation of nitrogen compound metabolic process	8	3.05344	0.834901	CHMP1A, PA2G4, PSMC5, RPS14, TRIM28, NPM1, YWHAQ, ILF3	246	519	13528	0.847659	1	0.999667	100
GOTERM_BP_FAT	GO:0016481~negative regulation of transcription	7	2.67176	0.84281	CHMP1A, PA2G4, PSMC5, RPS14, TRIM28, YWHAQ, ILF3	246	459	13528	0.838656	1	0.999725	100
GOTERM_BP_FAT	GO:0010629~negative regulation of gene expression	7	2.67176	0.89841	CHMP1A, PA2G4, PSMC5, RPS14, TRIM28, YWHAQ, ILF3	246	504	13528	0.763776	1	0.999933	100
GOTERM_BP_FAT	GO:0051252~regulation of RNA metabolic process	21	8.01527	0.99625	DHX9, RAN, XRCC6, TRIM28, ILF3, IFI16, HNRNPU, YBX1, PFN1, PA2G4, CHMP1A, PSMC5, RPL6, RPS14, NPM1, PRKAR1A, YWHAQ, HNRNPD, CSDE1, PABPC1, RUVBL1	246	1813	13528	0.636971	1	1	100
GOTERM_MF_FAT	GO:0030528~transcription regulator activity	14	5.34351	0.999475	RAN, XRCC6, TRIM28, ILF3, IFI16, YBX1, PA2G4, PSMC5, RPL7, PSMC3, NPM1, HNRNPD, MYCBP, APEX1	233	1512	12983	0.515935	1	1	100
GOTERM_BP_FAT	GO:0006355~regulation of transcription, DNA-dependent	17	6.48855	0.99972	RAN, XRCC6, TRIM28, ILF3, IFI16, YBX1, PFN1, PA2G4, CHMP1A, PSMC5, RPL6, RPS14, PRKAR1A, YWHAQ, HNRNPD, CSDE1, RUVBL1	246	1773	13528	0.527277	1	1	100
SP_PIR_KEYWORDS	Transcription	12	4.58015	0.999961	NONO, CHMP1A, PA2G4, NACA, TRIM28, HNRNPD, MYCBP, ILF3, RUVBL1, IFI16, PARP1, YBX1	261	2071	19235	0.427025	1	1	100
SP_PIR_KEYWORDS	transcription regulation	11	4.19847	0.99998	NONO, CHMP1A, PA2G4, TRIM28, HNRNPD, MYCBP, ILF3, RUVBL1, IFI16, PARP1, YBX1	261	2026	19235	0.400134	1	1	100
GOTERM_BP_FAT	GO:0045449~regulation of transcription	21	8.01527	1	PPP2R1A, RAN, XRCC6, TRIM28, ILF3, IFI16, YBX1, NONO, PFN1, PA2G4, CHMP1A, PSMC5, RPL6, RPS14, NPM1, PRKAR1A, YWHAQ, HNRNPD, CSDE1, MYCBP, RUVBL1	246	2601	13528	0.443994	1	1	100
GOTERM_BP_FAT	GO:0006350~transcription	14	5.34351	1	NACA, TRIM28, ILF3, IFI16, YBX1, NONO, PA2G4, CHMP1A, PSMC5, HNRNPD, MYCBP, RUVBL1, PARP1, APEX1	246	2101	13528	0.366438	1	1	100
Annotation Cluster 89	Enrichment Score: 0.04804750212735888
Category	Term	Count	%	PValue	Genes	List Total	Pop Hits	Pop Total	Fold Enrichment	Bonferroni	Benjamini	FDR
GOTERM_CC_FAT	GO:0005759~mitochondrial matrix	5	1.9084	0.629989	TUFM, SHMT2, GARS, ECHS1, QARS	244	227	12782	1.15386	1	0.978473	99.9998
GOTERM_CC_FAT	GO:0031980~mitochondrial lumen	5	1.9084	0.629989	TUFM, SHMT2, GARS, ECHS1, QARS	244	227	12782	1.15386	1	0.978473	99.9998
GOTERM_CC_FAT	GO:0031967~organelle envelope	9	3.43511	0.908482	SHMT2, ACSL1, RAN, SLC25A6, LMNA, CSDE1, PAFAH1B1, PARP1, KPNB1	244	620	12782	0.760431	1	0.999368	100
GOTERM_CC_FAT	GO:0031975~envelope	9	3.43511	0.910238	SHMT2, ACSL1, RAN, SLC25A6, LMNA, CSDE1, PAFAH1B1, PARP1, KPNB1	244	622	12782	0.757986	1	0.99931	100
GOTERM_CC_FAT	GO:0044429~mitochondrial part	8	3.05344	0.939467	TUFM, SHMT2, ACSL1, SLC25A6, GARS, CSDE1, ECHS1, QARS	244	595	12782	0.704339	1	0.999772	100
GOTERM_CC_FAT	GO:0019866~organelle inner membrane	4	1.52672	0.952016	SHMT2, SLC25A6, LMNA, CSDE1	244	329	12782	0.636903	1	0.99984	100
SP_PIR_KEYWORDS	mitochondrion	7	2.67176	0.971048	TUFM, SHMT2, ACSL1, SLC25A6, RPL10, ECHS1, MYCBP	261	832	19235	0.62005	1	0.999945	100
GOTERM_CC_FAT	GO:0005743~mitochondrial inner membrane	3	1.14504	0.981469	SHMT2, SLC25A6, CSDE1	244	306	12782	0.513581	1	0.999986	100
GOTERM_CC_FAT	GO:0031966~mitochondrial membrane	4	1.52672	0.981684	SHMT2, ACSL1, SLC25A6, CSDE1	244	394	12782	0.53183	1	0.999985	100
GOTERM_CC_FAT	GO:0005740~mitochondrial envelope	4	1.52672	0.987522	SHMT2, ACSL1, SLC25A6, CSDE1	244	419	12782	0.500098	1	0.999993	100
UP_SEQ_FEATURE	transit peptide:Mitochondrion	3	1.14504	0.988293	TUFM, SHMT2, ECHS1	261	467	19113	0.470428	1	1	100
SP_PIR_KEYWORDS	transit peptide	3	1.14504	0.989111	TUFM, SHMT2, ECHS1	261	476	19235	0.464479	1	0.999993	100
Annotation Cluster 90	Enrichment Score: 0.039235065463411024
Category	Term	Count	%	PValue	Genes	List Total	Pop Hits	Pop Total	Fold Enrichment	Bonferroni	Benjamini	FDR
GOTERM_BP_FAT	GO:0000904~cell morphogenesis involved in differentiation	4	1.52672	0.822262	TRIM28, PAFAH1B1, RPL24, DCLK1	246	244	13528	0.901506	1	0.999606	100
GOTERM_BP_FAT	GO:0007409~axonogenesis	3	1.14504	0.867903	PAFAH1B1, RPL24, DCLK1	246	193	13528	0.854796	1	0.999848	100
GOTERM_BP_FAT	GO:0000902~cell morphogenesis	5	1.9084	0.889899	TRIM28, CFL1, PAFAH1B1, RPL24, DCLK1	246	356	13528	0.772358	1	0.999917	100
GOTERM_BP_FAT	GO:0048667~cell morphogenesis involved in neuron differentiation	3	1.14504	0.895358	PAFAH1B1, RPL24, DCLK1	246	209	13528	0.789357	1	0.999931	100
GOTERM_BP_FAT	GO:0048812~neuron projection morphogenesis	3	1.14504	0.901343	PAFAH1B1, RPL24, DCLK1	246	213	13528	0.774533	1	0.999939	100
GOTERM_BP_FAT	GO:0030030~cell projection organization	5	1.9084	0.904209	ITGA6, PAFAH1B1, RPL24, CAPZB, DCLK1	246	368	13528	0.747172	1	0.999941	100
GOTERM_BP_FAT	GO:0048858~cell projection morphogenesis	3	1.14504	0.938924	PAFAH1B1, RPL24, DCLK1	246	245	13528	0.67337	1	0.999989	100
GOTERM_BP_FAT	GO:0032990~cell part morphogenesis	3	1.14504	0.948366	PAFAH1B1, RPL24, DCLK1	246	256	13528	0.644436	1	0.999992	100
GOTERM_BP_FAT	GO:0031175~neuron projection development	3	1.14504	0.948366	PAFAH1B1, RPL24, DCLK1	246	256	13528	0.644436	1	0.999992	100
GOTERM_BP_FAT	GO:0030182~neuron differentiation	5	1.9084	0.959313	TUBB2A, PAFAH1B1, NAPA, RPL24, DCLK1	246	438	13528	0.627761	1	0.999997	100
GOTERM_BP_FAT	GO:0048666~neuron development	3	1.14504	0.98604	PAFAH1B1, RPL24, DCLK1	246	339	13528	0.486654	1	1	100
Annotation Cluster 91	Enrichment Score: 0.03557775913773213
Category	Term	Count	%	PValue	Genes	List Total	Pop Hits	Pop Total	Fold Enrichment	Bonferroni	Benjamini	FDR
UP_SEQ_FEATURE	binding site:ATP	8	3.05344	0.608345	IARS, CAMK2D, LARS, QARS, PGK1, TTN, EHD1, DCLK1	261	542	19113	1.08088	1	1	100
UP_SEQ_FEATURE	active site:Proton acceptor	8	3.05344	0.795352	ALDOA, TPI1, ATIC, CAMK2D, TTN, APEX1, DCLK1, ALDH9A1	261	658	19113	0.890333	1	1	100
SMART	SM00220:S_TKc	3	1.14504	0.841317	CAMK2D, TTN, DCLK1	115	259	9079	0.914454	1	0.999955	100
INTERPRO	IPR002290:Serine/threonine protein kinase	3	1.14504	0.913728	CAMK2D, TTN, DCLK1	260	259	16659	0.742159	1	1	100
SP_PIR_KEYWORDS	kinase	6	2.29008	0.958024	AK1, PRKAR1A, CAMK2D, PGK1, TTN, DCLK1	261	688	19235	0.642709	1	0.999868	100
SP_PIR_KEYWORDS	serine/threonine-protein kinase	3	1.14504	0.966376	CAMK2D, TTN, DCLK1	261	381	19235	0.580294	1	0.999923	100
INTERPRO	IPR008271:Serine/threonine protein kinase, active site	3	1.14504	0.975348	CAMK2D, TTN, DCLK1	260	354	16659	0.542992	1	1	100
INTERPRO	IPR017442:Serine/threonine protein kinase-related	3	1.14504	0.976965	CAMK2D, TTN, DCLK1	260	359	16659	0.53543	1	1	100
UP_SEQ_FEATURE	domain:Protein kinase	3	1.14504	0.988574	CAMK2D, TTN, DCLK1	261	469	19113	0.468421	1	1	100
INTERPRO	IPR017441:Protein kinase, ATP binding site	3	1.14504	0.993917	CAMK2D, TTN, DCLK1	260	455	16659	0.42246	1	1	100
GOTERM_BP_FAT	GO:0006468~protein amino acid phosphorylation	6	2.29008	0.994109	TRIM28, CFL1, CAMK2D, EIF2A, TTN, DCLK1	246	667	13528	0.494679	1	1	100
INTERPRO	IPR000719:Protein kinase, core	3	1.14504	0.995482	CAMK2D, TTN, DCLK1	260	476	16659	0.403822	1	1	100
GOTERM_MF_FAT	GO:0004674~protein serine/threonine kinase activity	3	1.14504	0.996579	CAMK2D, TTN, DCLK1	233	430	12983	0.388751	1	1	100
GOTERM_MF_FAT	GO:0004672~protein kinase activity	4	1.52672	0.998909	TRIM28, CAMK2D, TTN, DCLK1	233	606	12983	0.367796	1	1	100
Annotation Cluster 92	Enrichment Score: 0.028082882140272793
Category	Term	Count	%	PValue	Genes	List Total	Pop Hits	Pop Total	Fold Enrichment	Bonferroni	Benjamini	FDR
SP_PIR_KEYWORDS	cell adhesion	5	1.9084	0.825347	AIMP1, ITGA6, MYBPC1, FLOT2, MYBPH	261	422	19235	0.873191	1	0.995025	100
GOTERM_BP_FAT	GO:0007155~cell adhesion	5	1.9084	0.998974	AIMP1, ITGA6, MYBPC1, FLOT2, MYBPH	246	700	13528	0.392799	1	1	100
GOTERM_BP_FAT	GO:0022610~biological adhesion	5	1.9084	0.998989	AIMP1, ITGA6, MYBPC1, FLOT2, MYBPH	246	701	13528	0.392239	1	1	100
Annotation Cluster 93	Enrichment Score: 0.025524010699182472
Category	Term	Count	%	PValue	Genes	List Total	Pop Hits	Pop Total	Fold Enrichment	Bonferroni	Benjamini	FDR
GOTERM_BP_FAT	GO:0007626~locomotory behavior	4	1.52672	0.877034	SBDS, AIMP1, PAFAH1B1, PARK7	246	274	13528	0.802801	1	0.999882	100
GOTERM_BP_FAT	GO:0007267~cell-cell signaling	7	2.67176	0.963714	AIMP1, RAB14, MME, PAFAH1B1, SNAPIN, ALDH9A1, PARK7	246	600	13528	0.641572	1	0.999998	100
GOTERM_BP_FAT	GO:0007610~behavior	4	1.52672	0.99189	SBDS, AIMP1, PAFAH1B1, PARK7	246	469	13528	0.469014	1	1	100
Annotation Cluster 94	Enrichment Score: 0.016425449482246134
Category	Term	Count	%	PValue	Genes	List Total	Pop Hits	Pop Total	Fold Enrichment	Bonferroni	Benjamini	FDR
GOTERM_BP_FAT	GO:0016310~phosphorylation	11	4.19847	0.920178	ATP6V1A, TOP1, ATP6V1E1, TRIM28, CFL1, CAMK2D, EIF2A, ATP6V1B2, PGK1, TTN, DCLK1	246	800	13528	0.756138	1	0.999968	100
GOTERM_BP_FAT	GO:0006796~phosphate metabolic process	12	4.58015	0.969385	ATP6V1A, PPP2R1A, TOP1, ATP6V1E1, TRIM28, CFL1, CAMK2D, EIF2A, ATP6V1B2, PGK1, TTN, DCLK1	246	973	13528	0.678214	1	0.999999	100
GOTERM_BP_FAT	GO:0006793~phosphorus metabolic process	12	4.58015	0.969385	ATP6V1A, PPP2R1A, TOP1, ATP6V1E1, TRIM28, CFL1, CAMK2D, EIF2A, ATP6V1B2, PGK1, TTN, DCLK1	246	973	13528	0.678214	1	0.999999	100
GOTERM_BP_FAT	GO:0006468~protein amino acid phosphorylation	6	2.29008	0.994109	TRIM28, CFL1, CAMK2D, EIF2A, TTN, DCLK1	246	667	13528	0.494679	1	1	100
Annotation Cluster 95	Enrichment Score: 0.012905220933943006
Category	Term	Count	%	PValue	Genes	List Total	Pop Hits	Pop Total	Fold Enrichment	Bonferroni	Benjamini	FDR
GOTERM_BP_FAT	GO:0045859~regulation of protein kinase activity	4	1.52672	0.951692	PPP2R1A, PRKAR1A, NPM1, TTN	246	345	13528	0.637587	1	0.999994	100
GOTERM_BP_FAT	GO:0043549~regulation of kinase activity	4	1.52672	0.959047	PPP2R1A, PRKAR1A, NPM1, TTN	246	357	13528	0.616155	1	0.999997	100
GOTERM_BP_FAT	GO:0051338~regulation of transferase activity	4	1.52672	0.966771	PPP2R1A, PRKAR1A, NPM1, TTN	246	372	13528	0.59131	1	0.999998	100
GOTERM_BP_FAT	GO:0019220~regulation of phosphate metabolic process	5	1.9084	0.977922	PPP2R1A, PRKAR1A, NPM1, TTN, YWHAE	246	485	13528	0.566926	1	0.999999	100
GOTERM_BP_FAT	GO:0051174~regulation of phosphorus metabolic process	5	1.9084	0.977922	PPP2R1A, PRKAR1A, NPM1, TTN, YWHAE	246	485	13528	0.566926	1	0.999999	100
GOTERM_BP_FAT	GO:0042325~regulation of phosphorylation	4	1.52672	0.991517	PPP2R1A, PRKAR1A, NPM1, TTN	246	466	13528	0.472033	1	1	100
Annotation Cluster 96	Enrichment Score: 2.377461179917532E-4
Category	Term	Count	%	PValue	Genes	List Total	Pop Hits	Pop Total	Fold Enrichment	Bonferroni	Benjamini	FDR
SP_PIR_KEYWORDS	transmembrane protein	4	1.52672	0.992909	ATP1B1, ITGA6, SLC25A6, MME	261	642	19235	0.459173	1	0.999997	100
GOTERM_CC_FAT	GO:0005887~integral to plasma membrane	5	1.9084	1	ATP6V1A, ATP1B1, ITGA6, MME, DCLK1	244	1188	12782	0.220477	1	1	100
GOTERM_CC_FAT	GO:0031226~intrinsic to plasma membrane	5	1.9084	1	ATP6V1A, ATP1B1, ITGA6, MME, DCLK1	244	1215	12782	0.215577	1	1	100
UP_SEQ_FEATURE	topological domain:Extracellular	5	1.9084	1	ATP1B1, PLXNA1, ITGA6, MME, ANTXR2	261	2719	19113	0.134663	1	1	100
SP_PIR_KEYWORDS	signal	7	2.67176	1	NPC2, PLXNA1, ITGA6, ERP29, ANTXR2, CASQ2, B2M	261	3250	19235	0.158733	1	1	100
UP_SEQ_FEATURE	signal peptide	7	2.67176	1	NPC2, PLXNA1, ITGA6, ERP29, ANTXR2, CASQ2, B2M	261	3250	19113	0.157726	1	1	100
UP_SEQ_FEATURE	topological domain:Cytoplasmic	7	2.67176	1	ATP1B1, SCAMP3, ACSL1, PLXNA1, ITGA6, MME, ANTXR2	261	3374	19113	0.151929	1	1	100
GOTERM_CC_FAT	GO:0031224~intrinsic to membrane	16	6.10687	1	ATP1B1, SCAMP3, PLXNA1, RAN, SLC25A6, FLOT2, MME, ATP6V1B2, ESYT2, ATP6V1A, ACSL1, ITGA6, ANTXR2, KPNB1, DCLK1, DNAJA2	244	5485	12782	0.15281	1	1	100
SP_PIR_KEYWORDS	glycoprotein	9	3.43511	1	ATP1B1, NPC2, PLXNA1, ITGA6, CRYAB, MME, ANTXR2, CASQ2, B2M	261	4318	19235	0.153607	1	1	100
UP_SEQ_FEATURE	transmembrane region	9	3.43511	1	ATP1B1, SCAMP3, ACSL1, PLXNA1, ITGA6, SLC25A6, MME, ANTXR2, ESYT2	261	4911	19113	0.134203	1	1	100
UP_SEQ_FEATURE	glycosylation site:N-linked (GlcNAc...)	7	2.67176	1	ATP1B1, NPC2, PLXNA1, ITGA6, MME, ANTXR2, CASQ2	261	4129	19113	0.124149	1	1	100
GOTERM_CC_FAT	GO:0016021~integral to membrane	15	5.72519	1	ATP1B1, SCAMP3, PLXNA1, RAN, SLC25A6, FLOT2, MME, ATP6V1B2, ESYT2, ATP6V1A, ACSL1, ITGA6, ANTXR2, KPNB1, DCLK1	244	5297	12782	0.148344	1	1	100
SP_PIR_KEYWORDS	transmembrane	9	3.43511	1	ATP1B1, SCAMP3, ACSL1, PLXNA1, ITGA6, SLC25A6, MME, ANTXR2, ESYT2	261	4973	19235	0.133375	1	1	100
Annotation Cluster 97	Enrichment Score: 8.731819717136206E-5
Category	Term	Count	%	PValue	Genes	List Total	Pop Hits	Pop Total	Fold Enrichment	Bonferroni	Benjamini	FDR
GOTERM_CC_FAT	GO:0005615~extracellular space	5	1.9084	0.999236	COPA, YARS, AIMP1, LGALS1, AKR1B1	244	685	12782	0.382374	1	1	100
GOTERM_CC_FAT	GO:0044421~extracellular region part	6	2.29008	0.999961	ALDOA, COPA, YARS, AIMP1, LGALS1, AKR1B1	244	960	12782	0.327408	1	1	100
SP_PIR_KEYWORDS	Secreted	6	2.29008	0.999999	COPA, NPC2, AIMP1, LGALS1, ANTXR2, B2M	261	1689	19235	0.261802	1	1	100
GOTERM_CC_FAT	GO:0005576~extracellular region	11	4.19847	1	ALDOA, COPA, YARS, NPC2, AIMP1, PPIA, LGALS1, AKR1B1, ANTXR2, TTN, B2M	244	2010	12782	0.286685	1	1	100
Annotation Cluster 98	Enrichment Score: 8.707351489829898E-7
Category	Term	Count	%	PValue	Genes	List Total	Pop Hits	Pop Total	Fold Enrichment	Bonferroni	Benjamini	FDR
SP_PIR_KEYWORDS	zinc-finger	8	3.05344	0.999988	FUS, RPS27, TRIM28, EIF2S2, RPS27L, TRIM72, PARP1, DNAJA2	261	1718	19235	0.343177	1	1	100
SP_PIR_KEYWORDS	zinc	11	4.19847	0.999997	FUS, RPS27, HINT1, TRIM28, EIF2S2, ADH5, MME, RPS27L, TRIM72, PARP1, DNAJA2	261	2189	19235	0.370338	1	1	100
SP_PIR_KEYWORDS	metal-binding	17	6.48855	0.999999	FUS, TRIM28, ADH5, MME, RPS27L, ACLY, TKT, TRIM72, TTN, GART, RPS27, EIF2S2, ANTXR2, PARP1, APEX1, NSF, DNAJA2	261	2972	19235	0.421553	1	1	100
GOTERM_MF_FAT	GO:0008270~zinc ion binding	13	4.96183	1	FUS, IARS, RPS27, CHMP1A, TRIM28, EIF2S2, ADH5, MME, RPS27L, TRIM72, PARP1, KPNB1, DNAJA2	233	2311	12983	0.313446	1	1	100
GOTERM_MF_FAT	GO:0046914~transition metal ion binding	14	5.34351	1	FUS, TRIM28, ADH5, MME, RPS27L, TRIM72, GART, IARS, CHMP1A, RPS27, EIF2S2, PARP1, KPNB1, DNAJA2	233	2785	12983	0.280106	1	1	100
GOTERM_MF_FAT	GO:0043169~cation binding	30	11.4504	1	FUS, COPA, ATP1B1, ADH5, MME, RPS27L, TTN, TRIM72, IARS, ANXA6, RPS27, ACSL1, SNTB1, EHD1, KPNB1, APEX1, NSF, DNAJA2, TRIM28, MYLPF, TKT, ACLY, GART, CHMP1A, GBE1, ITGA6, EIF2S2, ANTXR2, PARP1, CASQ2	233	4179	12983	0.400007	1	1	100
GOTERM_MF_FAT	GO:0046872~metal ion binding	29	11.0687	1	FUS, COPA, ATP1B1, ADH5, MME, RPS27L, TTN, TRIM72, IARS, ANXA6, RPS27, ACSL1, SNTB1, EHD1, KPNB1, APEX1, NSF, DNAJA2, TRIM28, MYLPF, ACLY, TKT, GART, CHMP1A, ITGA6, EIF2S2, ANTXR2, PARP1, CASQ2	233	4140	12983	0.390316	1	1	100
GOTERM_MF_FAT	GO:0043167~ion binding	30	11.4504	1	FUS, COPA, ATP1B1, ADH5, MME, RPS27L, TTN, TRIM72, IARS, ANXA6, RPS27, ACSL1, SNTB1, EHD1, KPNB1, APEX1, NSF, DNAJA2, TRIM28, MYLPF, TKT, ACLY, GART, CHMP1A, GBE1, ITGA6, EIF2S2, ANTXR2, PARP1, CASQ2	233	4241	12983	0.39416	1	1	100

## Sheet: High in TenX clusters.txt
Annotation Cluster 1	Enrichment Score: 15.102905231231574
Category	Term	Count	%	PValue	Genes	List Total	Pop Hits	Pop Total	Fold Enrichment	Bonferroni	Benjamini	FDR
SP_PIR_KEYWORDS	extracellular matrix	32	22.5352	5.04698e-30	PXDN, LUM, COL3A1, ELN, DCN, TIMP2, TIMP3, MMP2, COMP, TGFBI, COL6A3, COL6A2, COL6A1, COL12A1, AGRN, LAMB1, HAPLN1, COL4A2, TNXB, LGALS1, HSPG2, NID1, SPARC, NID2, FBLN1, LAMA4, BGN, COL1A2, VCAN, COL1A1, LAMC1, MFAP4	141	241	19235	18.1137	1.43334e-27	1.43334e-27	6.6879e-27
GOTERM_CC_FAT	GO:0031012~extracellular matrix	36	25.3521	3.89245e-25	LTBP2, LUM, COL3A1, ELN, DCN, TIMP2, TIMP3, MMP2, TGFB1, AHSG, COMP, TGFBI, COL6A3, COL6A2, COL6A1, COL12A1, AGRN, LAMB1, THBS1, HAPLN1, COL4A2, STX4, TNXB, LGALS1, HSPG2, NID1, NID2, SPARC, FBLN1, LAMA4, BGN, COL1A2, VCAN, COL1A1, LAMC1, MFAP4	135	345	12782	9.87981	8.52447e-23	8.52447e-23	4.95122e-22
GOTERM_CC_FAT	GO:0005578~proteinaceous extracellular matrix	33	23.2394	9.00194e-23	LTBP2, LUM, COL3A1, ELN, DCN, TIMP2, TIMP3, MMP2, TGFB1, COMP, TGFBI, COL6A3, COL6A2, COL6A1, COL12A1, AGRN, LAMB1, HAPLN1, COL4A2, TNXB, LGALS1, HSPG2, NID1, SPARC, NID2, FBLN1, LAMA4, BGN, COL1A2, VCAN, COL1A1, LAMC1, MFAP4	135	320	12782	9.76403	1.97143e-20	9.85713e-21	1.14505e-19
SP_PIR_KEYWORDS	Secreted	52	36.6197	1.20448e-19	AEBP1, PXDN, LTBP2, EDIL3, MMP2, TGFB1, SERPINE2, TGFBI, COL12A1, ITIH2, LOXL2, F10, MFGE8, BGN, COL1A2, VCAN, LAMC1, COL1A1, MFAP4, GC, C3, LUM, COL3A1, ELN, DCN, GREM1, TIMP2, TIMP3, PCOLCE, AHSG, ALB, COMP, COL6A3, COL6A2, COL6A1, AGRN, LAMB1, HAPLN1, COL4A2, TNXB, LGALS1, HSPG2, NID1, NID2, SPARC, AFP, LAMA4, FBLN1, SFRP4, ANTXR2, PRSS23, IGFBP3	141	1689	19235	4.19998	3.42073e-17	1.71036e-17	1.59609e-16
GOTERM_CC_FAT	GO:0044421~extracellular region part	46	32.3944	1.24769e-18	GC, LTBP2, C3, LUM, COL3A1, ELN, DCN, TIMP2, GREM1, TIMP3, MMP2, TGFB1, AHSG, SERPINE2, ALB, COMP, TGFBI, COL6A3, COL6A2, COL6A1, COL12A1, AGRN, LAMB1, THBS1, LOXL2, HAPLN1, STX4, COL4A2, TNXB, LGALS1, HSPG2, NID1, MFGE8, NID2, SPARC, AFP, FBLN1, LAMA4, BGN, SFRP4, COL1A2, VCAN, LAMC1, COL1A1, MFAP4, IGFBP3	135	960	12782	4.53682	2.73245e-16	9.10816e-17	1.58707e-15
GOTERM_CC_FAT	GO:0005576~extracellular region	56	39.4366	1.48131e-12	PXDN, AEBP1, LTBP2, EDIL3, MMP2, TGFB1, SERPINE2, TGFBI, COL12A1, ITIH2, LOXL2, STX4, F10, MFGE8, FLNA, BGN, COL1A2, VCAN, LAMC1, COL1A1, MFAP4, GC, C3, LUM, COL3A1, ELN, DCN, GREM1, TIMP2, TIMP3, PCOLCE, AHSG, ALB, COMP, COL6A3, COL6A2, COL6A1, AGRN, LAMB1, THBS1, THBS2, HAPLN1, COL4A2, TNXB, LGALS1, HSPG2, NID1, NID2, SPARC, AFP, LAMA4, FBLN1, SFRP4, ANTXR2, PRSS23, IGFBP3	135	2010	12782	2.63789	3.24396e-10	4.05495e-11	1.88417e-09
SP_PIR_KEYWORDS	signal	60	42.2535	1.55001e-12	PXDN, AEBP1, LTBP2, PLXNA1, EDIL3, MMP2, TGFB1, SERPINE2, PLOD2, TGFBI, COL12A1, ITIH2, LOXL2, RECK, F10, MFGE8, BGN, COL1A2, VCAN, PTGFRN, COL1A1, LAMC1, MFAP4, GC, ALPL, C3, LUM, COL3A1, ELN, CTSA, DCN, GREM1, TIMP2, TIMP3, PCOLCE, AHSG, ALCAM, ALB, COMP, COL6A3, COL6A2, TMED10, COL6A1, AGRN, LAMB1, THBS1, THBS2, COL4A2, TNXB, HSPG2, NID1, SPARC, NID2, AFP, LAMA4, FBLN1, SFRP4, ANTXR2, PRSS23, …	141	3250	19235	2.51849	4.40195e-10	1.10049e-10	2.05392e-09
UP_SEQ_FEATURE	signal peptide	60	42.2535	2.04007e-12	PXDN, AEBP1, LTBP2, PLXNA1, EDIL3, MMP2, TGFB1, SERPINE2, PLOD2, TGFBI, COL12A1, ITIH2, LOXL2, RECK, F10, MFGE8, BGN, COL1A2, VCAN, PTGFRN, COL1A1, LAMC1, MFAP4, GC, ALPL, C3, LUM, COL3A1, ELN, CTSA, DCN, GREM1, TIMP2, TIMP3, PCOLCE, AHSG, ALCAM, ALB, COMP, COL6A3, COL6A2, TMED10, COL6A1, AGRN, LAMB1, THBS1, THBS2, COL4A2, TNXB, HSPG2, NID1, SPARC, NID2, AFP, LAMA4, FBLN1, SFRP4, ANTXR2, PRSS23, …	141	3250	19113	2.50252	1.54839e-09	7.74193e-10	3.10981e-09
SP_PIR_KEYWORDS	disulfide bond	54	38.0282	4.38911e-11	PXDN, LTBP2, EDIL3, MMP2, TGFB1, TGFBI, COL12A1, ITIH2, LOXL2, RECK, F10, MFGE8, BGN, VCAN, LAMC1, PTGFRN, COL1A1, GC, C3, LUM, COL3A1, ELN, MME, CTSA, DCN, GREM1, TIMP2, TIMP3, PCOLCE, AHSG, ALCAM, ALB, COMP, COL6A3, AGRN, LAMB1, THBS1, THBS2, HAPLN1, COL4A2, TNXB, HSPG2, NID1, NID2, SPARC, AFP, LAMA4, FBLN1, TXNDC17, MYPN, SFRP4, ANTXR2, PRSS23, IGFBP3	141	2924	19235	2.51936	1.24651e-08	1.13319e-09	5.81614e-08
UP_SEQ_FEATURE	disulfide bond	53	37.3239	4.87747e-11	PXDN, LTBP2, EDIL3, MMP2, TGFB1, TGFBI, ITIH2, LOXL2, RECK, F10, MFGE8, BGN, VCAN, LAMC1, PTGFRN, COL1A1, GC, C3, LUM, COL3A1, ELN, MME, CTSA, DCN, GREM1, TIMP2, TIMP3, PCOLCE, AHSG, ALCAM, ALB, COMP, COL6A3, AGRN, LAMB1, THBS1, THBS2, HAPLN1, COL4A2, TNXB, HSPG2, NID1, NID2, SPARC, AFP, LAMA4, FBLN1, TXNDC17, MYPN, SFRP4, ANTXR2, PRSS23, IGFBP3	141	2819	19113	2.54853	3.702e-08	1.234e-08	7.43517e-08
SP_PIR_KEYWORDS	glycoprotein	60	42.2535	1.45198e-07	AEBP1, PXDN, LTBP2, PLXNA1, MMP2, TGFB1, SLC1A5, SERPINE2, PLOD2, COL12A1, ITIH2, LOXL2, RECK, F10, MFGE8, BGN, COL1A2, VCAN, PTGFRN, COL1A1, LAMC1, MFAP4, GC, ALPL, C3, LUM, COL3A1, MME, CTSA, DCN, GREM1, PCOLCE, AHSG, ALCAM, ALB, COMP, COL6A3, COL6A2, TMED10, COL6A1, AGRN, LAMB1, THBS1, THBS2, HAPLN1, COL4A2, TNXB, SLC12A2, HSPG2, NID1, SPARC, NID2, HBA1, AFP, LAMA4, FBLN1, SFRP4, ANTXR2, PRSS2…	141	4318	19235	1.89558	4.12355e-05	2.06182e-06	0.000192407
UP_SEQ_FEATURE	glycosylation site:N-linked (GlcNAc...)	56	39.4366	1.5048e-06	PXDN, AEBP1, LTBP2, PLXNA1, MMP2, TGFB1, SLC1A5, SERPINE2, PLOD2, COL12A1, ITIH2, LOXL2, RECK, F10, MFGE8, BGN, COL1A2, VCAN, PTGFRN, COL1A1, LAMC1, MFAP4, GC, ALPL, C3, MME, CTSA, DCN, GREM1, PCOLCE, AHSG, ALCAM, COMP, COL6A3, COL6A2, TMED10, COL6A1, AGRN, LAMB1, THBS1, THBS2, HAPLN1, COL4A2, TNXB, SLC12A2, HSPG2, NID1, SPARC, NID2, AFP, LAMA4, FBLN1, SFRP4, ANTXR2, PRSS23, IGFBP3	141	4129	19113	1.83845	0.00114149	0.00019034	0.00229389
Annotation Cluster 2	Enrichment Score: 14.24404041070055
Category	Term	Count	%	PValue	Genes	List Total	Pop Hits	Pop Total	Fold Enrichment	Bonferroni	Benjamini	FDR
SP_PIR_KEYWORDS	extracellular matrix	32	22.5352	5.04698e-30	PXDN, LUM, COL3A1, ELN, DCN, TIMP2, TIMP3, MMP2, COMP, TGFBI, COL6A3, COL6A2, COL6A1, COL12A1, AGRN, LAMB1, HAPLN1, COL4A2, TNXB, LGALS1, HSPG2, NID1, SPARC, NID2, FBLN1, LAMA4, BGN, COL1A2, VCAN, COL1A1, LAMC1, MFAP4	141	241	19235	18.1137	1.43334e-27	1.43334e-27	6.6879e-27
GOTERM_CC_FAT	GO:0031012~extracellular matrix	36	25.3521	3.89245e-25	LTBP2, LUM, COL3A1, ELN, DCN, TIMP2, TIMP3, MMP2, TGFB1, AHSG, COMP, TGFBI, COL6A3, COL6A2, COL6A1, COL12A1, AGRN, LAMB1, THBS1, HAPLN1, COL4A2, STX4, TNXB, LGALS1, HSPG2, NID1, NID2, SPARC, FBLN1, LAMA4, BGN, COL1A2, VCAN, COL1A1, LAMC1, MFAP4	135	345	12782	9.87981	8.52447e-23	8.52447e-23	4.95122e-22
GOTERM_CC_FAT	GO:0005578~proteinaceous extracellular matrix	33	23.2394	9.00194e-23	LTBP2, LUM, COL3A1, ELN, DCN, TIMP2, TIMP3, MMP2, TGFB1, COMP, TGFBI, COL6A3, COL6A2, COL6A1, COL12A1, AGRN, LAMB1, HAPLN1, COL4A2, TNXB, LGALS1, HSPG2, NID1, SPARC, NID2, FBLN1, LAMA4, BGN, COL1A2, VCAN, COL1A1, LAMC1, MFAP4	135	320	12782	9.76403	1.97143e-20	9.85713e-21	1.14505e-19
UP_SEQ_FEATURE	short sequence motif:Cell attachment site	18	12.6761	7.13044e-20	TNXB, LTBP2, MFGE8, NID1, EDIL3, TGFB1, LAMA4, COMP, TGFBI, COL6A3, COL6A2, COL12A1, COL6A1, PTGFRN, COL1A1, MFAP4, THBS1, THBS2	141	88	19113	27.7268	5.412e-17	5.412e-17	1.08696e-16
GOTERM_CC_FAT	GO:0044421~extracellular region part	46	32.3944	1.24769e-18	GC, LTBP2, C3, LUM, COL3A1, ELN, DCN, TIMP2, GREM1, TIMP3, MMP2, TGFB1, AHSG, SERPINE2, ALB, COMP, TGFBI, COL6A3, COL6A2, COL6A1, COL12A1, AGRN, LAMB1, THBS1, LOXL2, HAPLN1, STX4, COL4A2, TNXB, LGALS1, HSPG2, NID1, MFGE8, NID2, SPARC, AFP, FBLN1, LAMA4, BGN, SFRP4, COL1A2, VCAN, LAMC1, COL1A1, MFAP4, IGFBP3	135	960	12782	4.53682	2.73245e-16	9.10816e-17	1.58707e-15
GOTERM_CC_FAT	GO:0044420~extracellular matrix part	20	14.0845	9.25558e-18	COL4A2, TNXB, LUM, COL3A1, HSPG2, NID1, SPARC, NID2, TIMP2, TIMP3, LAMA4, COL6A3, COL1A2, COL12A1, COL6A1, AGRN, COL1A1, LAMC1, LAMB1, MFAP4	135	117	12782	16.1849	2.02697e-15	5.06743e-16	1.17732e-14
GOTERM_MF_FAT	GO:0005201~extracellular matrix structural constituent	15	10.5634	9.89669e-14	COL4A2, TNXB, LUM, COL3A1, ELN, FBLN1, LAMA4, BGN, COMP, COL1A2, COL6A2, COL12A1, LAMC1, COL1A1, LAMB1	129	86	12983	17.5541	3.13579e-11	1.5679e-11	1.33293e-10
KEGG_PATHWAY	hsa04512:ECM-receptor interaction	16	11.2676	5.29242e-13	COL4A2, TNXB, COL3A1, HSPG2, LAMA4, COMP, COL6A3, COL1A2, COL6A2, COL6A1, AGRN, LAMC1, COL1A1, THBS1, LAMB1, THBS2	76	84	5085	12.7444	3.65178e-11	1.82589e-11	5.46108e-10
GOTERM_BP_FAT	GO:0030198~extracellular matrix organization	15	10.5634	9.65156e-13	RECK, COL4A2, TNXB, LUM, COL3A1, ELN, HSPG2, NID1, DCN, TGFBI, COL1A2, COL6A2, COL12A1, LAMC1, COL1A1	130	104	13528	15.0089	1.31931e-09	4.39772e-10	1.58557e-09
GOTERM_BP_FAT	GO:0043062~extracellular structure organization	16	11.2676	3.91089e-11	RECK, COL4A2, TNXB, LUM, COL3A1, ELN, HSPG2, NID1, DCN, TGFBI, COL1A2, COL6A2, COL12A1, AGRN, LAMC1, COL1A1	130	163	13528	10.2146	5.34619e-08	1.33655e-08	6.4251e-08
GOTERM_CC_FAT	GO:0005581~collagen	9	6.33803	2.19296e-09	COL4A2, TNXB, LUM, COL6A3, COL3A1, COL1A2, COL6A1, COL12A1, COL1A1	135	35	12782	24.3467	4.80258e-07	4.00215e-08	2.78946e-06
SP_PIR_KEYWORDS	cell adhesion	18	12.6761	1.21049e-08	TNXB, MFGE8, NID1, EDIL3, NID2, ALCAM, LAMA4, COMP, TGFBI, COL6A3, COL6A2, COL12A1, COL6A1, LAMC1, LAMB1, MFAP4, THBS1, THBS2	141	422	19235	5.8188	3.4378e-06	2.14863e-07	1.60406e-05
GOTERM_BP_FAT	GO:0007155~cell adhesion	24	16.9014	1.70068e-07	HAPLN1, AEBP1, TNXB, COL3A1, HSPG2, MFGE8, NID1, EDIL3, NID2, ALCAM, LAMA4, COMP, TGFBI, COL6A3, COL6A2, COL12A1, COL6A1, VCAN, LAMC1, LAMB1, LOXL2, THBS1, MFAP4, THBS2	130	700	13528	3.56782	0.000232455	4.64954e-05	0.000279399
GOTERM_BP_FAT	GO:0022610~biological adhesion	24	16.9014	1.74464e-07	HAPLN1, AEBP1, TNXB, COL3A1, HSPG2, MFGE8, NID1, EDIL3, NID2, ALCAM, LAMA4, COMP, TGFBI, COL6A3, COL6A2, COL12A1, COL6A1, VCAN, LAMC1, LAMB1, LOXL2, THBS1, MFAP4, THBS2	130	701	13528	3.56273	0.000238464	3.9748e-05	0.000286622
KEGG_PATHWAY	hsa04510:Focal adhesion	15	10.5634	9.63465e-07	COL4A2, TNXB, COL3A1, FLNA, LAMA4, COMP, COL6A3, COL1A2, COL6A2, COL6A1, LAMC1, COL1A1, THBS1, LAMB1, THBS2	76	201	5085	4.99313	6.64769e-05	2.21595e-05	0.000994163
Annotation Cluster 3	Enrichment Score: 10.43347746532089
Category	Term	Count	%	PValue	Genes	List Total	Pop Hits	Pop Total	Fold Enrichment	Bonferroni	Benjamini	FDR
GOTERM_BP_FAT	GO:0006414~translational elongation	17	11.9718	1.50817e-15	RPL18, RPL14, RPL15, RPL27A, RPL24, RPS2, RPL28, RPL30, RPL32, RPL6, RPL34, RPS15, RPL8, RPL3, RPL7A, RPL12, RPL4	130	101	13528	17.5153	2.12474e-12	2.12474e-12	2.55351e-12
GOTERM_CC_FAT	GO:0022625~cytosolic large ribosomal subunit	13	9.15493	2.24945e-15	RPL18, RPL30, RPL32, RPL14, RPL6, RPL34, RPL8, RPL3, RPL27A, RPL24, RPL7A, RPL4, RPL28	135	38	12782	32.391	4.86278e-13	9.72555e-14	2.81997e-12
GOTERM_CC_FAT	GO:0022626~cytosolic ribosome	16	11.2676	4.0884e-15	RPL18, RPL14, RPL27A, RPL24, HBA1, RPS2, RPL28, RPL30, RPL32, RPL6, RPL34, RPS15, RPL8, RPL3, RPL7A, RPL4	135	81	12782	18.7025	8.99614e-13	1.4988e-13	5.22915e-12
KEGG_PATHWAY	hsa03010:Ribosome	17	11.9718	4.9453e-14	RPL18, RPL14, RPL15, RPL27A, RPL24, RPS2, RPL28, RPL30, RPL32, RPL6, RPL34, RPS15, RPL8, RPL3, RPL7A, RPL12, RPL4	76	87	5085	13.074	3.40894e-12	3.40894e-12	5.09814e-11
SP_PIR_KEYWORDS	ribosomal protein	17	11.9718	5.40931e-13	RPL18, RPL14, RPL15, RPL27A, RPL24, RPS2, RPL28, RPL30, RPL32, RPL6, RPL34, RPS15, RPL8, RPL3, RPL7A, RPL12, RPL4	141	188	19235	12.3357	1.53616e-10	5.12053e-11	7.1676e-10
GOTERM_BP_FAT	GO:0006412~translation	23	16.1972	5.94656e-13	ABCF1, RPL18, RPL14, RPL15, RPL27A, EIF2S3, RPL24, RPS2, RPL28, RPL30, RPL32, EIF3G, GSPT1, RPL6, RPL34, EEF1E1, RPS15, RPL8, RPL3, RPL4, RPL12, RPL7A, FARSA	130	331	13528	7.23086	8.12867e-10	4.06433e-10	9.76907e-10
GOTERM_CC_FAT	GO:0005840~ribosome	20	14.0845	8.98953e-13	ABCF1, RPL18, RPL14, RPL15, RPL27A, RPL24, HBA1, RPS2, RPL28, RPL30, RPL32, RPL6, RPL34, RPS15, RPL8, RPL3, RPL4, RPL7A, RPL12, APEX1	135	215	12782	8.80758	1.9687e-10	2.81242e-11	1.14346e-09
SP_PIR_KEYWORDS	ribonucleoprotein	19	13.3803	2.03691e-12	RPL18, RPL14, RPL15, RPL27A, RPL24, SSB, RPS2, RPL28, HNRNPA3, RPL30, RPL32, RPL6, RPL34, RPS15, RPL8, RPL3, RPL4, RPL7A, RPL12	141	279	19235	9.29014	5.78487e-10	1.15697e-10	2.69919e-09
GOTERM_CC_FAT	GO:0015934~large ribosomal subunit	13	9.15493	3.92873e-12	RPL18, RPL30, RPL32, RPL14, RPL6, RPL34, RPL8, RPL3, RPL27A, RPL24, RPL7A, RPL4, RPL28	135	67	12782	18.371	8.60395e-10	9.55995e-11	4.99739e-09
GOTERM_CC_FAT	GO:0033279~ribosomal subunit	16	11.2676	4.43975e-12	RPL18, RPL14, RPL27A, RPL24, HBA1, RPS2, RPL28, RPL30, RPL32, RPL6, RPL34, RPS15, RPL8, RPL3, RPL7A, RPL4	135	128	12782	11.8352	9.72312e-10	9.72312e-11	5.64743e-09
SP_PIR_KEYWORDS	ribosome	12	8.4507	4.9396e-12	RPL18, RPL30, RPL32, RPL6, RPL8, RPS15, RPL3, RPL24, RPL7A, RPL4, RPL12, RPS2	141	73	19235	22.4249	1.40285e-09	2.00407e-10	6.54561e-09
SP_PIR_KEYWORDS	protein biosynthesis	16	11.2676	7.61553e-12	RPL18, EIF2S3, RPL24, RPS2, RPL30, RPL32, EIF3G, GSPT1, RPL6, EEF1E1, RPS15, RPL8, RPL3, RPL7A, FARSA, RPL12	141	188	19235	11.6101	2.16282e-09	2.40314e-10	1.00916e-08
GOTERM_MF_FAT	GO:0003735~structural constituent of ribosome	17	11.9718	8.02133e-12	RPL18, RPL14, RPL15, RPL27A, RPL24, RPS2, RPL28, RPL30, RPL32, RPL6, RPL34, RPS15, RPL8, RPL3, RPL7A, RPL12, RPL4	129	168	12983	10.1842	2.54277e-09	8.47591e-10	1.0809e-08
GOTERM_CC_FAT	GO:0044445~cytosolic part	16	11.2676	5.43824e-11	RPL18, RPL14, RPL27A, RPL24, HBA1, RPS2, RPL28, RPL30, RPL32, RPL6, RPL34, RPS15, RPL8, RPL3, RPL7A, RPL4	135	152	12782	9.96647	1.19097e-08	1.0827e-09	6.91747e-08
GOTERM_CC_FAT	GO:0030529~ribonucleoprotein complex	23	16.1972	1.76705e-08	ABCF1, RPL18, RPL14, RPL15, RPL27A, SSB, RPL24, HBA1, RPS2, RPL28, HNRNPA3, PSMA1, RPL30, RPL32, RPL6, RPL34, RPS15, RPL8, RPL3, RPL4, RPL12, RPL7A, APEX1	135	515	12782	4.22849	3.86983e-06	2.76417e-07	2.2477e-05
GOTERM_CC_FAT	GO:0005829~cytosol	37	26.0563	5.86269e-08	RPL18, RPL14, RPL15, RPL27A, UGDH, ASNS, ATP6V1B2, RPS2, GPX1, RPL30, EIF3G, RPL32, RPL6, COPB1, RPL34, RPL8, RPL3, RPL12, RPL7A, RPL4, STX4, ARHGEF7, EIF2S3, RPL24, SNAPIN, HBA1, RPL28, FLNA, PSMA1, GBE1, TXNDC17, EEF1E1, ATP6V1E1, RPS15, RAB14, TOM1, FARSA	135	1330	12782	2.634	1.28392e-05	8.55952e-07	7.45738e-05
GOTERM_MF_FAT	GO:0003723~RNA binding	22	15.493	6.68422e-06	RPL18, RPL14, RPL15, RPL27A, RPL24, SSB, RPS2, RPL28, HNRNPA3, PSMA1, SBDS, RPL30, PSMA6, EIF3G, RPL6, RPL34, RPL8, RPL3, RPL4, RPL12, RPL7A, FARSA	129	718	12983	3.08378	0.00211666	0.000423691	0.00900681
GOTERM_CC_FAT	GO:0043228~non-membrane-bounded organelle	44	30.9859	0.000851562	ABCF1, RPL18, KRT6A, LIMA1, RPL14, HINT1, CALD1, XRCC6, RPL15, RPL27A, RPS2, IQGAP1, KRT9, HNRNPA3, CTTN, RPL30, PFN2, SBDS, KRT5, RPL32, RPL6, RPL34, RPL8, RPL3, KRT2, RPL12, RPL7A, RPL4, APEX1, KRT10, SSB, DPYSL3, RPL24, HBA1, BASP1, NEXN, RPL28, FLNA, EPB41L2, SYNE1, TNNT1, KRT16, RPS15, TOM1	135	2596	12782	1.60477	0.170201	0.0097715	1.0778
GOTERM_CC_FAT	GO:0043232~intracellular non-membrane-bounded organelle	44	30.9859	0.000851562	ABCF1, RPL18, KRT6A, LIMA1, RPL14, HINT1, CALD1, XRCC6, RPL15, RPL27A, RPS2, IQGAP1, KRT9, HNRNPA3, CTTN, RPL30, PFN2, SBDS, KRT5, RPL32, RPL6, RPL34, RPL8, RPL3, KRT2, RPL12, RPL7A, RPL4, APEX1, KRT10, SSB, DPYSL3, RPL24, HBA1, BASP1, NEXN, RPL28, FLNA, EPB41L2, SYNE1, TNNT1, KRT16, RPS15, TOM1	135	2596	12782	1.60477	0.170201	0.0097715	1.0778
Annotation Cluster 4	Enrichment Score: 5.271063178172099
Category	Term	Count	%	PValue	Genes	List Total	Pop Hits	Pop Total	Fold Enrichment	Bonferroni	Benjamini	FDR
INTERPRO	IPR013032:EGF-like region, conserved site	17	11.9718	2.71612e-09	F10, TNXB, LTBP2, HSPG2, NID1, MFGE8, EDIL3, NID2, LAMA4, FBLN1, COMP, VCAN, AGRN, LAMC1, LAMB1, THBS1, THBS2	139	293	16659	6.95369	1.04842e-06	1.04842e-06	3.76881e-06
INTERPRO	IPR000742:EGF-like, type 3	14	9.85915	8.00778e-09	F10, TNXB, LTBP2, HSPG2, NID1, MFGE8, EDIL3, NID2, FBLN1, COMP, VCAN, AGRN, THBS1, THBS2	139	194	16659	8.64889	3.091e-06	1.5455e-06	1.11114e-05
INTERPRO	IPR006210:EGF-like	14	9.85915	1.22645e-08	F10, TNXB, LTBP2, HSPG2, NID1, MFGE8, EDIL3, NID2, FBLN1, COMP, VCAN, AGRN, THBS1, THBS2	139	201	16659	8.34769	4.7341e-06	1.57804e-06	1.70179e-05
SP_PIR_KEYWORDS	egf-like domain	14	9.85915	1.36768e-08	F10, TNXB, LTBP2, HSPG2, NID1, MFGE8, EDIL3, NID2, FBLN1, COMP, VCAN, AGRN, THBS1, THBS2	141	230	19235	8.30373	3.88419e-06	2.28482e-07	1.81235e-05
UP_SEQ_FEATURE	domain:EGF-like 1	11	7.74648	1.88146e-08	FBLN1, LTBP2, COMP, HSPG2, VCAN, NID1, NID2, AGRN, EDIL3, THBS1, THBS2	141	120	19113	12.4257	1.42802e-05	3.57007e-06	2.86809e-05
SMART	SM00181:EGF	14	9.85915	2.8253e-08	F10, TNXB, LTBP2, HSPG2, NID1, MFGE8, EDIL3, NID2, FBLN1, COMP, VCAN, AGRN, THBS1, THBS2	84	201	9079	7.52819	2.37325e-06	2.37325e-06	3.03263e-05
INTERPRO	IPR006209:EGF	11	7.74648	1.0061e-07	F10, LTBP2, HSPG2, VCAN, MFGE8, NID1, NID2, AGRN, EDIL3, THBS1, THBS2	139	127	16659	10.3806	3.88347e-05	9.7088e-06	0.000139603
UP_SEQ_FEATURE	domain:EGF-like 2	8	5.6338	3.76788e-06	F10, TNXB, LTBP2, HSPG2, NID1, NID2, AGRN, EDIL3	141	88	19113	12.323	0.00285574	0.000408464	0.00574358
UP_SEQ_FEATURE	domain:EGF-like 4	7	4.92958	4.10487e-06	TNXB, LTBP2, COMP, HSPG2, NID1, NID2, AGRN	141	58	19113	16.3599	0.00311075	0.000389374	0.00625724
INTERPRO	IPR018097:EGF-like calcium-binding, conserved site	8	5.6338	1.4825e-05	FBLN1, F10, LTBP2, COMP, VCAN, NID1, NID2, EDIL3	139	96	16659	9.98741	0.00570613	0.000953291	0.0205687
INTERPRO	IPR001881:EGF-like calcium-binding	8	5.6338	1.4825e-05	FBLN1, F10, LTBP2, COMP, VCAN, NID1, NID2, EDIL3	139	96	16659	9.98741	0.00570613	0.000953291	0.0205687
SMART	SM00179:EGF_CA	8	5.6338	2.55627e-05	FBLN1, F10, LTBP2, COMP, VCAN, NID1, NID2, EDIL3	84	96	9079	9.00694	0.00214499	0.00107307	0.0274352
UP_SEQ_FEATURE	domain:EGF-like 3; calcium-binding	5	3.52113	0.000150949	FBLN1, LTBP2, COMP, NID1, NID2	141	37	19113	18.318	0.108259	0.00815083	0.229859
INTERPRO	IPR000152:EGF-type aspartate/asparagine hydroxylation conserved site	7	4.92958	0.000154351	FBLN1, F10, LTBP2, VCAN, NID1, NID2, EDIL3	139	97	16659	8.64889	0.0578435	0.00659857	0.21396
UP_SEQ_FEATURE	domain:EGF-like 3	6	4.22535	0.000224482	TNXB, HSPG2, AGRN, EDIL3, THBS1, THBS2	141	75	19113	10.8443	0.156673	0.00892837	0.341652
INTERPRO	IPR013091:EGF calcium-binding	6	4.22535	0.000325168	FBLN1, LTBP2, COMP, NID1, NID2, THBS2	139	72	16659	9.98741	0.117975	0.0124751	0.450252
UP_SEQ_FEATURE	domain:EGF-like 5; calcium-binding	4	2.8169	0.00249083	FBLN1, LTBP2, NID1, NID2	141	37	19113	14.6544	0.849365	0.0631877	3.73038
SP_PIR_KEYWORDS	calcium	13	9.15493	0.0143771	PXDN, F10, NID1, SPARC, NID2, MMP2, FBLN1, ATP2B4, COMP, VCAN, MFAP4, THBS1, THBS2	141	803	19235	2.20852	0.983637	0.0892355	17.4608
GOTERM_MF_FAT	GO:0005509~calcium ion binding	15	10.5634	0.0685286	PXDN, F10, LTBP2, NID1, SPARC, EDIL3, NID2, MMP2, FBLN1, ATP2B4, COMP, VCAN, MFAP4, THBS1, THBS2	129	919	12983	1.64271	1	0.552333	61.5806
Annotation Cluster 5	Enrichment Score: 4.696468839879632
Category	Term	Count	%	PValue	Genes	List Total	Pop Hits	Pop Total	Fold Enrichment	Bonferroni	Benjamini	FDR
SP_PIR_KEYWORDS	trimer	9	6.33803	9.00298e-12	COL6A3, COL3A1, COL1A2, COL6A2, COL6A1, COL12A1, COL1A1, THBS1, THBS2	141	26	19235	47.2218	2.55686e-09	2.55686e-10	1.19302e-08
UP_SEQ_FEATURE	domain:VWFC	5	3.52113	7.79134e-06	PXDN, COL3A1, COL1A1, THBS1, THBS2	141	18	19113	37.6537	0.0058962	0.000656857	0.0118764
INTERPRO	IPR001007:von Willebrand factor, type C	5	3.52113	0.000326868	PXDN, COL3A1, COL1A1, THBS1, THBS2	139	40	16659	14.9811	0.118554	0.0114064	0.452601
SMART	SM00214:VWC	5	3.52113	0.000461992	PXDN, COL3A1, COL1A1, THBS1, THBS2	84	40	9079	13.5104	0.0380726	0.0128554	0.494782
GOTERM_BP_FAT	GO:0010035~response to inorganic substance	4	2.8169	0.310921	GPX1, PXDN, COL1A1, THBS1	130	205	13528	2.03047	1	0.951693	99.7797
Annotation Cluster 6	Enrichment Score: 4.6695575797277655
Category	Term	Count	%	PValue	Genes	List Total	Pop Hits	Pop Total	Fold Enrichment	Bonferroni	Benjamini	FDR
KEGG_PATHWAY	hsa04512:ECM-receptor interaction	16	11.2676	5.29242e-13	COL4A2, TNXB, COL3A1, HSPG2, LAMA4, COMP, COL6A3, COL1A2, COL6A2, COL6A1, AGRN, LAMC1, COL1A1, THBS1, LAMB1, THBS2	76	84	5085	12.7444	3.65178e-11	1.82589e-11	5.46108e-10
SP_PIR_KEYWORDS	trimer	9	6.33803	9.00298e-12	COL6A3, COL3A1, COL1A2, COL6A2, COL6A1, COL12A1, COL1A1, THBS1, THBS2	141	26	19235	47.2218	2.55686e-09	2.55686e-10	1.19302e-08
SP_PIR_KEYWORDS	hydroxylation	11	7.74648	9.54057e-11	COL4A2, F10, LTBP2, COL6A3, ELN, COL3A1, COL1A2, COL6A2, COL6A1, COL12A1, COL1A1	141	71	19235	21.1353	2.70952e-08	2.25793e-09	1.26425e-07
SP_PIR_KEYWORDS	triple helix	8	5.6338	2.11444e-09	COL4A2, COL6A3, COL3A1, COL1A2, COL6A2, COL6A1, COL12A1, COL1A1	141	31	19235	35.2048	6.00502e-07	4.61924e-08	2.80191e-06
SP_PIR_KEYWORDS	hydroxylysine	8	5.6338	2.11444e-09	COL4A2, COL6A3, COL3A1, COL1A2, COL6A2, COL6A1, COL12A1, COL1A1	141	31	19235	35.2048	6.00502e-07	4.61924e-08	2.80191e-06
GOTERM_CC_FAT	GO:0005581~collagen	9	6.33803	2.19296e-09	COL4A2, TNXB, LUM, COL6A3, COL3A1, COL1A2, COL6A1, COL12A1, COL1A1	135	35	12782	24.3467	4.80258e-07	4.00215e-08	2.78946e-06
SP_PIR_KEYWORDS	hydroxyproline	8	5.6338	7.98288e-09	COL4A2, COL6A3, COL3A1, COL1A2, COL6A2, COL6A1, COL12A1, COL1A1	141	37	19235	29.4959	2.26713e-06	1.61938e-07	1.05783e-05
SP_PIR_KEYWORDS	collagen	9	6.33803	4.59481e-07	COL4A2, PLOD2, COL6A3, COL3A1, COL1A2, COL6A2, COL6A1, COL12A1, COL1A1	141	95	19235	12.9239	0.000130484	6.21392e-06	0.00060887
UP_SEQ_FEATURE	region of interest:Triple-helical region	6	4.22535	5.93916e-07	COL4A2, COL6A3, COL3A1, COL6A2, COL6A1, COL1A1	141	23	19113	35.3617	0.000450681	9.01524e-05	0.000905357
KEGG_PATHWAY	hsa04510:Focal adhesion	15	10.5634	9.63465e-07	COL4A2, TNXB, COL3A1, FLNA, LAMA4, COMP, COL6A3, COL1A2, COL6A2, COL6A1, LAMC1, COL1A1, THBS1, LAMB1, THBS2	76	201	5085	4.99313	6.64769e-05	2.21595e-05	0.000994163
GOTERM_CC_FAT	GO:0005583~fibrillar collagen	5	3.52113	5.35611e-06	TNXB, LUM, COL3A1, COL1A2, COL1A1	135	12	12782	39.4506	0.0011723	7.33093e-05	0.0068128
INTERPRO	IPR008160:Collagen triple helix repeat	8	5.6338	6.11777e-06	COL4A2, COL6A3, COL3A1, COL1A2, COL6A2, COL6A1, COL12A1, COL1A1	139	84	16659	11.4142	0.00235868	0.000472182	0.00848852
UP_SEQ_FEATURE	domain:VWFA 3	4	2.8169	1.31768e-05	COL6A3, COL6A2, COL6A1, COL12A1	141	7	19113	77.459	0.00995142	0.000999627	0.0200847
SP_PIR_KEYWORDS	pyroglutamic acid	6	4.22535	2.0502e-05	COL6A3, COL3A1, COL1A2, COL6A2, COL6A1, COL1A1	141	46	19235	17.7937	0.0058057	0.00026463	0.0271643
SP_PIR_KEYWORDS	Ehlers-Danlos syndrome	4	2.8169	5.96631e-05	TNXB, COL3A1, COL1A2, COL1A1	141	11	19235	49.6067	0.0168021	0.000677563	0.0790324
GOTERM_MF_FAT	GO:0019838~growth factor binding	8	5.6338	7.84757e-05	LTBP2, COL3A1, COL1A2, COL6A1, COL1A1, RPS2, THBS1, IGFBP3	129	105	12983	7.66807	0.0245709	0.00276038	0.105697
GOTERM_MF_FAT	GO:0048407~platelet-derived growth factor binding	4	2.8169	0.000145779	COL3A1, COL1A2, COL6A1, COL1A1	129	11	12983	36.5976	0.0451637	0.00419259	0.196263
GOTERM_BP_FAT	GO:0030199~collagen fibril organization	5	3.52113	0.000155804	LUM, COL3A1, COL1A2, COL12A1, COL1A1	130	29	13528	17.9416	0.191845	0.0233889	0.255659
UP_SEQ_FEATURE	domain:VWFA 1	4	2.8169	0.000200869	COL6A3, COL6A2, COL6A1, COL12A1	141	16	19113	33.8883	0.141419	0.00843503	0.305765
UP_SEQ_FEATURE	domain:VWFA 2	4	2.8169	0.000242606	COL6A3, COL6A2, COL6A1, COL12A1	141	17	19113	31.8949	0.168197	0.00916575	0.369188
PIR_SUPERFAMILY	PIRSF002259:collagen VI	3	2.11268	0.000465456	COL6A3, COL6A2, COL6A1	94	3	7396	78.6809	0.0459336	0.0459336	0.516377
OMIM_DISEASE	Ullrich congenital muscular dystrophy	3	2.11268	0.000498155	COL6A3, COL6A2, COL6A1	49	3	3671	74.9184	0.0706288	0.0706288	0.591194
OMIM_DISEASE	Bethlem myopathy	3	2.11268	0.000498155	COL6A3, COL6A2, COL6A1	49	3	3671	74.9184	0.0706288	0.0706288	0.591194
INTERPRO	IPR002035:von Willebrand factor, type A	6	4.22535	0.000500109	COL6A3, COL6A2, COL6A1, COL12A1, ITIH2, ANTXR2	139	79	16659	9.10245	0.175592	0.0127902	0.691707
SP_PIR_KEYWORDS	skin	3	2.11268	0.000518486	COL3A1, COL1A2, COL1A1	141	5	19235	81.8511	0.136955	0.00473997	0.684883
SMART	SM00327:VWA	6	4.22535	0.000750365	COL6A3, COL6A2, COL6A1, COL12A1, ITIH2, ANTXR2	84	79	9079	8.20886	0.0611075	0.010454	0.802496
UP_SEQ_FEATURE	propeptide:N-terminal propeptide	3	2.11268	0.000783833	COL3A1, COL1A2, COL1A1	141	6	19113	67.7766	0.448527	0.0244935	1.18822
UP_SEQ_FEATURE	propeptide:C-terminal propeptide	3	2.11268	0.00144914	COL3A1, COL1A2, COL1A1	141	8	19113	50.8324	0.667359	0.0399466	2.1864
PIR_SUPERFAMILY	PIRSF002255:collagen alpha 1(I) chain	3	2.11268	0.0015262	COL3A1, COL1A2, COL1A1	94	5	7396	47.2085	0.142954	0.0501216	1.68411
UP_SEQ_FEATURE	glycosylation site:O-linked (Gal...)	3	2.11268	0.00185424	COL6A3, COL3A1, COL1A1	141	9	19113	45.1844	0.755532	0.0490651	2.78956
GOTERM_BP_FAT	GO:0008544~epidermis development	8	5.6338	0.00190567	KRT9, KRT5, KRT16, COL3A1, COL1A2, KRT2, KRT10, COL1A1	130	184	13528	4.52441	0.926284	0.1422	3.08517
GOTERM_BP_FAT	GO:0043588~skin development	4	2.8169	0.00258231	KRT9, COL3A1, COL1A2, COL1A1	130	29	13528	14.3533	0.970829	0.154911	4.15894
UP_SEQ_FEATURE	domain:Fibrillar collagen NC1	3	2.11268	0.00280577	COL3A1, COL1A2, COL1A1	141	11	19113	36.9691	0.881468	0.0686179	4.19267
INTERPRO	IPR000885:Fibrillar collagen, C-terminal	3	2.11268	0.00356789	COL3A1, COL1A2, COL1A1	139	11	16659	32.6861	0.748338	0.0737845	4.83859
GOTERM_CC_FAT	GO:0030934~anchoring collagen	3	2.11268	0.00374232	COL6A3, COL6A1, COL12A1	135	9	12782	31.5605	0.560055	0.0310875	4.65725
SMART	SM00038:COLFI	3	2.11268	0.00430493	COL3A1, COL1A2, COL1A1	84	11	9079	29.4773	0.303993	0.0442887	4.52524
SP_PIR_KEYWORDS	blocked amino end	5	3.52113	0.00457987	COL6A3, COL6A2, COL6A1, RPS2, FLNA	141	92	19235	7.41405	0.728467	0.0346208	5.90155
GOTERM_CC_FAT	GO:0042383~sarcolemma	5	3.52113	0.00531546	STX4, BGN, COL6A3, COL6A2, COL6A1	135	67	12782	7.06578	0.68876	0.0423083	6.55465
SP_PIR_KEYWORDS	Pyrrolidone carboxylic acid	4	2.8169	0.0128776	LUM, COL6A3, COL1A2, COL1A1	141	67	19235	8.14438	0.974802	0.0820427	15.7813
Annotation Cluster 7	Enrichment Score: 3.383258606754555
Category	Term	Count	%	PValue	Genes	List Total	Pop Hits	Pop Total	Fold Enrichment	Bonferroni	Benjamini	FDR
GOTERM_CC_FAT	GO:0005583~fibrillar collagen	5	3.52113	5.35611e-06	TNXB, LUM, COL3A1, COL1A2, COL1A1	135	12	12782	39.4506	0.0011723	7.33093e-05	0.0068128
SP_PIR_KEYWORDS	Ehlers-Danlos syndrome	4	2.8169	5.96631e-05	TNXB, COL3A1, COL1A2, COL1A1	141	11	19235	49.6067	0.0168021	0.000677563	0.0790324
GOTERM_BP_FAT	GO:0032963~collagen metabolic process	4	2.8169	0.0023313	TNXB, COL3A1, COL1A1, MMP2	130	28	13528	14.8659	0.958853	0.154584	3.76191
GOTERM_BP_FAT	GO:0044259~multicellular organismal macromolecule metabolic process	4	2.8169	0.00313291	TNXB, COL3A1, COL1A1, MMP2	130	31	13528	13.4273	0.986287	0.170138	5.02444
GOTERM_BP_FAT	GO:0044236~multicellular organismal metabolic process	4	2.8169	0.00519524	TNXB, COL3A1, COL1A1, MMP2	130	37	13528	11.2499	0.999192	0.23181	8.20145
Annotation Cluster 8	Enrichment Score: 3.371993257350997
Category	Term	Count	%	PValue	Genes	List Total	Pop Hits	Pop Total	Fold Enrichment	Bonferroni	Benjamini	FDR
UP_SEQ_FEATURE	domain:Albumin 1	3	2.11268	0.000316569	GC, AFP, ALB	141	4	19113	101.665	0.213619	0.0113783	0.481489
UP_SEQ_FEATURE	domain:Albumin 2	3	2.11268	0.000316569	GC, AFP, ALB	141	4	19113	101.665	0.213619	0.0113783	0.481489
UP_SEQ_FEATURE	domain:Albumin 3	3	2.11268	0.000316569	GC, AFP, ALB	141	4	19113	101.665	0.213619	0.0113783	0.481489
INTERPRO	IPR014760:Serum albumin, N-terminal	3	2.11268	0.000404334	GC, AFP, ALB	139	4	16659	89.8867	0.14453	0.0110884	0.559584
SMART	SM00103:ALBUMIN	3	2.11268	0.000489592	GC, AFP, ALB	84	4	9079	81.0625	0.0403012	0.0102312	0.52427
SP_PIR_KEYWORDS	plasma	6	4.22535	0.000591351	GC, AFP, F10, C3, ALB, AHSG	141	93	19235	8.80119	0.154641	0.00523604	0.780785
INTERPRO	IPR000264:Serum albumin	3	2.11268	0.000670226	GC, AFP, ALB	139	5	16659	71.9094	0.228018	0.0160445	0.925985
Annotation Cluster 9	Enrichment Score: 3.312137892197501
Category	Term	Count	%	PValue	Genes	List Total	Pop Hits	Pop Total	Fold Enrichment	Bonferroni	Benjamini	FDR
UP_SEQ_FEATURE	domain:NTR	5	3.52113	1.82061e-05	C3, SFRP4, TIMP2, TIMP3, PCOLCE	141	22	19113	30.8075	0.0137235	0.00125544	0.0277496
INTERPRO	IPR001134:Netrin domain	5	3.52113	3.5322e-05	C3, SFRP4, TIMP2, TIMP3, PCOLCE	139	23	16659	26.0541	0.013542	0.0019459	0.0490007
INTERPRO	IPR018933:Netrin module, non-TIMP type	3	2.11268	0.00854027	C3, SFRP4, PCOLCE	139	17	16659	21.1498	0.963509	0.159911	11.2202
SMART	SM00643:C345C	3	2.11268	0.0102734	C3, SFRP4, PCOLCE	84	17	9079	19.0735	0.579971	0.0918822	10.4921
Annotation Cluster 10	Enrichment Score: 3.118718463164217
Category	Term	Count	%	PValue	Genes	List Total	Pop Hits	Pop Total	Fold Enrichment	Bonferroni	Benjamini	FDR
INTERPRO	IPR013320:Concanavalin A-like lectin/glucanase, subgroup	7	4.92958	4.23972e-05	LAMA4, LGALS1, COMP, HSPG2, AGRN, THBS1, THBS2	139	77	16659	10.8954	0.0162325	0.00204362	0.0588131
GOTERM_MF_FAT	GO:0005539~glycosaminoglycan binding	9	6.33803	7.20827e-05	HAPLN1, BGN, TNXB, SERPINE2, COMP, VCAN, DCN, THBS1, THBS2	129	140	12983	6.46993	0.0225919	0.00285231	0.09709
GOTERM_MF_FAT	GO:0001871~pattern binding	9	6.33803	0.000140373	HAPLN1, BGN, TNXB, SERPINE2, COMP, VCAN, DCN, THBS1, THBS2	129	154	12983	5.88176	0.0435258	0.00444026	0.188992
GOTERM_MF_FAT	GO:0030247~polysaccharide binding	9	6.33803	0.000140373	HAPLN1, BGN, TNXB, SERPINE2, COMP, VCAN, DCN, THBS1, THBS2	129	154	12983	5.88176	0.0435258	0.00444026	0.188992
UP_SEQ_FEATURE	repeat:TSP type-3 8	3	2.11268	0.000525078	COMP, THBS1, THBS2	141	5	19113	81.3319	0.328767	0.0179568	0.797439
UP_SEQ_FEATURE	domain:TSP C-terminal	3	2.11268	0.000525078	COMP, THBS1, THBS2	141	5	19113	81.3319	0.328767	0.0179568	0.797439
UP_SEQ_FEATURE	repeat:TSP type-3 2	3	2.11268	0.000525078	COMP, THBS1, THBS2	141	5	19113	81.3319	0.328767	0.0179568	0.797439
UP_SEQ_FEATURE	repeat:TSP type-3 6	3	2.11268	0.000525078	COMP, THBS1, THBS2	141	5	19113	81.3319	0.328767	0.0179568	0.797439
UP_SEQ_FEATURE	repeat:TSP type-3 7	3	2.11268	0.000525078	COMP, THBS1, THBS2	141	5	19113	81.3319	0.328767	0.0179568	0.797439
UP_SEQ_FEATURE	repeat:TSP type-3 3	3	2.11268	0.000525078	COMP, THBS1, THBS2	141	5	19113	81.3319	0.328767	0.0179568	0.797439
UP_SEQ_FEATURE	repeat:TSP type-3 4	3	2.11268	0.000525078	COMP, THBS1, THBS2	141	5	19113	81.3319	0.328767	0.0179568	0.797439
UP_SEQ_FEATURE	repeat:TSP type-3 1	3	2.11268	0.000525078	COMP, THBS1, THBS2	141	5	19113	81.3319	0.328767	0.0179568	0.797439
UP_SEQ_FEATURE	repeat:TSP type-3 5	3	2.11268	0.000525078	COMP, THBS1, THBS2	141	5	19113	81.3319	0.328767	0.0179568	0.797439
INTERPRO	IPR008859:Thrombospondin, C-terminal	3	2.11268	0.000670226	COMP, THBS1, THBS2	139	5	16659	71.9094	0.228018	0.0160445	0.925985
INTERPRO	IPR017897:Thrombospondin, type 3 repeat	3	2.11268	0.000670226	COMP, THBS1, THBS2	139	5	16659	71.9094	0.228018	0.0160445	0.925985
INTERPRO	IPR003367:Thrombospondin, type 3-like repeat	3	2.11268	0.000670226	COMP, THBS1, THBS2	139	5	16659	71.9094	0.228018	0.0160445	0.925985
UP_SEQ_FEATURE	domain:EGF-like 2; calcium-binding	5	3.52113	0.000806179	FBLN1, COMP, VCAN, THBS1, THBS2	141	57	19113	11.8906	0.457809	0.0241881	1.2219
GOTERM_MF_FAT	GO:0030246~carbohydrate binding	10	7.04225	0.00835972	HAPLN1, BGN, TNXB, SERPINE2, LGALS1, COMP, VCAN, DCN, THBS1, THBS2	129	354	12983	2.84303	0.930133	0.124586	10.6959
SP_PIR_KEYWORDS	heparin-binding	4	2.8169	0.0118657	SERPINE2, COMP, THBS1, THBS2	141	65	19235	8.39498	0.966292	0.0793571	14.63
GOTERM_MF_FAT	GO:0008201~heparin binding	5	3.52113	0.0188438	TNXB, SERPINE2, COMP, THBS1, THBS2	129	103	12983	4.8856	0.997596	0.230639	22.6128
KEGG_PATHWAY	hsa04350:TGF-beta signaling pathway	5	3.52113	0.0387622	COMP, DCN, THBS1, THBS2, TGFB1	76	87	5085	3.84528	0.934638	0.494371	33.4977
Annotation Cluster 11	Enrichment Score: 3.0061127481152967
Category	Term	Count	%	PValue	Genes	List Total	Pop Hits	Pop Total	Fold Enrichment	Bonferroni	Benjamini	FDR
GOTERM_CC_FAT	GO:0005604~basement membrane	11	7.74648	7.85586e-09	LAMA4, COL4A2, HSPG2, NID1, NID2, AGRN, LAMC1, SPARC, LAMB1, TIMP2, TIMP3	135	78	12782	13.3525	1.72043e-06	1.32341e-07	9.9927e-06
SP_PIR_KEYWORDS	basement membrane	8	5.6338	1.17823e-08	LAMA4, COL4A2, HSPG2, NID1, NID2, LAMC1, SPARC, LAMB1	141	39	19235	27.9833	3.34618e-06	2.23079e-07	1.56131e-05
GOTERM_CC_FAT	GO:0005605~basal lamina	5	3.52113	2.47244e-05	LAMA4, HSPG2, AGRN, LAMC1, LAMB1	135	17	12782	27.8475	0.00540008	0.000318462	0.031445
UP_SEQ_FEATURE	domain:Laminin EGF-like 2	5	3.52113	4.24551e-05	LAMA4, HSPG2, AGRN, LAMC1, LAMB1	141	27	19113	25.1024	0.0317104	0.00268174	0.0646986
SP_PIR_KEYWORDS	laminin egf-like domain	5	3.52113	6.35964e-05	LAMA4, HSPG2, AGRN, LAMC1, LAMB1	141	30	19235	22.7364	0.0178998	0.000694449	0.0842406
INTERPRO	IPR002049:EGF-like, laminin	5	3.52113	0.000359893	LAMA4, HSPG2, AGRN, LAMC1, LAMB1	139	41	16659	14.6157	0.129723	0.0106311	0.498223
SMART	SM00180:EGF_Lam	5	3.52113	0.000508399	LAMA4, HSPG2, AGRN, LAMC1, LAMB1	84	41	9079	13.1809	0.0418169	0.00850688	0.544359
UP_SEQ_FEATURE	domain:Laminin EGF-like 3	4	2.8169	0.000534893	LAMA4, HSPG2, LAMC1, LAMB1	141	22	19113	24.646	0.333751	0.0175012	0.812287
UP_SEQ_FEATURE	domain:Laminin EGF-like 1	4	2.8169	0.000883926	LAMA4, AGRN, LAMC1, LAMB1	141	26	19113	20.8543	0.488903	0.0254849	1.339
SP_PIR_KEYWORDS	heterotrimer	4	2.8169	0.00108198	LAMA4, COL4A2, LAMC1, LAMB1	141	28	19235	19.4883	0.264679	0.00900183	1.4243
UP_SEQ_FEATURE	domain:Laminin EGF-like 11	3	2.11268	0.00185424	HSPG2, LAMC1, LAMB1	141	9	19113	45.1844	0.755532	0.0490651	2.78956
GOTERM_CC_FAT	GO:0005606~laminin-1 complex	3	2.11268	0.00221326	LAMA4, LAMC1, LAMB1	135	7	12782	40.5778	0.384451	0.0208764	2.77905
UP_SEQ_FEATURE	domain:Laminin EGF-like 10	3	2.11268	0.00280577	HSPG2, LAMC1, LAMB1	141	11	19113	36.9691	0.881468	0.0686179	4.19267
UP_SEQ_FEATURE	domain:Laminin EGF-like 8	3	2.11268	0.00280577	HSPG2, LAMC1, LAMB1	141	11	19113	36.9691	0.881468	0.0686179	4.19267
UP_SEQ_FEATURE	domain:Laminin EGF-like 7	3	2.11268	0.0033508	HSPG2, LAMC1, LAMB1	141	12	19113	33.8883	0.921725	0.0788922	4.98782
GOTERM_CC_FAT	GO:0043256~laminin complex	3	2.11268	0.00374232	LAMA4, LAMC1, LAMB1	135	9	12782	31.5605	0.560055	0.0310875	4.65725
UP_SEQ_FEATURE	domain:Laminin EGF-like 6	3	2.11268	0.00394108	HSPG2, LAMC1, LAMB1	141	13	19113	31.2815	0.950073	0.0894096	5.84202
UP_SEQ_FEATURE	domain:Laminin G-like 3	3	2.11268	0.0092837	LAMA4, HSPG2, AGRN	141	20	19113	20.333	0.999158	0.193073	13.2536
UP_SEQ_FEATURE	domain:Laminin G-like 1	3	2.11268	0.0190051	LAMA4, HSPG2, AGRN	141	29	19113	14.0227	1	0.34039	25.3605
UP_SEQ_FEATURE	domain:Laminin G-like 2	3	2.11268	0.0190051	LAMA4, HSPG2, AGRN	141	29	19113	14.0227	1	0.34039	25.3605
INTERPRO	IPR001791:Laminin G	3	2.11268	0.0535099	LAMA4, HSPG2, AGRN	139	45	16659	7.98993	1	0.558006	53.3777
SMART	SM00282:LamG	3	2.11268	0.0634847	LAMA4, HSPG2, AGRN	84	45	9079	7.20556	0.995952	0.345451	50.541
KEGG_PATHWAY	hsa05222:Small cell lung cancer	4	2.8169	0.12635	LAMA4, COL4A2, LAMC1, LAMB1	76	84	5085	3.18609	0.99991	0.844954	75.1868
KEGG_PATHWAY	hsa05200:Pathways in cancer	6	4.22535	0.536732	LAMA4, COL4A2, LAMC1, LAMB1, MMP2, TGFB1	76	328	5085	1.22392	1	0.999492	99.9644
Annotation Cluster 12	Enrichment Score: 2.8720436165869456
Category	Term	Count	%	PValue	Genes	List Total	Pop Hits	Pop Total	Fold Enrichment	Bonferroni	Benjamini	FDR
BIOCARTA	h_reckPathway:Inhibition of Matrix Metalloproteinases	4	2.8169	0.000183909	RECK, TIMP2, TIMP3, MMP2	21	9	1437	30.4127	0.00678215	0.00678215	0.165014
GOTERM_MF_FAT	GO:0004866~endopeptidase inhibitor activity	8	5.6338	0.000575166	RECK, SERPINE2, C3, COL6A3, ITIH2, TIMP2, TIMP3, AHSG	129	145	12983	5.55274	0.166715	0.0139313	0.772278
GOTERM_MF_FAT	GO:0030414~peptidase inhibitor activity	8	5.6338	0.000791226	RECK, SERPINE2, C3, COL6A3, ITIH2, TIMP2, TIMP3, AHSG	129	153	12983	5.2624	0.221914	0.017763	1.06095
GOTERM_MF_FAT	GO:0008191~metalloendopeptidase inhibitor activity	3	2.11268	0.00412111	RECK, TIMP2, TIMP3	129	10	12983	30.193	0.729934	0.0741151	5.41279
GOTERM_MF_FAT	GO:0048551~metalloenzyme inhibitor activity	3	2.11268	0.00412111	RECK, TIMP2, TIMP3	129	10	12983	30.193	0.729934	0.0741151	5.41279
GOTERM_MF_FAT	GO:0010576~metalloenzyme regulator activity	3	2.11268	0.00412111	RECK, TIMP2, TIMP3	129	10	12983	30.193	0.729934	0.0741151	5.41279
Annotation Cluster 13	Enrichment Score: 2.839661419482303
Category	Term	Count	%	PValue	Genes	List Total	Pop Hits	Pop Total	Fold Enrichment	Bonferroni	Benjamini	FDR
UP_SEQ_FEATURE	region of interest:Coil 2	6	4.22535	0.000105764	KRT9, KRT6A, KRT5, KRT16, KRT2, KRT10	141	64	19113	12.7081	0.0771413	0.00615629	0.161105
UP_SEQ_FEATURE	region of interest:Linker 12	6	4.22535	0.000105764	KRT9, KRT6A, KRT5, KRT16, KRT2, KRT10	141	64	19113	12.7081	0.0771413	0.00615629	0.161105
UP_SEQ_FEATURE	region of interest:Coil 1B	6	4.22535	0.000162091	KRT9, KRT6A, KRT5, KRT16, KRT2, KRT10	141	70	19113	11.6188	0.115769	0.0081689	0.246805
UP_SEQ_FEATURE	region of interest:Coil 1A	6	4.22535	0.000162091	KRT9, KRT6A, KRT5, KRT16, KRT2, KRT10	141	70	19113	11.6188	0.115769	0.0081689	0.246805
UP_SEQ_FEATURE	region of interest:Linker 1	6	4.22535	0.000162091	KRT9, KRT6A, KRT5, KRT16, KRT2, KRT10	141	70	19113	11.6188	0.115769	0.0081689	0.246805
UP_SEQ_FEATURE	region of interest:Rod	6	4.22535	0.000173352	KRT9, KRT6A, KRT5, KRT16, KRT2, KRT10	141	71	19113	11.4552	0.123296	0.00819039	0.263931
UP_SEQ_FEATURE	region of interest:Head	6	4.22535	0.000197659	KRT9, KRT6A, KRT5, KRT16, KRT2, KRT10	141	73	19113	11.1414	0.139325	0.00878695	0.300887
UP_SEQ_FEATURE	region of interest:Tail	6	4.22535	0.000224482	KRT9, KRT6A, KRT5, KRT16, KRT2, KRT10	141	75	19113	10.8443	0.156673	0.00892837	0.341652
SP_PIR_KEYWORDS	Intermediate filament	6	4.22535	0.000262064	KRT9, KRT6A, KRT5, KRT16, KRT2, KRT10	141	78	19235	10.4937	0.0717331	0.00247812	0.346712
INTERPRO	IPR018039:Intermediate filament protein, conserved site	6	4.22535	0.000325168	KRT9, KRT6A, KRT5, KRT16, KRT2, KRT10	139	72	16659	9.98741	0.117975	0.0124751	0.450252
INTERPRO	IPR016044:Filament	6	4.22535	0.000325168	KRT9, KRT6A, KRT5, KRT16, KRT2, KRT10	139	72	16659	9.98741	0.117975	0.0124751	0.450252
INTERPRO	IPR001664:Intermediate filament protein	6	4.22535	0.000346778	KRT9, KRT6A, KRT5, KRT16, KRT2, KRT10	139	73	16659	9.8506	0.125305	0.0110946	0.480107
GOTERM_BP_FAT	GO:0007398~ectoderm development	9	6.33803	0.000635754	KRT9, KRT6A, KRT5, KRT16, COL3A1, COL1A2, KRT2, KRT10, COL1A1	130	199	13528	4.7063	0.580777	0.0563093	1.03936
GOTERM_MF_FAT	GO:0005200~structural constituent of cytoskeleton	6	4.22535	0.000805406	KRT9, KRT6A, KRT5, KRT16, KRT2, AGRN	129	74	12983	8.16028	0.225406	0.0168836	1.07987
PIR_SUPERFAMILY	PIRSF002282:cytoskeletal keratin	6	4.22535	0.000963213	KRT9, KRT6A, KRT5, KRT16, KRT2, KRT10	94	61	7396	7.7391	0.0927447	0.0475005	1.0659
GOTERM_BP_FAT	GO:0008544~epidermis development	8	5.6338	0.00190567	KRT9, KRT5, KRT16, COL3A1, COL1A2, KRT2, KRT10, COL1A1	130	184	13528	4.52441	0.926284	0.1422	3.08517
SP_PIR_KEYWORDS	keratin	6	4.22535	0.0040774	KRT9, KRT6A, KRT5, KRT16, KRT2, KRT10	141	144	19235	5.6841	0.686623	0.031718	5.27017
SP_PIR_KEYWORDS	palmoplantar keratoderma	3	2.11268	0.00829348	KRT9, KRT6A, KRT16	141	19	19235	21.5398	0.906067	0.057415	10.4486
GOTERM_CC_FAT	GO:0045095~keratin filament	5	3.52113	0.0136733	KRT9, KRT6A, KRT5, KRT2, KRT10	135	88	12782	5.37963	0.950959	0.0956181	16.0648
INTERPRO	IPR003054:Type II keratin	3	2.11268	0.0223712	KRT6A, KRT5, KRT2	139	28	16659	12.841	0.999839	0.327645	26.9438
UP_SEQ_FEATURE	site:Stutter	3	2.11268	0.0242512	KRT6A, KRT5, KRT2	141	33	19113	12.323	1	0.404049	31.2188
INTERPRO	IPR002957:Keratin, type I	3	2.11268	0.0304225	KRT9, KRT16, KRT10	139	33	16659	10.8954	0.999993	0.404585	34.8638
GOTERM_CC_FAT	GO:0005882~intermediate filament	6	4.22535	0.043456	KRT9, KRT6A, KRT5, KRT16, KRT2, KRT10	135	183	12782	3.10431	0.999941	0.248866	43.1715
GOTERM_CC_FAT	GO:0045111~intermediate filament cytoskeleton	6	4.22535	0.046928	KRT9, KRT6A, KRT5, KRT16, KRT2, KRT10	135	187	12782	3.03791	0.999973	0.259736	45.7402
GOTERM_CC_FAT	GO:0044430~cytoskeletal part	14	9.85915	0.197991	KRT6A, LIMA1, CALD1, KRT10, IQGAP1, KRT9, EPB41L2, SBDS, TNNT1, KRT5, KRT16, KRT2, TOM1, APEX1	135	952	12782	1.39237	1	0.584607	93.9584
Annotation Cluster 14	Enrichment Score: 2.2397920497226194
Category	Term	Count	%	PValue	Genes	List Total	Pop Hits	Pop Total	Fold Enrichment	Bonferroni	Benjamini	FDR
GOTERM_BP_FAT	GO:0001501~skeletal system development	14	9.85915	1.10388e-05	ALPL, AEBP1, COL3A1, HSPG2, SPARC, MMP2, TGFB1, AHSG, SBDS, COMP, COL1A2, COL12A1, COL1A1, IGFBP3	130	319	13528	4.56696	0.0149768	0.0021534	0.0181337
GOTERM_BP_FAT	GO:0001503~ossification	8	5.6338	0.000113617	SBDS, HSPG2, SPARC, COL1A1, IGFBP3, MMP2, TGFB1, AHSG	130	115	13528	7.23906	0.143862	0.0192282	0.186495
GOTERM_BP_FAT	GO:0060348~bone development	8	5.6338	0.000172956	SBDS, HSPG2, SPARC, COL1A1, IGFBP3, MMP2, TGFB1, AHSG	130	123	13528	6.76823	0.210576	0.0233678	0.283766
GOTERM_BP_FAT	GO:0060349~bone morphogenesis	3	2.11268	0.0153229	HSPG2, COL1A1, TGFB1	130	20	13528	15.6092	1	0.402405	22.4063
GOTERM_BP_FAT	GO:0048705~skeletal system morphogenesis	4	2.8169	0.0915798	HSPG2, COL1A1, MMP2, TGFB1	130	112	13528	3.71648	1	0.723967	79.3602
GOTERM_BP_FAT	GO:0043009~chordate embryonic development	3	2.11268	0.827963	SBDS, HSPG2, COL1A1	130	331	13528	0.943156	1	0.999911	100
GOTERM_BP_FAT	GO:0009792~embryonic development ending in birth or egg hatching	3	2.11268	0.831771	SBDS, HSPG2, COL1A1	130	334	13528	0.934684	1	0.999918	100
Annotation Cluster 15	Enrichment Score: 2.2263927472590397
Category	Term	Count	%	PValue	Genes	List Total	Pop Hits	Pop Total	Fold Enrichment	Bonferroni	Benjamini	FDR
GOTERM_CC_FAT	GO:0031093~platelet alpha granule lumen	5	3.52113	0.000865861	ALB, SPARC, THBS1, THBS2, TGFB1	135	41	12782	11.5465	0.172797	0.00944044	1.09581
GOTERM_CC_FAT	GO:0060205~cytoplasmic membrane-bounded vesicle lumen	5	3.52113	0.00113287	ALB, SPARC, THBS1, THBS2, TGFB1	135	44	12782	10.7593	0.219827	0.0117513	1.43149
GOTERM_CC_FAT	GO:0031983~vesicle lumen	5	3.52113	0.00134	ALB, SPARC, THBS1, THBS2, TGFB1	135	46	12782	10.2915	0.254467	0.0132593	1.69116
GOTERM_CC_FAT	GO:0031091~platelet alpha granule	5	3.52113	0.00278245	ALB, SPARC, THBS1, THBS2, TGFB1	135	56	12782	8.4537	0.45676	0.0251047	3.48215
GOTERM_CC_FAT	GO:0030141~secretory granule	8	5.6338	0.0028621	STX4, ALB, RAB14, TMED10, SPARC, THBS1, THBS2, TGFB1	135	180	12782	4.20807	0.466181	0.0247953	3.58016
GOTERM_CC_FAT	GO:0016023~cytoplasmic membrane-bounded vesicle	13	9.15493	0.0128189	SLC1A5, STX4, BGN, ALB, COPB1, RAB14, TMED10, SNAPIN, ATP6V1B2, SPARC, THBS1, THBS2, TGFB1	135	550	12782	2.23793	0.940721	0.0928349	15.1353
GOTERM_CC_FAT	GO:0044433~cytoplasmic vesicle part	7	4.92958	0.0139017	ALB, COPB1, TMED10, SPARC, THBS1, THBS2, TGFB1	135	187	12782	3.54423	0.953385	0.094165	16.3118
GOTERM_CC_FAT	GO:0031988~membrane-bounded vesicle	13	9.15493	0.0161579	SLC1A5, STX4, BGN, ALB, COPB1, RAB14, TMED10, SNAPIN, ATP6V1B2, SPARC, THBS1, THBS2, TGFB1	135	568	12782	2.16701	0.971773	0.105494	18.715
GOTERM_CC_FAT	GO:0031410~cytoplasmic vesicle	13	9.15493	0.0371225	SLC1A5, STX4, BGN, ALB, COPB1, RAB14, TMED10, SNAPIN, ATP6V1B2, SPARC, THBS1, THBS2, TGFB1	135	642	12782	1.91723	0.999748	0.222015	38.1951
GOTERM_CC_FAT	GO:0031982~vesicle	13	9.15493	0.0486728	SLC1A5, STX4, BGN, ALB, COPB1, RAB14, TMED10, SNAPIN, ATP6V1B2, SPARC, THBS1, THBS2, TGFB1	135	670	12782	1.8371	0.999982	0.261801	46.9903
Annotation Cluster 16	Enrichment Score: 2.1455559058799447
Category	Term	Count	%	PValue	Genes	List Total	Pop Hits	Pop Total	Fold Enrichment	Bonferroni	Benjamini	FDR
GOTERM_MF_FAT	GO:0004866~endopeptidase inhibitor activity	8	5.6338	0.000575166	RECK, SERPINE2, C3, COL6A3, ITIH2, TIMP2, TIMP3, AHSG	129	145	12983	5.55274	0.166715	0.0139313	0.772278
GOTERM_MF_FAT	GO:0030414~peptidase inhibitor activity	8	5.6338	0.000791226	RECK, SERPINE2, C3, COL6A3, ITIH2, TIMP2, TIMP3, AHSG	129	153	12983	5.2624	0.221914	0.017763	1.06095
GOTERM_MF_FAT	GO:0004857~enzyme inhibitor activity	9	6.33803	0.0052671	RECK, SERPINE2, C3, COL6A3, ITIH2, TIMP2, TIMP3, IQGAP1, AHSG	129	270	12983	3.35478	0.81252	0.0843395	6.86902
SP_PIR_KEYWORDS	Serine protease inhibitor	4	2.8169	0.0206338	RECK, SERPINE2, COL6A3, ITIH2	141	80	19235	6.82092	0.997318	0.118372	24.1403
SP_PIR_KEYWORDS	protease inhibitor	4	2.8169	0.0433263	RECK, SERPINE2, COL6A3, ITIH2	141	107	19235	5.09975	0.999997	0.222432	44.3973
GOTERM_MF_FAT	GO:0004867~serine-type endopeptidase inhibitor activity	4	2.8169	0.0624697	RECK, SERPINE2, COL6A3, ITIH2	129	92	12983	4.3758	1	0.531093	58.073
Annotation Cluster 17	Enrichment Score: 1.9288709858707214
Category	Term	Count	%	PValue	Genes	List Total	Pop Hits	Pop Total	Fold Enrichment	Bonferroni	Benjamini	FDR
SP_PIR_KEYWORDS	actin-binding	10	7.04225	8.34414e-05	GC, EPB41L2, PFN2, LIMA1, SYNE1, TAGLN, CALD1, MYPN, NEXN, FLNA	141	247	19235	5.52301	0.0234198	0.000877332	0.110514
SP_PIR_KEYWORDS	actin binding	5	3.52113	0.000200452	GC, TNNT1, TAGLN, CALD1, FLNA	141	40	19235	17.0523	0.0553438	0.00196132	0.265299
GOTERM_MF_FAT	GO:0008092~cytoskeletal protein binding	13	9.15493	0.0041056	GC, STX4, LIMA1, CALD1, NEXN, FLNA, EPB41L2, SYNE1, PFN2, SBDS, TNNT1, TAGLN, MYPN	129	504	12983	2.59596	0.728598	0.0782761	5.39293
GOTERM_MF_FAT	GO:0003779~actin binding	10	7.04225	0.00496288	GC, EPB41L2, PFN2, LIMA1, SYNE1, TAGLN, CALD1, MYPN, NEXN, FLNA	129	326	12983	3.08722	0.793437	0.0838906	6.48448
GOTERM_BP_FAT	GO:0051017~actin filament bundle formation	3	2.11268	0.0168312	LIMA1, CALD1, ELN	130	21	13528	14.8659	1	0.402886	24.3361
GOTERM_BP_FAT	GO:0030036~actin cytoskeleton organization	7	4.92958	0.0211738	EPB41L2, PFN2, LIMA1, TNXB, CALD1, ELN, FLNA	130	226	13528	3.22314	1	0.430277	29.6435
GOTERM_BP_FAT	GO:0030029~actin filament-based process	7	4.92958	0.0279037	EPB41L2, PFN2, LIMA1, TNXB, CALD1, ELN, FLNA	130	241	13528	3.02253	1	0.480925	37.1827
GOTERM_BP_FAT	GO:0007015~actin filament organization	4	2.8169	0.0313692	LIMA1, CALD1, ELN, FLNA	130	72	13528	5.7812	1	0.488439	40.7623
GOTERM_BP_FAT	GO:0007010~cytoskeleton organization	9	6.33803	0.0570896	KRT9, EPB41L2, PFN2, LIMA1, TNXB, KRT16, CALD1, ELN, FLNA	130	436	13528	2.14806	1	0.643075	61.9301
GOTERM_CC_FAT	GO:0015629~actin cytoskeleton	7	4.92958	0.0638076	EPB41L2, PFN2, LIMA1, TNNT1, CALD1, IQGAP1, FLNA	135	269	12782	2.46383	0.999999	0.316131	56.7723
SP_PIR_KEYWORDS	cytoskeleton	9	6.33803	0.0933032	EPB41L2, PFN2, CTTN, LIMA1, SYNE1, KRT5, CALD1, NEXN, FLNA	141	636	19235	1.93045	1	0.391484	72.6902
GOTERM_CC_FAT	GO:0005938~cell cortex	4	2.8169	0.197532	EPB41L2, CTTN, CALD1, FLNA	135	146	12782	2.59401	1	0.590361	93.9143
Annotation Cluster 18	Enrichment Score: 1.8451090658668923
Category	Term	Count	%	PValue	Genes	List Total	Pop Hits	Pop Total	Fold Enrichment	Bonferroni	Benjamini	FDR
UP_SEQ_FEATURE	domain:TSP N-terminal	3	2.11268	0.0121862	COL12A1, THBS1, THBS2	141	23	19113	17.6809	0.999909	0.239448	17.0479
INTERPRO	IPR003129:Laminin G, thrombospondin-type, N-terminal	3	2.11268	0.0141196	COL12A1, THBS1, THBS2	139	22	16659	16.343	0.995868	0.240011	17.9069
SMART	SM00210:TSPN	3	2.11268	0.0169426	COL12A1, THBS1, THBS2	84	22	9079	14.7386	0.761974	0.133712	16.758
Annotation Cluster 19	Enrichment Score: 1.802799738586556
Category	Term	Count	%	PValue	Genes	List Total	Pop Hits	Pop Total	Fold Enrichment	Bonferroni	Benjamini	FDR
GOTERM_BP_FAT	GO:0030155~regulation of cell adhesion	7	4.92958	0.00198662	LAMA4, TGFBI, NID1, EDIL3, COL1A1, THBS1, TGFB1	130	137	13528	5.31701	0.93402	0.140172	3.21422
GOTERM_BP_FAT	GO:0010810~regulation of cell-substrate adhesion	4	2.8169	0.00953885	NID1, EDIL3, COL1A1, THBS1	130	46	13528	9.04883	0.999998	0.319793	14.5692
GOTERM_BP_FAT	GO:0010811~positive regulation of cell-substrate adhesion	3	2.11268	0.0290143	NID1, EDIL3, THBS1	130	28	13528	11.1495	1	0.483059	38.3515
GOTERM_BP_FAT	GO:0045785~positive regulation of cell adhesion	3	2.11268	0.111835	NID1, EDIL3, THBS1	130	60	13528	5.20308	1	0.758801	85.75
Annotation Cluster 20	Enrichment Score: 1.7321053479233994
Category	Term	Count	%	PValue	Genes	List Total	Pop Hits	Pop Total	Fold Enrichment	Bonferroni	Benjamini	FDR
SP_PIR_KEYWORDS	calcium binding	7	4.92958	0.000106989	F10, NID1, LAMC1, SPARC, LAMB1, THBS1, THBS2	141	103	19235	9.27116	0.0299296	0.00108465	0.141682
GOTERM_BP_FAT	GO:0030334~regulation of cell migration	9	6.33803	0.000212604	LAMA4, F10, SERPINE2, LAMB1, GREM1, NEXN, THBS1, IGFBP3, TGFB1	130	169	13528	5.54174	0.252231	0.0260776	0.348709
GOTERM_BP_FAT	GO:0040012~regulation of locomotion	9	6.33803	0.000501928	LAMA4, F10, SERPINE2, LAMB1, GREM1, NEXN, THBS1, IGFBP3, TGFB1	130	192	13528	4.87788	0.496569	0.0514236	0.821419
GOTERM_BP_FAT	GO:0051270~regulation of cell motion	9	6.33803	0.000519505	LAMA4, F10, SERPINE2, LAMB1, GREM1, NEXN, THBS1, IGFBP3, TGFB1	130	193	13528	4.85261	0.508527	0.0494734	0.850069
GOTERM_BP_FAT	GO:0030336~negative regulation of cell migration	4	2.8169	0.0170489	GREM1, THBS1, IGFBP3, TGFB1	130	57	13528	7.30256	1	0.400116	24.6109
GOTERM_BP_FAT	GO:0032101~regulation of response to external stimulus	6	4.22535	0.018083	GPX1, C3, GREM1, THBS1, TGFB1, AHSG	130	159	13528	3.92685	1	0.405303	25.9034
GOTERM_BP_FAT	GO:0040013~negative regulation of locomotion	4	2.8169	0.0204041	GREM1, THBS1, IGFBP3, TGFB1	130	61	13528	6.82371	1	0.42453	28.729
GOTERM_BP_FAT	GO:0051271~negative regulation of cell motion	4	2.8169	0.0222082	GREM1, THBS1, IGFBP3, TGFB1	130	63	13528	6.60708	1	0.433644	30.855
GOTERM_BP_FAT	GO:0030335~positive regulation of cell migration	4	2.8169	0.053237	F10, LAMB1, THBS1, TGFB1	130	89	13528	4.67692	1	0.621378	59.2925
GOTERM_BP_FAT	GO:0051272~positive regulation of cell motion	4	2.8169	0.0671113	F10, LAMB1, THBS1, TGFB1	130	98	13528	4.24741	1	0.664303	68.0594
GOTERM_BP_FAT	GO:0040017~positive regulation of locomotion	4	2.8169	0.0671113	F10, LAMB1, THBS1, TGFB1	130	98	13528	4.24741	1	0.664303	68.0594
GOTERM_BP_FAT	GO:0009968~negative regulation of signal transduction	4	2.8169	0.352719	GREM1, THBS1, IGFBP3, AHSG	130	221	13528	1.88347	1	0.966553	99.9212
GOTERM_BP_FAT	GO:0010648~negative regulation of cell communication	4	2.8169	0.422412	GREM1, THBS1, IGFBP3, AHSG	130	248	13528	1.67841	1	0.97992	99.9879
GOTERM_BP_FAT	GO:0001558~regulation of cell growth	3	2.11268	0.554816	GREM1, IGFBP3, TGFB1	130	194	13528	1.6092	1	0.993891	99.9998
GOTERM_BP_FAT	GO:0040008~regulation of growth	4	2.8169	0.635269	AGRN, GREM1, IGFBP3, TGFB1	130	341	13528	1.22066	1	0.997442	100
Annotation Cluster 21	Enrichment Score: 1.6977109311981866
Category	Term	Count	%	PValue	Genes	List Total	Pop Hits	Pop Total	Fold Enrichment	Bonferroni	Benjamini	FDR
GOTERM_BP_FAT	GO:0030203~glycosaminoglycan metabolic process	4	2.8169	0.0154973	BGN, UGDH, ITIH2, DCN	130	55	13528	7.56811	1	0.391359	22.6318
GOTERM_BP_FAT	GO:0005976~polysaccharide metabolic process	5	3.52113	0.0216101	BGN, GBE1, UGDH, ITIH2, DCN	130	111	13528	4.68746	1	0.43078	30.1569
GOTERM_BP_FAT	GO:0006022~aminoglycan metabolic process	4	2.8169	0.0240966	BGN, UGDH, ITIH2, DCN	130	65	13528	6.40379	1	0.448668	33.0165
Annotation Cluster 22	Enrichment Score: 1.6038020263547932
Category	Term	Count	%	PValue	Genes	List Total	Pop Hits	Pop Total	Fold Enrichment	Bonferroni	Benjamini	FDR
INTERPRO	IPR001715:Calponin-like actin-binding	5	3.52113	0.002708	SYNE1, TAGLN, ARHGEF7, IQGAP1, FLNA	139	70	16659	8.56064	0.648908	0.0597138	3.69274
SMART	SM00033:CH	5	3.52113	0.003767	SYNE1, TAGLN, ARHGEF7, IQGAP1, FLNA	84	70	9079	7.72024	0.271688	0.0442791	3.97012
UP_SEQ_FEATURE	domain:CH	3	2.11268	0.0378985	TAGLN, ARHGEF7, IQGAP1	141	42	19113	9.68237	1	0.537769	44.5093
GOTERM_BP_FAT	GO:0007242~intracellular signaling cascade	6	4.22535	0.994318	ARHGEF7, COL1A2, RAB14, THBS1, IQGAP1, FLNA	130	1256	13528	0.497109	1	1	100
Annotation Cluster 23	Enrichment Score: 1.5878853922895102
Category	Term	Count	%	PValue	Genes	List Total	Pop Hits	Pop Total	Fold Enrichment	Bonferroni	Benjamini	FDR
GOTERM_MF_FAT	GO:0016209~antioxidant activity	4	2.8169	0.0110678	GPX1, PXDN, TXNDC17, ALB	129	47	12983	8.5654	0.970638	0.154649	13.927
GOTERM_MF_FAT	GO:0016684~oxidoreductase activity, acting on peroxide as acceptor	3	2.11268	0.0394585	GPX1, PXDN, TXNDC17	129	32	12983	9.43532	0.999997	0.399788	41.8701
GOTERM_MF_FAT	GO:0004601~peroxidase activity	3	2.11268	0.0394585	GPX1, PXDN, TXNDC17	129	32	12983	9.43532	0.999997	0.399788	41.8701
Annotation Cluster 24	Enrichment Score: 1.4665327159820618
Category	Term	Count	%	PValue	Genes	List Total	Pop Hits	Pop Total	Fold Enrichment	Bonferroni	Benjamini	FDR
GOTERM_BP_FAT	GO:0006928~cell motion	11	7.74648	0.0154574	ALCAM, GPX1, SBDS, ARHGEF7, CALD1, KRT2, VCAN, RPL24, LAMC1, THBS1, TGFB1	130	475	13528	2.40985	1	0.397718	22.5802
GOTERM_BP_FAT	GO:0016477~cell migration	8	5.6338	0.0165587	GPX1, SBDS, ARHGEF7, KRT2, VCAN, LAMC1, THBS1, TGFB1	130	276	13528	3.01628	1	0.404738	23.9908
GOTERM_BP_FAT	GO:0048870~cell motility	8	5.6338	0.0276828	GPX1, SBDS, ARHGEF7, KRT2, VCAN, LAMC1, THBS1, TGFB1	130	307	13528	2.7117	1	0.484004	36.9478
GOTERM_BP_FAT	GO:0051674~localization of cell	8	5.6338	0.0276828	GPX1, SBDS, ARHGEF7, KRT2, VCAN, LAMC1, THBS1, TGFB1	130	307	13528	2.7117	1	0.484004	36.9478
GOTERM_BP_FAT	GO:0008283~cell proliferation	7	4.92958	0.237004	GPX1, SBDS, KRT16, TGFBI, ELN, KRT2, TGFB1	130	436	13528	1.67071	1	0.913607	98.8251
Annotation Cluster 25	Enrichment Score: 1.3428956304869706
Category	Term	Count	%	PValue	Genes	List Total	Pop Hits	Pop Total	Fold Enrichment	Bonferroni	Benjamini	FDR
GOTERM_BP_FAT	GO:0002683~negative regulation of immune system process	5	3.52113	0.00811872	GPX1, COL3A1, GREM1, THBS1, TGFB1	130	83	13528	6.26877	0.999986	0.310269	12.5344
GOTERM_BP_FAT	GO:0048585~negative regulation of response to stimulus	5	3.52113	0.015317	GPX1, COL3A1, GREM1, TGFB1, AHSG	130	100	13528	5.20308	1	0.409928	22.3987
GOTERM_BP_FAT	GO:0050777~negative regulation of immune response	3	2.11268	0.0234572	GPX1, COL3A1, TGFB1	130	25	13528	12.4874	1	0.445653	32.2919
GOTERM_BP_FAT	GO:0009628~response to abiotic stimulus	8	5.6338	0.0624173	GPX1, SLC12A2, XRCC6, COL3A1, COL1A1, THBS1, TIMP3, TGFB1	130	368	13528	2.26221	1	0.658509	65.3141
GOTERM_BP_FAT	GO:0009611~response to wounding	10	7.04225	0.0667764	ABCF1, GPX1, F10, C3, COL3A1, VCAN, THBS1, TIMP3, TGFB1, AHSG	130	530	13528	1.96343	1	0.670921	67.8705
GOTERM_BP_FAT	GO:0042060~wound healing	5	3.52113	0.109857	GPX1, F10, COL3A1, TIMP3, TGFB1	130	191	13528	2.72412	1	0.758377	85.2195
GOTERM_BP_FAT	GO:0009314~response to radiation	4	2.8169	0.297876	GPX1, XRCC6, COL3A1, TGFB1	130	200	13528	2.08123	1	0.945647	99.7002
Annotation Cluster 26	Enrichment Score: 1.294677574292007
Category	Term	Count	%	PValue	Genes	List Total	Pop Hits	Pop Total	Fold Enrichment	Bonferroni	Benjamini	FDR
GOTERM_BP_FAT	GO:0016192~vesicle-mediated transport	13	9.15493	0.00893124	STX4, SCAMP3, STX7, COPB1, RAB14, TOM1, TMED10, MFGE8, SNAPIN, SNX3, THBS1, FLNA, AHSG	130	576	13528	2.34861	0.999995	0.318355	13.7041
GOTERM_BP_FAT	GO:0016044~membrane organization	9	6.33803	0.0294548	STX4, STX7, COPB1, TOM1, MFGE8, SNX3, AGRN, THBS1, AHSG	130	381	13528	2.45815	1	0.477287	38.8092
GOTERM_BP_FAT	GO:0010324~membrane invagination	5	3.52113	0.158712	TOM1, MFGE8, SNX3, THBS1, AHSG	130	220	13528	2.36503	1	0.828477	94.153
GOTERM_BP_FAT	GO:0006897~endocytosis	5	3.52113	0.158712	TOM1, MFGE8, SNX3, THBS1, AHSG	130	220	13528	2.36503	1	0.828477	94.153
Annotation Cluster 27	Enrichment Score: 1.2600369963684843
Category	Term	Count	%	PValue	Genes	List Total	Pop Hits	Pop Total	Fold Enrichment	Bonferroni	Benjamini	FDR
GOTERM_BP_FAT	GO:0031667~response to nutrient levels	7	4.92958	0.0114692	ALPL, SCAMP3, ALB, ASNS, COL1A1, TIMP3, TGFB1	130	197	13528	3.69762	1	0.347008	17.2639
GOTERM_BP_FAT	GO:0009991~response to extracellular stimulus	7	4.92958	0.018823	ALPL, SCAMP3, ALB, ASNS, COL1A1, TIMP3, TGFB1	130	220	13528	3.31105	1	0.41147	26.8154
GOTERM_BP_FAT	GO:0033273~response to vitamin	4	2.8169	0.0250724	ALPL, SCAMP3, TIMP3, TGFB1	130	66	13528	6.30676	1	0.456087	34.1085
GOTERM_BP_FAT	GO:0048545~response to steroid hormone stimulus	6	4.22535	0.0367515	ALPL, MFGE8, COL1A1, THBS1, TIMP3, TGFB1	130	192	13528	3.25192	1	0.528922	45.9443
GOTERM_BP_FAT	GO:0007584~response to nutrient	5	3.52113	0.0449371	ALPL, SCAMP3, COL1A1, TIMP3, TGFB1	130	140	13528	3.71648	1	0.572308	53.0159
GOTERM_BP_FAT	GO:0009719~response to endogenous stimulus	8	5.6338	0.0926405	ALPL, MFGE8, ASNS, COL1A1, THBS1, TIMP3, TGFB1, AHSG	130	405	13528	2.05554	1	0.724796	79.7526
GOTERM_BP_FAT	GO:0009725~response to hormone stimulus	7	4.92958	0.138622	ALPL, MFGE8, COL1A1, THBS1, TIMP3, TGFB1, AHSG	130	367	13528	1.98482	1	0.806996	91.3837
GOTERM_BP_FAT	GO:0010033~response to organic substance	11	7.74648	0.150314	ALPL, AFP, COL3A1, COL6A2, MFGE8, ASNS, COL1A1, THBS1, TIMP3, TGFB1, AHSG	130	721	13528	1.58762	1	0.82441	93.1166
GOTERM_BP_FAT	GO:0043627~response to estrogen stimulus	3	2.11268	0.264689	MFGE8, TIMP3, TGFB1	130	105	13528	2.97319	1	0.926507	99.3598
Annotation Cluster 28	Enrichment Score: 1.255289966471752
Category	Term	Count	%	PValue	Genes	List Total	Pop Hits	Pop Total	Fold Enrichment	Bonferroni	Benjamini	FDR
GOTERM_BP_FAT	GO:0050764~regulation of phagocytosis	4	2.8169	0.000433211	C3, MFGE8, TGFB1, AHSG	130	16	13528	26.0154	0.446961	0.0481622	0.709337
GOTERM_BP_FAT	GO:0050766~positive regulation of phagocytosis	3	2.11268	0.00559408	C3, MFGE8, AHSG	130	12	13528	26.0154	0.999533	0.239575	8.80423
GOTERM_BP_FAT	GO:0032101~regulation of response to external stimulus	6	4.22535	0.018083	GPX1, C3, GREM1, THBS1, TGFB1, AHSG	130	159	13528	3.92685	1	0.405303	25.9034
GOTERM_BP_FAT	GO:0030100~regulation of endocytosis	4	2.8169	0.0204041	C3, MFGE8, TGFB1, AHSG	130	61	13528	6.82371	1	0.42453	28.729
GOTERM_BP_FAT	GO:0045807~positive regulation of endocytosis	3	2.11268	0.0309723	C3, MFGE8, AHSG	130	29	13528	10.765	1	0.489319	40.3623
GOTERM_BP_FAT	GO:0060627~regulation of vesicle-mediated transport	4	2.8169	0.0638972	C3, MFGE8, TGFB1, AHSG	130	96	13528	4.3359	1	0.658552	66.2027
GOTERM_BP_FAT	GO:0051050~positive regulation of transport	5	3.52113	0.164172	C3, MFGE8, FLNA, TGFB1, AHSG	130	223	13528	2.33322	1	0.832939	94.7461
GOTERM_BP_FAT	GO:0051130~positive regulation of cellular component organization	4	2.8169	0.248783	C3, MFGE8, TGFB1, AHSG	130	181	13528	2.2997	1	0.923668	99.0901
GOTERM_BP_FAT	GO:0006954~inflammatory response	5	3.52113	0.375306	ABCF1, C3, THBS1, TGFB1, AHSG	130	325	13528	1.60095	1	0.971932	99.956
GOTERM_BP_FAT	GO:0051240~positive regulation of multicellular organismal process	3	2.11268	0.679437	THBS1, TGFB1, AHSG	130	244	13528	1.27945	1	0.998626	100
GOTERM_BP_FAT	GO:0006952~defense response	5	3.52113	0.843885	ABCF1, C3, THBS1, TGFB1, AHSG	130	615	13528	0.846029	1	0.999943	100
Annotation Cluster 29	Enrichment Score: 1.190738263825573
Category	Term	Count	%	PValue	Genes	List Total	Pop Hits	Pop Total	Fold Enrichment	Bonferroni	Benjamini	FDR
GOTERM_BP_FAT	GO:0048193~Golgi vesicle transport	6	4.22535	0.00834671	STX4, SCAMP3, STX7, COPB1, RAB14, TMED10	130	131	13528	4.76618	0.999989	0.308995	12.8641
GOTERM_BP_FAT	GO:0016192~vesicle-mediated transport	13	9.15493	0.00893124	STX4, SCAMP3, STX7, COPB1, RAB14, TOM1, TMED10, MFGE8, SNAPIN, SNX3, THBS1, FLNA, AHSG	130	576	13528	2.34861	0.999995	0.318355	13.7041
GOTERM_BP_FAT	GO:0046907~intracellular transport	14	9.85915	0.00990788	SCAMP3, STX4, STX7, LTBP2, SLC25A6, SNAPIN, CTSA, TGFB1, FLNA, COPB1, RPS15, RAB14, TMED10, TOM1	130	657	13528	2.21745	0.999999	0.3222	15.0906
GOTERM_BP_FAT	GO:0006892~post-Golgi vesicle-mediated transport	4	2.8169	0.0178562	STX4, SCAMP3, STX7, RAB14	130	58	13528	7.17666	1	0.407878	25.6216
GOTERM_BP_FAT	GO:0045184~establishment of protein localization	14	9.85915	0.0317735	STX4, SCAMP3, STX7, LTBP2, SNAPIN, CTSA, SNX3, TGFB1, FLNA, COPB1, RAB14, TMED10, TOM1, COL1A1	130	769	13528	1.89449	1	0.487666	41.1672
GOTERM_BP_FAT	GO:0008104~protein localization	15	10.5634	0.0414724	STX4, SCAMP3, STX7, LTBP2, HSPG2, SNAPIN, CTSA, SNX3, TGFB1, FLNA, COPB1, RAB14, TOM1, TMED10, COL1A1	130	882	13528	1.76975	1	0.562715	50.136
GOTERM_BP_FAT	GO:0034613~cellular protein localization	9	6.33803	0.0430219	STX4, STX7, LTBP2, COPB1, TOM1, CTSA, SNAPIN, FLNA, TGFB1	130	411	13528	2.27872	1	0.566087	51.4439
GOTERM_BP_FAT	GO:0070727~cellular macromolecule localization	9	6.33803	0.0445738	STX4, STX7, LTBP2, COPB1, TOM1, CTSA, SNAPIN, FLNA, TGFB1	130	414	13528	2.26221	1	0.574234	52.7214
GOTERM_BP_FAT	GO:0015031~protein transport	13	9.15493	0.0597948	STX4, SCAMP3, STX7, LTBP2, COPB1, RAB14, TOM1, TMED10, CTSA, SNAPIN, SNX3, COL1A1, TGFB1	130	762	13528	1.77533	1	0.646743	63.6853
GOTERM_BP_FAT	GO:0006886~intracellular protein transport	8	5.6338	0.0668388	STX4, STX7, LTBP2, COPB1, TOM1, CTSA, SNAPIN, TGFB1	130	374	13528	2.22592	1	0.666995	67.9058
GOTERM_CC_FAT	GO:0044431~Golgi apparatus part	7	4.92958	0.088968	STX4, SCAMP3, COPB1, RAB14, TMED10, FLNA, TGFB1	135	294	12782	2.25432	1	0.392075	69.4321
SP_PIR_KEYWORDS	protein transport	6	4.22535	0.278731	SCAMP3, COPB1, RAB14, TOM1, TMED10, SNX3	141	485	19235	1.68765	1	0.754875	98.6829
GOTERM_CC_FAT	GO:0005794~Golgi apparatus	11	7.74648	0.43191	STX4, SCAMP3, SYNE1, STX7, COPB1, RAB14, TMED10, ATP6V1B2, PTGFRN, FLNA, TGFB1	135	872	12782	1.19438	1	0.859942	99.9248
GOTERM_CC_FAT	GO:0012505~endomembrane system	5	3.52113	0.967576	SCAMP3, SYNE1, COPB1, RAB14, TMED10	135	782	12782	0.60538	1	0.999882	100
GOTERM_CC_FAT	GO:0031090~organelle membrane	5	3.52113	0.997571	SCAMP3, STX7, COPB1, SLC25A6, TMED10	135	1096	12782	0.431941	1	1	100
Annotation Cluster 30	Enrichment Score: 1.1187489276531466
Category	Term	Count	%	PValue	Genes	List Total	Pop Hits	Pop Total	Fold Enrichment	Bonferroni	Benjamini	FDR
GOTERM_BP_FAT	GO:0002683~negative regulation of immune system process	5	3.52113	0.00811872	GPX1, COL3A1, GREM1, THBS1, TGFB1	130	83	13528	6.26877	0.999986	0.310269	12.5344
GOTERM_BP_FAT	GO:0030336~negative regulation of cell migration	4	2.8169	0.0170489	GREM1, THBS1, IGFBP3, TGFB1	130	57	13528	7.30256	1	0.400116	24.6109
GOTERM_BP_FAT	GO:0032101~regulation of response to external stimulus	6	4.22535	0.018083	GPX1, C3, GREM1, THBS1, TGFB1, AHSG	130	159	13528	3.92685	1	0.405303	25.9034
GOTERM_BP_FAT	GO:0040013~negative regulation of locomotion	4	2.8169	0.0204041	GREM1, THBS1, IGFBP3, TGFB1	130	61	13528	6.82371	1	0.42453	28.729
GOTERM_BP_FAT	GO:0051271~negative regulation of cell motion	4	2.8169	0.0222082	GREM1, THBS1, IGFBP3, TGFB1	130	63	13528	6.60708	1	0.433644	30.855
GOTERM_BP_FAT	GO:0050920~regulation of chemotaxis	3	2.11268	0.0350395	GREM1, THBS1, TGFB1	130	31	13528	10.0705	1	0.516999	44.3441
GOTERM_BP_FAT	GO:0009611~response to wounding	10	7.04225	0.0667764	ABCF1, GPX1, F10, C3, COL3A1, VCAN, THBS1, TIMP3, TGFB1, AHSG	130	530	13528	1.96343	1	0.670921	67.8705
GOTERM_BP_FAT	GO:0050795~regulation of behavior	3	2.11268	0.0711627	GREM1, THBS1, TGFB1	130	46	13528	6.78662	1	0.674134	70.2635
GOTERM_BP_FAT	GO:0042060~wound healing	5	3.52113	0.109857	GPX1, F10, COL3A1, TIMP3, TGFB1	130	191	13528	2.72412	1	0.758377	85.2195
GOTERM_BP_FAT	GO:0008219~cell death	8	5.6338	0.532815	GPX1, SYNE1, GSPT1, SLC25A6, LGALS1, GREM1, THBS1, TGFB1	130	719	13528	1.15785	1	0.992777	99.9996
GOTERM_BP_FAT	GO:0016265~death	8	5.6338	0.540271	GPX1, SYNE1, GSPT1, SLC25A6, LGALS1, GREM1, THBS1, TGFB1	130	724	13528	1.14985	1	0.993016	99.9997
GOTERM_BP_FAT	GO:0006915~apoptosis	6	4.22535	0.685684	GPX1, GSPT1, SLC25A6, LGALS1, GREM1, THBS1	130	602	13528	1.03716	1	0.998629	100
GOTERM_BP_FAT	GO:0012501~programmed cell death	6	4.22535	0.698239	GPX1, GSPT1, SLC25A6, LGALS1, GREM1, THBS1	130	611	13528	1.02188	1	0.998817	100
Annotation Cluster 31	Enrichment Score: 1.0947084527111168
Category	Term	Count	%	PValue	Genes	List Total	Pop Hits	Pop Total	Fold Enrichment	Bonferroni	Benjamini	FDR
GOTERM_BP_FAT	GO:0009749~response to glucose stimulus	3	2.11268	0.0684834	COL6A2, THBS1, TGFB1	130	45	13528	6.93744	1	0.667797	68.8225
GOTERM_BP_FAT	GO:0034284~response to monosaccharide stimulus	3	2.11268	0.0738757	COL6A2, THBS1, TGFB1	130	47	13528	6.64223	1	0.676351	71.6588
GOTERM_BP_FAT	GO:0009746~response to hexose stimulus	3	2.11268	0.0738757	COL6A2, THBS1, TGFB1	130	47	13528	6.64223	1	0.676351	71.6588
GOTERM_BP_FAT	GO:0009743~response to carbohydrate stimulus	3	2.11268	0.111835	COL6A2, THBS1, TGFB1	130	60	13528	5.20308	1	0.758801	85.75
Annotation Cluster 32	Enrichment Score: 1.0236012563569787
Category	Term	Count	%	PValue	Genes	List Total	Pop Hits	Pop Total	Fold Enrichment	Bonferroni	Benjamini	FDR
GOTERM_BP_FAT	GO:0030036~actin cytoskeleton organization	7	4.92958	0.0211738	EPB41L2, PFN2, LIMA1, TNXB, CALD1, ELN, FLNA	130	226	13528	3.22314	1	0.430277	29.6435
GOTERM_BP_FAT	GO:0030029~actin filament-based process	7	4.92958	0.0279037	EPB41L2, PFN2, LIMA1, TNXB, CALD1, ELN, FLNA	130	241	13528	3.02253	1	0.480925	37.1827
GOTERM_BP_FAT	GO:0051493~regulation of cytoskeleton organization	5	3.52113	0.0411229	SBDS, PFN2, LIMA1, ELN, NEXN	130	136	13528	3.82579	1	0.564794	49.8364
GOTERM_BP_FAT	GO:0008064~regulation of actin polymerization or depolymerization	3	2.11268	0.114934	PFN2, LIMA1, ELN	130	61	13528	5.11778	1	0.765739	86.5453
GOTERM_BP_FAT	GO:0030832~regulation of actin filament length	3	2.11268	0.121198	PFN2, LIMA1, ELN	130	63	13528	4.95531	1	0.778978	88.0271
GOTERM_BP_FAT	GO:0033043~regulation of organelle organization	5	3.52113	0.153323	SBDS, PFN2, LIMA1, ELN, NEXN	130	217	13528	2.39773	1	0.823913	93.5063
GOTERM_BP_FAT	GO:0032956~regulation of actin cytoskeleton organization	3	2.11268	0.208342	PFN2, LIMA1, ELN	130	89	13528	3.50769	1	0.887796	97.8467
GOTERM_BP_FAT	GO:0032970~regulation of actin filament-based process	3	2.11268	0.218834	PFN2, LIMA1, ELN	130	92	13528	3.39331	1	0.899403	98.2706
GOTERM_BP_FAT	GO:0032535~regulation of cellular component size	5	3.52113	0.259178	PFN2, LIMA1, ELN, GREM1, TGFB1	130	271	13528	1.91995	1	0.926617	99.2763
Annotation Cluster 33	Enrichment Score: 0.9605326856126274
Category	Term	Count	%	PValue	Genes	List Total	Pop Hits	Pop Total	Fold Enrichment	Bonferroni	Benjamini	FDR
GOTERM_CC_FAT	GO:0030017~sarcomere	4	2.8169	0.0837202	SYNE1, TNNT1, MYPN, MMP2	135	98	12782	3.86455	1	0.380411	67.1152
GOTERM_CC_FAT	GO:0030016~myofibril	4	2.8169	0.111011	SYNE1, TNNT1, MYPN, MMP2	135	111	12782	3.41195	1	0.443272	77.615
GOTERM_CC_FAT	GO:0044449~contractile fiber part	4	2.8169	0.115482	SYNE1, TNNT1, MYPN, MMP2	135	113	12782	3.35156	1	0.442457	79.0054
GOTERM_CC_FAT	GO:0043292~contractile fiber	4	2.8169	0.134017	SYNE1, TNNT1, MYPN, MMP2	135	121	12782	3.12997	1	0.488529	83.9632
Annotation Cluster 34	Enrichment Score: 0.9583251129054907
Category	Term	Count	%	PValue	Genes	List Total	Pop Hits	Pop Total	Fold Enrichment	Bonferroni	Benjamini	FDR
UP_SEQ_FEATURE	repeat:LRR 12	4	2.8169	0.0292804	BGN, LUM, COL6A3, DCN	141	91	19113	5.95838	1	0.456439	36.429
UP_SEQ_FEATURE	repeat:LRR 11	4	2.8169	0.0390742	BGN, LUM, COL6A3, DCN	141	102	19113	5.31581	1	0.539619	45.534
INTERPRO	IPR000372:Leucine-rich repeat, cysteine-rich flanking region, N-terminal	4	2.8169	0.0491066	PXDN, BGN, LUM, DCN	139	99	16659	4.84238	1	0.540426	50.2763
UP_SEQ_FEATURE	repeat:LRR 10	4	2.8169	0.0547619	BGN, LUM, COL6A3, DCN	141	117	19113	4.6343	1	0.656525	57.6208
SMART	SM00013:LRRNT	4	2.8169	0.061857	PXDN, BGN, LUM, DCN	84	99	9079	4.367	0.995316	0.360437	49.6105
UP_SEQ_FEATURE	repeat:LRR 6	5	3.52113	0.0687755	PXDN, BGN, LUM, COL6A3, DCN	141	210	19113	3.22746	1	0.724089	66.2505
UP_SEQ_FEATURE	repeat:LRR 9	4	2.8169	0.0768327	BGN, LUM, COL6A3, DCN	141	135	19113	4.01639	1	0.75613	70.4377
UP_SEQ_FEATURE	repeat:LRR 5	5	3.52113	0.0900969	PXDN, BGN, LUM, COL6A3, DCN	141	231	19113	2.93405	1	0.803815	76.2904
UP_SEQ_FEATURE	repeat:LRR 8	4	2.8169	0.0960766	BGN, LUM, COL6A3, DCN	141	149	19113	3.63901	1	0.817994	78.5576
UP_SEQ_FEATURE	compositionally biased region:Cys-rich	4	2.8169	0.109986	BGN, LTBP2, LUM, DCN	141	158	19113	3.43173	1	0.841571	83.072
UP_SEQ_FEATURE	repeat:LRR 4	5	3.52113	0.114205	PXDN, BGN, LUM, COL6A3, DCN	141	252	19113	2.68955	1	0.847172	84.2547
UP_SEQ_FEATURE	repeat:LRR 7	4	2.8169	0.140725	BGN, LUM, COL6A3, DCN	141	177	19113	3.06335	1	0.89997	90.0935
UP_SEQ_FEATURE	repeat:LRR 3	5	3.52113	0.176852	PXDN, BGN, LUM, COL6A3, DCN	141	299	19113	2.26678	1	0.93183	94.853
UP_SEQ_FEATURE	repeat:LRR 1	5	3.52113	0.20495	PXDN, BGN, LUM, COL6A3, DCN	141	318	19113	2.13134	1	0.955333	96.9688
UP_SEQ_FEATURE	repeat:LRR 2	5	3.52113	0.206465	PXDN, BGN, LUM, COL6A3, DCN	141	319	19113	2.12466	1	0.954012	97.0556
SP_PIR_KEYWORDS	leucine-rich repeat	5	3.52113	0.207922	PXDN, BGN, LUM, COL6A3, DCN	141	322	19235	2.1183	1	0.668231	95.4444
INTERPRO	IPR001611:Leucine-rich repeat	4	2.8169	0.259191	PXDN, BGN, LUM, DCN	139	213	16659	2.25068	1	0.978935	98.4437
INTERPRO	IPR003591:Leucine-rich repeat, typical subtype	3	2.11268	0.295783	PXDN, LUM, DCN	139	131	16659	2.74463	1	0.987303	99.2294
SMART	SM00369:LRR_TYP	3	2.11268	0.337326	PXDN, LUM, DCN	84	131	9079	2.47519	1	0.900165	98.7926
Annotation Cluster 35	Enrichment Score: 0.9555136904021575
Category	Term	Count	%	PValue	Genes	List Total	Pop Hits	Pop Total	Fold Enrichment	Bonferroni	Benjamini	FDR
GOTERM_BP_FAT	GO:0051897~positive regulation of protein kinase B signaling cascade	3	2.11268	0.0046909	GPX1, F10, TGFB1	130	11	13528	28.3804	0.998384	0.219026	7.43387
GOTERM_BP_FAT	GO:0051896~regulation of protein kinase B signaling cascade	3	2.11268	0.011174	GPX1, F10, TGFB1	130	17	13528	18.3638	1	0.347335	16.857
GOTERM_BP_FAT	GO:0009967~positive regulation of signal transduction	7	4.92958	0.0632128	GPX1, F10, LGALS1, EEF1E1, THBS1, FLNA, TGFB1	130	295	13528	2.46926	1	0.658862	65.7944
GOTERM_BP_FAT	GO:0010740~positive regulation of protein kinase cascade	5	3.52113	0.0756527	GPX1, F10, LGALS1, FLNA, TGFB1	130	167	13528	3.11561	1	0.677607	72.5391
GOTERM_BP_FAT	GO:0010627~regulation of protein kinase cascade	6	4.22535	0.0898536	GPX1, F10, LGALS1, TIMP2, FLNA, TGFB1	130	249	13528	2.50751	1	0.72391	78.7064
GOTERM_BP_FAT	GO:0010647~positive regulation of cell communication	7	4.92958	0.0948684	GPX1, F10, LGALS1, EEF1E1, THBS1, FLNA, TGFB1	130	329	13528	2.21408	1	0.726833	80.5541
GOTERM_BP_FAT	GO:0042060~wound healing	5	3.52113	0.109857	GPX1, F10, COL3A1, TIMP3, TGFB1	130	191	13528	2.72412	1	0.758377	85.2195
GOTERM_BP_FAT	GO:0051051~negative regulation of transport	3	2.11268	0.369666	THBS1, FLNA, TGFB1	130	135	13528	2.31248	1	0.970532	99.949
GOTERM_MF_FAT	GO:0042802~identical protein binding	7	4.92958	0.608717	LGALS1, COL1A2, ASNS, COL1A1, THBS1, FLNA, TGFB1	129	640	12983	1.10079	1	0.996347	99.9997
GOTERM_MF_FAT	GO:0042803~protein homodimerization activity	4	2.8169	0.643823	LGALS1, ASNS, FLNA, TGFB1	129	334	12983	1.20531	1	0.997394	99.9999
GOTERM_MF_FAT	GO:0046983~protein dimerization activity	4	2.8169	0.907355	LGALS1, ASNS, FLNA, TGFB1	129	542	12983	0.742756	1	0.999994	100
Annotation Cluster 36	Enrichment Score: 0.8707887168413428
Category	Term	Count	%	PValue	Genes	List Total	Pop Hits	Pop Total	Fold Enrichment	Bonferroni	Benjamini	FDR
GOTERM_CC_FAT	GO:0000267~cell fraction	17	11.9718	0.101783	RECK, STX4, F10, PLXNA1, SLC12A2, CALD1, XRCC6, MME, SNAPIN, ASNS, SLC1A5, CTTN, FBLN1, RAB14, TMED10, RPL7A, FARSA	135	1083	12782	1.48623	1	0.42863	74.4724
GOTERM_CC_FAT	GO:0005624~membrane fraction	13	9.15493	0.141519	RECK, SLC1A5, STX4, F10, SLC12A2, PLXNA1, CALD1, XRCC6, RAB14, MME, TMED10, SNAPIN, RPL7A	135	809	12782	1.52146	1	0.49439	85.6435
GOTERM_CC_FAT	GO:0005626~insoluble fraction	13	9.15493	0.16949	RECK, SLC1A5, STX4, F10, SLC12A2, PLXNA1, CALD1, XRCC6, RAB14, MME, TMED10, SNAPIN, RPL7A	135	839	12782	1.46706	1	0.535777	90.5798
Annotation Cluster 37	Enrichment Score: 0.8686181516312003
Category	Term	Count	%	PValue	Genes	List Total	Pop Hits	Pop Total	Fold Enrichment	Bonferroni	Benjamini	FDR
GOTERM_BP_FAT	GO:0007179~transforming growth factor beta receptor signaling pathway	4	2.8169	0.0195338	LTBP2, COL3A1, COL1A2, TGFB1	130	60	13528	6.93744	1	0.416866	27.6815
GOTERM_BP_FAT	GO:0007178~transmembrane receptor protein serine/threonine kinase signaling pathway	4	2.8169	0.0754622	LTBP2, COL3A1, COL1A2, TGFB1	130	103	13528	4.04122	1	0.68051	72.4459
GOTERM_BP_FAT	GO:0007167~enzyme linked receptor protein signaling pathway	6	4.22535	0.227974	LTBP2, COL3A1, COL1A2, AGRN, FLNA, TGFB1	130	342	13528	1.82564	1	0.908353	98.5746
GOTERM_BP_FAT	GO:0007166~cell surface receptor linked signal transduction	9	6.33803	0.997993	SLC12A2, LTBP2, C3, SFRP4, COL3A1, COL1A2, AGRN, FLNA, TGFB1	130	1856	13528	0.504609	1	1	100
Annotation Cluster 38	Enrichment Score: 0.807555882475818
Category	Term	Count	%	PValue	Genes	List Total	Pop Hits	Pop Total	Fold Enrichment	Bonferroni	Benjamini	FDR
GOTERM_BP_FAT	GO:0016202~regulation of striated muscle tissue development	3	2.11268	0.0822086	AGRN, IGFBP3, TGFB1	130	50	13528	6.24369	1	0.70149	75.5696
GOTERM_BP_FAT	GO:0048634~regulation of muscle development	3	2.11268	0.0850479	AGRN, IGFBP3, TGFB1	130	51	13528	6.12127	1	0.706921	76.7821
GOTERM_BP_FAT	GO:0060284~regulation of cell development	5	3.52113	0.132507	XRCC6, AGRN, TIMP2, IGFBP3, TGFB1	130	205	13528	2.53809	1	0.801962	90.3219
GOTERM_BP_FAT	GO:0040008~regulation of growth	4	2.8169	0.635269	AGRN, GREM1, IGFBP3, TGFB1	130	341	13528	1.22066	1	0.997442	100
Annotation Cluster 39	Enrichment Score: 0.7568874271955652
Category	Term	Count	%	PValue	Genes	List Total	Pop Hits	Pop Total	Fold Enrichment	Bonferroni	Benjamini	FDR
GOTERM_BP_FAT	GO:0042254~ribosome biogenesis	5	3.52113	0.0292844	SBDS, RPL14, RPS15, RPL24, RPL7A	130	122	13528	4.26482	1	0.480722	38.6325
GOTERM_BP_FAT	GO:0022613~ribonucleoprotein complex biogenesis	5	3.52113	0.0934179	SBDS, RPL14, RPS15, RPL24, RPL7A	130	180	13528	2.8906	1	0.724482	80.0357
GOTERM_BP_FAT	GO:0034660~ncRNA metabolic process	5	3.52113	0.17717	SBDS, RPL14, RPS15, SSB, FARSA	130	230	13528	2.26221	1	0.849016	95.9388
GOTERM_BP_FAT	GO:0006364~rRNA processing	3	2.11268	0.218834	SBDS, RPL14, RPS15	130	92	13528	3.39331	1	0.899403	98.2706
GOTERM_BP_FAT	GO:0016072~rRNA metabolic process	3	2.11268	0.232893	SBDS, RPL14, RPS15	130	96	13528	3.25192	1	0.912176	98.7167
GOTERM_BP_FAT	GO:0034470~ncRNA processing	4	2.8169	0.264172	SBDS, RPL14, RPS15, SSB	130	187	13528	2.22592	1	0.927261	99.3524
GOTERM_BP_FAT	GO:0006396~RNA processing	5	3.52113	0.771212	HNRNPA3, SBDS, RPL14, RPS15, SSB	130	547	13528	0.951202	1	0.999675	100
Annotation Cluster 40	Enrichment Score: 0.7554294324829676
Category	Term	Count	%	PValue	Genes	List Total	Pop Hits	Pop Total	Fold Enrichment	Bonferroni	Benjamini	FDR
GOTERM_BP_FAT	GO:0007517~muscle organ development	6	4.22535	0.0514572	AEBP1, TAGLN, COL6A3, ELN, HSPG2, AGRN	130	211	13528	2.9591	1	0.613342	58.0169
GOTERM_BP_FAT	GO:0014706~striated muscle tissue development	3	2.11268	0.31411	ELN, HSPG2, AGRN	130	119	13528	2.6234	1	0.95263	99.7959
GOTERM_BP_FAT	GO:0060537~muscle tissue development	3	2.11268	0.335107	ELN, HSPG2, AGRN	130	125	13528	2.49748	1	0.960241	99.8775
Annotation Cluster 41	Enrichment Score: 0.7221541372243646
Category	Term	Count	%	PValue	Genes	List Total	Pop Hits	Pop Total	Fold Enrichment	Bonferroni	Benjamini	FDR
INTERPRO	IPR013783:Immunoglobulin-like fold	10	7.04225	0.0406286	ALCAM, HAPLN1, PXDN, GBE1, MYPN, HSPG2, VCAN, PTGFRN, NEXN, FLNA	139	553	16659	2.16725	1	0.486799	43.759
SP_PIR_KEYWORDS	Immunoglobulin domain	8	5.6338	0.0563644	ALCAM, HAPLN1, PXDN, MYPN, HSPG2, VCAN, PTGFRN, NEXN	141	470	19235	2.32202	1	0.271562	53.642
UP_SEQ_FEATURE	domain:Ig-like C2-type 3	4	2.8169	0.0605661	ALCAM, PXDN, HSPG2, PTGFRN	141	122	19113	4.44437	1	0.685447	61.4189
INTERPRO	IPR013098:Immunoglobulin I-set	4	2.8169	0.106932	PXDN, MYPN, HSPG2, NEXN	139	138	16659	3.47388	1	0.789667	79.1797
UP_SEQ_FEATURE	domain:Ig-like C2-type 4	3	2.11268	0.107046	PXDN, HSPG2, PTGFRN	141	76	19113	5.35078	1	0.839326	82.1989
INTERPRO	IPR007110:Immunoglobulin-like	8	5.6338	0.122851	ALCAM, HAPLN1, PXDN, MYPN, HSPG2, VCAN, PTGFRN, NEXN	139	501	16659	1.91376	1	0.825304	83.7782
UP_SEQ_FEATURE	domain:Ig-like C2-type 1	4	2.8169	0.163219	ALCAM, PXDN, HSPG2, PTGFRN	141	190	19113	2.85375	1	0.922063	93.3885
UP_SEQ_FEATURE	domain:Ig-like C2-type 2	4	2.8169	0.164993	ALCAM, PXDN, HSPG2, PTGFRN	141	191	19113	2.83881	1	0.920693	93.599
INTERPRO	IPR013106:Immunoglobulin V-set	4	2.8169	0.340457	HAPLN1, HSPG2, VCAN, PTGFRN	139	249	16659	1.92528	1	0.993399	99.6896
INTERPRO	IPR013151:Immunoglobulin	3	2.11268	0.500585	ALCAM, HSPG2, PTGFRN	139	202	16659	1.77993	1	0.999527	99.9935
INTERPRO	IPR003598:Immunoglobulin subtype 2	3	2.11268	0.508426	PXDN, MYPN, HSPG2	139	205	16659	1.75389	1	0.999507	99.9947
INTERPRO	IPR003599:Immunoglobulin subtype	4	2.8169	0.517095	ALCAM, VCAN, PTGFRN, NEXN	139	330	16659	1.45271	1	0.999497	99.9959
SMART	SM00408:IGc2	3	2.11268	0.562857	PXDN, MYPN, HSPG2	84	205	9079	1.58171	1	0.983241	99.9861
SMART	SM00409:IG	4	2.8169	0.585795	ALCAM, VCAN, PTGFRN, NEXN	84	330	9079	1.3101	1	0.979691	99.9922
Annotation Cluster 42	Enrichment Score: 0.6985287612427827
Category	Term	Count	%	PValue	Genes	List Total	Pop Hits	Pop Total	Fold Enrichment	Bonferroni	Benjamini	FDR
GOTERM_BP_FAT	GO:0031099~regeneration	5	3.52113	0.0042291	AFP, GPX1, VCAN, TIMP3, TGFB1	130	69	13528	7.54069	0.996952	0.214467	6.72574
GOTERM_BP_FAT	GO:0042060~wound healing	5	3.52113	0.109857	GPX1, F10, COL3A1, TIMP3, TGFB1	130	191	13528	2.72412	1	0.758377	85.2195
GOTERM_BP_FAT	GO:0040007~growth	4	2.8169	0.253898	GPX1, SBDS, TIMP3, TGFB1	130	183	13528	2.27457	1	0.924462	99.1867
GOTERM_BP_FAT	GO:0043065~positive regulation of apoptosis	6	4.22535	0.391133	GPX1, ARHGEF7, EEF1E1, IGFBP3, TIMP3, TGFB1	130	430	13528	1.45202	1	0.974426	99.9712
GOTERM_BP_FAT	GO:0043068~positive regulation of programmed cell death	6	4.22535	0.396833	GPX1, ARHGEF7, EEF1E1, IGFBP3, TIMP3, TGFB1	130	433	13528	1.44196	1	0.974678	99.9753
GOTERM_BP_FAT	GO:0010942~positive regulation of cell death	6	4.22535	0.400631	GPX1, ARHGEF7, EEF1E1, IGFBP3, TIMP3, TGFB1	130	435	13528	1.43533	1	0.975334	99.9777
GOTERM_BP_FAT	GO:0006917~induction of apoptosis	4	2.8169	0.592107	GPX1, ARHGEF7, TIMP3, TGFB1	130	320	13528	1.30077	1	0.996197	100
GOTERM_BP_FAT	GO:0012502~induction of programmed cell death	4	2.8169	0.594234	GPX1, ARHGEF7, TIMP3, TGFB1	130	321	13528	1.29672	1	0.996224	100
Annotation Cluster 43	Enrichment Score: 0.6981483518745556
Category	Term	Count	%	PValue	Genes	List Total	Pop Hits	Pop Total	Fold Enrichment	Bonferroni	Benjamini	FDR
GOTERM_MF_FAT	GO:0019829~cation-transporting ATPase activity	3	2.11268	0.048865	ATP2B4, ATP6V1E1, ATP6V1B2	129	36	12983	8.38695	1	0.457098	49.0896
GOTERM_BP_FAT	GO:0006754~ATP biosynthetic process	4	2.8169	0.053237	ATP2B4, ATP6V1E1, ATP6V1B2, TGFB1	130	89	13528	4.67692	1	0.621378	59.2925
GOTERM_BP_FAT	GO:0009206~purine ribonucleoside triphosphate biosynthetic process	4	2.8169	0.0671113	ATP2B4, ATP6V1E1, ATP6V1B2, TGFB1	130	98	13528	4.24741	1	0.664303	68.0594
GOTERM_BP_FAT	GO:0009145~purine nucleoside triphosphate biosynthetic process	4	2.8169	0.0687457	ATP2B4, ATP6V1E1, ATP6V1B2, TGFB1	130	99	13528	4.20451	1	0.665109	68.9664
GOTERM_BP_FAT	GO:0009201~ribonucleoside triphosphate biosynthetic process	4	2.8169	0.0687457	ATP2B4, ATP6V1E1, ATP6V1B2, TGFB1	130	99	13528	4.20451	1	0.665109	68.9664
GOTERM_BP_FAT	GO:0009142~nucleoside triphosphate biosynthetic process	4	2.8169	0.0737565	ATP2B4, ATP6V1E1, ATP6V1B2, TGFB1	130	102	13528	4.08084	1	0.679683	71.5988
GOTERM_BP_FAT	GO:0046034~ATP metabolic process	4	2.8169	0.0789258	ATP2B4, ATP6V1E1, ATP6V1B2, TGFB1	130	105	13528	3.96425	1	0.689851	74.0937
GOTERM_MF_FAT	GO:0042626~ATPase activity, coupled to transmembrane movement of substances	4	2.8169	0.0928439	ABCF1, ATP2B4, ATP6V1E1, ATP6V1B2	129	109	12983	3.69334	1	0.642859	73.1
GOTERM_MF_FAT	GO:0043492~ATPase activity, coupled to movement of substances	4	2.8169	0.0947922	ABCF1, ATP2B4, ATP6V1E1, ATP6V1B2	129	110	12983	3.65976	1	0.638826	73.8681
GOTERM_MF_FAT	GO:0016820~hydrolase activity, acting on acid anhydrides, catalyzing transmembrane movement of substances	4	2.8169	0.0967573	ABCF1, ATP2B4, ATP6V1E1, ATP6V1B2	129	111	12983	3.62679	1	0.623768	74.6223
GOTERM_BP_FAT	GO:0009205~purine ribonucleoside triphosphate metabolic process	4	2.8169	0.101102	ATP2B4, ATP6V1E1, ATP6V1B2, TGFB1	130	117	13528	3.55766	1	0.743776	82.6411
GOTERM_BP_FAT	GO:0009152~purine ribonucleotide biosynthetic process	4	2.8169	0.101102	ATP2B4, ATP6V1E1, ATP6V1B2, TGFB1	130	117	13528	3.55766	1	0.743776	82.6411
GOTERM_BP_FAT	GO:0009199~ribonucleoside triphosphate metabolic process	4	2.8169	0.103052	ATP2B4, ATP6V1E1, ATP6V1B2, TGFB1	130	118	13528	3.52751	1	0.747563	83.2497
GOTERM_BP_FAT	GO:0009144~purine nucleoside triphosphate metabolic process	4	2.8169	0.111003	ATP2B4, ATP6V1E1, ATP6V1B2, TGFB1	130	122	13528	3.41185	1	0.759104	85.529
GOTERM_BP_FAT	GO:0009260~ribonucleotide biosynthetic process	4	2.8169	0.115064	ATP2B4, ATP6V1E1, ATP6V1B2, TGFB1	130	124	13528	3.35682	1	0.7632	86.5777
GOTERM_MF_FAT	GO:0015399~primary active transmembrane transporter activity	4	2.8169	0.119428	ABCF1, ATP2B4, ATP6V1E1, ATP6V1B2	129	122	12983	3.29978	1	0.694499	81.9827
GOTERM_MF_FAT	GO:0015405~P-P-bond-hydrolysis-driven transmembrane transporter activity	4	2.8169	0.119428	ABCF1, ATP2B4, ATP6V1E1, ATP6V1B2	129	122	12983	3.29978	1	0.694499	81.9827
GOTERM_BP_FAT	GO:0009141~nucleoside triphosphate metabolic process	4	2.8169	0.12971	ATP2B4, ATP6V1E1, ATP6V1B2, TGFB1	130	131	13528	3.17745	1	0.79728	89.7963
GOTERM_BP_FAT	GO:0009150~purine ribonucleotide metabolic process	4	2.8169	0.144977	ATP2B4, ATP6V1E1, ATP6V1B2, TGFB1	130	138	13528	3.01628	1	0.814722	92.3708
GOTERM_MF_FAT	GO:0042625~ATPase activity, coupled to transmembrane movement of ions	3	2.11268	0.165385	ATP2B4, ATP6V1E1, ATP6V1B2	129	74	12983	4.08014	1	0.805515	91.2502
GOTERM_BP_FAT	GO:0009259~ribonucleotide metabolic process	4	2.8169	0.165421	ATP2B4, ATP6V1E1, ATP6V1B2, TGFB1	130	147	13528	2.83161	1	0.833247	94.8736
GOTERM_BP_FAT	GO:0006164~purine nucleotide biosynthetic process	4	2.8169	0.167744	ATP2B4, ATP6V1E1, ATP6V1B2, TGFB1	130	148	13528	2.81247	1	0.835652	95.1031
KEGG_PATHWAY	hsa05110:Vibrio cholerae infection	3	2.11268	0.199705	SLC12A2, ATP6V1E1, ATP6V1B2	76	56	5085	3.58435	1	0.922843	89.9614
GOTERM_BP_FAT	GO:0006163~purine nucleotide metabolic process	4	2.8169	0.261598	ATP2B4, ATP6V1E1, ATP6V1B2, TGFB1	130	186	13528	2.23788	1	0.927476	99.3142
GOTERM_BP_FAT	GO:0009165~nucleotide biosynthetic process	4	2.8169	0.261598	ATP2B4, ATP6V1E1, ATP6V1B2, TGFB1	130	186	13528	2.23788	1	0.927476	99.3142
GOTERM_BP_FAT	GO:0034654~nucleobase, nucleoside, nucleotide and nucleic acid biosynthetic process	4	2.8169	0.279679	ATP2B4, ATP6V1E1, ATP6V1B2, TGFB1	130	193	13528	2.15672	1	0.936153	99.5436
GOTERM_BP_FAT	GO:0034404~nucleobase, nucleoside and nucleotide biosynthetic process	4	2.8169	0.279679	ATP2B4, ATP6V1E1, ATP6V1B2, TGFB1	130	193	13528	2.15672	1	0.936153	99.5436
GOTERM_MF_FAT	GO:0042623~ATPase activity, coupled	5	3.52113	0.280738	ABCF1, ATP2B4, ATP6V1E1, XRCC6, ATP6V1B2	129	272	12983	1.85006	1	0.940589	98.821
GOTERM_BP_FAT	GO:0044271~nitrogen compound biosynthetic process	5	3.52113	0.375306	ATP2B4, ATP6V1E1, ASNS, ATP6V1B2, TGFB1	130	325	13528	1.60095	1	0.971932	99.956
GOTERM_MF_FAT	GO:0016887~ATPase activity	5	3.52113	0.419231	ABCF1, ATP2B4, ATP6V1E1, XRCC6, ATP6V1B2	129	334	12983	1.50664	1	0.978246	99.9339
GOTERM_MF_FAT	GO:0022890~inorganic cation transmembrane transporter activity	3	2.11268	0.44015	ATP2B4, ATP6V1E1, ATP6V1B2	129	151	12983	1.99954	1	0.980009	99.9597
SP_PIR_KEYWORDS	ion transport	4	2.8169	0.796148	ATP2B4, SLC12A2, ATP6V1E1, ATP6V1B2	141	578	19235	0.944072	1	0.996711	100
GOTERM_BP_FAT	GO:0055085~transmembrane transport	5	3.52113	0.797185	GC, SLC12A2, SLC25A6, ATP6V1E1, ATP6V1B2	130	569	13528	0.914425	1	0.999813	100
GOTERM_BP_FAT	GO:0015672~monovalent inorganic cation transport	3	2.11268	0.810564	SLC12A2, ATP6V1E1, ATP6V1B2	130	318	13528	0.981713	1	0.999861	100
GOTERM_BP_FAT	GO:0006812~cation transport	4	2.8169	0.90245	ATP2B4, SLC12A2, ATP6V1E1, ATP6V1B2	130	553	13528	0.752706	1	0.999994	100
GOTERM_BP_FAT	GO:0016310~phosphorylation	5	3.52113	0.951339	ATP6V1E1, ATP6V1B2, THBS1, IGFBP3, TGFB1	130	800	13528	0.650385	1	1	100
GOTERM_BP_FAT	GO:0006811~ion transport	4	2.8169	0.979856	ATP2B4, SLC12A2, ATP6V1E1, ATP6V1B2	130	768	13528	0.541987	1	1	100
GOTERM_BP_FAT	GO:0006796~phosphate metabolic process	5	3.52113	0.985641	ATP6V1E1, ATP6V1B2, THBS1, IGFBP3, TGFB1	130	973	13528	0.534746	1	1	100
GOTERM_BP_FAT	GO:0006793~phosphorus metabolic process	5	3.52113	0.985641	ATP6V1E1, ATP6V1B2, THBS1, IGFBP3, TGFB1	130	973	13528	0.534746	1	1	100
Annotation Cluster 44	Enrichment Score: 0.6590053280519014
Category	Term	Count	%	PValue	Genes	List Total	Pop Hits	Pop Total	Fold Enrichment	Bonferroni	Benjamini	FDR
GOTERM_BP_FAT	GO:0042542~response to hydrogen peroxide	3	2.11268	0.0996712	GPX1, PXDN, COL1A1	130	56	13528	5.57473	1	0.741806	82.1816
GOTERM_BP_FAT	GO:0000302~response to reactive oxygen species	3	2.11268	0.160329	GPX1, PXDN, COL1A1	130	75	13528	4.16246	1	0.829574	94.3349
GOTERM_BP_FAT	GO:0010035~response to inorganic substance	4	2.8169	0.310921	GPX1, PXDN, COL1A1, THBS1	130	205	13528	2.03047	1	0.951693	99.7797
GOTERM_BP_FAT	GO:0006979~response to oxidative stress	3	2.11268	0.465315	GPX1, PXDN, COL1A1	130	164	13528	1.90356	1	0.985547	99.9966
Annotation Cluster 45	Enrichment Score: 0.6453863425167444
Category	Term	Count	%	PValue	Genes	List Total	Pop Hits	Pop Total	Fold Enrichment	Bonferroni	Benjamini	FDR
GOTERM_CC_FAT	GO:0030426~growth cone	3	2.11268	0.109827	ARHGEF7, DPYSL3, BASP1	135	54	12782	5.26008	1	0.447069	77.2328
GOTERM_CC_FAT	GO:0030427~site of polarized growth	3	2.11268	0.113221	ARHGEF7, DPYSL3, BASP1	135	55	12782	5.16444	1	0.442771	78.3127
GOTERM_CC_FAT	GO:0043005~neuron projection	7	4.92958	0.15018	ALCAM, ARHGEF7, CALD1, DPYSL3, BASP1, IQGAP1, TGFB1	135	342	12782	1.93793	1	0.50971	87.3807
GOTERM_CC_FAT	GO:0043025~cell soma	3	2.11268	0.528254	ALCAM, CALD1, TGFB1	135	168	12782	1.69074	1	0.914204	99.9929
GOTERM_CC_FAT	GO:0042995~cell projection	8	5.6338	0.60114	ALCAM, CTTN, ARHGEF7, CALD1, DPYSL3, BASP1, IQGAP1, TGFB1	135	697	12782	1.08673	1	0.94592	99.9992
Annotation Cluster 46	Enrichment Score: 0.6373828529658785
Category	Term	Count	%	PValue	Genes	List Total	Pop Hits	Pop Total	Fold Enrichment	Bonferroni	Benjamini	FDR
GOTERM_BP_FAT	GO:0007269~neurotransmitter secretion	3	2.11268	0.0415023	STX4, RAB14, SNAPIN	130	34	13528	9.1819	1	0.557856	50.1615
GOTERM_BP_FAT	GO:0001505~regulation of neurotransmitter levels	3	2.11268	0.133967	STX4, RAB14, SNAPIN	130	67	13528	4.65947	1	0.803079	90.5862
GOTERM_BP_FAT	GO:0032940~secretion by cell	5	3.52113	0.13589	STX4, LTBP2, RAB14, TMED10, SNAPIN	130	207	13528	2.51356	1	0.805348	90.9237
GOTERM_BP_FAT	GO:0006836~neurotransmitter transport	3	2.11268	0.187539	STX4, RAB14, SNAPIN	130	83	13528	3.76126	1	0.862671	96.7026
GOTERM_BP_FAT	GO:0003001~generation of a signal involved in cell-cell signaling	3	2.11268	0.194442	STX4, RAB14, SNAPIN	130	85	13528	3.67276	1	0.871598	97.1339
GOTERM_BP_FAT	GO:0006887~exocytosis	3	2.11268	0.300033	STX4, TMED10, SNAPIN	130	115	13528	2.71465	1	0.946066	99.715
GOTERM_BP_FAT	GO:0046903~secretion	5	3.52113	0.321064	STX4, LTBP2, RAB14, TMED10, SNAPIN	130	300	13528	1.73436	1	0.955567	99.8274
GOTERM_BP_FAT	GO:0019226~transmission of nerve impulse	5	3.52113	0.429237	STX4, RAB14, SNAPIN, AGRN, TGFB1	130	350	13528	1.48659	1	0.981164	99.99
GOTERM_BP_FAT	GO:0007268~synaptic transmission	4	2.8169	0.543562	STX4, RAB14, SNAPIN, AGRN	130	298	13528	1.3968	1	0.993172	99.9997
GOTERM_BP_FAT	GO:0007267~cell-cell signaling	6	4.22535	0.682847	STX4, RAB14, MME, SNAPIN, AGRN, GREM1	130	600	13528	1.04062	1	0.998634	100
Annotation Cluster 47	Enrichment Score: 0.6010943672086395
Category	Term	Count	%	PValue	Genes	List Total	Pop Hits	Pop Total	Fold Enrichment	Bonferroni	Benjamini	FDR
GOTERM_BP_FAT	GO:0050678~regulation of epithelial cell proliferation	5	3.52113	0.00468438	GPX1, KRT5, LAMC1, LAMB1, TGFB1	130	71	13528	7.32828	0.998369	0.226434	7.42391
GOTERM_BP_FAT	GO:0050679~positive regulation of epithelial cell proliferation	3	2.11268	0.0581216	LAMC1, LAMB1, TGFB1	130	41	13528	7.61426	1	0.640551	62.6089
GOTERM_BP_FAT	GO:0042127~regulation of cell proliferation	13	9.15493	0.0724298	GPX1, KRT6A, KRT5, EEF1E1, MFGE8, LAMC1, SPARC, LAMB1, TIMP2, THBS1, IGFBP3, TGFB1, DNAJA2	130	787	13528	1.71893	1	0.676791	70.923
GOTERM_BP_FAT	GO:0000904~cell morphogenesis involved in differentiation	6	4.22535	0.0841262	ALCAM, VCAN, RPL24, LAMC1, LAMB1, TGFB1	130	244	13528	2.55889	1	0.706475	76.3948
GOTERM_BP_FAT	GO:0000902~cell morphogenesis	6	4.22535	0.25275	ALCAM, VCAN, RPL24, LAMC1, LAMB1, TGFB1	130	356	13528	1.75385	1	0.924698	99.1659
GOTERM_BP_FAT	GO:0032989~cellular component morphogenesis	6	4.22535	0.328507	ALCAM, VCAN, RPL24, LAMC1, LAMB1, TGFB1	130	397	13528	1.57272	1	0.957793	99.856
GOTERM_BP_FAT	GO:0008284~positive regulation of cell proliferation	6	4.22535	0.360713	KRT6A, MFGE8, LAMC1, LAMB1, TGFB1, DNAJA2	130	414	13528	1.50814	1	0.968424	99.9358
GOTERM_BP_FAT	GO:0048666~neuron development	5	3.52113	0.405608	ALCAM, VCAN, RPL24, AGRN, LAMB1	130	339	13528	1.53483	1	0.976313	99.9806
GOTERM_BP_FAT	GO:0031175~neuron projection development	4	2.8169	0.442628	ALCAM, VCAN, RPL24, LAMB1	130	256	13528	1.62596	1	0.983388	99.9932
GOTERM_BP_FAT	GO:0030030~cell projection organization	5	3.52113	0.467359	ALCAM, LIMA1, VCAN, RPL24, LAMB1	130	368	13528	1.41388	1	0.985618	99.9968
GOTERM_BP_FAT	GO:0007409~axonogenesis	3	2.11268	0.552007	ALCAM, VCAN, RPL24	130	193	13528	1.61754	1	0.993791	99.9998
GOTERM_BP_FAT	GO:0048667~cell morphogenesis involved in neuron differentiation	3	2.11268	0.595472	ALCAM, VCAN, RPL24	130	209	13528	1.49371	1	0.996201	100
GOTERM_BP_FAT	GO:0030182~neuron differentiation	5	3.52113	0.604915	ALCAM, VCAN, RPL24, AGRN, LAMB1	130	438	13528	1.18792	1	0.996543	100
GOTERM_BP_FAT	GO:0048812~neuron projection morphogenesis	3	2.11268	0.605838	ALCAM, VCAN, RPL24	130	213	13528	1.46566	1	0.996505	100
GOTERM_BP_FAT	GO:0048858~cell projection morphogenesis	3	2.11268	0.681616	ALCAM, VCAN, RPL24	130	245	13528	1.27422	1	0.998642	100
GOTERM_BP_FAT	GO:0032990~cell part morphogenesis	3	2.11268	0.704793	ALCAM, VCAN, RPL24	130	256	13528	1.21947	1	0.998925	100
Annotation Cluster 48	Enrichment Score: 0.5352923251798096
Category	Term	Count	%	PValue	Genes	List Total	Pop Hits	Pop Total	Fold Enrichment	Bonferroni	Benjamini	FDR
GOTERM_BP_FAT	GO:0032101~regulation of response to external stimulus	6	4.22535	0.018083	GPX1, C3, GREM1, THBS1, TGFB1, AHSG	130	159	13528	3.92685	1	0.405303	25.9034
GOTERM_BP_FAT	GO:0032103~positive regulation of response to external stimulus	3	2.11268	0.124361	C3, THBS1, TGFB1	130	64	13528	4.87788	1	0.785292	88.7158
GOTERM_BP_FAT	GO:0006954~inflammatory response	5	3.52113	0.375306	ABCF1, C3, THBS1, TGFB1, AHSG	130	325	13528	1.60095	1	0.971932	99.956
GOTERM_BP_FAT	GO:0048584~positive regulation of response to stimulus	4	2.8169	0.391663	C3, EEF1E1, THBS1, TGFB1	130	236	13528	1.76375	1	0.974083	99.9716
GOTERM_BP_FAT	GO:0002684~positive regulation of immune system process	3	2.11268	0.666114	C3, THBS1, TGFB1	130	238	13528	1.3117	1	0.998352	100
GOTERM_BP_FAT	GO:0006952~defense response	5	3.52113	0.843885	ABCF1, C3, THBS1, TGFB1, AHSG	130	615	13528	0.846029	1	0.999943	100
GOTERM_BP_FAT	GO:0006955~immune response	4	2.8169	0.963536	PXDN, C3, THBS1, TGFB1	130	690	13528	0.603255	1	1	100
Annotation Cluster 49	Enrichment Score: 0.5201933092722125
Category	Term	Count	%	PValue	Genes	List Total	Pop Hits	Pop Total	Fold Enrichment	Bonferroni	Benjamini	FDR
GOTERM_BP_FAT	GO:0009628~response to abiotic stimulus	8	5.6338	0.0624173	GPX1, SLC12A2, XRCC6, COL3A1, COL1A1, THBS1, TIMP3, TGFB1	130	368	13528	2.26221	1	0.658509	65.3141
GOTERM_BP_FAT	GO:0009612~response to mechanical stimulus	3	2.11268	0.0996712	SLC12A2, COL1A1, TIMP3	130	56	13528	5.57473	1	0.741806	82.1816
GOTERM_BP_FAT	GO:0007605~sensory perception of sound	3	2.11268	0.236417	GPX1, SLC12A2, COL1A1	130	97	13528	3.2184	1	0.914409	98.8102
GOTERM_BP_FAT	GO:0050954~sensory perception of mechanical stimulus	3	2.11268	0.257613	GPX1, SLC12A2, COL1A1	130	103	13528	3.03092	1	0.926488	99.2508
GOTERM_BP_FAT	GO:0007601~visual perception	4	2.8169	0.339666	LUM, TGFBI, COL1A1, TIMP3	130	216	13528	1.92707	1	0.961629	99.8906
GOTERM_BP_FAT	GO:0050953~sensory perception of light stimulus	4	2.8169	0.339666	LUM, TGFBI, COL1A1, TIMP3	130	216	13528	1.92707	1	0.961629	99.8906
GOTERM_BP_FAT	GO:0050877~neurological system process	12	8.4507	0.61157	GPX1, STX4, SBDS, SLC12A2, LUM, TGFBI, RAB14, SNAPIN, AGRN, COL1A1, TIMP3, TGFB1	130	1210	13528	1.03202	1	0.99672	100
GOTERM_BP_FAT	GO:0050890~cognition	7	4.92958	0.872633	GPX1, SBDS, SLC12A2, LUM, TGFBI, COL1A1, TIMP3	130	909	13528	0.801354	1	0.999978	100
GOTERM_BP_FAT	GO:0007600~sensory perception	6	4.22535	0.891986	GPX1, SLC12A2, LUM, TGFBI, COL1A1, TIMP3	130	810	13528	0.770826	1	0.99999	100
Annotation Cluster 50	Enrichment Score: 0.49897619627481316
Category	Term	Count	%	PValue	Genes	List Total	Pop Hits	Pop Total	Fold Enrichment	Bonferroni	Benjamini	FDR
GOTERM_BP_FAT	GO:0042981~regulation of apoptosis	12	8.4507	0.144887	GPX1, GSPT1, ALB, ARHGEF7, LGALS1, COMP, EEF1E1, ASNS, THBS1, IGFBP3, TIMP3, TGFB1	130	804	13528	1.55316	1	0.816976	92.3576
GOTERM_BP_FAT	GO:0043067~regulation of programmed cell death	12	8.4507	0.151875	GPX1, GSPT1, ALB, ARHGEF7, LGALS1, COMP, EEF1E1, ASNS, THBS1, IGFBP3, TIMP3, TGFB1	130	812	13528	1.53786	1	0.823099	93.3213
GOTERM_BP_FAT	GO:0010941~regulation of cell death	12	8.4507	0.15454	GPX1, GSPT1, ALB, ARHGEF7, LGALS1, COMP, EEF1E1, ASNS, THBS1, IGFBP3, TIMP3, TGFB1	130	815	13528	1.53219	1	0.821906	93.6579
GOTERM_BP_FAT	GO:0033554~cellular response to stress	8	5.6338	0.29536	GPX1, PXDN, ALB, XRCC6, VCAN, ASNS, THBS1, APEX1	130	566	13528	1.47083	1	0.944991	99.6821
GOTERM_BP_FAT	GO:0043065~positive regulation of apoptosis	6	4.22535	0.391133	GPX1, ARHGEF7, EEF1E1, IGFBP3, TIMP3, TGFB1	130	430	13528	1.45202	1	0.974426	99.9712
GOTERM_BP_FAT	GO:0043068~positive regulation of programmed cell death	6	4.22535	0.396833	GPX1, ARHGEF7, EEF1E1, IGFBP3, TIMP3, TGFB1	130	433	13528	1.44196	1	0.974678	99.9753
GOTERM_BP_FAT	GO:0010942~positive regulation of cell death	6	4.22535	0.400631	GPX1, ARHGEF7, EEF1E1, IGFBP3, TIMP3, TGFB1	130	435	13528	1.43533	1	0.975334	99.9777
GOTERM_BP_FAT	GO:0043066~negative regulation of apoptosis	5	3.52113	0.437774	GPX1, ALB, COMP, ASNS, THBS1	130	354	13528	1.4698	1	0.982711	99.9922
GOTERM_BP_FAT	GO:0043069~negative regulation of programmed cell death	5	3.52113	0.448396	GPX1, ALB, COMP, ASNS, THBS1	130	359	13528	1.44933	1	0.983549	99.9943
GOTERM_BP_FAT	GO:0060548~negative regulation of cell death	5	3.52113	0.450514	GPX1, ALB, COMP, ASNS, THBS1	130	360	13528	1.4453	1	0.983644	99.9947
GOTERM_BP_FAT	GO:0006916~anti-apoptosis	3	2.11268	0.587565	GPX1, COMP, THBS1	130	206	13528	1.51546	1	0.996028	100
Annotation Cluster 51	Enrichment Score: 0.4572956333405344
Category	Term	Count	%	PValue	Genes	List Total	Pop Hits	Pop Total	Fold Enrichment	Bonferroni	Benjamini	FDR
GOTERM_BP_FAT	GO:0060284~regulation of cell development	5	3.52113	0.132507	XRCC6, AGRN, TIMP2, IGFBP3, TGFB1	130	205	13528	2.53809	1	0.801962	90.3219
GOTERM_BP_FAT	GO:0051094~positive regulation of developmental process	4	2.8169	0.496717	XRCC6, THBS1, IGFBP3, TGFB1	130	278	13528	1.49729	1	0.989265	99.9987
GOTERM_BP_FAT	GO:0045597~positive regulation of cell differentiation	3	2.11268	0.645306	XRCC6, IGFBP3, TGFB1	130	229	13528	1.36325	1	0.997773	100
Annotation Cluster 52	Enrichment Score: 0.4501660131675579
Category	Term	Count	%	PValue	Genes	List Total	Pop Hits	Pop Total	Fold Enrichment	Bonferroni	Benjamini	FDR
GOTERM_BP_FAT	GO:0048589~developmental growth	3	2.11268	0.201377	GPX1, SBDS, TIMP3	130	87	13528	3.58833	1	0.879963	97.5135
GOTERM_BP_FAT	GO:0040007~growth	4	2.8169	0.253898	GPX1, SBDS, TIMP3, TGFB1	130	183	13528	2.27457	1	0.924462	99.1867
GOTERM_BP_FAT	GO:0050890~cognition	7	4.92958	0.872633	GPX1, SBDS, SLC12A2, LUM, TGFBI, COL1A1, TIMP3	130	909	13528	0.801354	1	0.999978	100
Annotation Cluster 53	Enrichment Score: 0.4307565464696924
Category	Term	Count	%	PValue	Genes	List Total	Pop Hits	Pop Total	Fold Enrichment	Bonferroni	Benjamini	FDR
SP_PIR_KEYWORDS	Protease	7	4.92958	0.142144	PSMA1, F10, PSMA6, MME, CTSA, PRSS23, MMP2	141	484	19235	1.97299	1	0.534155	86.8883
SP_PIR_KEYWORDS	hydrolase	15	10.5634	0.241211	ALPL, F10, C3, HINT1, XRCC6, MME, CTSA, ATP6V1B2, MMP2, PSMA1, ATP2B4, PSMA6, ATP6V1E1, PAFAH1B2, PRSS23	141	1555	19235	1.31593	1	0.70621	97.421
GOTERM_MF_FAT	GO:0070011~peptidase activity, acting on L-amino acid peptides	8	5.6338	0.297771	PSMA1, AEBP1, F10, PSMA6, MME, CTSA, PRSS23, MMP2	129	549	12983	1.46657	1	0.943487	99.1464
GOTERM_MF_FAT	GO:0004175~endopeptidase activity	6	4.22535	0.311027	PSMA1, F10, PSMA6, MME, PRSS23, MMP2	129	375	12983	1.61029	1	0.94779	99.3397
GOTERM_MF_FAT	GO:0008233~peptidase activity	8	5.6338	0.337541	PSMA1, AEBP1, F10, PSMA6, MME, CTSA, PRSS23, MMP2	129	574	12983	1.4027	1	0.958576	99.6109
SP_PIR_KEYWORDS	zymogen	3	2.11268	0.443458	F10, CTSA, MMP2	141	206	19235	1.98668	1	0.910363	99.9576
GOTERM_MF_FAT	GO:0008236~serine-type peptidase activity	3	2.11268	0.526318	F10, CTSA, PRSS23	129	178	12983	1.69624	1	0.992046	99.9958
GOTERM_MF_FAT	GO:0017171~serine hydrolase activity	3	2.11268	0.532342	F10, CTSA, PRSS23	129	180	12983	1.67739	1	0.991921	99.9964
GOTERM_MF_FAT	GO:0008237~metallopeptidase activity	3	2.11268	0.54128	AEBP1, MME, MMP2	129	183	12983	1.64989	1	0.992124	99.9973
GOTERM_BP_FAT	GO:0006508~proteolysis	10	7.04225	0.683266	PSMA1, AEBP1, F10, PSMA6, C3, UBA2, MME, CTSA, PRSS23, MMP2	130	1054	13528	0.987301	1	0.998606	100
Annotation Cluster 54	Enrichment Score: 0.41038016916237263
Category	Term	Count	%	PValue	Genes	List Total	Pop Hits	Pop Total	Fold Enrichment	Bonferroni	Benjamini	FDR
GOTERM_BP_FAT	GO:0043112~receptor metabolic process	3	2.11268	0.0350395	AGRN, FLNA, TGFB1	130	31	13528	10.0705	1	0.516999	44.3441
GOTERM_BP_FAT	GO:0007167~enzyme linked receptor protein signaling pathway	6	4.22535	0.227974	LTBP2, COL3A1, COL1A2, AGRN, FLNA, TGFB1	130	342	13528	1.82564	1	0.908353	98.5746
GOTERM_BP_FAT	GO:0034622~cellular macromolecular complex assembly	5	3.52113	0.360106	RPS15, RPL24, AGRN, FLNA, TGFB1	130	318	13528	1.63619	1	0.968809	99.9347
GOTERM_BP_FAT	GO:0034621~cellular macromolecular complex subunit organization	5	3.52113	0.444155	RPS15, RPL24, AGRN, FLNA, TGFB1	130	357	13528	1.45744	1	0.983009	99.9935
GOTERM_BP_FAT	GO:0043623~cellular protein complex assembly	3	2.11268	0.458982	AGRN, FLNA, TGFB1	130	162	13528	1.92707	1	0.984669	99.9959
GOTERM_BP_FAT	GO:0065003~macromolecular complex assembly	7	4.92958	0.613533	STX4, RPS15, RPL24, AGRN, LAMC1, FLNA, TGFB1	130	665	13528	1.09538	1	0.996737	100
GOTERM_BP_FAT	GO:0007169~transmembrane receptor protein tyrosine kinase signaling pathway	3	2.11268	0.633315	AGRN, FLNA, TGFB1	130	224	13528	1.39368	1	0.997427	100
GOTERM_BP_FAT	GO:0043933~macromolecular complex subunit organization	7	4.92958	0.676662	STX4, RPS15, RPL24, AGRN, LAMC1, FLNA, TGFB1	130	710	13528	1.02596	1	0.998595	100
GOTERM_BP_FAT	GO:0070271~protein complex biogenesis	5	3.52113	0.714632	STX4, AGRN, LAMC1, FLNA, TGFB1	130	505	13528	1.03031	1	0.999059	100
GOTERM_BP_FAT	GO:0006461~protein complex assembly	5	3.52113	0.714632	STX4, AGRN, LAMC1, FLNA, TGFB1	130	505	13528	1.03031	1	0.999059	100
Annotation Cluster 55	Enrichment Score: 0.4060847556664807
Category	Term	Count	%	PValue	Genes	List Total	Pop Hits	Pop Total	Fold Enrichment	Bonferroni	Benjamini	FDR
GOTERM_BP_FAT	GO:0051248~negative regulation of protein metabolic process	7	4.92958	0.00901912	PSMA1, PSMA6, THBS1, IGFBP3, TIMP3, FLNA, TGFB1	130	187	13528	3.89535	0.999996	0.312921	13.8297
GOTERM_BP_FAT	GO:0030336~negative regulation of cell migration	4	2.8169	0.0170489	GREM1, THBS1, IGFBP3, TGFB1	130	57	13528	7.30256	1	0.400116	24.6109
GOTERM_BP_FAT	GO:0040013~negative regulation of locomotion	4	2.8169	0.0204041	GREM1, THBS1, IGFBP3, TGFB1	130	61	13528	6.82371	1	0.42453	28.729
GOTERM_BP_FAT	GO:0051271~negative regulation of cell motion	4	2.8169	0.0222082	GREM1, THBS1, IGFBP3, TGFB1	130	63	13528	6.60708	1	0.433644	30.855
GOTERM_BP_FAT	GO:0032269~negative regulation of cellular protein metabolic process	6	4.22535	0.0289836	PSMA1, PSMA6, THBS1, IGFBP3, TIMP3, TGFB1	130	180	13528	3.46872	1	0.488343	38.3193
GOTERM_BP_FAT	GO:0031400~negative regulation of protein modification process	4	2.8169	0.105018	PSMA1, PSMA6, IGFBP3, TGFB1	130	119	13528	3.49787	1	0.751292	83.8426
GOTERM_BP_FAT	GO:0051129~negative regulation of cellular component organization	4	2.8169	0.153957	SBDS, LIMA1, THBS1, TGFB1	130	142	13528	2.93131	1	0.822959	93.5856
GOTERM_BP_FAT	GO:0007346~regulation of mitotic cell cycle	4	2.8169	0.177131	SBDS, ASNS, RPL24, TGFB1	130	152	13528	2.73846	1	0.850973	95.9356
GOTERM_BP_FAT	GO:0008285~negative regulation of cell proliferation	6	4.22535	0.261763	KRT5, EEF1E1, TIMP2, THBS1, IGFBP3, TGFB1	130	361	13528	1.72955	1	0.926411	99.3167
GOTERM_BP_FAT	GO:0032270~positive regulation of cellular protein metabolic process	4	2.8169	0.383911	PSMA1, PSMA6, THBS1, TGFB1	130	233	13528	1.78646	1	0.973168	99.965
GOTERM_BP_FAT	GO:0051247~positive regulation of protein metabolic process	4	2.8169	0.409655	PSMA1, PSMA6, THBS1, TGFB1	130	243	13528	1.71295	1	0.976997	99.9826
GOTERM_BP_FAT	GO:0022402~cell cycle process	7	4.92958	0.453457	PSMA1, SBDS, PSMA6, GSPT1, RPL24, THBS1, TGFB1	130	565	13528	1.28926	1	0.983906	99.9951
GOTERM_BP_FAT	GO:0032268~regulation of cellular protein metabolic process	6	4.22535	0.473881	PSMA1, PSMA6, THBS1, IGFBP3, TIMP3, TGFB1	130	474	13528	1.31723	1	0.986193	99.9974
GOTERM_BP_FAT	GO:0043086~negative regulation of catalytic activity	4	2.8169	0.494313	GPX1, PSMA1, PSMA6, FLNA	130	277	13528	1.50269	1	0.989161	99.9986
GOTERM_BP_FAT	GO:0051094~positive regulation of developmental process	4	2.8169	0.496717	XRCC6, THBS1, IGFBP3, TGFB1	130	278	13528	1.49729	1	0.989265	99.9987
GOTERM_BP_FAT	GO:0031401~positive regulation of protein modification process	3	2.11268	0.53489	PSMA1, PSMA6, TGFB1	130	187	13528	1.66944	1	0.992816	99.9997
GOTERM_BP_FAT	GO:0031399~regulation of protein modification process	4	2.8169	0.536693	PSMA1, PSMA6, IGFBP3, TGFB1	130	295	13528	1.411	1	0.992829	99.9997
GOTERM_BP_FAT	GO:0051726~regulation of cell cycle	4	2.8169	0.615114	SBDS, ASNS, RPL24, TGFB1	130	331	13528	1.25754	1	0.996736	100
GOTERM_BP_FAT	GO:0044092~negative regulation of molecular function	4	2.8169	0.621237	GPX1, PSMA1, PSMA6, FLNA	130	334	13528	1.24625	1	0.996958	100
GOTERM_BP_FAT	GO:0044093~positive regulation of molecular function	6	4.22535	0.662525	PSMA1, PSMA6, GSPT1, CALD1, THBS1, TGFB1	130	586	13528	1.06548	1	0.998293	100
GOTERM_BP_FAT	GO:0000278~mitotic cell cycle	4	2.8169	0.689542	PSMA1, PSMA6, GSPT1, RPL24	130	370	13528	1.12499	1	0.99865	100
GOTERM_BP_FAT	GO:0010605~negative regulation of macromolecule metabolic process	7	4.92958	0.707544	PSMA1, PSMA6, THBS1, IGFBP3, TIMP3, FLNA, TGFB1	130	734	13528	0.992412	1	0.998951	100
GOTERM_BP_FAT	GO:0043085~positive regulation of catalytic activity	5	3.52113	0.735915	PSMA1, PSMA6, GSPT1, THBS1, TGFB1	130	520	13528	1.00059	1	0.999369	100
GOTERM_BP_FAT	GO:0007049~cell cycle	7	4.92958	0.756708	PSMA1, SBDS, PSMA6, GSPT1, RPL24, THBS1, TGFB1	130	776	13528	0.938699	1	0.999574	100
GOTERM_BP_FAT	GO:0010604~positive regulation of macromolecule metabolic process	6	4.22535	0.917819	PSMA1, PSMA6, XRCC6, AGRN, THBS1, TGFB1	130	857	13528	0.728552	1	0.999997	100
GOTERM_BP_FAT	GO:0042325~regulation of phosphorylation	3	2.11268	0.939955	THBS1, IGFBP3, TGFB1	130	466	13528	0.669924	1	0.999999	100
GOTERM_BP_FAT	GO:0009057~macromolecule catabolic process	5	3.52113	0.944747	PSMA1, PSMA6, GSPT1, UBA2, TGFB1	130	781	13528	0.666207	1	1	100
GOTERM_BP_FAT	GO:0019220~regulation of phosphate metabolic process	3	2.11268	0.948551	THBS1, IGFBP3, TGFB1	130	485	13528	0.64368	1	1	100
GOTERM_BP_FAT	GO:0051174~regulation of phosphorus metabolic process	3	2.11268	0.948551	THBS1, IGFBP3, TGFB1	130	485	13528	0.64368	1	1	100
GOTERM_BP_FAT	GO:0016310~phosphorylation	5	3.52113	0.951339	ATP6V1E1, ATP6V1B2, THBS1, IGFBP3, TGFB1	130	800	13528	0.650385	1	1	100
GOTERM_BP_FAT	GO:0044265~cellular macromolecule catabolic process	4	2.8169	0.971986	PSMA1, PSMA6, GSPT1, UBA2	130	725	13528	0.574133	1	1	100
GOTERM_BP_FAT	GO:0019941~modification-dependent protein catabolic process	3	2.11268	0.975457	PSMA1, PSMA6, UBA2	130	574	13528	0.543876	1	1	100
GOTERM_BP_FAT	GO:0043632~modification-dependent macromolecule catabolic process	3	2.11268	0.975457	PSMA1, PSMA6, UBA2	130	574	13528	0.543876	1	1	100
GOTERM_BP_FAT	GO:0051603~proteolysis involved in cellular protein catabolic process	3	2.11268	0.98032	PSMA1, PSMA6, UBA2	130	600	13528	0.520308	1	1	100
GOTERM_BP_FAT	GO:0044257~cellular protein catabolic process	3	2.11268	0.980818	PSMA1, PSMA6, UBA2	130	603	13528	0.517719	1	1	100
GOTERM_BP_FAT	GO:0030163~protein catabolic process	3	2.11268	0.983698	PSMA1, PSMA6, UBA2	130	622	13528	0.501905	1	1	100
GOTERM_BP_FAT	GO:0006796~phosphate metabolic process	5	3.52113	0.985641	ATP6V1E1, ATP6V1B2, THBS1, IGFBP3, TGFB1	130	973	13528	0.534746	1	1	100
GOTERM_BP_FAT	GO:0006793~phosphorus metabolic process	5	3.52113	0.985641	ATP6V1E1, ATP6V1B2, THBS1, IGFBP3, TGFB1	130	973	13528	0.534746	1	1	100
GOTERM_BP_FAT	GO:0006468~protein amino acid phosphorylation	3	2.11268	0.988954	THBS1, IGFBP3, TGFB1	130	667	13528	0.468043	1	1	100
Annotation Cluster 56	Enrichment Score: 0.4004460959000686
Category	Term	Count	%	PValue	Genes	List Total	Pop Hits	Pop Total	Fold Enrichment	Bonferroni	Benjamini	FDR
GOTERM_CC_FAT	GO:0016323~basolateral plasma membrane	5	3.52113	0.164464	STX4, LIMA1, SLC12A2, ARHGEF7, NEXN	135	203	12782	2.33206	1	0.530806	89.8284
GOTERM_CC_FAT	GO:0005924~cell-substrate adherens junction	3	2.11268	0.305453	LIMA1, ARHGEF7, NEXN	135	106	12782	2.67966	1	0.741525	99.0307
GOTERM_CC_FAT	GO:0030055~cell-substrate junction	3	2.11268	0.328603	LIMA1, ARHGEF7, NEXN	135	112	12782	2.53611	1	0.766399	99.3703
GOTERM_CC_FAT	GO:0005912~adherens junction	3	2.11268	0.485348	LIMA1, ARHGEF7, NEXN	135	155	12782	1.83254	1	0.897001	99.9786
GOTERM_CC_FAT	GO:0070161~anchoring junction	3	2.11268	0.540965	LIMA1, ARHGEF7, NEXN	135	172	12782	1.65142	1	0.91854	99.995
GOTERM_CC_FAT	GO:0030054~cell junction	4	2.8169	0.912879	LIMA1, ARHGEF7, SNAPIN, NEXN	135	518	12782	0.731131	1	0.998745	100
Annotation Cluster 57	Enrichment Score: 0.3372190641115911
Category	Term	Count	%	PValue	Genes	List Total	Pop Hits	Pop Total	Fold Enrichment	Bonferroni	Benjamini	FDR
SP_PIR_KEYWORDS	calcium	13	9.15493	0.0143771	PXDN, F10, NID1, SPARC, NID2, MMP2, FBLN1, ATP2B4, COMP, VCAN, MFAP4, THBS1, THBS2	141	803	19235	2.20852	0.983637	0.0892355	17.4608
GOTERM_MF_FAT	GO:0005509~calcium ion binding	15	10.5634	0.0685286	PXDN, F10, LTBP2, NID1, SPARC, EDIL3, NID2, MMP2, FBLN1, ATP2B4, COMP, VCAN, MFAP4, THBS1, THBS2	129	919	12983	1.64271	1	0.552333	61.5806
SP_PIR_KEYWORDS	metal-binding	16	11.2676	0.958407	ALPL, AFP, PXDN, LIMA1, ATP2B4, ALB, PLOD2, MME, ANTXR2, HBA1, LOXL2, TIMP2, TIMP3, APEX1, MMP2, DNAJA2	141	2972	19235	0.73442	1	0.999979	100
SP_PIR_KEYWORDS	zinc	9	6.33803	0.992701	ALPL, LIMA1, ALB, HINT1, MME, TIMP2, TIMP3, MMP2, DNAJA2	141	2189	19235	0.56088	1	1	100
GOTERM_MF_FAT	GO:0043169~cation binding	30	21.1268	0.993466	ALPL, PXDN, AEBP1, LIMA1, LTBP2, MME, EDIL3, MMP2, ATP2B4, PLOD2, ALB, COMP, LOXL2, THBS1, THBS2, APEX1, DNAJA2, F10, SLC12A2, NID1, SPARC, HBA1, NID2, AFP, FBLN1, GBE1, ANTXR2, VCAN, MFAP4, IGFBP3	129	4179	12983	0.722494	1	1	100
GOTERM_MF_FAT	GO:0043167~ion binding	30	21.1268	0.995261	ALPL, PXDN, AEBP1, LIMA1, LTBP2, MME, EDIL3, MMP2, ATP2B4, PLOD2, ALB, COMP, LOXL2, THBS1, THBS2, APEX1, DNAJA2, F10, SLC12A2, NID1, SPARC, HBA1, NID2, AFP, FBLN1, GBE1, ANTXR2, VCAN, MFAP4, IGFBP3	129	4241	12983	0.711932	1	1	100
GOTERM_MF_FAT	GO:0046872~metal ion binding	29	20.4225	0.995552	ALPL, LIMA1, AEBP1, PXDN, F10, LTBP2, SLC12A2, MME, NID1, NID2, HBA1, SPARC, EDIL3, MMP2, AFP, FBLN1, ATP2B4, PLOD2, ALB, COMP, VCAN, ANTXR2, MFAP4, THBS1, LOXL2, APEX1, IGFBP3, THBS2, DNAJA2	129	4140	12983	0.70499	1	1	100
GOTERM_MF_FAT	GO:0046914~transition metal ion binding	13	9.15493	0.999919	ALPL, AFP, AEBP1, PXDN, LIMA1, ALB, PLOD2, MME, SPARC, HBA1, LOXL2, MMP2, DNAJA2	129	2785	12983	0.46979	1	1	100
GOTERM_MF_FAT	GO:0008270~zinc ion binding	6	4.22535	1	ALPL, AEBP1, LIMA1, MME, MMP2, DNAJA2	129	2311	12983	0.261298	1	1	100
Annotation Cluster 58	Enrichment Score: 0.31899172244589086
Category	Term	Count	%	PValue	Genes	List Total	Pop Hits	Pop Total	Fold Enrichment	Bonferroni	Benjamini	FDR
INTERPRO	IPR008957:Fibronectin, type III-like fold	3	2.11268	0.451927	TNXB, COL6A3, COL12A1	139	184	16659	1.95406	1	0.999119	99.9762
INTERPRO	IPR003961:Fibronectin, type III	3	2.11268	0.468446	TNXB, COL6A3, COL12A1	139	190	16659	1.89235	1	0.999234	99.9844
SMART	SM00060:FN3	3	2.11268	0.521551	TNXB, COL6A3, COL12A1	84	190	9079	1.70658	1	0.979148	99.9634
Annotation Cluster 59	Enrichment Score: 0.2624475959762253
Category	Term	Count	%	PValue	Genes	List Total	Pop Hits	Pop Total	Fold Enrichment	Bonferroni	Benjamini	FDR
INTERPRO	IPR000504:RNA recognition motif, RNP-1	3	2.11268	0.523866	HNRNPA3, EIF3G, SSB	139	211	16659	1.70401	1	0.999467	99.9966
INTERPRO	IPR012677:Nucleotide-binding, alpha-beta plait	3	2.11268	0.528941	HNRNPA3, EIF3G, SSB	139	213	16659	1.68801	1	0.999419	99.9971
SP_PIR_KEYWORDS	rna-binding	5	3.52113	0.556102	HNRNPA3, EIF3G, RPL8, SSB, RPL12	141	540	19235	1.26313	1	0.961173	99.9979
SMART	SM00360:RRM	3	2.11268	0.578665	HNRNPA3, EIF3G, SSB	84	211	9079	1.53673	1	0.982288	99.9907
Annotation Cluster 60	Enrichment Score: 0.22565304824264082
Category	Term	Count	%	PValue	Genes	List Total	Pop Hits	Pop Total	Fold Enrichment	Bonferroni	Benjamini	FDR
GOTERM_CC_FAT	GO:0005773~vacuole	4	2.8169	0.494435	STX4, STX7, RAB14, CTSA	135	252	12782	1.50288	1	0.899548	99.9829
GOTERM_CC_FAT	GO:0000323~lytic vacuole	3	2.11268	0.652328	STX7, RAB14, CTSA	135	211	12782	1.34618	1	0.957975	99.9999
GOTERM_CC_FAT	GO:0005764~lysosome	3	2.11268	0.652328	STX7, RAB14, CTSA	135	211	12782	1.34618	1	0.957975	99.9999
Annotation Cluster 61	Enrichment Score: 0.19295569305340252
Category	Term	Count	%	PValue	Genes	List Total	Pop Hits	Pop Total	Fold Enrichment	Bonferroni	Benjamini	FDR
GOTERM_BP_FAT	GO:0019953~sexual reproduction	6	4.22535	0.444075	KRT9, AFP, MYCBP, MFGE8, PAFAH1B2, TGFB1	130	458	13528	1.36325	1	0.983342	99.9935
GOTERM_BP_FAT	GO:0007276~gamete generation	5	3.52113	0.522746	KRT9, AFP, MYCBP, PAFAH1B2, TGFB1	130	395	13528	1.31723	1	0.992078	99.9995
GOTERM_BP_FAT	GO:0032504~multicellular organism reproduction	5	3.52113	0.687497	KRT9, AFP, MYCBP, PAFAH1B2, TGFB1	130	487	13528	1.06839	1	0.998636	100
GOTERM_BP_FAT	GO:0048609~reproductive process in a multicellular organism	5	3.52113	0.687497	KRT9, AFP, MYCBP, PAFAH1B2, TGFB1	130	487	13528	1.06839	1	0.998636	100
GOTERM_BP_FAT	GO:0048232~male gamete generation	3	2.11268	0.796139	KRT9, MYCBP, PAFAH1B2	130	308	13528	1.01359	1	0.999815	100
GOTERM_BP_FAT	GO:0007283~spermatogenesis	3	2.11268	0.796139	KRT9, MYCBP, PAFAH1B2	130	308	13528	1.01359	1	0.999815	100
Annotation Cluster 62	Enrichment Score: 0.18915006957554695
Category	Term	Count	%	PValue	Genes	List Total	Pop Hits	Pop Total	Fold Enrichment	Bonferroni	Benjamini	FDR
UP_SEQ_FEATURE	cross-link:Glycyl lysine isopeptide (Lys-Gly) (interchain with G-Cter in ubiquitin)	3	2.11268	0.429274	ABCF1, PSMA1, PSMA6	141	199	19113	2.04352	1	0.999351	99.9806
SP_PIR_KEYWORDS	isopeptide bond	3	2.11268	0.677753	ABCF1, PSMA1, PSMA6	141	319	19235	1.28293	1	0.98627	100
SP_PIR_KEYWORDS	ubl conjugation	3	2.11268	0.93056	ABCF1, PSMA1, PSMA6	141	588	19235	0.696012	1	0.999913	100
Annotation Cluster 63	Enrichment Score: 0.11850018399316636
Category	Term	Count	%	PValue	Genes	List Total	Pop Hits	Pop Total	Fold Enrichment	Bonferroni	Benjamini	FDR
GOTERM_MF_FAT	GO:0003924~GTPase activity	3	2.11268	0.618962	GSPT1, RAB14, EIF2S3	129	211	12983	1.43095	1	0.996532	99.9998
UP_SEQ_FEATURE	nucleotide phosphate-binding region:GTP	3	2.11268	0.639083	GSPT1, RAB14, EIF2S3	141	295	19113	1.37851	1	0.999996	100
SP_PIR_KEYWORDS	gtp-binding	3	2.11268	0.694111	GSPT1, RAB14, EIF2S3	141	329	19235	1.24394	1	0.987335	100
GOTERM_MF_FAT	GO:0005525~GTP binding	3	2.11268	0.885612	GSPT1, RAB14, EIF2S3	129	372	12983	0.81164	1	0.999989	100
GOTERM_MF_FAT	GO:0019001~guanyl nucleotide binding	3	2.11268	0.894443	GSPT1, RAB14, EIF2S3	129	382	12983	0.790393	1	0.99999	100
GOTERM_MF_FAT	GO:0032561~guanyl ribonucleotide binding	3	2.11268	0.894443	GSPT1, RAB14, EIF2S3	129	382	12983	0.790393	1	0.99999	100
Annotation Cluster 64	Enrichment Score: 0.11095794112770159
Category	Term	Count	%	PValue	Genes	List Total	Pop Hits	Pop Total	Fold Enrichment	Bonferroni	Benjamini	FDR
GOTERM_BP_FAT	GO:0060284~regulation of cell development	5	3.52113	0.132507	XRCC6, AGRN, TIMP2, IGFBP3, TGFB1	130	205	13528	2.53809	1	0.801962	90.3219
GOTERM_BP_FAT	GO:0051960~regulation of nervous system development	4	2.8169	0.277088	XRCC6, AGRN, TIMP2, TGFB1	130	192	13528	2.16795	1	0.935297	99.5159
GOTERM_BP_FAT	GO:0050767~regulation of neurogenesis	3	2.11268	0.471605	XRCC6, TIMP2, TGFB1	130	166	13528	1.88063	1	0.986083	99.9972
GOTERM_BP_FAT	GO:0045944~positive regulation of transcription from RNA polymerase II promoter	3	2.11268	0.872884	XRCC6, AGRN, TGFB1	130	371	13528	0.841468	1	0.999977	100
GOTERM_BP_FAT	GO:0010604~positive regulation of macromolecule metabolic process	6	4.22535	0.917819	PSMA1, PSMA6, XRCC6, AGRN, THBS1, TGFB1	130	857	13528	0.728552	1	0.999997	100
GOTERM_BP_FAT	GO:0045893~positive regulation of transcription, DNA-dependent	3	2.11268	0.945084	XRCC6, AGRN, TGFB1	130	477	13528	0.654475	1	1	100
GOTERM_BP_FAT	GO:0051254~positive regulation of RNA metabolic process	3	2.11268	0.946844	XRCC6, AGRN, TGFB1	130	481	13528	0.649032	1	1	100
GOTERM_BP_FAT	GO:0010557~positive regulation of macromolecule biosynthetic process	4	2.8169	0.95241	XRCC6, AGRN, THBS1, TGFB1	130	654	13528	0.636462	1	1	100
GOTERM_BP_FAT	GO:0031328~positive regulation of cellular biosynthetic process	4	2.8169	0.962151	XRCC6, AGRN, THBS1, TGFB1	130	685	13528	0.607659	1	1	100
GOTERM_BP_FAT	GO:0009891~positive regulation of biosynthetic process	4	2.8169	0.964874	XRCC6, AGRN, THBS1, TGFB1	130	695	13528	0.598915	1	1	100
GOTERM_BP_FAT	GO:0045941~positive regulation of transcription	3	2.11268	0.973295	XRCC6, AGRN, TGFB1	130	564	13528	0.553519	1	1	100
GOTERM_BP_FAT	GO:0010628~positive regulation of gene expression	3	2.11268	0.976869	XRCC6, AGRN, TGFB1	130	581	13528	0.537323	1	1	100
GOTERM_BP_FAT	GO:0045935~positive regulation of nucleobase, nucleoside, nucleotide and nucleic acid metabolic process	3	2.11268	0.983976	XRCC6, AGRN, TGFB1	130	624	13528	0.500296	1	1	100
GOTERM_BP_FAT	GO:0051173~positive regulation of nitrogen compound metabolic process	3	2.11268	0.986514	XRCC6, AGRN, TGFB1	130	644	13528	0.484759	1	1	100
GOTERM_BP_FAT	GO:0006357~regulation of transcription from RNA polymerase II promoter	3	2.11268	0.993477	XRCC6, AGRN, TGFB1	130	727	13528	0.429415	1	1	100
GOTERM_BP_FAT	GO:0006355~regulation of transcription, DNA-dependent	4	2.8169	0.999997	RPL6, XRCC6, AGRN, TGFB1	130	1773	13528	0.234769	1	1	100
GOTERM_BP_FAT	GO:0051252~regulation of RNA metabolic process	4	2.8169	0.999998	RPL6, XRCC6, AGRN, TGFB1	130	1813	13528	0.22959	1	1	100
GOTERM_BP_FAT	GO:0045449~regulation of transcription	7	4.92958	1	AEBP1, RPL6, XRCC6, MYCBP, AGRN, FLNA, TGFB1	130	2601	13528	0.280058	1	1	100
Annotation Cluster 65	Enrichment Score: 0.08305974487615737
Category	Term	Count	%	PValue	Genes	List Total	Pop Hits	Pop Total	Fold Enrichment	Bonferroni	Benjamini	FDR
GOTERM_MF_FAT	GO:0042623~ATPase activity, coupled	5	3.52113	0.280738	ABCF1, ATP2B4, ATP6V1E1, XRCC6, ATP6V1B2	129	272	12983	1.85006	1	0.940589	98.821
GOTERM_MF_FAT	GO:0016887~ATPase activity	5	3.52113	0.419231	ABCF1, ATP2B4, ATP6V1E1, XRCC6, ATP6V1B2	129	334	12983	1.50664	1	0.978246	99.9339
SP_PIR_KEYWORDS	ligase	3	2.11268	0.653675	UBA2, ASNS, FARSA	141	305	19235	1.34182	1	0.982915	99.9999
SP_PIR_KEYWORDS	nucleotide-binding	9	6.33803	0.931496	ABCF1, ATP2B4, GSPT1, UBA2, XRCC6, RAB14, EIF2S3, ASNS, FARSA	141	1686	19235	0.728212	1	0.999907	100
SP_PIR_KEYWORDS	atp-binding	6	4.22535	0.96834	ABCF1, ATP2B4, UBA2, XRCC6, ASNS, FARSA	141	1326	19235	0.617278	1	0.999989	100
GOTERM_MF_FAT	GO:0000166~nucleotide binding	13	9.15493	0.99624	ABCF1, XRCC6, UGDH, EIF2S3, ASNS, SSB, HNRNPA3, ATP2B4, EIF3G, GSPT1, UBA2, RAB14, FARSA	129	2245	12983	0.58279	1	1	100
GOTERM_MF_FAT	GO:0032553~ribonucleotide binding	9	6.33803	0.99852	ABCF1, ATP2B4, GSPT1, UBA2, XRCC6, RAB14, EIF2S3, ASNS, FARSA	129	1836	12983	0.49335	1	1	100
GOTERM_MF_FAT	GO:0032555~purine ribonucleotide binding	9	6.33803	0.99852	ABCF1, ATP2B4, GSPT1, UBA2, XRCC6, RAB14, EIF2S3, ASNS, FARSA	129	1836	12983	0.49335	1	1	100
GOTERM_MF_FAT	GO:0017076~purine nucleotide binding	9	6.33803	0.999199	ABCF1, ATP2B4, GSPT1, UBA2, XRCC6, RAB14, EIF2S3, ASNS, FARSA	129	1918	12983	0.472258	1	1	100
GOTERM_MF_FAT	GO:0005524~ATP binding	6	4.22535	0.999302	ABCF1, ATP2B4, UBA2, XRCC6, ASNS, FARSA	129	1477	12983	0.408843	1	1	100
GOTERM_MF_FAT	GO:0032559~adenyl ribonucleotide binding	6	4.22535	0.99941	ABCF1, ATP2B4, UBA2, XRCC6, ASNS, FARSA	129	1497	12983	0.40338	1	1	100
GOTERM_MF_FAT	GO:0030554~adenyl nucleotide binding	6	4.22535	0.9997	ABCF1, ATP2B4, UBA2, XRCC6, ASNS, FARSA	129	1577	12983	0.382917	1	1	100
GOTERM_MF_FAT	GO:0001883~purine nucleoside binding	6	4.22535	0.999756	ABCF1, ATP2B4, UBA2, XRCC6, ASNS, FARSA	129	1601	12983	0.377177	1	1	100
GOTERM_MF_FAT	GO:0001882~nucleoside binding	6	4.22535	0.999778	ABCF1, ATP2B4, UBA2, XRCC6, ASNS, FARSA	129	1612	12983	0.374603	1	1	100
Annotation Cluster 66	Enrichment Score: 0.066190780332892
Category	Term	Count	%	PValue	Genes	List Total	Pop Hits	Pop Total	Fold Enrichment	Bonferroni	Benjamini	FDR
GOTERM_MF_FAT	GO:0005083~small GTPase regulator activity	3	2.11268	0.756388	STX4, ARHGEF7, IQGAP1	129	274	12983	1.10194	1	0.999612	100
GOTERM_MF_FAT	GO:0030695~GTPase regulator activity	3	2.11268	0.911701	STX4, ARHGEF7, IQGAP1	129	404	12983	0.747352	1	0.999994	100
GOTERM_MF_FAT	GO:0060589~nucleoside-triphosphatase regulator activity	3	2.11268	0.917974	STX4, ARHGEF7, IQGAP1	129	413	12983	0.731066	1	0.999995	100
Annotation Cluster 67	Enrichment Score: 0.03537389290512271
Category	Term	Count	%	PValue	Genes	List Total	Pop Hits	Pop Total	Fold Enrichment	Bonferroni	Benjamini	FDR
GOTERM_MF_FAT	GO:0016563~transcription activator activity	4	2.8169	0.774141	XRCC6, MYCBP, APEX1, TGFB1	129	410	12983	0.981887	1	0.999706	100
GOTERM_BP_FAT	GO:0042592~homeostatic process	5	3.52113	0.932685	GPX1, SLC12A2, XRCC6, APEX1, TGFB1	130	751	13528	0.69282	1	0.999999	100
GOTERM_MF_FAT	GO:0030528~transcription regulator activity	5	3.52113	0.999883	AEBP1, XRCC6, MYCBP, APEX1, TGFB1	129	1512	12983	0.332816	1	1	100
GOTERM_BP_FAT	GO:0045449~regulation of transcription	7	4.92958	1	AEBP1, RPL6, XRCC6, MYCBP, AGRN, FLNA, TGFB1	130	2601	13528	0.280058	1	1	100
Annotation Cluster 68	Enrichment Score: 0.023103285275658768
Category	Term	Count	%	PValue	Genes	List Total	Pop Hits	Pop Total	Fold Enrichment	Bonferroni	Benjamini	FDR
GOTERM_CC_FAT	GO:0005730~nucleolus	6	4.22535	0.862716	HNRNPA3, SBDS, RPL3, SSB, RPS2, IQGAP1	135	698	12782	0.813881	1	0.996209	100
GOTERM_CC_FAT	GO:0043233~organelle lumen	15	10.5634	0.922134	XRCC6, ECHS1, SSB, SPARC, RPS2, IQGAP1, TGFB1, HNRNPA3, SBDS, ALB, RPS15, RPL3, THBS1, THBS2, APEX1	135	1820	12782	0.780342	1	0.998994	100
GOTERM_CC_FAT	GO:0031974~membrane-enclosed lumen	15	10.5634	0.934346	XRCC6, ECHS1, SSB, SPARC, RPS2, IQGAP1, TGFB1, HNRNPA3, SBDS, ALB, RPS15, RPL3, THBS1, THBS2, APEX1	135	1856	12782	0.765206	1	0.999306	100
GOTERM_CC_FAT	GO:0031981~nuclear lumen	9	6.33803	0.988415	HNRNPA3, SBDS, RPS15, XRCC6, RPL3, SSB, RPS2, APEX1, IQGAP1	135	1450	12782	0.587678	1	0.999987	100
GOTERM_CC_FAT	GO:0070013~intracellular organelle lumen	11	7.74648	0.993144	HNRNPA3, SBDS, RPS15, XRCC6, RPL3, ECHS1, SSB, RPS2, APEX1, IQGAP1, TGFB1	135	1779	12782	0.585439	1	0.999996	100
GOTERM_CC_FAT	GO:0005654~nucleoplasm	4	2.8169	0.995999	RPS15, XRCC6, RPS2, APEX1	135	882	12782	0.429394	1	0.999999	100
Annotation Cluster 69	Enrichment Score: 9.40991868477412E-5
Category	Term	Count	%	PValue	Genes	List Total	Pop Hits	Pop Total	Fold Enrichment	Bonferroni	Benjamini	FDR
UP_SEQ_FEATURE	topological domain:Cytoplasmic	13	9.15493	0.999288	STX4, SCAMP3, STX7, PLXNA1, SLC12A2, MME, ALCAM, SLC1A5, SYNE1, ATP2B4, TMED10, ANTXR2, PTGFRN	141	3374	19113	0.522286	1	1	100
SP_PIR_KEYWORDS	membrane	30	21.1268	0.999316	ALPL, STX7, PLXNA1, MME, ATP6V1B2, MMP2, IQGAP1, ALCAM, SLC1A5, ATP2B4, PLOD2, COPB1, COL6A2, TMED10, DNAJA2, RECK, STX4, SCAMP3, SLC12A2, SLC25A6, MFGE8, SNAPIN, BASP1, NID2, SYNE1, RAB14, TOM1, ANTXR2, VCAN, PTGFRN	141	6256	19235	0.65418	1	1	100
UP_SEQ_FEATURE	topological domain:Extracellular	8	5.6338	0.999883	ALCAM, SLC1A5, STX4, ATP2B4, PLXNA1, MME, ANTXR2, PTGFRN	141	2719	19113	0.398832	1	1	100
SP_PIR_KEYWORDS	transmembrane	16	11.2676	0.999998	ALPL, STX4, SCAMP3, STX7, PLXNA1, SLC12A2, SLC25A6, MME, ALCAM, SLC1A5, SYNE1, ATP2B4, TMED10, ANTXR2, VCAN, PTGFRN	141	4973	19235	0.438909	1	1	100
UP_SEQ_FEATURE	transmembrane region	14	9.85915	1	STX4, SCAMP3, STX7, PLXNA1, SLC12A2, SLC25A6, MME, ALCAM, SLC1A5, SYNE1, ATP2B4, TMED10, ANTXR2, PTGFRN	141	4911	19113	0.386427	1	1	100
GOTERM_CC_FAT	GO:0031224~intrinsic to membrane	21	14.7887	1	ALPL, RECK, STX4, SCAMP3, F10, STX7, PLXNA1, SLC12A2, SLC25A6, MME, BASP1, ATP6V1B2, ALCAM, SLC1A5, SYNE1, ATP2B4, TMED10, ANTXR2, VCAN, PTGFRN, DNAJA2	135	5485	12782	0.3625	1	1	100
GOTERM_CC_FAT	GO:0016021~integral to membrane	17	11.9718	1	ALPL, STX4, SCAMP3, STX7, PLXNA1, SLC12A2, SLC25A6, MME, ATP6V1B2, ALCAM, SLC1A5, SYNE1, ATP2B4, TMED10, ANTXR2, VCAN, PTGFRN	135	5297	12782	0.303867	1	1	100

## Sheet: High in FibX clusters.txt
Annotation Cluster 1	Enrichment Score: 21.619552568181295
Category	Term	Count	%	PValue	Genes	List Total	Pop Hits	Pop Total	Fold Enrichment	Bonferroni	Benjamini	FDR
SP_PIR_KEYWORDS	extracellular matrix	32	35.1648	1.00733e-36	PXDN, LUM, COL3A1, POSTN, DCN, TIMP2, TIMP3, MMP2, LGALS3BP, COMP, TGFBI, COL6A3, COL6A2, COL6A1, COL12A1, AGRN, LAMB1, HAPLN1, COL4A2, TNXB, CCDC80, HSPG2, NID1, NID2, FBLN1, LAMA4, BGN, COL1A2, VCAN, COL1A1, LAMC1, MFAP4	91	241	19235	28.0662	2.31685e-34	2.31685e-34	1.29144e-33
SP_PIR_KEYWORDS	Secreted	54	59.3407	4.45609e-33	COPA, PXDN, AEBP1, LTBP2, POSTN, EDIL3, MMP2, TGFB1, B2M, SERPINE2, TGFBI, COL12A1, ITIH2, ITIH3, LOXL2, GPC1, F10, MFGE8, BGN, COL1A2, VCAN, LAMC1, COL1A1, MFAP4, GC, C3, LUM, COL3A1, DCN, GREM1, TIMP2, TIMP3, AHSG, LGALS3BP, ALB, COMP, COL6A3, COL6A2, COL6A1, AGRN, LAMB1, HAPLN1, COL4A2, TNXB, HSPG2, CCDC80, NID1, NID2, AFP, LAMA4, FBLN1, SFRP4, PRSS23, IGFBP3	91	1689	19235	6.75795	1.0249e-30	5.12451e-31	5.7129e-30
GOTERM_CC_FAT	GO:0031012~extracellular matrix	36	39.5604	9.3471e-33	LTBP2, LUM, COL3A1, POSTN, DCN, TIMP2, TIMP3, MMP2, TGFB1, AHSG, LGALS3BP, COMP, TGFBI, COL6A3, COL6A2, COL6A1, COL12A1, AGRN, LAMB1, THBS1, GPC1, HAPLN1, COL4A2, TNXB, CCDC80, HSPG2, NID1, NID2, FBLN1, LAMA4, BGN, COL1A2, VCAN, COL1A1, LAMC1, MFAP4	87	345	12782	15.3307	1.86007e-30	1.86007e-30	1.1706e-29
GOTERM_CC_FAT	GO:0005578~proteinaceous extracellular matrix	34	37.3626	5.21807e-31	LTBP2, LUM, COL3A1, POSTN, DCN, TIMP2, TIMP3, MMP2, TGFB1, LGALS3BP, COMP, TGFBI, COL6A3, COL6A2, COL6A1, COL12A1, AGRN, LAMB1, GPC1, HAPLN1, COL4A2, TNXB, CCDC80, HSPG2, NID1, NID2, FBLN1, LAMA4, BGN, COL1A2, VCAN, COL1A1, LAMC1, MFAP4	87	320	12782	15.6102	1.0384e-28	5.19198e-29	6.53494e-28
GOTERM_CC_FAT	GO:0044421~extracellular region part	47	51.6484	1.89095e-29	GC, COPA, LTBP2, C3, LUM, COL3A1, POSTN, DCN, TIMP2, GREM1, TIMP3, MMP2, TGFB1, AHSG, LGALS3BP, SERPINE2, ALB, COMP, TGFBI, COL6A3, COL6A2, COL6A1, COL12A1, AGRN, LAMB1, THBS1, LOXL2, GPC1, HAPLN1, COL4A2, TNXB, HSPG2, CCDC80, NID1, MFGE8, NID2, AFP, FBLN1, LAMA4, BGN, SFRP4, COL1A2, VCAN, LAMC1, COL1A1, MFAP4, IGFBP3	87	960	12782	7.19294	3.76299e-27	1.25433e-27	2.36816e-26
GOTERM_CC_FAT	GO:0005576~extracellular region	58	63.7363	4.37775e-26	COPA, PXDN, AEBP1, LTBP2, POSTN, EDIL3, MMP2, TGFB1, B2M, SERPINE2, TGFBI, COL12A1, ITIH2, ITIH3, LOXL2, GPC1, F10, ACTN1, MFGE8, FLNA, BGN, COL1A2, VCAN, LAMC1, COL1A1, MFAP4, GC, C3, LUM, COL3A1, DCN, GREM1, TIMP2, TIMP3, AHSG, LGALS3BP, ALB, COMP, COL6A3, COL6A2, COL6A1, AGRN, LAMB1, THBS1, THBS2, HAPLN1, COL4A2, TNXB, HSPG2, CCDC80, NID1, NID2, AFP, LAMA4, FBLN1, SFRP4, PRSS23, IGFBP3	87	2010	12782	4.23947	8.71172e-24	2.17793e-24	5.48255e-23
SP_PIR_KEYWORDS	signal	59	64.8352	7.50263e-24	PXDN, AEBP1, LTBP2, POSTN, EDIL3, MMP2, TGFB1, B2M, SERPINE2, PLOD2, TGFBI, COL12A1, ITIH2, ITIH3, LOXL2, NT5E, GPC1, RECK, F10, MFGE8, BGN, COL1A2, VCAN, COL1A1, LAMC1, MFAP4, GC, C3, LUM, COL3A1, CTSA, DCN, GREM1, TIMP2, TIMP3, AHSG, ALCAM, LGALS3BP, ALB, COMP, COL6A3, COL6A2, COL6A1, AGRN, LAMB1, THBS1, THBS2, COL4A2, TNXB, HSPG2, CCDC80, NID1, NID2, AFP, LAMA4, FBLN1, SFRP4, PRSS23, IGFBP3	91	3250	19235	3.83724	1.72561e-21	5.75202e-22	9.61869e-21
UP_SEQ_FEATURE	signal peptide	59	64.8352	1.04211e-23	PXDN, AEBP1, LTBP2, POSTN, EDIL3, MMP2, TGFB1, B2M, SERPINE2, PLOD2, TGFBI, COL12A1, ITIH2, ITIH3, LOXL2, NT5E, GPC1, RECK, F10, MFGE8, BGN, COL1A2, VCAN, COL1A1, LAMC1, MFAP4, GC, C3, LUM, COL3A1, CTSA, DCN, GREM1, TIMP2, TIMP3, AHSG, ALCAM, LGALS3BP, ALB, COMP, COL6A3, COL6A2, COL6A1, AGRN, LAMB1, THBS1, THBS2, COL4A2, TNXB, HSPG2, CCDC80, NID1, NID2, AFP, LAMA4, FBLN1, SFRP4, PRSS23, IGFBP3	91	3250	19113	3.81291	6.61742e-21	6.61742e-21	1.55106e-20
GOTERM_CC_FAT	GO:0044420~extracellular matrix part	20	21.978	1.3099e-21	COL4A2, TNXB, LUM, COL3A1, HSPG2, CCDC80, NID1, NID2, TIMP2, TIMP3, LAMA4, COL6A3, COL1A2, COL12A1, COL6A1, AGRN, COL1A1, LAMC1, LAMB1, MFAP4	87	117	12782	25.1145	2.60669e-19	5.21338e-20	1.64047e-18
SP_PIR_KEYWORDS	disulfide bond	50	54.9451	5.40472e-18	PXDN, LTBP2, POSTN, EDIL3, MMP2, TGFB1, B2M, TGFBI, COL12A1, ITIH2, LOXL2, NT5E, RECK, F10, MFGE8, BGN, VCAN, LAMC1, COL1A1, GC, C3, LUM, COL3A1, CTSA, DCN, GREM1, TIMP2, TIMP3, AHSG, ALCAM, LGALS3BP, ALB, COMP, COL6A3, AGRN, LAMB1, THBS1, THBS2, HAPLN1, COL4A2, TNXB, HSPG2, NID1, NID2, AFP, LAMA4, FBLN1, SFRP4, PRSS23, IGFBP3	91	2924	19235	3.61446	1.24309e-15	3.10772e-16	6.92908e-15
UP_SEQ_FEATURE	disulfide bond	48	52.7473	6.75739e-17	GC, PXDN, LTBP2, C3, LUM, COL3A1, CTSA, POSTN, DCN, EDIL3, TIMP2, GREM1, TIMP3, MMP2, TGFB1, AHSG, B2M, ALCAM, LGALS3BP, ALB, COMP, TGFBI, COL6A3, ITIH2, AGRN, LAMB1, THBS1, LOXL2, THBS2, RECK, HAPLN1, COL4A2, F10, TNXB, HSPG2, NID1, MFGE8, NID2, AFP, FBLN1, LAMA4, BGN, SFRP4, VCAN, LAMC1, COL1A1, PRSS23, IGFBP3	91	2819	19113	3.5763	7.04992e-14	2.35367e-14	1.66533e-13
GOTERM_BP_FAT	GO:0030198~extracellular matrix organization	16	17.5824	9.20067e-17	RECK, COL4A2, TNXB, LUM, COL3A1, HSPG2, CCDC80, POSTN, NID1, DCN, TGFBI, COL1A2, COL6A2, COL12A1, LAMC1, COL1A1	87	104	13528	23.9222	1.33893e-13	1.33893e-13	1.77636e-13
SP_PIR_KEYWORDS	glycoprotein	57	62.6374	5.91052e-16	PXDN, AEBP1, LTBP2, POSTN, MMP2, TGFB1, B2M, SLC1A5, SERPINE2, PLOD2, COL12A1, ITIH2, ITIH3, LOXL2, NT5E, GPC1, RECK, F10, MFGE8, BGN, COL1A2, VCAN, COL1A1, LAMC1, MFAP4, GC, C3, LUM, COL3A1, CTSA, DCN, GREM1, AHSG, ALCAM, LGALS3BP, ALB, COMP, COL6A3, COL6A2, COL6A1, AGRN, LAMB1, THBS1, THBS2, HAPLN1, COL4A2, TNXB, HSPG2, NID1, NID2, HBA1, AFP, LAMA4, FBLN1, SFRP4, PRSS23, IGFBP3	91	4318	19235	2.79025	1.27676e-13	2.55351e-14	7.10543e-13
GOTERM_BP_FAT	GO:0043062~extracellular structure organization	17	18.6813	4.39669e-15	RECK, COL4A2, TNXB, LUM, COL3A1, HSPG2, CCDC80, POSTN, NID1, DCN, TGFBI, COL1A2, COL6A2, COL12A1, AGRN, LAMC1, COL1A1	87	163	13528	16.2172	5.35572e-12	1.33893e-12	7.18314e-12
GOTERM_MF_FAT	GO:0005201~extracellular matrix structural constituent	14	15.3846	6.73964e-15	COL4A2, TNXB, LUM, COL3A1, LAMA4, FBLN1, BGN, COMP, COL1A2, COL6A2, COL12A1, LAMC1, COL1A1, LAMB1	84	86	12983	25.1609	1.67955e-12	1.67955e-12	8.78186e-12
UP_SEQ_FEATURE	glycosylation site:N-linked (GlcNAc...)	52	57.1429	4.39418e-13	PXDN, AEBP1, LTBP2, POSTN, MMP2, TGFB1, SLC1A5, SERPINE2, PLOD2, COL12A1, ITIH2, ITIH3, LOXL2, GPC1, NT5E, RECK, F10, MFGE8, BGN, COL1A2, VCAN, COL1A1, LAMC1, MFAP4, GC, C3, CTSA, DCN, GREM1, AHSG, ALCAM, LGALS3BP, COMP, COL6A3, COL6A2, COL6A1, AGRN, THBS1, LAMB1, THBS2, HAPLN1, COL4A2, TNXB, HSPG2, NID1, NID2, AFP, LAMA4, FBLN1, SFRP4, PRSS23, IGFBP3	91	4129	19113	2.64512	2.79036e-10	6.97589e-11	6.54032e-10
GOTERM_CC_FAT	GO:0005581~collagen	9	9.89011	6.11451e-11	COL4A2, TNXB, LUM, COL6A3, COL3A1, COL1A2, COL6A1, COL12A1, COL1A1	87	35	12782	37.7793	1.21679e-08	2.02798e-09	7.65761e-08
Annotation Cluster 2	Enrichment Score: 14.722501340374228
Category	Term	Count	%	PValue	Genes	List Total	Pop Hits	Pop Total	Fold Enrichment	Bonferroni	Benjamini	FDR
GOTERM_BP_FAT	GO:0007155~cell adhesion	29	31.8681	1.11738e-15	AEBP1, COL3A1, POSTN, EDIL3, ALCAM, LGALS3BP, EZR, COMP, TGFBI, MYBPH, COL6A3, COL6A2, COL6A1, COL12A1, LAMB1, LOXL2, THBS1, THBS2, HAPLN1, TNXB, HSPG2, ACTN1, NID1, MFGE8, NID2, LAMA4, VCAN, LAMC1, MFAP4	87	700	13528	6.4419	1.33893e-12	6.69464e-13	1.79856e-12
GOTERM_BP_FAT	GO:0022610~biological adhesion	29	31.8681	1.15451e-15	AEBP1, COL3A1, POSTN, EDIL3, ALCAM, LGALS3BP, EZR, COMP, TGFBI, MYBPH, COL6A3, COL6A2, COL6A1, COL12A1, LAMB1, LOXL2, THBS1, THBS2, HAPLN1, TNXB, HSPG2, ACTN1, NID1, MFGE8, NID2, LAMA4, VCAN, LAMC1, MFAP4	87	701	13528	6.43272	1.33893e-12	4.4631e-13	1.79856e-12
SP_PIR_KEYWORDS	cell adhesion	21	23.0769	5.27107e-15	TNXB, MFGE8, NID1, POSTN, EDIL3, NID2, ALCAM, LGALS3BP, LAMA4, COMP, TGFBI, MYBPH, COL6A3, COL6A2, COL12A1, COL6A1, LAMC1, LAMB1, MFAP4, THBS1, THBS2	91	422	19235	10.5186	1.20015e-12	2.00062e-13	6.69464e-12
Annotation Cluster 3	Enrichment Score: 9.035565921202759
Category	Term	Count	%	PValue	Genes	List Total	Pop Hits	Pop Total	Fold Enrichment	Bonferroni	Benjamini	FDR
SP_PIR_KEYWORDS	extracellular matrix	32	35.1648	1.00733e-36	PXDN, LUM, COL3A1, POSTN, DCN, TIMP2, TIMP3, MMP2, LGALS3BP, COMP, TGFBI, COL6A3, COL6A2, COL6A1, COL12A1, AGRN, LAMB1, HAPLN1, COL4A2, TNXB, CCDC80, HSPG2, NID1, NID2, FBLN1, LAMA4, BGN, COL1A2, VCAN, COL1A1, LAMC1, MFAP4	91	241	19235	28.0662	2.31685e-34	2.31685e-34	1.29144e-33
GOTERM_CC_FAT	GO:0005578~proteinaceous extracellular matrix	34	37.3626	5.21807e-31	LTBP2, LUM, COL3A1, POSTN, DCN, TIMP2, TIMP3, MMP2, TGFB1, LGALS3BP, COMP, TGFBI, COL6A3, COL6A2, COL6A1, COL12A1, AGRN, LAMB1, GPC1, HAPLN1, COL4A2, TNXB, CCDC80, HSPG2, NID1, NID2, FBLN1, LAMA4, BGN, COL1A2, VCAN, COL1A1, LAMC1, MFAP4	87	320	12782	15.6102	1.0384e-28	5.19198e-29	6.53494e-28
GOTERM_CC_FAT	GO:0044420~extracellular matrix part	20	21.978	1.3099e-21	COL4A2, TNXB, LUM, COL3A1, HSPG2, CCDC80, NID1, NID2, TIMP2, TIMP3, LAMA4, COL6A3, COL1A2, COL12A1, COL6A1, AGRN, COL1A1, LAMC1, LAMB1, MFAP4	87	117	12782	25.1145	2.60669e-19	5.21338e-20	1.64047e-18
GOTERM_BP_FAT	GO:0030198~extracellular matrix organization	16	17.5824	9.20067e-17	RECK, COL4A2, TNXB, LUM, COL3A1, HSPG2, CCDC80, POSTN, NID1, DCN, TGFBI, COL1A2, COL6A2, COL12A1, LAMC1, COL1A1	87	104	13528	23.9222	1.33893e-13	1.33893e-13	1.77636e-13
KEGG_PATHWAY	hsa04512:ECM-receptor interaction	16	17.5824	3.49461e-16	COL4A2, TNXB, COL3A1, HSPG2, LAMA4, COMP, COL6A3, COL1A2, COL6A2, COL6A1, AGRN, LAMC1, COL1A1, THBS1, LAMB1, THBS2	49	84	5085	19.7668	1.9984e-14	1.9984e-14	3.33067e-13
GOTERM_BP_FAT	GO:0043062~extracellular structure organization	17	18.6813	4.39669e-15	RECK, COL4A2, TNXB, LUM, COL3A1, HSPG2, CCDC80, POSTN, NID1, DCN, TGFBI, COL1A2, COL6A2, COL12A1, AGRN, LAMC1, COL1A1	87	163	13528	16.2172	5.35572e-12	1.33893e-12	7.18314e-12
GOTERM_MF_FAT	GO:0005201~extracellular matrix structural constituent	14	15.3846	6.73964e-15	COL4A2, TNXB, LUM, COL3A1, LAMA4, FBLN1, BGN, COMP, COL1A2, COL6A2, COL12A1, LAMC1, COL1A1, LAMB1	84	86	12983	25.1609	1.67955e-12	1.67955e-12	8.78186e-12
SP_PIR_KEYWORDS	trimer	9	9.89011	2.43731e-13	COL6A3, COL3A1, COL1A2, COL6A2, COL6A1, COL12A1, COL1A1, THBS1, THBS2	91	26	19235	73.1678	5.60496e-11	7.00617e-12	3.12428e-10
SP_PIR_KEYWORDS	hydroxylation	10	10.989	4.19173e-11	COL4A2, F10, LTBP2, COL6A3, COL3A1, COL1A2, COL6A2, COL6A1, COL12A1, COL1A1	91	71	19235	29.7709	9.64099e-09	9.64099e-10	5.37398e-08
GOTERM_CC_FAT	GO:0005581~collagen	9	9.89011	6.11451e-11	COL4A2, TNXB, LUM, COL6A3, COL3A1, COL1A2, COL6A1, COL12A1, COL1A1	87	35	12782	37.7793	1.21679e-08	2.02798e-09	7.65761e-08
SP_PIR_KEYWORDS	hydroxylysine	8	8.79121	9.292e-11	COL4A2, COL6A3, COL3A1, COL1A2, COL6A2, COL6A1, COL12A1, COL1A1	91	31	19235	54.548	2.13716e-08	1.78097e-09	1.19127e-07
SP_PIR_KEYWORDS	triple helix	8	8.79121	9.292e-11	COL4A2, COL6A3, COL3A1, COL1A2, COL6A2, COL6A1, COL12A1, COL1A1	91	31	19235	54.548	2.13716e-08	1.78097e-09	1.19127e-07
KEGG_PATHWAY	hsa04510:Focal adhesion	16	17.5824	1.84855e-10	COL4A2, TNXB, COL3A1, ACTN1, FLNA, LAMA4, COMP, COL6A3, COL1A2, COL6A2, COL6A1, LAMC1, COL1A1, LAMB1, THBS1, THBS2	49	201	5085	8.26074	1.10913e-08	5.54566e-09	1.85256e-07
SP_PIR_KEYWORDS	hydroxyproline	8	8.79121	3.55642e-10	COL4A2, COL6A3, COL3A1, COL1A2, COL6A2, COL6A1, COL12A1, COL1A1	91	37	19235	45.7024	8.17976e-08	6.29213e-09	4.55948e-07
GOTERM_MF_FAT	GO:0005198~structural molecule activity	20	21.978	1.26241e-08	COPA, COL4A2, TNXB, LUM, COL3A1, KRT10, LAMA4, FBLN1, BGN, COMP, MYBPH, COL1A2, COL6A2, COL12A1, AGRN, COL1A1, LAMC1, LAMB1, THBS1, THBS2	84	634	12983	4.87569	3.13078e-06	1.56539e-06	1.63792e-05
SP_PIR_KEYWORDS	collagen	9	9.89011	1.45903e-08	COL4A2, PLOD2, COL6A3, COL3A1, COL1A2, COL6A2, COL6A1, COL12A1, COL1A1	91	95	19235	20.0249	3.35577e-06	2.39698e-07	1.87054e-05
UP_SEQ_FEATURE	region of interest:Triple-helical region	6	6.59341	6.51135e-08	COL4A2, COL6A3, COL3A1, COL6A2, COL6A1, COL1A1	91	23	19113	54.7912	4.13462e-05	6.89115e-06	9.69136e-05
INTERPRO	IPR008160:Collagen triple helix repeat	8	8.79121	3.17251e-07	COL4A2, COL6A3, COL3A1, COL1A2, COL6A2, COL6A1, COL12A1, COL1A1	90	84	16659	17.6286	8.8509e-05	1.77024e-05	0.000419248
SP_PIR_KEYWORDS	pyroglutamic acid	6	6.59341	2.36173e-06	COL6A3, COL3A1, COL1A2, COL6A2, COL6A1, COL1A1	91	46	19235	27.5705	0.000543051	3.19523e-05	0.00302779
UP_SEQ_FEATURE	domain:VWFA 3	4	4.3956	3.48598e-06	COL6A3, COL6A2, COL6A1, COL12A1	91	7	19113	120.019	0.00221115	0.000221336	0.00518834
GOTERM_BP_FAT	GO:0030199~collagen fibril organization	5	5.49451	3.20267e-05	LUM, COL3A1, COL1A2, COL12A1, COL1A1	87	29	13528	26.8094	0.0378884	0.00385504	0.0517962
GOTERM_MF_FAT	GO:0048407~platelet-derived growth factor binding	4	4.3956	4.00639e-05	COL3A1, COL1A2, COL6A1, COL1A1	84	11	12983	56.2035	0.00988684	0.00110339	0.0519685
UP_SEQ_FEATURE	domain:VWFA 1	4	4.3956	5.40874e-05	COL6A3, COL6A2, COL6A1, COL12A1	91	16	19113	52.5082	0.0337633	0.00245031	0.0804725
INTERPRO	IPR002035:von Willebrand factor, type A	6	6.59341	6.4154e-05	COL6A3, COL6A2, COL6A1, COL12A1, ITIH2, ITIH3	90	79	16659	14.0582	0.0177403	0.00162591	0.0847466
UP_SEQ_FEATURE	domain:VWFA 2	4	4.3956	6.54539e-05	COL6A3, COL6A2, COL6A1, COL12A1	91	17	19113	49.4195	0.0407126	0.00276714	0.097376
PIR_SUPERFAMILY	PIRSF002259:collagen VI	3	3.2967	0.000206325	COL6A3, COL6A2, COL6A1	63	3	7396	117.397	0.014137	0.014137	0.212695
OMIM_DISEASE	Bethlem myopathy	3	3.2967	0.000294716	COL6A3, COL6A2, COL6A1	38	3	3671	96.6053	0.0284732	0.0284732	0.325389
OMIM_DISEASE	Ullrich congenital muscular dystrophy	3	3.2967	0.000294716	COL6A3, COL6A2, COL6A1	38	3	3671	96.6053	0.0284732	0.0284732	0.325389
SMART	SM00327:VWA	6	6.59341	0.000298173	COL6A3, COL6A2, COL6A1, COL12A1, ITIH2, ITIH3	69	79	9079	9.9934	0.0200745	0.00404754	0.306328
UP_SEQ_FEATURE	glycosylation site:O-linked (Gal...)	3	3.2967	0.000772615	COL6A3, COL3A1, COL1A1	91	9	19113	70.011	0.387864	0.0194405	1.1438
GOTERM_CC_FAT	GO:0030934~anchoring collagen	3	3.2967	0.00156216	COL6A3, COL6A1, COL12A1	87	9	12782	48.9732	0.267369	0.016241	1.93889
SP_PIR_KEYWORDS	blocked amino end	4	4.3956	0.00921669	COL6A3, COL6A2, COL6A1, FLNA	91	92	19235	9.19016	0.881123	0.0483207	11.1934
GOTERM_CC_FAT	GO:0042383~sarcolemma	4	4.3956	0.0103354	BGN, COL6A3, COL6A2, COL6A1	87	67	12782	8.77132	0.873491	0.0825374	12.2002
SP_PIR_KEYWORDS	coiled coil	16	17.5824	0.0473475	COL4A2, TNXB, COL3A1, CCDC80, KRT10, SYNE1, LAMA4, COL6A3, COL1A2, COL6A2, COL12A1, COL6A1, LAMC1, COL1A1, LAMB1, EHD1	91	2019	19235	1.67508	0.999986	0.186652	46.3053
Annotation Cluster 4	Enrichment Score: 6.976027370604977
Category	Term	Count	%	PValue	Genes	List Total	Pop Hits	Pop Total	Fold Enrichment	Bonferroni	Benjamini	FDR
INTERPRO	IPR013032:EGF-like region, conserved site	17	18.6813	3.10284e-12	F10, TNXB, LTBP2, HSPG2, NID1, MFGE8, EDIL3, NID2, LAMA4, FBLN1, COMP, VCAN, AGRN, LAMC1, LAMB1, THBS1, THBS2	90	293	16659	10.7396	8.65696e-10	8.65696e-10	4.10043e-09
INTERPRO	IPR000742:EGF-like, type 3	14	15.3846	3.1372e-11	F10, TNXB, LTBP2, HSPG2, NID1, MFGE8, EDIL3, NID2, FBLN1, COMP, VCAN, AGRN, THBS1, THBS2	90	194	16659	13.3577	8.75279e-09	4.3764e-09	4.14583e-08
INTERPRO	IPR006210:EGF-like	14	15.3846	4.89807e-11	F10, TNXB, LTBP2, HSPG2, NID1, MFGE8, EDIL3, NID2, FBLN1, COMP, VCAN, AGRN, THBS1, THBS2	90	201	16659	12.8925	1.36656e-08	4.55521e-09	6.47283e-08
SP_PIR_KEYWORDS	egf-like domain	14	15.3846	5.30203e-11	F10, TNXB, LTBP2, HSPG2, NID1, MFGE8, EDIL3, NID2, FBLN1, COMP, VCAN, AGRN, THBS1, THBS2	91	230	19235	12.8662	1.21947e-08	1.10861e-09	6.79742e-08
UP_SEQ_FEATURE	domain:EGF-like 1	11	12.0879	2.43939e-10	FBLN1, LTBP2, COMP, HSPG2, VCAN, NID1, NID2, AGRN, EDIL3, THBS1, THBS2	91	120	19113	19.253	1.54901e-07	3.09802e-08	3.63074e-07
INTERPRO	IPR006209:EGF	11	12.0879	1.41662e-09	F10, LTBP2, HSPG2, VCAN, MFGE8, NID1, NID2, AGRN, EDIL3, THBS1, THBS2	90	127	16659	16.0323	3.95236e-07	9.88091e-08	1.87207e-06
SMART	SM00181:EGF	14	15.3846	2.2426e-09	F10, TNXB, LTBP2, HSPG2, NID1, MFGE8, EDIL3, NID2, FBLN1, COMP, VCAN, AGRN, THBS1, THBS2	69	201	9079	9.16476	1.52497e-07	1.52497e-07	2.30713e-06
UP_SEQ_FEATURE	domain:EGF-like 2	8	8.79121	1.88702e-07	F10, TNXB, LTBP2, HSPG2, NID1, NID2, AGRN, EDIL3	91	88	19113	19.0939	0.000119819	1.71179e-05	0.000280861
UP_SEQ_FEATURE	domain:EGF-like 4	7	7.69231	3.06143e-07	TNXB, LTBP2, COMP, HSPG2, NID1, NID2, AGRN	91	58	19113	25.3488	0.000194382	2.42998e-05	0.000455657
INTERPRO	IPR001881:EGF-like calcium-binding	8	8.79121	7.9276e-07	FBLN1, F10, LTBP2, COMP, VCAN, NID1, NID2, EDIL3	90	96	16659	15.425	0.000221156	3.68627e-05	0.00104763
INTERPRO	IPR018097:EGF-like calcium-binding, conserved site	8	8.79121	7.9276e-07	FBLN1, F10, LTBP2, COMP, VCAN, NID1, NID2, EDIL3	90	96	16659	15.425	0.000221156	3.68627e-05	0.00104763
SMART	SM00179:EGF_CA	8	8.79121	6.78978e-06	FBLN1, F10, LTBP2, COMP, VCAN, NID1, NID2, EDIL3	69	96	9079	10.965	0.0004616	0.000230827	0.00698491
INTERPRO	IPR000152:EGF-type aspartate/asparagine hydroxylation conserved site	7	7.69231	1.31227e-05	FBLN1, F10, LTBP2, VCAN, NID1, NID2, EDIL3	90	97	16659	13.3577	0.00365457	0.000522901	0.0173404
UP_SEQ_FEATURE	domain:EGF-like 3; calcium-binding	5	5.49451	2.69583e-05	FBLN1, LTBP2, COMP, NID1, NID2	91	37	19113	28.3828	0.016973	0.00142554	0.0401167
UP_SEQ_FEATURE	domain:EGF-like 3	6	6.59341	2.75477e-05	TNXB, HSPG2, AGRN, EDIL3, THBS1, THBS2	91	75	19113	16.8026	0.0173409	0.00134471	0.0409937
INTERPRO	IPR013091:EGF calcium-binding	6	6.59341	4.1013e-05	FBLN1, LTBP2, COMP, NID1, NID2, THBS2	90	72	16659	15.425	0.0113776	0.00142934	0.0541854
GOTERM_MF_FAT	GO:0005509~calcium ion binding	17	18.6813	0.000200271	COPA, PXDN, F10, LTBP2, ACTN1, NID1, EDIL3, NID2, MMP2, FBLN1, ATP2B4, COMP, VCAN, EHD1, MFAP4, THBS1, THBS2	84	919	12983	2.8591	0.0484587	0.003306	0.259531
UP_SEQ_FEATURE	domain:EGF-like 5; calcium-binding	4	4.3956	0.000698669	FBLN1, LTBP2, NID1, NID2	91	37	19113	22.7063	0.358413	0.0191111	1.03486
Annotation Cluster 5	Enrichment Score: 5.72668535591105
Category	Term	Count	%	PValue	Genes	List Total	Pop Hits	Pop Total	Fold Enrichment	Bonferroni	Benjamini	FDR
GOTERM_MF_FAT	GO:0005539~glycosaminoglycan binding	11	12.0879	1.91492e-08	HAPLN1, BGN, TNXB, SERPINE2, COMP, CCDC80, VCAN, POSTN, DCN, THBS1, THBS2	84	140	12983	12.144	4.749e-06	1.583e-06	2.48452e-05
GOTERM_MF_FAT	GO:0001871~pattern binding	11	12.0879	4.76491e-08	HAPLN1, BGN, TNXB, SERPINE2, COMP, CCDC80, VCAN, POSTN, DCN, THBS1, THBS2	84	154	12983	11.04	1.18169e-05	2.95424e-06	6.18225e-05
GOTERM_MF_FAT	GO:0030247~polysaccharide binding	11	12.0879	4.76491e-08	HAPLN1, BGN, TNXB, SERPINE2, COMP, CCDC80, VCAN, POSTN, DCN, THBS1, THBS2	84	154	12983	11.04	1.18169e-05	2.95424e-06	6.18225e-05
GOTERM_MF_FAT	GO:0008201~heparin binding	7	7.69231	4.9588e-05	TNXB, SERPINE2, COMP, CCDC80, POSTN, THBS1, THBS2	84	103	12983	10.504	0.0122228	0.00122906	0.0643191
GOTERM_MF_FAT	GO:0030246~carbohydrate binding	11	12.0879	8.29603e-05	HAPLN1, BGN, TNXB, SERPINE2, COMP, CCDC80, VCAN, POSTN, DCN, THBS1, THBS2	84	354	12983	4.8027	0.0203648	0.00146856	0.107584
SP_PIR_KEYWORDS	heparin-binding	5	5.49451	0.000243995	SERPINE2, COMP, POSTN, THBS1, THBS2	91	65	19235	16.2595	0.0545797	0.00186911	0.312361
Annotation Cluster 6	Enrichment Score: 5.06677484337436
Category	Term	Count	%	PValue	Genes	List Total	Pop Hits	Pop Total	Fold Enrichment	Bonferroni	Benjamini	FDR
SP_PIR_KEYWORDS	proteoglycan	10	10.989	3.193e-12	HAPLN1, BGN, LUM, HSPG2, VCAN, ITIH2, DCN, AGRN, ITIH3, GPC1	91	54	19235	39.1433	7.3439e-10	8.15989e-11	4.09356e-09
GOTERM_BP_FAT	GO:0030203~glycosaminoglycan metabolic process	5	5.49451	0.000405558	BGN, UGDH, ITIH2, DCN, ITIH3	87	55	13528	14.1358	0.386885	0.0283665	0.654045
GOTERM_BP_FAT	GO:0006022~aminoglycan metabolic process	5	5.49451	0.000767186	BGN, UGDH, ITIH2, DCN, ITIH3	87	65	13528	11.9611	0.603699	0.0431181	1.23386
GOTERM_BP_FAT	GO:0005976~polysaccharide metabolic process	5	5.49451	0.00544186	BGN, UGDH, ITIH2, DCN, ITIH3	87	111	13528	7.00425	0.998613	0.130657	8.4488
Annotation Cluster 7	Enrichment Score: 4.723388491734237
Category	Term	Count	%	PValue	Genes	List Total	Pop Hits	Pop Total	Fold Enrichment	Bonferroni	Benjamini	FDR
GOTERM_CC_FAT	GO:0005581~collagen	9	9.89011	6.11451e-11	COL4A2, TNXB, LUM, COL6A3, COL3A1, COL1A2, COL6A1, COL12A1, COL1A1	87	35	12782	37.7793	1.21679e-08	2.02798e-09	7.65761e-08
SP_PIR_KEYWORDS	hydroxylysine	8	8.79121	9.292e-11	COL4A2, COL6A3, COL3A1, COL1A2, COL6A2, COL6A1, COL12A1, COL1A1	91	31	19235	54.548	2.13716e-08	1.78097e-09	1.19127e-07
SP_PIR_KEYWORDS	triple helix	8	8.79121	9.292e-11	COL4A2, COL6A3, COL3A1, COL1A2, COL6A2, COL6A1, COL12A1, COL1A1	91	31	19235	54.548	2.13716e-08	1.78097e-09	1.19127e-07
SP_PIR_KEYWORDS	hydroxyproline	8	8.79121	3.55642e-10	COL4A2, COL6A3, COL3A1, COL1A2, COL6A2, COL6A1, COL12A1, COL1A1	91	37	19235	45.7024	8.17976e-08	6.29213e-09	4.55948e-07
UP_SEQ_FEATURE	region of interest:Triple-helical region	6	6.59341	6.51135e-08	COL4A2, COL6A3, COL3A1, COL6A2, COL6A1, COL1A1	91	23	19113	54.7912	4.13462e-05	6.89115e-06	9.69136e-05
INTERPRO	IPR008160:Collagen triple helix repeat	8	8.79121	3.17251e-07	COL4A2, COL6A3, COL3A1, COL1A2, COL6A2, COL6A1, COL12A1, COL1A1	90	84	16659	17.6286	8.8509e-05	1.77024e-05	0.000419248
GOTERM_CC_FAT	GO:0005583~fibrillar collagen	5	5.49451	9.07435e-07	TNXB, LUM, COL3A1, COL1A2, COL1A1	87	12	12782	61.2165	0.000180563	2.00642e-05	0.00113644
SP_PIR_KEYWORDS	pyroglutamic acid	6	6.59341	2.36173e-06	COL6A3, COL3A1, COL1A2, COL6A2, COL6A1, COL1A1	91	46	19235	27.5705	0.000543051	3.19523e-05	0.00302779
SP_PIR_KEYWORDS	Ehlers-Danlos syndrome	4	4.3956	1.59071e-05	TNXB, COL3A1, COL1A2, COL1A1	91	11	19235	76.8631	0.00365197	0.000159059	0.0203916
GOTERM_BP_FAT	GO:0030199~collagen fibril organization	5	5.49451	3.20267e-05	LUM, COL3A1, COL1A2, COL12A1, COL1A1	87	29	13528	26.8094	0.0378884	0.00385504	0.0517962
GOTERM_MF_FAT	GO:0048407~platelet-derived growth factor binding	4	4.3956	4.00639e-05	COL3A1, COL1A2, COL6A1, COL1A1	84	11	12983	56.2035	0.00988684	0.00110339	0.0519685
GOTERM_MF_FAT	GO:0019838~growth factor binding	7	7.69231	5.52496e-05	LTBP2, COL3A1, COL1A2, COL6A1, COL1A1, THBS1, IGFBP3	84	105	12983	10.304	0.0136088	0.0011412	0.0716601
SP_PIR_KEYWORDS	skin	3	3.2967	0.000214532	COL3A1, COL1A2, COL1A1	91	5	19235	126.824	0.0481498	0.0017002	0.27469
SP_PIR_KEYWORDS	Pyrrolidone carboxylic acid	5	5.49451	0.000274268	LUM, COL6A3, COL1A2, COL1A1, B2M	91	67	19235	15.7742	0.0611413	0.0020331	0.351054
UP_SEQ_FEATURE	propeptide:N-terminal propeptide	3	3.2967	0.000324901	COL3A1, COL1A2, COL1A1	91	6	19113	105.016	0.186448	0.00977786	0.482487
UP_SEQ_FEATURE	propeptide:C-terminal propeptide	3	3.2967	0.000602769	COL3A1, COL1A2, COL1A1	91	8	19113	78.7624	0.318101	0.0172528	0.893406
PIR_SUPERFAMILY	PIRSF002255:collagen alpha 1(I) chain	3	3.2967	0.000680335	COL3A1, COL1A2, COL1A1	63	5	7396	70.4381	0.0458736	0.0232061	0.699794
GOTERM_BP_FAT	GO:0001568~blood vessel development	8	8.79121	0.000934506	RECK, LAMA4, BGN, COL3A1, COL1A2, COL1A1, THBS1, MMP2	87	245	13528	5.07736	0.676172	0.0440997	1.50105
GOTERM_BP_FAT	GO:0001944~vasculature development	8	8.79121	0.00107591	RECK, LAMA4, BGN, COL3A1, COL1A2, COL1A1, THBS1, MMP2	87	251	13528	4.95599	0.72699	0.0437799	1.72633
UP_SEQ_FEATURE	domain:Fibrillar collagen NC1	3	3.2967	0.00117317	COL3A1, COL1A2, COL1A1	91	11	19113	57.2817	0.525455	0.0282621	1.73197
INTERPRO	IPR000885:Fibrillar collagen, C-terminal	3	3.2967	0.00150436	COL3A1, COL1A2, COL1A1	90	11	16659	50.4818	0.342974	0.023065	1.96985
SMART	SM00038:COLFI	3	3.2967	0.00291049	COL3A1, COL1A2, COL1A1	69	11	9079	35.8854	0.179796	0.0279174	2.95408
GOTERM_BP_FAT	GO:0043588~skin development	3	3.2967	0.0145097	COL3A1, COL1A2, COL1A1	87	29	13528	16.0856	1	0.258263	21.0565
GOTERM_BP_FAT	GO:0008544~epidermis development	4	4.3956	0.112226	COL3A1, COL1A2, KRT10, COL1A1	87	184	13528	3.38031	1	0.703768	85.4219
GOTERM_BP_FAT	GO:0007398~ectoderm development	4	4.3956	0.133141	COL3A1, COL1A2, KRT10, COL1A1	87	199	13528	3.12551	1	0.742515	90.087
Annotation Cluster 8	Enrichment Score: 4.581210039759148
Category	Term	Count	%	PValue	Genes	List Total	Pop Hits	Pop Total	Fold Enrichment	Bonferroni	Benjamini	FDR
SP_PIR_KEYWORDS	trimer	9	9.89011	2.43731e-13	COL6A3, COL3A1, COL1A2, COL6A2, COL6A1, COL12A1, COL1A1, THBS1, THBS2	91	26	19235	73.1678	5.60496e-11	7.00617e-12	3.12428e-10
UP_SEQ_FEATURE	domain:VWFC	5	5.49451	1.3374e-06	PXDN, COL3A1, COL1A1, THBS1, THBS2	91	18	19113	58.3425	0.00084889	9.43567e-05	0.00199054
INTERPRO	IPR001007:von Willebrand factor, type C	5	5.49451	6.00514e-05	PXDN, COL3A1, COL1A1, THBS1, THBS2	90	40	16659	23.1375	0.0166153	0.00167408	0.0793292
SMART	SM00214:VWC	5	5.49451	0.000214708	PXDN, COL3A1, COL1A1, THBS1, THBS2	69	40	9079	16.4475	0.0144956	0.00485541	0.220665
GOTERM_BP_FAT	GO:0009628~response to abiotic stimulus	5	5.49451	0.206362	COL3A1, COL1A1, THBS1, TIMP3, TGFB1	87	368	13528	2.11269	1	0.855676	97.6219
GOTERM_BP_FAT	GO:0010035~response to inorganic substance	3	3.2967	0.375463	PXDN, COL1A1, THBS1	87	205	13528	2.27553	1	0.95954	99.9507
Annotation Cluster 9	Enrichment Score: 3.9677701333488145
Category	Term	Count	%	PValue	Genes	List Total	Pop Hits	Pop Total	Fold Enrichment	Bonferroni	Benjamini	FDR
SP_PIR_KEYWORDS	plasma	7	7.69231	4.87421e-06	GC, AFP, COPA, F10, C3, ALB, AHSG	91	93	19235	15.9098	0.00112044	5.9002e-05	0.00624876
UP_SEQ_FEATURE	domain:Albumin 3	3	3.2967	0.000130761	GC, AFP, ALB	91	4	19113	157.525	0.0796845	0.00517648	0.194446
UP_SEQ_FEATURE	domain:Albumin 1	3	3.2967	0.000130761	GC, AFP, ALB	91	4	19113	157.525	0.0796845	0.00517648	0.194446
UP_SEQ_FEATURE	domain:Albumin 2	3	3.2967	0.000130761	GC, AFP, ALB	91	4	19113	157.525	0.0796845	0.00517648	0.194446
INTERPRO	IPR014760:Serum albumin, N-terminal	3	3.2967	0.00016816	GC, AFP, ALB	90	4	16659	138.825	0.0458369	0.00334586	0.221996
INTERPRO	IPR000264:Serum albumin	3	3.2967	0.000279292	GC, AFP, ALB	90	5	16659	111.06	0.0749739	0.00485899	0.368457
SMART	SM00103:ALBUMIN	3	3.2967	0.000328464	GC, AFP, ALB	69	4	9079	98.6848	0.0220915	0.00371628	0.337399
Annotation Cluster 10	Enrichment Score: 3.954399555624834
Category	Term	Count	%	PValue	Genes	List Total	Pop Hits	Pop Total	Fold Enrichment	Bonferroni	Benjamini	FDR
GOTERM_CC_FAT	GO:0005583~fibrillar collagen	5	5.49451	9.07435e-07	TNXB, LUM, COL3A1, COL1A2, COL1A1	87	12	12782	61.2165	0.000180563	2.00642e-05	0.00113644
SP_PIR_KEYWORDS	Ehlers-Danlos syndrome	4	4.3956	1.59071e-05	TNXB, COL3A1, COL1A2, COL1A1	91	11	19235	76.8631	0.00365197	0.000159059	0.0203916
GOTERM_BP_FAT	GO:0032963~collagen metabolic process	4	4.3956	0.000724437	TNXB, COL3A1, COL1A1, MMP2	87	28	13528	22.2135	0.582716	0.0427583	1.16548
GOTERM_BP_FAT	GO:0044259~multicellular organismal macromolecule metabolic process	4	4.3956	0.000980428	TNXB, COL3A1, COL1A1, MMP2	87	31	13528	20.0638	0.693635	0.0444795	1.57427
GOTERM_BP_FAT	GO:0044236~multicellular organismal metabolic process	4	4.3956	0.00164885	TNXB, COL3A1, COL1A1, MMP2	87	37	13528	16.8102	0.863325	0.0568536	2.63418
Annotation Cluster 11	Enrichment Score: 3.9135724251285944
Category	Term	Count	%	PValue	Genes	List Total	Pop Hits	Pop Total	Fold Enrichment	Bonferroni	Benjamini	FDR
GOTERM_CC_FAT	GO:0005604~basement membrane	11	12.0879	9.63564e-11	LAMA4, COL4A2, CCDC80, HSPG2, NID1, NID2, AGRN, LAMC1, LAMB1, TIMP2, TIMP3	87	78	12782	20.7194	1.91749e-08	2.73928e-09	1.20674e-07
SP_PIR_KEYWORDS	basement membrane	7	7.69231	2.5537e-08	LAMA4, COL4A2, HSPG2, NID1, NID2, LAMC1, LAMB1	91	39	19235	37.9389	5.87349e-06	3.91567e-07	3.27395e-05
GOTERM_CC_FAT	GO:0005605~basal lamina	5	5.49451	4.25233e-06	LAMA4, HSPG2, AGRN, LAMC1, LAMB1	87	17	12782	43.2116	0.000845858	8.46181e-05	0.00532536
UP_SEQ_FEATURE	domain:Laminin EGF-like 2	5	5.49451	7.42586e-06	LAMA4, HSPG2, AGRN, LAMC1, LAMB1	91	27	19113	38.895	0.00470434	0.000428585	0.0110519
SP_PIR_KEYWORDS	laminin egf-like domain	5	5.49451	1.11896e-05	LAMA4, HSPG2, AGRN, LAMC1, LAMB1	91	30	19235	35.2289	0.00257032	0.000122546	0.0143446
INTERPRO	IPR002049:EGF-like, laminin	5	5.49451	6.6273e-05	LAMA4, HSPG2, AGRN, LAMC1, LAMB1	90	41	16659	22.5732	0.0183209	0.00153971	0.0875447
UP_SEQ_FEATURE	domain:Laminin EGF-like 3	4	4.3956	0.000145728	LAMA4, HSPG2, LAMC1, LAMB1	91	22	19113	38.1878	0.0883908	0.00542897	0.216679
SMART	SM00180:EGF_Lam	5	5.49451	0.000236584	LAMA4, HSPG2, AGRN, LAMC1, LAMB1	69	41	9079	16.0463	0.0159609	0.00401433	0.243124
UP_SEQ_FEATURE	domain:Laminin EGF-like 1	4	4.3956	0.000242704	LAMA4, AGRN, LAMC1, LAMB1	91	26	19113	32.3128	0.142844	0.00767716	0.360628
SP_PIR_KEYWORDS	heterotrimer	4	4.3956	0.000298149	LAMA4, COL4A2, LAMC1, LAMB1	91	28	19235	30.1962	0.0662855	0.00214097	0.381567
UP_SEQ_FEATURE	domain:Laminin EGF-like 11	3	3.2967	0.000772615	HSPG2, LAMC1, LAMB1	91	9	19113	70.011	0.387864	0.0194405	1.1438
GOTERM_CC_FAT	GO:0005606~laminin-1 complex	3	3.2967	0.000919277	LAMA4, LAMC1, LAMB1	87	7	12782	62.9655	0.167249	0.0101163	1.14519
UP_SEQ_FEATURE	domain:Laminin EGF-like 10	3	3.2967	0.00117317	HSPG2, LAMC1, LAMB1	91	11	19113	57.2817	0.525455	0.0282621	1.73197
UP_SEQ_FEATURE	domain:Laminin EGF-like 8	3	3.2967	0.00117317	HSPG2, LAMC1, LAMB1	91	11	19113	57.2817	0.525455	0.0282621	1.73197
UP_SEQ_FEATURE	domain:Laminin EGF-like 7	3	3.2967	0.00140349	HSPG2, LAMC1, LAMB1	91	12	19113	52.5082	0.590101	0.0324917	2.0687
GOTERM_CC_FAT	GO:0043256~laminin complex	3	3.2967	0.00156216	LAMA4, LAMC1, LAMB1	87	9	12782	48.9732	0.267369	0.016241	1.93889
UP_SEQ_FEATURE	domain:Laminin EGF-like 6	3	3.2967	0.0016536	HSPG2, LAMC1, LAMB1	91	13	19113	48.4691	0.650378	0.0368367	2.43313
KEGG_PATHWAY	hsa05222:Small cell lung cancer	4	4.3956	0.0441631	LAMA4, COL4A2, LAMC1, LAMB1	49	84	5085	4.94169	0.933469	0.418425	36.4065
KEGG_PATHWAY	hsa05200:Pathways in cancer	6	6.59341	0.194963	LAMA4, COL4A2, LAMC1, LAMB1, MMP2, TGFB1	49	328	5085	1.89833	0.999998	0.885671	88.6207
Annotation Cluster 12	Enrichment Score: 3.905084875342476
Category	Term	Count	%	PValue	Genes	List Total	Pop Hits	Pop Total	Fold Enrichment	Bonferroni	Benjamini	FDR
GOTERM_MF_FAT	GO:0004866~endopeptidase inhibitor activity	9	9.89011	3.88129e-06	RECK, SERPINE2, C3, COL6A3, ITIH2, ITIH3, TIMP2, TIMP3, AHSG	84	145	12983	9.59335	0.000962099	0.000137499	0.00503568
GOTERM_MF_FAT	GO:0030414~peptidase inhibitor activity	9	9.89011	5.78369e-06	RECK, SERPINE2, C3, COL6A3, ITIH2, ITIH3, TIMP2, TIMP3, AHSG	84	153	12983	9.09174	0.00143333	0.000179279	0.00750381
GOTERM_MF_FAT	GO:0004857~enzyme inhibitor activity	10	10.989	5.45759e-05	RECK, YWHAG, SERPINE2, C3, COL6A3, ITIH2, ITIH3, TIMP2, TIMP3, AHSG	84	270	12983	5.72443	0.013444	0.00122972	0.0707866
INTERPRO	IPR002035:von Willebrand factor, type A	6	6.59341	6.4154e-05	COL6A3, COL6A2, COL6A1, COL12A1, ITIH2, ITIH3	90	79	16659	14.0582	0.0177403	0.00162591	0.0847466
SMART	SM00327:VWA	6	6.59341	0.000298173	COL6A3, COL6A2, COL6A1, COL12A1, ITIH2, ITIH3	69	79	9079	9.9934	0.0200745	0.00404754	0.306328
SP_PIR_KEYWORDS	Serine protease inhibitor	5	5.49451	0.000540365	RECK, SERPINE2, COL6A3, ITIH2, ITIH3	91	80	19235	13.2109	0.116901	0.00376011	0.690562
SP_PIR_KEYWORDS	protease inhibitor	5	5.49451	0.00160212	RECK, SERPINE2, COL6A3, ITIH2, ITIH3	91	107	19235	9.87727	0.308424	0.0104813	2.03464
GOTERM_MF_FAT	GO:0004867~serine-type endopeptidase inhibitor activity	5	5.49451	0.00283183	RECK, SERPINE2, COL6A3, ITIH2, ITIH3	84	92	12983	8.39997	0.505045	0.0345534	3.61251
Annotation Cluster 13	Enrichment Score: 3.6278291216126943
Category	Term	Count	%	PValue	Genes	List Total	Pop Hits	Pop Total	Fold Enrichment	Bonferroni	Benjamini	FDR
GOTERM_MF_FAT	GO:0008201~heparin binding	7	7.69231	4.9588e-05	TNXB, SERPINE2, COMP, CCDC80, POSTN, THBS1, THBS2	84	103	12983	10.504	0.0122228	0.00122906	0.0643191
INTERPRO	IPR013320:Concanavalin A-like lectin/glucanase, subgroup	6	6.59341	5.67146e-05	LAMA4, COMP, HSPG2, AGRN, THBS1, THBS2	90	77	16659	14.4234	0.0156993	0.00175666	0.0749228
UP_SEQ_FEATURE	domain:EGF-like 2; calcium-binding	5	5.49451	0.000150065	FBLN1, COMP, VCAN, THBS1, THBS2	91	57	19113	18.4239	0.0908981	0.00528035	0.223121
UP_SEQ_FEATURE	repeat:TSP type-3 4	3	3.2967	0.000217267	COMP, THBS1, THBS2	91	5	19113	126.02	0.128883	0.00723577	0.322888
UP_SEQ_FEATURE	repeat:TSP type-3 5	3	3.2967	0.000217267	COMP, THBS1, THBS2	91	5	19113	126.02	0.128883	0.00723577	0.322888
UP_SEQ_FEATURE	repeat:TSP type-3 2	3	3.2967	0.000217267	COMP, THBS1, THBS2	91	5	19113	126.02	0.128883	0.00723577	0.322888
UP_SEQ_FEATURE	domain:TSP C-terminal	3	3.2967	0.000217267	COMP, THBS1, THBS2	91	5	19113	126.02	0.128883	0.00723577	0.322888
UP_SEQ_FEATURE	repeat:TSP type-3 3	3	3.2967	0.000217267	COMP, THBS1, THBS2	91	5	19113	126.02	0.128883	0.00723577	0.322888
UP_SEQ_FEATURE	repeat:TSP type-3 8	3	3.2967	0.000217267	COMP, THBS1, THBS2	91	5	19113	126.02	0.128883	0.00723577	0.322888
UP_SEQ_FEATURE	repeat:TSP type-3 6	3	3.2967	0.000217267	COMP, THBS1, THBS2	91	5	19113	126.02	0.128883	0.00723577	0.322888
UP_SEQ_FEATURE	repeat:TSP type-3 7	3	3.2967	0.000217267	COMP, THBS1, THBS2	91	5	19113	126.02	0.128883	0.00723577	0.322888
UP_SEQ_FEATURE	repeat:TSP type-3 1	3	3.2967	0.000217267	COMP, THBS1, THBS2	91	5	19113	126.02	0.128883	0.00723577	0.322888
SP_PIR_KEYWORDS	heparin-binding	5	5.49451	0.000243995	SERPINE2, COMP, POSTN, THBS1, THBS2	91	65	19235	16.2595	0.0545797	0.00186911	0.312361
INTERPRO	IPR003367:Thrombospondin, type 3-like repeat	3	3.2967	0.000279292	COMP, THBS1, THBS2	90	5	16659	111.06	0.0749739	0.00485899	0.368457
INTERPRO	IPR017897:Thrombospondin, type 3 repeat	3	3.2967	0.000279292	COMP, THBS1, THBS2	90	5	16659	111.06	0.0749739	0.00485899	0.368457
INTERPRO	IPR008859:Thrombospondin, C-terminal	3	3.2967	0.000279292	COMP, THBS1, THBS2	90	5	16659	111.06	0.0749739	0.00485899	0.368457
KEGG_PATHWAY	hsa04350:TGF-beta signaling pathway	5	5.49451	0.00877125	COMP, DCN, THBS1, THBS2, TGFB1	49	87	5085	5.96411	0.410568	0.12379	8.45049
Annotation Cluster 14	Enrichment Score: 3.4012641507024894
Category	Term	Count	%	PValue	Genes	List Total	Pop Hits	Pop Total	Fold Enrichment	Bonferroni	Benjamini	FDR
GOTERM_BP_FAT	GO:0030155~regulation of cell adhesion	8	8.79121	2.5862e-05	LAMA4, TGFBI, CCDC80, NID1, EDIL3, COL1A1, THBS1, TGFB1	87	137	13528	9.07996	0.0307086	0.00389116	0.041828
GOTERM_BP_FAT	GO:0010810~regulation of cell-substrate adhesion	5	5.49451	0.000202668	CCDC80, NID1, EDIL3, COL1A1, THBS1	87	46	13528	16.9015	0.216859	0.0173086	0.327347
GOTERM_BP_FAT	GO:0010811~positive regulation of cell-substrate adhesion	4	4.3956	0.000724437	CCDC80, NID1, EDIL3, THBS1	87	28	13528	22.2135	0.582716	0.0427583	1.16548
GOTERM_BP_FAT	GO:0045785~positive regulation of cell adhesion	4	4.3956	0.00653876	CCDC80, NID1, EDIL3, THBS1	87	60	13528	10.3663	0.999634	0.146349	10.0686
Annotation Cluster 15	Enrichment Score: 3.3681470609923148
Category	Term	Count	%	PValue	Genes	List Total	Pop Hits	Pop Total	Fold Enrichment	Bonferroni	Benjamini	FDR
GOTERM_CC_FAT	GO:0005605~basal lamina	5	5.49451	4.25233e-06	LAMA4, HSPG2, AGRN, LAMC1, LAMB1	87	17	12782	43.2116	0.000845858	8.46181e-05	0.00532536
UP_SEQ_FEATURE	domain:Laminin EGF-like 2	5	5.49451	7.42586e-06	LAMA4, HSPG2, AGRN, LAMC1, LAMB1	91	27	19113	38.895	0.00470434	0.000428585	0.0110519
SP_PIR_KEYWORDS	laminin egf-like domain	5	5.49451	1.11896e-05	LAMA4, HSPG2, AGRN, LAMC1, LAMB1	91	30	19235	35.2289	0.00257032	0.000122546	0.0143446
INTERPRO	IPR013320:Concanavalin A-like lectin/glucanase, subgroup	6	6.59341	5.67146e-05	LAMA4, COMP, HSPG2, AGRN, THBS1, THBS2	90	77	16659	14.4234	0.0156993	0.00175666	0.0749228
INTERPRO	IPR002049:EGF-like, laminin	5	5.49451	6.6273e-05	LAMA4, HSPG2, AGRN, LAMC1, LAMB1	90	41	16659	22.5732	0.0183209	0.00153971	0.0875447
SMART	SM00180:EGF_Lam	5	5.49451	0.000236584	LAMA4, HSPG2, AGRN, LAMC1, LAMB1	69	41	9079	16.0463	0.0159609	0.00401433	0.243124
UP_SEQ_FEATURE	domain:Laminin G-like 3	3	3.2967	0.00394265	LAMA4, HSPG2, AGRN	91	20	19113	31.5049	0.918612	0.0828654	5.71024
UP_SEQ_FEATURE	domain:Laminin G-like 2	3	3.2967	0.00819663	LAMA4, HSPG2, AGRN	91	29	19113	21.7275	0.994627	0.146469	11.5294
UP_SEQ_FEATURE	domain:Laminin G-like 1	3	3.2967	0.00819663	LAMA4, HSPG2, AGRN	91	29	19113	21.7275	0.994627	0.146469	11.5294
INTERPRO	IPR001791:Laminin G	3	3.2967	0.0240792	LAMA4, HSPG2, AGRN	90	45	16659	12.34	0.998887	0.238155	27.5375
SMART	SM00282:LamG	3	3.2967	0.0445116	LAMA4, HSPG2, AGRN	69	45	9079	8.77198	0.95478	0.211932	37.4014
Annotation Cluster 16	Enrichment Score: 3.035770609880545
Category	Term	Count	%	PValue	Genes	List Total	Pop Hits	Pop Total	Fold Enrichment	Bonferroni	Benjamini	FDR
BIOCARTA	h_reckPathway:Inhibition of Matrix Metalloproteinases	4	4.3956	0.000132475	RECK, TIMP2, TIMP3, MMP2	19	9	1437	33.614	0.00475805	0.00475805	0.118096
GOTERM_MF_FAT	GO:0010576~metalloenzyme regulator activity	3	3.2967	0.00175763	RECK, TIMP2, TIMP3	84	10	12983	46.3679	0.353561	0.0227003	2.2566
GOTERM_MF_FAT	GO:0008191~metalloendopeptidase inhibitor activity	3	3.2967	0.00175763	RECK, TIMP2, TIMP3	84	10	12983	46.3679	0.353561	0.0227003	2.2566
GOTERM_MF_FAT	GO:0048551~metalloenzyme inhibitor activity	3	3.2967	0.00175763	RECK, TIMP2, TIMP3	84	10	12983	46.3679	0.353561	0.0227003	2.2566
Annotation Cluster 17	Enrichment Score: 2.9858644098431797
Category	Term	Count	%	PValue	Genes	List Total	Pop Hits	Pop Total	Fold Enrichment	Bonferroni	Benjamini	FDR
GOTERM_BP_FAT	GO:0001501~skeletal system development	12	13.1868	5.3402e-06	AEBP1, COMP, COL3A1, COL1A2, HSPG2, COL12A1, POSTN, COL1A1, IGFBP3, MMP2, TGFB1, AHSG	87	319	13528	5.84931	0.00641961	0.00107281	0.00863834
GOTERM_BP_FAT	GO:0001503~ossification	6	6.59341	0.00081915	HSPG2, COL1A1, IGFBP3, MMP2, TGFB1, AHSG	87	115	13528	8.11274	0.627791	0.0439287	1.31691
GOTERM_BP_FAT	GO:0060348~bone development	6	6.59341	0.00110844	HSPG2, COL1A1, IGFBP3, MMP2, TGFB1, AHSG	87	123	13528	7.58509	0.737506	0.0436049	1.7781
GOTERM_BP_FAT	GO:0060349~bone morphogenesis	3	3.2967	0.00704584	HSPG2, COL1A1, TGFB1	87	20	13528	23.3241	0.999802	0.148617	10.8083
GOTERM_BP_FAT	GO:0048705~skeletal system morphogenesis	4	4.3956	0.0344437	HSPG2, COL1A1, MMP2, TGFB1	87	112	13528	5.55337	1	0.444064	43.278
Annotation Cluster 18	Enrichment Score: 2.215153274864351
Category	Term	Count	%	PValue	Genes	List Total	Pop Hits	Pop Total	Fold Enrichment	Bonferroni	Benjamini	FDR
GOTERM_CC_FAT	GO:0031093~platelet alpha granule lumen	5	5.49451	0.000159987	ALB, ACTN1, THBS1, THBS2, TGFB1	87	41	12782	17.917	0.0313385	0.00289036	0.200178
GOTERM_CC_FAT	GO:0060205~cytoplasmic membrane-bounded vesicle lumen	5	5.49451	0.000211194	ALB, ACTN1, THBS1, THBS2, TGFB1	87	44	12782	16.6954	0.041161	0.00349654	0.264171
GOTERM_CC_FAT	GO:0031983~vesicle lumen	5	5.49451	0.000251291	ALB, ACTN1, THBS1, THBS2, TGFB1	87	46	12782	15.9695	0.0487831	0.00383977	0.314253
GOTERM_CC_FAT	GO:0031091~platelet alpha granule	5	5.49451	0.000537422	ALB, ACTN1, THBS1, THBS2, TGFB1	87	56	12782	13.1178	0.101453	0.00710635	0.67097
GOTERM_BP_FAT	GO:0051271~negative regulation of cell motion	5	5.49451	0.000681513	ACTN1, GREM1, THBS1, IGFBP3, TGFB1	87	63	13528	12.3408	0.56053	0.04235	1.09678
GOTERM_CC_FAT	GO:0044433~cytoplasmic vesicle part	7	7.69231	0.00161441	COPA, AP2A1, ALB, ACTN1, THBS1, THBS2, TGFB1	87	187	12782	5.49966	0.274959	0.0159478	2.00314
GOTERM_CC_FAT	GO:0016023~cytoplasmic membrane-bounded vesicle	11	12.0879	0.00375434	SLC1A5, COPA, BGN, AP2A1, ALB, GARS, ACTN1, EHD1, THBS1, THBS2, TGFB1	87	550	12782	2.93839	0.526933	0.035016	4.60143
GOTERM_CC_FAT	GO:0031988~membrane-bounded vesicle	11	12.0879	0.00470827	SLC1A5, COPA, BGN, AP2A1, ALB, GARS, ACTN1, EHD1, THBS1, THBS2, TGFB1	87	568	12782	2.84527	0.609044	0.0417907	5.73914
GOTERM_CC_FAT	GO:0030141~secretory granule	6	6.59341	0.00727987	ALB, GARS, ACTN1, THBS1, THBS2, TGFB1	87	180	12782	4.89732	0.766364	0.0612603	8.74425
GOTERM_CC_FAT	GO:0031410~cytoplasmic vesicle	11	12.0879	0.0107997	SLC1A5, COPA, BGN, AP2A1, ALB, GARS, ACTN1, EHD1, THBS1, THBS2, TGFB1	87	642	12782	2.51731	0.884772	0.0828035	12.7147
GOTERM_CC_FAT	GO:0031982~vesicle	11	12.0879	0.0142497	SLC1A5, COPA, BGN, AP2A1, ALB, GARS, ACTN1, EHD1, THBS1, THBS2, TGFB1	87	670	12782	2.41211	0.942507	0.104031	16.4515
GOTERM_CC_FAT	GO:0043233~organelle lumen	7	7.69231	0.988132	ALB, GARS, ACTN1, THBS1, THBS2, TGFB1, HADHB	87	1820	12782	0.565075	1	1	100
GOTERM_CC_FAT	GO:0031974~membrane-enclosed lumen	7	7.69231	0.99008	ALB, GARS, ACTN1, THBS1, THBS2, TGFB1, HADHB	87	1856	12782	0.554115	1	1	100
GOTERM_CC_FAT	GO:0070013~intracellular organelle lumen	4	4.3956	0.99973	GARS, ACTN1, TGFB1, HADHB	87	1779	12782	0.330342	1	1	100
Annotation Cluster 19	Enrichment Score: 2.1512484081798173
Category	Term	Count	%	PValue	Genes	List Total	Pop Hits	Pop Total	Fold Enrichment	Bonferroni	Benjamini	FDR
GOTERM_BP_FAT	GO:0051248~negative regulation of protein metabolic process	10	10.989	2.7966e-06	PSMB5, PSMA6, PSMA5, PSMD3, PSMA7, THBS1, IGFBP3, TIMP3, FLNA, TGFB1	87	187	13528	8.3152	0.00336703	0.000674314	0.00452389
GOTERM_BP_FAT	GO:0032269~negative regulation of cellular protein metabolic process	9	9.89011	1.84278e-05	PSMB5, PSMA6, PSMA5, PSMD3, PSMA7, THBS1, IGFBP3, TIMP3, TGFB1	87	180	13528	7.77471	0.021979	0.00316984	0.029806
SP_PIR_KEYWORDS	proteinase	4	4.3956	6.42357e-05	PSMB5, PSMA6, PSMA5, PSMA7	91	17	19235	49.735	0.0146661	0.000615423	0.0823216
SP_PIR_KEYWORDS	threonine protease	4	4.3956	0.0001066	PSMB5, PSMA6, PSMA5, PSMA7	91	20	19235	42.2747	0.0242211	0.00090771	0.13658
GOTERM_BP_FAT	GO:0031400~negative regulation of protein modification process	7	7.69231	0.00010818	PSMB5, PSMA6, PSMA5, PSMD3, PSMA7, IGFBP3, TGFB1	87	119	13528	9.14672	0.122319	0.0108138	0.174857
INTERPRO	IPR001353:Proteasome, subunit alpha/beta	4	4.3956	0.000134255	PSMB5, PSMA6, PSMA5, PSMA7	90	19	16659	38.9684	0.0367666	0.00287736	0.177273
SP_PIR_KEYWORDS	proteasome	5	5.49451	0.000136678	PSMB5, PSMA6, PSMA5, PSMD3, PSMA7	91	56	19235	18.8726	0.0309489	0.00112215	0.175085
GOTERM_MF_FAT	GO:0070003~threonine-type peptidase activity	4	4.3956	0.000265533	PSMB5, PSMA6, PSMA5, PSMA7	84	20	12983	30.9119	0.0637389	0.00386668	0.34397
GOTERM_MF_FAT	GO:0004298~threonine-type endopeptidase activity	4	4.3956	0.000265533	PSMB5, PSMA6, PSMA5, PSMA7	84	20	12983	30.9119	0.0637389	0.00386668	0.34397
GOTERM_CC_FAT	GO:0005839~proteasome core complex	4	4.3956	0.000308625	PSMB5, PSMA6, PSMA5, PSMA7	87	20	12782	29.3839	0.0595774	0.00437795	0.385826
GOTERM_CC_FAT	GO:0000502~proteasome complex	5	5.49451	0.000744347	PSMB5, PSMA6, PSMA5, PSMD3, PSMA7	87	61	12782	12.0426	0.137724	0.0086786	0.928208
GOTERM_BP_FAT	GO:0031145~anaphase-promoting complex-dependent proteasomal ubiquitin-dependent protein catabolic process	5	5.49451	0.000767186	PSMB5, PSMA6, PSMA5, PSMD3, PSMA7	87	65	13528	11.9611	0.603699	0.0431181	1.23386
GOTERM_BP_FAT	GO:0051436~negative regulation of ubiquitin-protein ligase activity during mitotic cell cycle	5	5.49451	0.000767186	PSMB5, PSMA6, PSMA5, PSMD3, PSMA7	87	65	13528	11.9611	0.603699	0.0431181	1.23386
INTERPRO	IPR000426:Proteasome, alpha-subunit, conserved site	3	3.2967	0.000773889	PSMA6, PSMA5, PSMA7	90	8	16659	69.4125	0.194264	0.0126254	1.01788
GOTERM_BP_FAT	GO:0051352~negative regulation of ligase activity	5	5.49451	0.000860207	PSMB5, PSMA6, PSMA5, PSMD3, PSMA7	87	67	13528	11.604	0.645787	0.0441212	1.38249
GOTERM_BP_FAT	GO:0051444~negative regulation of ubiquitin-protein ligase activity	5	5.49451	0.000860207	PSMB5, PSMA6, PSMA5, PSMD3, PSMA7	87	67	13528	11.604	0.645787	0.0441212	1.38249
GOTERM_BP_FAT	GO:0051437~positive regulation of ubiquitin-protein ligase activity during mitotic cell cycle	5	5.49451	0.000909578	PSMB5, PSMA6, PSMA5, PSMD3, PSMA7	87	68	13528	11.4334	0.666279	0.0446974	1.46129
KEGG_PATHWAY	hsa03050:Proteasome	5	5.49451	0.000925795	PSMB5, PSMA6, PSMA5, PSMD3, PSMA7	49	47	5085	11.0399	0.0540574	0.018354	0.923935
GOTERM_BP_FAT	GO:0051443~positive regulation of ubiquitin-protein ligase activity	5	5.49451	0.00101426	PSMB5, PSMA6, PSMA5, PSMD3, PSMA7	87	70	13528	11.1067	0.705894	0.0443145	1.62817
GOTERM_BP_FAT	GO:0051439~regulation of ubiquitin-protein ligase activity during mitotic cell cycle	5	5.49451	0.00106965	PSMB5, PSMA6, PSMA5, PSMD3, PSMA7	87	71	13528	10.9503	0.724918	0.0450496	1.71636
GOTERM_BP_FAT	GO:0051351~positive regulation of ligase activity	5	5.49451	0.00118674	PSMB5, PSMA6, PSMA5, PSMD3, PSMA7	87	73	13528	10.6503	0.761185	0.0451448	1.90257
GOTERM_BP_FAT	GO:0031397~negative regulation of protein ubiquitination	5	5.49451	0.00124854	PSMB5, PSMA6, PSMA5, PSMD3, PSMA7	87	74	13528	10.5064	0.778355	0.0459924	2.0007
GOTERM_BP_FAT	GO:0051438~regulation of ubiquitin-protein ligase activity	5	5.49451	0.00151831	PSMB5, PSMA6, PSMA5, PSMD3, PSMA7	87	78	13528	9.96758	0.839983	0.0540159	2.42803
GOTERM_BP_FAT	GO:0051340~regulation of ligase activity	5	5.49451	0.00174556	PSMB5, PSMA6, PSMA5, PSMD3, PSMA7	87	81	13528	9.59841	0.878396	0.0584233	2.78664
GOTERM_BP_FAT	GO:0043086~negative regulation of catalytic activity	8	8.79121	0.00189427	PSMB5, YWHAG, PSMA6, PSMA5, PSMD3, PSMA7, NQO1, FLNA	87	277	13528	4.49081	0.898395	0.0615431	3.02066
GOTERM_BP_FAT	GO:0031398~positive regulation of protein ubiquitination	5	5.49451	0.00199542	PSMB5, PSMA6, PSMA5, PSMD3, PSMA7	87	84	13528	9.25561	0.910084	0.0630308	3.17951
INTERPRO	IPR001353:Proteasome, alpha and beta subunits	3	3.2967	0.00246322	PSMB5, PSMA5, PSMA7	90	14	16659	39.6643	0.497463	0.0355672	3.20664
GOTERM_BP_FAT	GO:0032270~positive regulation of cellular protein metabolic process	7	7.69231	0.00365607	PSMB5, PSMA6, PSMA5, PSMD3, PSMA7, THBS1, TGFB1	87	233	13528	4.6715	0.987933	0.102138	5.75304
GOTERM_BP_FAT	GO:0031396~regulation of protein ubiquitination	5	5.49451	0.00375559	PSMB5, PSMA6, PSMA5, PSMD3, PSMA7	87	100	13528	7.77471	0.989303	0.10241	5.90521
GOTERM_BP_FAT	GO:0043161~proteasomal ubiquitin-dependent protein catabolic process	5	5.49451	0.00403127	PSMB5, PSMA6, PSMA5, PSMD3, PSMA7	87	102	13528	7.62227	0.992338	0.10711	6.32553
GOTERM_BP_FAT	GO:0010498~proteasomal protein catabolic process	5	5.49451	0.00403127	PSMB5, PSMA6, PSMA5, PSMD3, PSMA7	87	102	13528	7.62227	0.992338	0.10711	6.32553
GOTERM_BP_FAT	GO:0051247~positive regulation of protein metabolic process	7	7.69231	0.00448645	PSMB5, PSMA6, PSMA5, PSMD3, PSMA7, THBS1, TGFB1	87	243	13528	4.47926	0.995585	0.115954	7.01567
GOTERM_BP_FAT	GO:0044092~negative regulation of molecular function	8	8.79121	0.00532505	PSMB5, YWHAG, PSMA6, PSMA5, PSMD3, PSMA7, NQO1, FLNA	87	334	13528	3.72441	0.998402	0.130626	8.27471
GOTERM_BP_FAT	GO:0031401~positive regulation of protein modification process	6	6.59341	0.00675489	PSMB5, PSMA6, PSMA5, PSMD3, PSMA7, TGFB1	87	187	13528	4.98912	0.999718	0.148091	10.3846
SP_PIR_KEYWORDS	Protease	8	8.79121	0.0075955	PSMB5, F10, PSMA6, PSMA5, CTSA, PSMA7, PRSS23, MMP2	91	484	19235	3.49378	0.826856	0.0418698	9.31237
GOTERM_BP_FAT	GO:0032268~regulation of cellular protein metabolic process	9	9.89011	0.0104271	PSMB5, PSMA6, PSMA5, PSMD3, PSMA7, THBS1, IGFBP3, TIMP3, TGFB1	87	474	13528	2.95242	0.999997	0.20207	15.5966
GOTERM_BP_FAT	GO:0031399~regulation of protein modification process	7	7.69231	0.0111943	PSMB5, PSMA6, PSMA5, PSMD3, PSMA7, IGFBP3, TGFB1	87	295	13528	3.68969	0.999999	0.2087	16.6489
GOTERM_MF_FAT	GO:0070011~peptidase activity, acting on L-amino acid peptides	9	9.89011	0.0238326	PSMB5, AEBP1, F10, PSMA6, PSMA5, CTSA, PSMA7, PRSS23, MMP2	84	549	12983	2.53376	0.997476	0.212807	26.8722
GOTERM_MF_FAT	GO:0008233~peptidase activity	9	9.89011	0.0300285	PSMB5, AEBP1, F10, PSMA6, PSMA5, CTSA, PSMA7, PRSS23, MMP2	84	574	12983	2.42341	0.99948	0.236653	32.6708
GOTERM_MF_FAT	GO:0004175~endopeptidase activity	7	7.69231	0.0327574	PSMB5, F10, PSMA6, PSMA5, PSMA7, PRSS23, MMP2	84	375	12983	2.88511	0.999741	0.247852	35.0874
GOTERM_BP_FAT	GO:0010605~negative regulation of macromolecule metabolic process	10	10.989	0.043111	PSMB5, PSMA6, PSMA5, PSMD3, PSMA7, THBS1, IGFBP3, TIMP3, FLNA, TGFB1	87	734	13528	2.11845	1	0.489688	50.9767
GOTERM_BP_FAT	GO:0022402~cell cycle process	8	8.79121	0.0677533	PSMB5, PSMA6, PSMA5, PHGDH, PSMD3, PSMA7, THBS1, TGFB1	87	565	13528	2.20169	1	0.556723	67.8553
GOTERM_BP_FAT	GO:0006511~ubiquitin-dependent protein catabolic process	5	5.49451	0.0682264	PSMB5, PSMA6, PSMA5, PSMD3, PSMA7	87	242	13528	3.21269	1	0.555872	68.1182
SP_PIR_KEYWORDS	zymogen	4	4.3956	0.0723514	PSMB5, F10, CTSA, MMP2	91	206	19235	4.10434	1	0.261434	61.8194
GOTERM_BP_FAT	GO:0044093~positive regulation of molecular function	8	8.79121	0.0788906	PSMB5, PSMA6, PSMA5, CALD1, PSMD3, PSMA7, THBS1, TGFB1	87	586	13528	2.12279	1	0.593818	73.535
GOTERM_BP_FAT	GO:0043085~positive regulation of catalytic activity	7	7.69231	0.113112	PSMB5, PSMA6, PSMA5, PSMD3, PSMA7, THBS1, TGFB1	87	520	13528	2.09319	1	0.703735	85.6553
GOTERM_BP_FAT	GO:0006508~proteolysis	11	12.0879	0.13105	PSMB5, AEBP1, F10, PSMA6, C3, PSMA5, PSMD3, CTSA, PSMA7, PRSS23, MMP2	87	1054	13528	1.62281	1	0.73933	89.693
GOTERM_CC_FAT	GO:0005829~cytosol	13	14.2857	0.180215	PSMB5, COPA, YWHAG, EZR, AP2A1, PSMA5, GARS, UGDH, PSMD3, ACLY, HBA1, PSMA7, FLNA	87	1330	12782	1.43606	1	0.698293	91.6975
SP_PIR_KEYWORDS	hydrolase	11	12.0879	0.189957	PSMB5, ATP2B4, F10, PSMA6, C3, PSMA5, CTSA, PSMA7, PRSS23, NT5E, MMP2	91	1555	19235	1.49525	1	0.536572	93.2852
GOTERM_BP_FAT	GO:0000278~mitotic cell cycle	5	5.49451	0.209007	PSMB5, PSMA6, PSMA5, PSMD3, PSMA7	87	370	13528	2.10127	1	0.857742	97.747
GOTERM_BP_FAT	GO:0007049~cell cycle	8	8.79121	0.222934	PSMB5, PSMA6, PSMA5, PHGDH, PSMD3, PSMA7, THBS1, TGFB1	87	776	13528	1.60303	1	0.866613	98.3097
GOTERM_BP_FAT	GO:0010604~positive regulation of macromolecule metabolic process	8	8.79121	0.302584	PSMB5, PSMA6, PSMA5, PSMD3, AGRN, PSMA7, THBS1, TGFB1	87	857	13528	1.45152	1	0.928209	99.7061
SP_PIR_KEYWORDS	cytoplasm	17	18.6813	0.497924	COPA, AEBP1, CALD1, ADH5, ACTN1, DPYSL3, ACLY, PSMA7, FLNA, PSMB5, SYNE1, YWHAG, EZR, PSMA6, TAGLN, PSMA5, NQO1	91	3332	19235	1.07844	1	0.906073	99.9854
GOTERM_BP_FAT	GO:0043632~modification-dependent macromolecule catabolic process	5	5.49451	0.498538	PSMB5, PSMA6, PSMA5, PSMD3, PSMA7	87	574	13528	1.35448	1	0.988614	99.9986
GOTERM_BP_FAT	GO:0019941~modification-dependent protein catabolic process	5	5.49451	0.498538	PSMB5, PSMA6, PSMA5, PSMD3, PSMA7	87	574	13528	1.35448	1	0.988614	99.9986
GOTERM_BP_FAT	GO:0051603~proteolysis involved in cellular protein catabolic process	5	5.49451	0.533724	PSMB5, PSMA6, PSMA5, PSMD3, PSMA7	87	600	13528	1.29579	1	0.991708	99.9996
GOTERM_BP_FAT	GO:0044257~cellular protein catabolic process	5	5.49451	0.537709	PSMB5, PSMA6, PSMA5, PSMD3, PSMA7	87	603	13528	1.28934	1	0.991943	99.9996
GOTERM_BP_FAT	GO:0009057~macromolecule catabolic process	6	6.59341	0.558948	PSMB5, PSMA6, PSMA5, PSMD3, PSMA7, TGFB1	87	781	13528	1.19458	1	0.993671	99.9998
GOTERM_BP_FAT	GO:0030163~protein catabolic process	5	5.49451	0.562557	PSMB5, PSMA6, PSMA5, PSMD3, PSMA7	87	622	13528	1.24995	1	0.993826	99.9998
GOTERM_BP_FAT	GO:0044265~cellular macromolecule catabolic process	5	5.49451	0.683784	PSMB5, PSMA6, PSMA5, PSMD3, PSMA7	87	725	13528	1.07237	1	0.998479	100
SP_PIR_KEYWORDS	nucleus	8	8.79121	0.999938	PSMB5, AEBP1, SYNE1, PSMA6, ANP32B, PSMA5, PSMA7, MMP2	91	4283	19235	0.394814	1	1	100
Annotation Cluster 20	Enrichment Score: 2.1452068452518884
Category	Term	Count	%	PValue	Genes	List Total	Pop Hits	Pop Total	Fold Enrichment	Bonferroni	Benjamini	FDR
UP_SEQ_FEATURE	domain:TSP N-terminal	3	3.2967	0.00520206	COL12A1, THBS1, THBS2	91	23	19113	27.3956	0.963554	0.104522	7.4692
INTERPRO	IPR003129:Laminin G, thrombospondin-type, N-terminal	3	3.2967	0.00608176	COL12A1, THBS1, THBS2	90	22	16659	25.2409	0.81768	0.0778499	7.74523
SMART	SM00210:TSPN	3	3.2967	0.0115924	COL12A1, THBS1, THBS2	69	22	9079	17.9427	0.547465	0.0843297	11.3041
Annotation Cluster 21	Enrichment Score: 1.7204808833659138
Category	Term	Count	%	PValue	Genes	List Total	Pop Hits	Pop Total	Fold Enrichment	Bonferroni	Benjamini	FDR
SP_PIR_KEYWORDS	calcium	14	15.3846	8.9374e-05	PXDN, F10, ACTN1, NID1, NID2, MMP2, FBLN1, ATP2B4, COMP, VCAN, EHD1, MFAP4, THBS1, THBS2	91	803	19235	3.68522	0.0203471	0.00082194	0.114521
GOTERM_MF_FAT	GO:0005509~calcium ion binding	17	18.6813	0.000200271	COPA, PXDN, F10, LTBP2, ACTN1, NID1, EDIL3, NID2, MMP2, FBLN1, ATP2B4, COMP, VCAN, EHD1, MFAP4, THBS1, THBS2	84	919	12983	2.8591	0.0484587	0.003306	0.259531
GOTERM_MF_FAT	GO:0046872~metal ion binding	28	30.7692	0.491233	COPA, AEBP1, PXDN, F10, LTBP2, ADH5, ACTN1, NID1, ACLY, NID2, HBA1, EDIL3, MMP2, VAT1, AFP, FBLN1, ATP2B4, ALB, PLOD2, COMP, VCAN, EHD1, MFAP4, THBS1, LOXL2, IGFBP3, THBS2, NT5E	84	4140	12983	1.04533	1	0.981505	99.9844
GOTERM_MF_FAT	GO:0043169~cation binding	28	30.7692	0.514774	COPA, AEBP1, PXDN, F10, LTBP2, ADH5, ACTN1, NID1, ACLY, NID2, HBA1, EDIL3, MMP2, VAT1, AFP, FBLN1, ATP2B4, ALB, PLOD2, COMP, VCAN, EHD1, MFAP4, THBS1, LOXL2, IGFBP3, THBS2, NT5E	84	4179	12983	1.03557	1	0.984558	99.9916
GOTERM_MF_FAT	GO:0043167~ion binding	28	30.7692	0.551902	COPA, AEBP1, PXDN, F10, LTBP2, ADH5, ACTN1, NID1, ACLY, NID2, HBA1, EDIL3, MMP2, VAT1, AFP, FBLN1, ATP2B4, ALB, PLOD2, COMP, VCAN, EHD1, MFAP4, THBS1, LOXL2, IGFBP3, THBS2, NT5E	84	4241	12983	1.02044	1	0.98916	99.997
Annotation Cluster 22	Enrichment Score: 1.5970631825465622
Category	Term	Count	%	PValue	Genes	List Total	Pop Hits	Pop Total	Fold Enrichment	Bonferroni	Benjamini	FDR
UP_SEQ_FEATURE	repeat:LRR 4	6	6.59341	0.00678031	PXDN, BGN, ANP32B, LUM, COL6A3, DCN	91	252	19113	5.00078	0.986702	0.130085	9.63024
UP_SEQ_FEATURE	repeat:LRR 12	4	4.3956	0.00910127	BGN, LUM, COL6A3, DCN	91	91	19113	9.23222	0.99699	0.156974	12.7229
UP_SEQ_FEATURE	repeat:LRR 11	4	4.3956	0.0123968	BGN, LUM, COL6A3, DCN	91	102	19113	8.23659	0.999637	0.202536	16.9448
UP_SEQ_FEATURE	repeat:LRR 3	6	6.59341	0.0135236	PXDN, BGN, ANP32B, LUM, COL6A3, DCN	91	299	19113	4.21471	0.999824	0.213506	18.3441
INTERPRO	IPR000372:Leucine-rich repeat, cysteine-rich flanking region, N-terminal	4	4.3956	0.0159931	PXDN, BGN, LUM, DCN	90	99	16659	7.47879	0.98887	0.170907	19.1891
UP_SEQ_FEATURE	repeat:LRR 1	6	6.59341	0.0172119	PXDN, BGN, ANP32B, LUM, COL6A3, DCN	91	318	19113	3.96289	0.999984	0.257673	22.7721
UP_SEQ_FEATURE	repeat:LRR 6	5	5.49451	0.0173716	PXDN, BGN, LUM, COL6A3, DCN	91	210	19113	5.00078	0.999985	0.253858	22.9587
UP_SEQ_FEATURE	repeat:LRR 2	6	6.59341	0.0174228	PXDN, BGN, ANP32B, LUM, COL6A3, DCN	91	319	19113	3.95046	0.999986	0.248871	23.0183
SP_PIR_KEYWORDS	leucine-rich repeat	6	6.59341	0.017628	PXDN, BGN, ANP32B, LUM, COL6A3, DCN	91	322	19235	3.93864	0.983271	0.0833541	20.3887
UP_SEQ_FEATURE	repeat:LRR 10	4	4.3956	0.0178615	BGN, LUM, COL6A3, DCN	91	117	19113	7.18061	0.999989	0.248823	23.5283
UP_SEQ_FEATURE	repeat:LRR 5	5	5.49451	0.0236883	PXDN, BGN, LUM, COL6A3, DCN	91	231	19113	4.54617	1	0.298143	30.0099
UP_SEQ_FEATURE	repeat:LRR 9	4	4.3956	0.0259289	BGN, LUM, COL6A3, DCN	91	135	19113	6.2232	1	0.315549	32.3628
INTERPRO	IPR001611:Leucine-rich repeat	5	5.49451	0.0273091	PXDN, BGN, ANP32B, LUM, DCN	90	213	16659	4.34507	0.999558	0.257048	30.6436
UP_SEQ_FEATURE	repeat:LRR 8	4	4.3956	0.0333462	BGN, LUM, COL6A3, DCN	91	149	19113	5.63847	1	0.373854	39.6363
SMART	SM00013:LRRNT	4	4.3956	0.0378615	PXDN, BGN, LUM, DCN	69	99	9079	5.31635	0.92753	0.19645	32.7715
UP_SEQ_FEATURE	compositionally biased region:Cys-rich	4	4.3956	0.0386368	BGN, LTBP2, LUM, DCN	91	158	19113	5.31729	1	0.412782	44.3711
UP_SEQ_FEATURE	repeat:LRR 7	4	4.3956	0.0511175	BGN, LUM, COL6A3, DCN	91	177	19113	4.74651	1	0.500496	54.2033
INTERPRO	IPR003591:Leucine-rich repeat, typical subtype	3	3.2967	0.155053	PXDN, LUM, DCN	90	131	16659	4.23893	1	0.769832	89.2094
SMART	SM00369:LRR_TYP	3	3.2967	0.257207	PXDN, LUM, DCN	69	131	9079	3.01328	1	0.740224	95.3062
Annotation Cluster 23	Enrichment Score: 1.5617105058199345
Category	Term	Count	%	PValue	Genes	List Total	Pop Hits	Pop Total	Fold Enrichment	Bonferroni	Benjamini	FDR
GOTERM_MF_FAT	GO:0051287~NAD or NADH binding	4	4.3956	0.00333593	UGDH, ADH5, PHGDH, HADHB	84	47	12983	13.154	0.563381	0.0369673	4.24282
SP_PIR_KEYWORDS	oxidoreductase	8	8.79121	0.0162618	PXDN, PLOD2, UGDH, ADH5, PHGDH, LOXL2, NQO1, VAT1	91	562	19235	3.00888	0.97697	0.0787073	18.9576
GOTERM_MF_FAT	GO:0048037~cofactor binding	6	6.59341	0.0215694	ALB, UGDH, ADH5, PHGDH, NQO1, HADHB	84	249	12983	3.72433	0.995518	0.201741	24.6416
GOTERM_MF_FAT	GO:0050662~coenzyme binding	5	5.49451	0.0286502	UGDH, ADH5, PHGDH, NQO1, HADHB	84	181	12983	4.2696	0.99926	0.234328	31.4189
GOTERM_MF_FAT	GO:0009055~electron carrier activity	5	5.49451	0.0530434	UGDH, ADH5, PHGDH, LOXL2, NQO1	84	221	12983	3.49682	0.999999	0.344522	50.6947
SP_PIR_KEYWORDS	nad	4	4.3956	0.058985	UGDH, ADH5, PHGDH, NQO1	91	189	19235	4.47352	0.999999	0.220965	54.1334
GOTERM_BP_FAT	GO:0055114~oxidation reduction	8	8.79121	0.111507	PXDN, PLOD2, UGDH, ADH5, PHGDH, LOXL2, NQO1, VAT1	87	639	13528	1.94672	1	0.704374	85.2296
Annotation Cluster 24	Enrichment Score: 1.5508382174183095
Category	Term	Count	%	PValue	Genes	List Total	Pop Hits	Pop Total	Fold Enrichment	Bonferroni	Benjamini	FDR
GOTERM_BP_FAT	GO:0050764~regulation of phagocytosis	4	4.3956	0.00013085	C3, MFGE8, TGFB1, AHSG	87	16	13528	38.8736	0.145993	0.0120663	0.211462
GOTERM_BP_FAT	GO:0050766~positive regulation of phagocytosis	3	3.2967	0.00252957	C3, MFGE8, AHSG	87	12	13528	38.8736	0.952855	0.0772364	4.01439
GOTERM_BP_FAT	GO:0032101~regulation of response to external stimulus	6	6.59341	0.00341271	C3, GREM1, THBS1, NT5E, TGFB1, AHSG	87	159	13528	5.86771	0.9838	0.0979354	5.37995
GOTERM_BP_FAT	GO:0030100~regulation of endocytosis	4	4.3956	0.00684579	C3, MFGE8, TGFB1, AHSG	87	61	13528	10.1963	0.999748	0.147273	10.5171
GOTERM_BP_FAT	GO:0045807~positive regulation of endocytosis	3	3.2967	0.0145097	C3, MFGE8, AHSG	87	29	13528	16.0856	1	0.258263	21.0565
GOTERM_BP_FAT	GO:0060627~regulation of vesicle-mediated transport	4	4.3956	0.0231998	C3, MFGE8, TGFB1, AHSG	87	96	13528	6.47893	1	0.361953	31.5946
GOTERM_BP_FAT	GO:0009725~response to hormone stimulus	7	7.69231	0.0292992	MFGE8, GNG12, COL1A1, THBS1, TIMP3, TGFB1, AHSG	87	367	13528	2.96583	1	0.409859	38.1864
GOTERM_BP_FAT	GO:0009719~response to endogenous stimulus	7	7.69231	0.0440153	MFGE8, GNG12, COL1A1, THBS1, TIMP3, TGFB1, AHSG	87	405	13528	2.68755	1	0.488393	51.7207
GOTERM_BP_FAT	GO:0009611~response to wounding	8	8.79121	0.0514471	F10, C3, COL3A1, VCAN, THBS1, TIMP3, TGFB1, AHSG	87	530	13528	2.34708	1	0.507252	57.4469
GOTERM_BP_FAT	GO:0051050~positive regulation of transport	5	5.49451	0.0536425	C3, MFGE8, FLNA, TGFB1, AHSG	87	223	13528	3.48642	1	0.510796	59.0125
GOTERM_BP_FAT	GO:0032103~positive regulation of response to external stimulus	3	3.2967	0.0625007	C3, THBS1, TGFB1	87	64	13528	7.28879	1	0.540834	64.7968
GOTERM_BP_FAT	GO:0051130~positive regulation of cellular component organization	4	4.3956	0.108208	C3, MFGE8, TGFB1, AHSG	87	181	13528	3.43634	1	0.699105	84.3171
GOTERM_BP_FAT	GO:0006954~inflammatory response	4	4.3956	0.341446	C3, THBS1, TGFB1, AHSG	87	325	13528	1.91378	1	0.947448	99.8837
GOTERM_BP_FAT	GO:0051240~positive regulation of multicellular organismal process	3	3.2967	0.461361	THBS1, TGFB1, AHSG	87	244	13528	1.91181	1	0.982669	99.9955
GOTERM_BP_FAT	GO:0006952~defense response	5	5.49451	0.553483	LGALS3BP, C3, THBS1, TGFB1, AHSG	87	615	13528	1.26418	1	0.993344	99.9998
Annotation Cluster 25	Enrichment Score: 1.4232521200264736
Category	Term	Count	%	PValue	Genes	List Total	Pop Hits	Pop Total	Fold Enrichment	Bonferroni	Benjamini	FDR
SP_PIR_KEYWORDS	actin binding	6	6.59341	1.15903e-06	GC, EZR, TAGLN, CALD1, ACTN1, FLNA	91	40	19235	31.706	0.000266542	1.66609e-05	0.00148592
UP_SEQ_FEATURE	domain:Actin-binding	3	3.2967	0.00394265	SYNE1, ACTN1, FLNA	91	20	19113	31.5049	0.918612	0.0828654	5.71024
SP_PIR_KEYWORDS	actin-binding	6	6.59341	0.00608015	GC, SYNE1, TAGLN, CALD1, ACTN1, FLNA	91	247	19235	5.13458	0.754069	0.0344598	7.52095
INTERPRO	IPR001715:Calponin-like actin-binding	4	4.3956	0.00623362	SYNE1, TAGLN, ACTN1, FLNA	90	70	16659	10.5771	0.825289	0.0762382	7.93133
INTERPRO	IPR001589:Actinin-type, actin-binding, conserved site	3	3.2967	0.00663797	SYNE1, ACTN1, FLNA	90	23	16659	24.1435	0.844042	0.0776125	8.42515
UP_SEQ_FEATURE	domain:CH 1	3	3.2967	0.00712957	SYNE1, ACTN1, FLNA	91	27	19113	23.337	0.989364	0.132365	10.1021
UP_SEQ_FEATURE	domain:CH 2	3	3.2967	0.00712957	SYNE1, ACTN1, FLNA	91	27	19113	23.337	0.989364	0.132365	10.1021
GOTERM_BP_FAT	GO:0051017~actin filament bundle formation	3	3.2967	0.00775554	EZR, CALD1, ACTN1	87	21	13528	22.2135	0.999916	0.159604	11.8339
GOTERM_BP_FAT	GO:0007015~actin filament organization	4	4.3956	0.0107921	EZR, CALD1, ACTN1, FLNA	87	72	13528	8.63857	0.999998	0.205132	16.0987
SMART	SM00033:CH	4	4.3956	0.0153895	SYNE1, TAGLN, ACTN1, FLNA	69	70	9079	7.51884	0.651675	0.091422	14.7476
GOTERM_MF_FAT	GO:0003779~actin binding	7	7.69231	0.0179417	GC, SYNE1, EZR, TAGLN, CALD1, ACTN1, FLNA	84	326	12983	3.31876	0.988779	0.177342	20.9349
GOTERM_MF_FAT	GO:0051015~actin filament binding	3	3.2967	0.0451014	EZR, ACTN1, FLNA	84	53	12983	8.74865	0.999989	0.317169	45.0516
GOTERM_BP_FAT	GO:0030036~actin cytoskeleton organization	5	5.49451	0.0558196	EZR, TNXB, CALD1, ACTN1, FLNA	87	226	13528	3.44014	1	0.514009	60.5114
GOTERM_BP_FAT	GO:0030029~actin filament-based process	5	5.49451	0.0674121	EZR, TNXB, CALD1, ACTN1, FLNA	87	241	13528	3.22602	1	0.558322	67.6644
GOTERM_MF_FAT	GO:0008092~cytoskeletal protein binding	7	7.69231	0.10318	GC, SYNE1, EZR, TAGLN, CALD1, ACTN1, FLNA	84	504	12983	2.14666	1	0.537745	75.6572
GOTERM_CC_FAT	GO:0005938~cell cortex	3	3.2967	0.257658	EZR, CALD1, FLNA	87	146	12782	3.01889	1	0.816222	97.604
GOTERM_CC_FAT	GO:0015629~actin cytoskeleton	4	4.3956	0.271278	EZR, CALD1, MYBPH, FLNA	87	269	12782	2.18468	1	0.826111	98.0999
GOTERM_BP_FAT	GO:0007010~cytoskeleton organization	5	5.49451	0.300734	EZR, TNXB, CALD1, ACTN1, FLNA	87	436	13528	1.78319	1	0.927963	99.6932
SP_PIR_KEYWORDS	cytoskeleton	5	5.49451	0.347208	SYNE1, EZR, CALD1, ACTN1, FLNA	91	636	19235	1.66174	1	0.784053	99.578
GOTERM_CC_FAT	GO:0042995~cell projection	6	6.59341	0.507451	ALCAM, EZR, CALD1, ACTN1, DPYSL3, TGFB1	87	697	12782	1.26473	1	0.956354	99.9859
GOTERM_CC_FAT	GO:0005856~cytoskeleton	8	8.79121	0.834712	SYNE1, EZR, CALD1, MYBPH, ACTN1, KRT10, DPYSL3, FLNA	87	1381	12782	0.851091	1	0.99911	100
GOTERM_CC_FAT	GO:0044430~cytoskeletal part	4	4.3956	0.959847	EZR, CALD1, MYBPH, KRT10	87	952	12782	0.617309	1	0.999993	100
GOTERM_CC_FAT	GO:0043228~non-membrane-bounded organelle	10	10.989	0.995144	SYNE1, EZR, CALD1, MYBPH, ACTN1, KRT10, DPYSL3, HBA1, FLNA, HADHB	87	2596	12782	0.565946	1	1	100
GOTERM_CC_FAT	GO:0043232~intracellular non-membrane-bounded organelle	10	10.989	0.995144	SYNE1, EZR, CALD1, MYBPH, ACTN1, KRT10, DPYSL3, HBA1, FLNA, HADHB	87	2596	12782	0.565946	1	1	100
Annotation Cluster 26	Enrichment Score: 1.405769465702249
Category	Term	Count	%	PValue	Genes	List Total	Pop Hits	Pop Total	Fold Enrichment	Bonferroni	Benjamini	FDR
GOTERM_BP_FAT	GO:0009749~response to glucose stimulus	3	3.2967	0.0331444	COL6A2, THBS1, TGFB1	87	45	13528	10.3663	1	0.445187	42.0306
GOTERM_BP_FAT	GO:0009746~response to hexose stimulus	3	3.2967	0.0358981	COL6A2, THBS1, TGFB1	87	47	13528	9.92517	1	0.448879	44.6445
GOTERM_BP_FAT	GO:0034284~response to monosaccharide stimulus	3	3.2967	0.0358981	COL6A2, THBS1, TGFB1	87	47	13528	9.92517	1	0.448879	44.6445
GOTERM_BP_FAT	GO:0009743~response to carbohydrate stimulus	3	3.2967	0.0557659	COL6A2, THBS1, TGFB1	87	60	13528	7.77471	1	0.517338	60.4751
Annotation Cluster 27	Enrichment Score: 1.3184327146819261
Category	Term	Count	%	PValue	Genes	List Total	Pop Hits	Pop Total	Fold Enrichment	Bonferroni	Benjamini	FDR
GOTERM_MF_FAT	GO:0048037~cofactor binding	6	6.59341	0.0215694	ALB, UGDH, ADH5, PHGDH, NQO1, HADHB	84	249	12983	3.72433	0.995518	0.201741	24.6416
GOTERM_MF_FAT	GO:0005504~fatty acid binding	3	3.2967	0.0244621	ALB, ADH5, HADHB	84	38	12983	12.2021	0.997849	0.210403	27.4817
GOTERM_MF_FAT	GO:0033293~monocarboxylic acid binding	3	3.2967	0.046646	ALB, ADH5, HADHB	84	54	12983	8.58664	0.999993	0.317608	46.1937
GOTERM_MF_FAT	GO:0031406~carboxylic acid binding	4	4.3956	0.0646828	ALB, PLOD2, ADH5, HADHB	84	144	12983	4.29332	1	0.395005	58.0042
GOTERM_MF_FAT	GO:0008289~lipid binding	6	6.59341	0.160658	GC, F10, ALB, ADH5, MFGE8, HADHB	84	450	12983	2.06079	1	0.700757	89.6927
Annotation Cluster 28	Enrichment Score: 1.3157656038538337
Category	Term	Count	%	PValue	Genes	List Total	Pop Hits	Pop Total	Fold Enrichment	Bonferroni	Benjamini	FDR
SP_PIR_KEYWORDS	calcium binding	7	7.69231	8.80763e-06	F10, ACTN1, NID1, LAMC1, LAMB1, THBS1, THBS2	91	103	19235	14.3652	0.00202371	0.000101283	0.0112912
GOTERM_BP_FAT	GO:0051270~regulation of cell motion	9	9.89011	3.04385e-05	LAMA4, F10, SERPINE2, ACTN1, LAMB1, GREM1, THBS1, IGFBP3, TGFB1	87	193	13528	7.25103	0.0360438	0.00407052	0.0492282
GOTERM_BP_FAT	GO:0030334~regulation of cell migration	8	8.79121	9.83581e-05	LAMA4, F10, SERPINE2, LAMB1, GREM1, THBS1, IGFBP3, TGFB1	87	169	13528	7.36067	0.11186	0.0107262	0.158992
GOTERM_BP_FAT	GO:0040012~regulation of locomotion	8	8.79121	0.000216948	LAMA4, F10, SERPINE2, LAMB1, GREM1, THBS1, IGFBP3, TGFB1	87	192	13528	6.47893	0.230233	0.0172932	0.350374
GOTERM_BP_FAT	GO:0051271~negative regulation of cell motion	5	5.49451	0.000681513	ACTN1, GREM1, THBS1, IGFBP3, TGFB1	87	63	13528	12.3408	0.56053	0.04235	1.09678
GOTERM_BP_FAT	GO:0032101~regulation of response to external stimulus	6	6.59341	0.00341271	C3, GREM1, THBS1, NT5E, TGFB1, AHSG	87	159	13528	5.86771	0.9838	0.0979354	5.37995
GOTERM_BP_FAT	GO:0048585~negative regulation of response to stimulus	5	5.49451	0.00375559	COL3A1, GREM1, NT5E, TGFB1, AHSG	87	100	13528	7.77471	0.989303	0.10241	5.90521
GOTERM_BP_FAT	GO:0030336~negative regulation of cell migration	4	4.3956	0.00566779	GREM1, THBS1, IGFBP3, TGFB1	87	57	13528	10.9119	0.998946	0.13308	8.78466
GOTERM_BP_FAT	GO:0040013~negative regulation of locomotion	4	4.3956	0.00684579	GREM1, THBS1, IGFBP3, TGFB1	87	61	13528	10.1963	0.999748	0.147273	10.5171
GOTERM_BP_FAT	GO:0002683~negative regulation of immune system process	4	4.3956	0.0158193	COL3A1, GREM1, THBS1, TGFB1	87	83	13528	7.4937	1	0.274221	22.7366
GOTERM_BP_FAT	GO:0050920~regulation of chemotaxis	3	3.2967	0.0164827	GREM1, THBS1, TGFB1	87	31	13528	15.0478	1	0.280059	23.5748
GOTERM_BP_FAT	GO:0030335~positive regulation of cell migration	4	4.3956	0.0190302	F10, LAMB1, THBS1, TGFB1	87	89	13528	6.98851	1	0.311842	26.715
GOTERM_BP_FAT	GO:0051272~positive regulation of cell motion	4	4.3956	0.0244751	F10, LAMB1, THBS1, TGFB1	87	98	13528	6.3467	1	0.373083	33.0251
GOTERM_BP_FAT	GO:0040017~positive regulation of locomotion	4	4.3956	0.0244751	F10, LAMB1, THBS1, TGFB1	87	98	13528	6.3467	1	0.373083	33.0251
GOTERM_BP_FAT	GO:0050795~regulation of behavior	3	3.2967	0.0345104	GREM1, THBS1, TGFB1	87	46	13528	10.1409	1	0.440214	43.3414
GOTERM_BP_FAT	GO:0009968~negative regulation of signal transduction	4	4.3956	0.166023	GREM1, THBS1, IGFBP3, AHSG	87	221	13528	2.81438	1	0.802465	94.6968
GOTERM_BP_FAT	GO:0010648~negative regulation of cell communication	4	4.3956	0.209222	GREM1, THBS1, IGFBP3, AHSG	87	248	13528	2.50797	1	0.856153	97.7569
GOTERM_BP_FAT	GO:0001558~regulation of cell growth	3	3.2967	0.350226	GREM1, IGFBP3, TGFB1	87	194	13528	2.40455	1	0.949621	99.9064
GOTERM_BP_FAT	GO:0040008~regulation of growth	4	4.3956	0.369329	AGRN, GREM1, IGFBP3, TGFB1	87	341	13528	1.82398	1	0.957519	99.9423
GOTERM_BP_FAT	GO:0042127~regulation of cell proliferation	7	7.69231	0.384516	MFGE8, LAMC1, LAMB1, TIMP2, THBS1, IGFBP3, TGFB1	87	787	13528	1.38305	1	0.961993	99.9611
GOTERM_BP_FAT	GO:0008285~negative regulation of cell proliferation	4	4.3956	0.403901	TIMP2, THBS1, IGFBP3, TGFB1	87	361	13528	1.72293	1	0.968162	99.9768
GOTERM_BP_FAT	GO:0051094~positive regulation of developmental process	3	3.2967	0.530494	THBS1, IGFBP3, TGFB1	87	278	13528	1.678	1	0.991553	99.9995
GOTERM_BP_FAT	GO:0042325~regulation of phosphorylation	4	4.3956	0.572858	YWHAG, THBS1, IGFBP3, TGFB1	87	466	13528	1.33471	1	0.994379	99.9999
GOTERM_BP_FAT	GO:0019220~regulation of phosphate metabolic process	4	4.3956	0.600247	YWHAG, THBS1, IGFBP3, TGFB1	87	485	13528	1.28243	1	0.99603	100
GOTERM_BP_FAT	GO:0051174~regulation of phosphorus metabolic process	4	4.3956	0.600247	YWHAG, THBS1, IGFBP3, TGFB1	87	485	13528	1.28243	1	0.99603	100
GOTERM_BP_FAT	GO:0045859~regulation of protein kinase activity	3	3.2967	0.648467	YWHAG, THBS1, TGFB1	87	345	13528	1.35212	1	0.997803	100
GOTERM_BP_FAT	GO:0043549~regulation of kinase activity	3	3.2967	0.666975	YWHAG, THBS1, TGFB1	87	357	13528	1.30667	1	0.998244	100
GOTERM_BP_FAT	GO:0008219~cell death	5	5.49451	0.677397	SYNE1, GARS, GREM1, THBS1, TGFB1	87	719	13528	1.08132	1	0.998397	100
GOTERM_BP_FAT	GO:0016265~death	5	5.49451	0.682726	SYNE1, GARS, GREM1, THBS1, TGFB1	87	724	13528	1.07386	1	0.998496	100
GOTERM_BP_FAT	GO:0051338~regulation of transferase activity	3	3.2967	0.689013	YWHAG, THBS1, TGFB1	87	372	13528	1.25399	1	0.998572	100
GOTERM_BP_FAT	GO:0006468~protein amino acid phosphorylation	3	3.2967	0.930018	THBS1, IGFBP3, TGFB1	87	667	13528	0.699374	1	0.999999	100
GOTERM_BP_FAT	GO:0016310~phosphorylation	3	3.2967	0.966513	THBS1, IGFBP3, TGFB1	87	800	13528	0.583103	1	1	100
GOTERM_BP_FAT	GO:0006796~phosphate metabolic process	3	3.2967	0.987695	THBS1, IGFBP3, TGFB1	87	973	13528	0.479427	1	1	100
GOTERM_BP_FAT	GO:0006793~phosphorus metabolic process	3	3.2967	0.987695	THBS1, IGFBP3, TGFB1	87	973	13528	0.479427	1	1	100
Annotation Cluster 29	Enrichment Score: 1.3034967745928
Category	Term	Count	%	PValue	Genes	List Total	Pop Hits	Pop Total	Fold Enrichment	Bonferroni	Benjamini	FDR
GOTERM_BP_FAT	GO:0007162~negative regulation of cell adhesion	4	4.3956	0.00254801	TGFBI, COL1A1, THBS1, TGFB1	87	43	13528	14.4646	0.953894	0.0758611	4.0431
GOTERM_BP_FAT	GO:0010033~response to organic substance	12	13.1868	0.00582141	AFP, COL3A1, COL6A2, ADH5, MFGE8, GNG12, COL1A1, THBS1, TIMP3, TGFB1, B2M, AHSG	87	721	13528	2.58798	0.999125	0.13385	9.01236
GOTERM_BP_FAT	GO:0009725~response to hormone stimulus	7	7.69231	0.0292992	MFGE8, GNG12, COL1A1, THBS1, TIMP3, TGFB1, AHSG	87	367	13528	2.96583	1	0.409859	38.1864
GOTERM_BP_FAT	GO:0048545~response to steroid hormone stimulus	5	5.49451	0.0339453	MFGE8, COL1A1, THBS1, TIMP3, TGFB1	87	192	13528	4.04933	1	0.44843	42.8025
GOTERM_BP_FAT	GO:0009719~response to endogenous stimulus	7	7.69231	0.0440153	MFGE8, GNG12, COL1A1, THBS1, TIMP3, TGFB1, AHSG	87	405	13528	2.68755	1	0.488393	51.7207
GOTERM_BP_FAT	GO:0031667~response to nutrient levels	4	4.3956	0.130277	ALB, COL1A1, TIMP3, TGFB1	87	197	13528	3.15724	1	0.739895	89.5436
GOTERM_BP_FAT	GO:0043627~response to estrogen stimulus	3	3.2967	0.14377	MFGE8, TIMP3, TGFB1	87	105	13528	4.44269	1	0.765686	91.8804
GOTERM_BP_FAT	GO:0009991~response to extracellular stimulus	4	4.3956	0.164478	ALB, COL1A1, TIMP3, TGFB1	87	220	13528	2.82717	1	0.803962	94.5357
GOTERM_BP_FAT	GO:0009628~response to abiotic stimulus	5	5.49451	0.206362	COL3A1, COL1A1, THBS1, TIMP3, TGFB1	87	368	13528	2.11269	1	0.855676	97.6219
GOTERM_BP_FAT	GO:0007584~response to nutrient	3	3.2967	0.223507	COL1A1, TIMP3, TGFB1	87	140	13528	3.33202	1	0.865622	98.3297
Annotation Cluster 30	Enrichment Score: 1.2937934503647426
Category	Term	Count	%	PValue	Genes	List Total	Pop Hits	Pop Total	Fold Enrichment	Bonferroni	Benjamini	FDR
GOTERM_BP_FAT	GO:0016044~membrane organization	7	7.69231	0.0342722	COPA, AP2A1, MFGE8, AGRN, EHD1, THBS1, AHSG	87	381	13528	2.85685	1	0.446976	43.1148
GOTERM_BP_FAT	GO:0010324~membrane invagination	5	5.49451	0.051513	AP2A1, MFGE8, EHD1, THBS1, AHSG	87	220	13528	3.53396	1	0.503862	57.4947
GOTERM_BP_FAT	GO:0006897~endocytosis	5	5.49451	0.051513	AP2A1, MFGE8, EHD1, THBS1, AHSG	87	220	13528	3.53396	1	0.503862	57.4947
GOTERM_BP_FAT	GO:0016192~vesicle-mediated transport	8	8.79121	0.0734599	COPA, AP2A1, GARS, MFGE8, EHD1, THBS1, FLNA, AHSG	87	576	13528	2.15964	1	0.576819	70.8947
Annotation Cluster 31	Enrichment Score: 1.2383654481355308
Category	Term	Count	%	PValue	Genes	List Total	Pop Hits	Pop Total	Fold Enrichment	Bonferroni	Benjamini	FDR
GOTERM_BP_FAT	GO:0007179~transforming growth factor beta receptor signaling pathway	4	4.3956	0.00653876	LTBP2, COL3A1, COL1A2, TGFB1	87	60	13528	10.3663	0.999634	0.146349	10.0686
GOTERM_BP_FAT	GO:0007178~transmembrane receptor protein serine/threonine kinase signaling pathway	4	4.3956	0.0278265	LTBP2, COL3A1, COL1A2, TGFB1	87	103	13528	6.03861	1	0.402902	36.6518
GOTERM_BP_FAT	GO:0007167~enzyme linked receptor protein signaling pathway	6	6.59341	0.0666363	LTBP2, COL3A1, COL1A2, AGRN, FLNA, TGFB1	87	342	13528	2.72797	1	0.561075	67.2265
GOTERM_BP_FAT	GO:0007166~cell surface receptor linked signal transduction	9	9.89011	0.918065	LTBP2, C3, SFRP4, COL3A1, COL1A2, AGRN, GNG12, FLNA, TGFB1	87	1856	13528	0.754013	1	0.999999	100
Annotation Cluster 32	Enrichment Score: 1.1474674982870483
Category	Term	Count	%	PValue	Genes	List Total	Pop Hits	Pop Total	Fold Enrichment	Bonferroni	Benjamini	FDR
GOTERM_BP_FAT	GO:0016202~regulation of striated muscle tissue development	3	3.2967	0.0401879	AGRN, IGFBP3, TGFB1	87	50	13528	9.32966	1	0.478417	48.4971
GOTERM_BP_FAT	GO:0060284~regulation of cell development	5	5.49451	0.0415826	YWHAG, AGRN, TIMP2, IGFBP3, TGFB1	87	205	13528	3.79254	1	0.485834	49.6945
GOTERM_BP_FAT	GO:0048634~regulation of muscle development	3	3.2967	0.041659	AGRN, IGFBP3, TGFB1	87	51	13528	9.14672	1	0.482069	49.7594
GOTERM_BP_FAT	GO:0040008~regulation of growth	4	4.3956	0.369329	AGRN, GREM1, IGFBP3, TGFB1	87	341	13528	1.82398	1	0.957519	99.9423
Annotation Cluster 33	Enrichment Score: 1.0384928091807455
Category	Term	Count	%	PValue	Genes	List Total	Pop Hits	Pop Total	Fold Enrichment	Bonferroni	Benjamini	FDR
SP_PIR_KEYWORDS	Protease	8	8.79121	0.0075955	PSMB5, F10, PSMA6, PSMA5, CTSA, PSMA7, PRSS23, MMP2	91	484	19235	3.49378	0.826856	0.0418698	9.31237
GOTERM_MF_FAT	GO:0008236~serine-type peptidase activity	3	3.2967	0.315328	F10, CTSA, PRSS23	84	178	12983	2.60494	1	0.904503	99.2664
GOTERM_MF_FAT	GO:0017171~serine hydrolase activity	3	3.2967	0.320038	F10, CTSA, PRSS23	84	180	12983	2.57599	1	0.903008	99.3292
Annotation Cluster 34	Enrichment Score: 1.0305689277804377
Category	Term	Count	%	PValue	Genes	List Total	Pop Hits	Pop Total	Fold Enrichment	Bonferroni	Benjamini	FDR
GOTERM_BP_FAT	GO:0032101~regulation of response to external stimulus	6	6.59341	0.00341271	C3, GREM1, THBS1, NT5E, TGFB1, AHSG	87	159	13528	5.86771	0.9838	0.0979354	5.37995
GOTERM_BP_FAT	GO:0002697~regulation of immune effector process	4	4.3956	0.026458	C3, AP2A1, TGFB1, B2M	87	101	13528	6.15819	1	0.391956	35.1937
GOTERM_BP_FAT	GO:0002706~regulation of lymphocyte mediated immunity	3	3.2967	0.0461916	C3, TGFB1, B2M	87	54	13528	8.63857	1	0.492868	53.4683
GOTERM_BP_FAT	GO:0002822~regulation of adaptive immune response based on somatic recombination of immune receptors built from immunoglobulin superfamily domains	3	3.2967	0.0477411	C3, TGFB1, B2M	87	55	13528	8.4815	1	0.496411	54.6762
GOTERM_BP_FAT	GO:0002819~regulation of adaptive immune response	3	3.2967	0.0493095	C3, TGFB1, B2M	87	56	13528	8.33005	1	0.499924	55.8688
GOTERM_BP_FAT	GO:0009611~response to wounding	8	8.79121	0.0514471	F10, C3, COL3A1, VCAN, THBS1, TIMP3, TGFB1, AHSG	87	530	13528	2.34708	1	0.507252	57.4469
GOTERM_BP_FAT	GO:0002703~regulation of leukocyte mediated immunity	3	3.2967	0.0574242	C3, TGFB1, B2M	87	61	13528	7.64726	1	0.520626	61.5831
GOTERM_BP_FAT	GO:0032103~positive regulation of response to external stimulus	3	3.2967	0.0625007	C3, THBS1, TGFB1	87	64	13528	7.28879	1	0.540834	64.7968
GOTERM_BP_FAT	GO:0048584~positive regulation of response to stimulus	4	4.3956	0.189693	C3, THBS1, TGFB1, B2M	87	236	13528	2.6355	1	0.834551	96.6715
GOTERM_BP_FAT	GO:0002684~positive regulation of immune system process	4	4.3956	0.192914	C3, THBS1, TGFB1, B2M	87	238	13528	2.61335	1	0.838015	96.8792
GOTERM_BP_FAT	GO:0006954~inflammatory response	4	4.3956	0.341446	C3, THBS1, TGFB1, AHSG	87	325	13528	1.91378	1	0.947448	99.8837
GOTERM_BP_FAT	GO:0051240~positive regulation of multicellular organismal process	3	3.2967	0.461361	THBS1, TGFB1, AHSG	87	244	13528	1.91181	1	0.982669	99.9955
GOTERM_BP_FAT	GO:0006952~defense response	5	5.49451	0.553483	LGALS3BP, C3, THBS1, TGFB1, AHSG	87	615	13528	1.26418	1	0.993344	99.9998
GOTERM_BP_FAT	GO:0006955~immune response	5	5.49451	0.645313	PXDN, C3, THBS1, TGFB1, B2M	87	690	13528	1.12677	1	0.997752	100
Annotation Cluster 35	Enrichment Score: 0.9908792821305004
Category	Term	Count	%	PValue	Genes	List Total	Pop Hits	Pop Total	Fold Enrichment	Bonferroni	Benjamini	FDR
GOTERM_BP_FAT	GO:0050679~positive regulation of epithelial cell proliferation	3	3.2967	0.0279034	LAMC1, LAMB1, TGFB1	87	41	13528	11.3776	1	0.399145	36.7327
GOTERM_BP_FAT	GO:0000904~cell morphogenesis involved in differentiation	5	5.49451	0.0698704	ALCAM, VCAN, LAMC1, LAMB1, TGFB1	87	244	13528	3.18636	1	0.561361	69.0161
GOTERM_BP_FAT	GO:0050678~regulation of epithelial cell proliferation	3	3.2967	0.0749039	LAMC1, LAMB1, TGFB1	87	71	13528	6.57018	1	0.580801	71.6199
GOTERM_BP_FAT	GO:0000902~cell morphogenesis	6	6.59341	0.0762291	ALCAM, EZR, VCAN, LAMC1, LAMB1, TGFB1	87	356	13528	2.62069	1	0.584094	72.2704
GOTERM_BP_FAT	GO:0032989~cellular component morphogenesis	6	6.59341	0.108376	ALCAM, EZR, VCAN, LAMC1, LAMB1, TGFB1	87	397	13528	2.35004	1	0.696567	84.3647
KEGG_PATHWAY	hsa05200:Pathways in cancer	6	6.59341	0.194963	LAMA4, COL4A2, LAMC1, LAMB1, MMP2, TGFB1	49	328	5085	1.89833	0.999998	0.885671	88.6207
GOTERM_BP_FAT	GO:0008284~positive regulation of cell proliferation	4	4.3956	0.492475	MFGE8, LAMC1, LAMB1, TGFB1	87	414	13528	1.50236	1	0.98798	99.9983
Annotation Cluster 36	Enrichment Score: 0.9627636646755245
Category	Term	Count	%	PValue	Genes	List Total	Pop Hits	Pop Total	Fold Enrichment	Bonferroni	Benjamini	FDR
GOTERM_BP_FAT	GO:0009611~response to wounding	8	8.79121	0.0514471	F10, C3, COL3A1, VCAN, THBS1, TIMP3, TGFB1, AHSG	87	530	13528	2.34708	1	0.507252	57.4469
GOTERM_BP_FAT	GO:0042060~wound healing	4	4.3956	0.12182	F10, COL3A1, TIMP3, TGFB1	87	191	13528	3.25642	1	0.726032	87.7717
GOTERM_BP_FAT	GO:0009628~response to abiotic stimulus	5	5.49451	0.206362	COL3A1, COL1A1, THBS1, TIMP3, TGFB1	87	368	13528	2.11269	1	0.855676	97.6219
Annotation Cluster 37	Enrichment Score: 0.9557440424221976
Category	Term	Count	%	PValue	Genes	List Total	Pop Hits	Pop Total	Fold Enrichment	Bonferroni	Benjamini	FDR
INTERPRO	IPR008957:Fibronectin, type III-like fold	4	4.3956	0.075682	TNXB, COL6A3, MYBPH, COL12A1	90	184	16659	4.02391	1	0.519007	64.655
INTERPRO	IPR003961:Fibronectin, type III	4	4.3956	0.0815373	TNXB, COL6A3, MYBPH, COL12A1	90	190	16659	3.89684	1	0.534892	67.502
UP_SEQ_FEATURE	domain:Fibronectin type-III 2	3	3.2967	0.125165	TNXB, MYBPH, COL12A1	91	130	19113	4.84691	1	0.798531	86.3341
UP_SEQ_FEATURE	domain:Fibronectin type-III 1	3	3.2967	0.126734	TNXB, MYBPH, COL12A1	91	131	19113	4.80992	1	0.796798	86.6943
SMART	SM00060:FN3	4	4.3956	0.170042	TNXB, COL6A3, MYBPH, COL12A1	69	190	9079	2.7701	0.999997	0.595569	85.3015
Annotation Cluster 38	Enrichment Score: 0.945323917668396
Category	Term	Count	%	PValue	Genes	List Total	Pop Hits	Pop Total	Fold Enrichment	Bonferroni	Benjamini	FDR
GOTERM_BP_FAT	GO:0060284~regulation of cell development	5	5.49451	0.0415826	YWHAG, AGRN, TIMP2, IGFBP3, TGFB1	87	205	13528	3.79254	1	0.485834	49.6945
GOTERM_BP_FAT	GO:0051960~regulation of nervous system development	4	4.3956	0.123215	YWHAG, AGRN, TIMP2, TGFB1	87	192	13528	3.23946	1	0.727426	88.0822
GOTERM_BP_FAT	GO:0050767~regulation of neurogenesis	3	3.2967	0.284743	YWHAG, TIMP2, TGFB1	87	166	13528	2.81014	1	0.91875	99.5577
Annotation Cluster 39	Enrichment Score: 0.8604352532629675
Category	Term	Count	%	PValue	Genes	List Total	Pop Hits	Pop Total	Fold Enrichment	Bonferroni	Benjamini	FDR
SP_PIR_KEYWORDS	Immunoglobulin domain	7	7.69231	0.0229385	ALCAM, HAPLN1, PXDN, MYBPH, HSPG2, VCAN, B2M	91	470	19235	3.14812	0.995191	0.103202	25.7332
INTERPRO	IPR013783:Immunoglobulin-like fold	8	8.79121	0.0284414	ALCAM, HAPLN1, PXDN, MYBPH, HSPG2, VCAN, FLNA, B2M	90	553	16659	2.67776	0.999681	0.257814	31.703
INTERPRO	IPR007110:Immunoglobulin-like	7	7.69231	0.0515971	ALCAM, HAPLN1, PXDN, MYBPH, HSPG2, VCAN, B2M	90	501	16659	2.58623	1	0.399303	50.3454
UP_SEQ_FEATURE	domain:Ig-like C2-type 1	4	4.3956	0.0606495	ALCAM, PXDN, MYBPH, HSPG2	91	190	19113	4.42175	1	0.555503	60.5931
UP_SEQ_FEATURE	domain:Ig-like C2-type 2	4	4.3956	0.0614151	ALCAM, PXDN, MYBPH, HSPG2	91	191	19113	4.3986	1	0.55289	61.0685
UP_SEQ_FEATURE	domain:Ig-like C2-type 3	3	3.2967	0.112797	ALCAM, PXDN, HSPG2	91	122	19113	5.16475	1	0.76811	83.1583
INTERPRO	IPR013098:Immunoglobulin I-set	3	3.2967	0.168207	PXDN, MYBPH, HSPG2	90	138	16659	4.02391	1	0.789252	91.2301
INTERPRO	IPR003598:Immunoglobulin subtype 2	3	3.2967	0.299508	PXDN, MYBPH, HSPG2	90	205	16659	2.70878	1	0.946124	99.0943
INTERPRO	IPR013106:Immunoglobulin V-set	3	3.2967	0.385036	HAPLN1, HSPG2, VCAN	90	249	16659	2.23012	1	0.976901	99.838
SMART	SM00408:IGc2	3	3.2967	0.456622	PXDN, MYBPH, HSPG2	69	205	9079	1.92556	1	0.925152	99.8117
INTERPRO	IPR003599:Immunoglobulin subtype	3	3.2967	0.528985	ALCAM, MYBPH, VCAN	90	330	16659	1.68273	1	0.996576	99.9952
SMART	SM00409:IG	3	3.2967	0.713646	ALCAM, MYBPH, VCAN	69	330	9079	1.19618	1	0.993276	99.9997
Annotation Cluster 40	Enrichment Score: 0.8103593760230643
Category	Term	Count	%	PValue	Genes	List Total	Pop Hits	Pop Total	Fold Enrichment	Bonferroni	Benjamini	FDR
GOTERM_BP_FAT	GO:0034613~cellular protein localization	7	7.69231	0.0466979	COPA, YWHAG, LTBP2, AP2A1, CTSA, FLNA, TGFB1	87	411	13528	2.64832	1	0.492637	53.8662
GOTERM_BP_FAT	GO:0070727~cellular macromolecule localization	7	7.69231	0.0480767	COPA, YWHAG, LTBP2, AP2A1, CTSA, FLNA, TGFB1	87	414	13528	2.62913	1	0.494899	54.9339
GOTERM_BP_FAT	GO:0006886~intracellular protein transport	6	6.59341	0.0896107	COPA, YWHAG, LTBP2, AP2A1, CTSA, TGFB1	87	374	13528	2.49456	1	0.632846	78.1008
GOTERM_BP_FAT	GO:0008104~protein localization	10	10.989	0.107026	COPA, YWHAG, EZR, LTBP2, AP2A1, HSPG2, CTSA, COL1A1, FLNA, TGFB1	87	882	13528	1.76297	1	0.698056	83.9774
GOTERM_BP_FAT	GO:0046907~intracellular transport	8	8.79121	0.124019	COPA, YWHAG, LTBP2, AP2A1, CTSA, EHD1, FLNA, TGFB1	87	657	13528	1.89339	1	0.726997	88.2577
GOTERM_CC_FAT	GO:0044431~Golgi apparatus part	5	5.49451	0.136173	COPA, AP2A1, FLNA, TGFB1, B2M	87	294	12782	2.49863	1	0.633768	84.0107
GOTERM_BP_FAT	GO:0045184~establishment of protein localization	8	8.79121	0.216436	COPA, YWHAG, LTBP2, AP2A1, CTSA, COL1A1, FLNA, TGFB1	87	769	13528	1.61763	1	0.861118	98.0659
GOTERM_BP_FAT	GO:0015031~protein transport	7	7.69231	0.355744	COPA, YWHAG, LTBP2, AP2A1, CTSA, COL1A1, TGFB1	87	762	13528	1.42842	1	0.951679	99.9185
GOTERM_BP_FAT	GO:0006605~protein targeting	3	3.2967	0.398065	YWHAG, LTBP2, TGFB1	87	215	13528	2.16969	1	0.966659	99.9728
GOTERM_CC_FAT	GO:0005794~Golgi apparatus	6	6.59341	0.706845	COPA, SYNE1, AP2A1, FLNA, TGFB1, B2M	87	872	12782	1.01091	1	0.992431	100
Annotation Cluster 41	Enrichment Score: 0.7973010485311122
Category	Term	Count	%	PValue	Genes	List Total	Pop Hits	Pop Total	Fold Enrichment	Bonferroni	Benjamini	FDR
GOTERM_BP_FAT	GO:0000904~cell morphogenesis involved in differentiation	5	5.49451	0.0698704	ALCAM, VCAN, LAMC1, LAMB1, TGFB1	87	244	13528	3.18636	1	0.561361	69.0161
GOTERM_BP_FAT	GO:0000902~cell morphogenesis	6	6.59341	0.0762291	ALCAM, EZR, VCAN, LAMC1, LAMB1, TGFB1	87	356	13528	2.62069	1	0.584094	72.2704
GOTERM_BP_FAT	GO:0032989~cellular component morphogenesis	6	6.59341	0.108376	ALCAM, EZR, VCAN, LAMC1, LAMB1, TGFB1	87	397	13528	2.35004	1	0.696567	84.3647
GOTERM_BP_FAT	GO:0006928~cell motion	6	6.59341	0.184491	ALCAM, CALD1, VCAN, LAMC1, THBS1, TGFB1	87	475	13528	1.96414	1	0.827408	96.3085
GOTERM_BP_FAT	GO:0016477~cell migration	4	4.3956	0.256333	VCAN, LAMC1, THBS1, TGFB1	87	276	13528	2.25354	1	0.897201	99.1695
GOTERM_BP_FAT	GO:0051674~localization of cell	4	4.3956	0.310015	VCAN, LAMC1, THBS1, TGFB1	87	307	13528	2.02598	1	0.931424	99.7529
GOTERM_BP_FAT	GO:0048870~cell motility	4	4.3956	0.310015	VCAN, LAMC1, THBS1, TGFB1	87	307	13528	2.02598	1	0.931424	99.7529
Annotation Cluster 42	Enrichment Score: 0.7964441300922477
Category	Term	Count	%	PValue	Genes	List Total	Pop Hits	Pop Total	Fold Enrichment	Bonferroni	Benjamini	FDR
UP_SEQ_FEATURE	propeptide:Removed in mature form	5	5.49451	0.0230343	RECK, PSMB5, GNG12, NT5E, GPC1	91	229	19113	4.58587	1	0.302967	29.3087
UP_SEQ_FEATURE	lipid moiety-binding region:GPI-anchor amidated serine	3	3.2967	0.026781	RECK, NT5E, GPC1	91	54	19113	11.6685	1	0.318229	33.2381
SP_PIR_KEYWORDS	gpi-anchor	3	3.2967	0.117708	RECK, NT5E, GPC1	91	126	19235	5.03271	1	0.381251	79.9216
GOTERM_CC_FAT	GO:0031225~anchored to membrane	3	3.2967	0.437463	RECK, NT5E, GPC1	87	220	12782	2.00345	1	0.930221	99.9257
SP_PIR_KEYWORDS	lipoprotein	4	4.3956	0.582017	RECK, GNG12, NT5E, GPC1	91	642	19235	1.31697	1	0.947685	99.9986
SP_PIR_KEYWORDS	cell membrane	8	8.79121	0.900435	RECK, ATP2B4, EZR, AP2A1, GNG12, EHD1, NT5E, GPC1	91	2194	19235	0.770733	1	0.999303	100
Annotation Cluster 43	Enrichment Score: 0.7945033356278002
Category	Term	Count	%	PValue	Genes	List Total	Pop Hits	Pop Total	Fold Enrichment	Bonferroni	Benjamini	FDR
GOTERM_BP_FAT	GO:0000904~cell morphogenesis involved in differentiation	5	5.49451	0.0698704	ALCAM, VCAN, LAMC1, LAMB1, TGFB1	87	244	13528	3.18636	1	0.561361	69.0161
GOTERM_BP_FAT	GO:0000902~cell morphogenesis	6	6.59341	0.0762291	ALCAM, EZR, VCAN, LAMC1, LAMB1, TGFB1	87	356	13528	2.62069	1	0.584094	72.2704
GOTERM_BP_FAT	GO:0032989~cellular component morphogenesis	6	6.59341	0.108376	ALCAM, EZR, VCAN, LAMC1, LAMB1, TGFB1	87	397	13528	2.35004	1	0.696567	84.3647
GOTERM_BP_FAT	GO:0048666~neuron development	5	5.49451	0.169252	ALCAM, PHGDH, VCAN, AGRN, LAMB1	87	339	13528	2.29343	1	0.806855	95.0194
GOTERM_BP_FAT	GO:0031175~neuron projection development	4	4.3956	0.222488	ALCAM, PHGDH, VCAN, LAMB1	87	256	13528	2.4296	1	0.867784	98.2939
GOTERM_BP_FAT	GO:0030182~neuron differentiation	5	5.49451	0.303608	ALCAM, PHGDH, VCAN, AGRN, LAMB1	87	438	13528	1.77505	1	0.927836	99.713
GOTERM_BP_FAT	GO:0030030~cell projection organization	4	4.3956	0.415888	ALCAM, PHGDH, VCAN, LAMB1	87	368	13528	1.69015	1	0.971639	99.9833
Annotation Cluster 44	Enrichment Score: 0.7696555365505853
Category	Term	Count	%	PValue	Genes	List Total	Pop Hits	Pop Total	Fold Enrichment	Bonferroni	Benjamini	FDR
GOTERM_CC_FAT	GO:0030017~sarcomere	3	3.2967	0.140956	SYNE1, ACTN1, MMP2	87	98	12782	4.49754	1	0.634991	85.0847
GOTERM_CC_FAT	GO:0030016~myofibril	3	3.2967	0.171526	SYNE1, ACTN1, MMP2	87	111	12782	3.9708	1	0.701185	90.5256
GOTERM_CC_FAT	GO:0044449~contractile fiber part	3	3.2967	0.176326	SYNE1, ACTN1, MMP2	87	113	12782	3.90052	1	0.700702	91.1906
GOTERM_CC_FAT	GO:0043292~contractile fiber	3	3.2967	0.195726	SYNE1, ACTN1, MMP2	87	121	12782	3.64263	1	0.72053	93.464
Annotation Cluster 45	Enrichment Score: 0.7683552153486862
Category	Term	Count	%	PValue	Genes	List Total	Pop Hits	Pop Total	Fold Enrichment	Bonferroni	Benjamini	FDR
GOTERM_BP_FAT	GO:0009150~purine ribonucleotide metabolic process	4	4.3956	0.0576714	ATP2B4, ACLY, NT5E, TGFB1	87	138	13528	4.50708	1	0.518572	61.7458
GOTERM_BP_FAT	GO:0009259~ribonucleotide metabolic process	4	4.3956	0.0670695	ATP2B4, ACLY, NT5E, TGFB1	87	147	13528	4.23114	1	0.55994	67.4718
GOTERM_BP_FAT	GO:0006163~purine nucleotide metabolic process	4	4.3956	0.114936	ATP2B4, ACLY, NT5E, TGFB1	87	186	13528	3.34396	1	0.706848	86.1254
GOTERM_BP_FAT	GO:0046034~ATP metabolic process	3	3.2967	0.14377	ATP2B4, ACLY, TGFB1	87	105	13528	4.44269	1	0.765686	91.8804
GOTERM_BP_FAT	GO:0044271~nitrogen compound biosynthetic process	5	5.49451	0.152286	ATP2B4, PHGDH, NQO1, NT5E, TGFB1	87	325	13528	2.39222	1	0.784039	93.0926
GOTERM_BP_FAT	GO:0009205~purine ribonucleoside triphosphate metabolic process	3	3.2967	0.170462	ATP2B4, ACLY, TGFB1	87	117	13528	3.98703	1	0.807016	95.1355
GOTERM_BP_FAT	GO:0009199~ribonucleoside triphosphate metabolic process	3	3.2967	0.172724	ATP2B4, ACLY, TGFB1	87	118	13528	3.95324	1	0.809307	95.3457
GOTERM_BP_FAT	GO:0009144~purine nucleoside triphosphate metabolic process	3	3.2967	0.181821	ATP2B4, ACLY, TGFB1	87	122	13528	3.82363	1	0.824673	96.108
GOTERM_BP_FAT	GO:0009141~nucleoside triphosphate metabolic process	3	3.2967	0.202535	ATP2B4, ACLY, TGFB1	87	131	13528	3.56094	1	0.851721	97.4295
GOTERM_BP_FAT	GO:0006164~purine nucleotide biosynthetic process	3	3.2967	0.242291	ATP2B4, NT5E, TGFB1	87	148	13528	3.15191	1	0.886143	98.8761
GOTERM_BP_FAT	GO:0009165~nucleotide biosynthetic process	3	3.2967	0.331666	ATP2B4, NT5E, TGFB1	87	186	13528	2.50797	1	0.942656	99.8524
GOTERM_BP_FAT	GO:0034404~nucleobase, nucleoside and nucleotide biosynthetic process	3	3.2967	0.347915	ATP2B4, NT5E, TGFB1	87	193	13528	2.41701	1	0.950115	99.9009
GOTERM_BP_FAT	GO:0034654~nucleobase, nucleoside, nucleotide and nucleic acid biosynthetic process	3	3.2967	0.347915	ATP2B4, NT5E, TGFB1	87	193	13528	2.41701	1	0.950115	99.9009
Annotation Cluster 46	Enrichment Score: 0.6315387860624279
Category	Term	Count	%	PValue	Genes	List Total	Pop Hits	Pop Total	Fold Enrichment	Bonferroni	Benjamini	FDR
GOTERM_BP_FAT	GO:0051271~negative regulation of cell motion	5	5.49451	0.000681513	ACTN1, GREM1, THBS1, IGFBP3, TGFB1	87	63	13528	12.3408	0.56053	0.04235	1.09678
GOTERM_BP_FAT	GO:0042981~regulation of apoptosis	8	8.79121	0.249609	ALB, COMP, ACTN1, NQO1, THBS1, IGFBP3, TIMP3, TGFB1	87	804	13528	1.54721	1	0.892932	99.0393
GOTERM_BP_FAT	GO:0043067~regulation of programmed cell death	8	8.79121	0.257414	ALB, COMP, ACTN1, NQO1, THBS1, IGFBP3, TIMP3, TGFB1	87	812	13528	1.53196	1	0.896861	99.1888
GOTERM_BP_FAT	GO:0010941~regulation of cell death	8	8.79121	0.26036	ALB, COMP, ACTN1, NQO1, THBS1, IGFBP3, TIMP3, TGFB1	87	815	13528	1.52632	1	0.898485	99.2394
GOTERM_BP_FAT	GO:0043065~positive regulation of apoptosis	4	4.3956	0.517999	NQO1, IGFBP3, TIMP3, TGFB1	87	430	13528	1.44646	1	0.990736	99.9993
GOTERM_BP_FAT	GO:0043068~positive regulation of programmed cell death	4	4.3956	0.52271	NQO1, IGFBP3, TIMP3, TGFB1	87	433	13528	1.43644	1	0.991081	99.9994
GOTERM_BP_FAT	GO:0010942~positive regulation of cell death	4	4.3956	0.525837	NQO1, IGFBP3, TIMP3, TGFB1	87	435	13528	1.42983	1	0.99123	99.9994
GOTERM_BP_FAT	GO:0043066~negative regulation of apoptosis	3	3.2967	0.662421	ALB, COMP, THBS1	87	354	13528	1.31775	1	0.998157	100
GOTERM_BP_FAT	GO:0043069~negative regulation of programmed cell death	3	3.2967	0.669983	ALB, COMP, THBS1	87	359	13528	1.29939	1	0.998282	100
GOTERM_BP_FAT	GO:0060548~negative regulation of cell death	3	3.2967	0.671479	ALB, COMP, THBS1	87	360	13528	1.29579	1	0.998275	100
Annotation Cluster 47	Enrichment Score: 0.5894049718527472
Category	Term	Count	%	PValue	Genes	List Total	Pop Hits	Pop Total	Fold Enrichment	Bonferroni	Benjamini	FDR
GOTERM_BP_FAT	GO:0010627~regulation of protein kinase cascade	4	4.3956	0.21087	F10, TIMP2, FLNA, TGFB1	87	249	13528	2.4979	1	0.856716	97.8313
GOTERM_BP_FAT	GO:0051051~negative regulation of transport	3	3.2967	0.211829	THBS1, FLNA, TGFB1	87	135	13528	3.45543	1	0.856255	97.8736
GOTERM_MF_FAT	GO:0042802~identical protein binding	7	7.69231	0.225081	COL1A2, ADH5, COL1A1, PSMA7, THBS1, FLNA, TGFB1	84	640	12983	1.69049	1	0.810657	96.3428
GOTERM_BP_FAT	GO:0010740~positive regulation of protein kinase cascade	3	3.2967	0.287101	F10, FLNA, TGFB1	87	167	13528	2.79331	1	0.919485	99.5807
GOTERM_BP_FAT	GO:0009967~positive regulation of signal transduction	4	4.3956	0.289122	F10, THBS1, FLNA, TGFB1	87	295	13528	2.1084	1	0.919931	99.5996
GOTERM_BP_FAT	GO:0010647~positive regulation of cell communication	4	4.3956	0.348428	F10, THBS1, FLNA, TGFB1	87	329	13528	1.89051	1	0.949521	99.9022
Annotation Cluster 48	Enrichment Score: 0.4814239893849875
Category	Term	Count	%	PValue	Genes	List Total	Pop Hits	Pop Total	Fold Enrichment	Bonferroni	Benjamini	FDR
GOTERM_BP_FAT	GO:0006928~cell motion	6	6.59341	0.184491	ALCAM, CALD1, VCAN, LAMC1, THBS1, TGFB1	87	475	13528	1.96414	1	0.827408	96.3085
GOTERM_CC_FAT	GO:0043025~cell soma	3	3.2967	0.312519	ALCAM, CALD1, TGFB1	87	168	12782	2.62356	1	0.859472	99.084
GOTERM_CC_FAT	GO:0043005~neuron projection	4	4.3956	0.405563	ALCAM, CALD1, DPYSL3, TGFB1	87	342	12782	1.71836	1	0.919908	99.8518
GOTERM_CC_FAT	GO:0042995~cell projection	6	6.59341	0.507451	ALCAM, EZR, CALD1, ACTN1, DPYSL3, TGFB1	87	697	12782	1.26473	1	0.956354	99.9859
Annotation Cluster 49	Enrichment Score: 0.4428256903548462
Category	Term	Count	%	PValue	Genes	List Total	Pop Hits	Pop Total	Fold Enrichment	Bonferroni	Benjamini	FDR
GOTERM_BP_FAT	GO:0043112~receptor metabolic process	3	3.2967	0.0164827	AGRN, FLNA, TGFB1	87	31	13528	15.0478	1	0.280059	23.5748
GOTERM_BP_FAT	GO:0007167~enzyme linked receptor protein signaling pathway	6	6.59341	0.0666363	LTBP2, COL3A1, COL1A2, AGRN, FLNA, TGFB1	87	342	13528	2.72797	1	0.561075	67.2265
GOTERM_BP_FAT	GO:0043623~cellular protein complex assembly	3	3.2967	0.275308	AGRN, FLNA, TGFB1	87	162	13528	2.87952	1	0.911711	99.4533
GOTERM_BP_FAT	GO:0007169~transmembrane receptor protein tyrosine kinase signaling pathway	3	3.2967	0.418089	AGRN, FLNA, TGFB1	87	224	13528	2.08251	1	0.971792	99.9843
GOTERM_BP_FAT	GO:0034622~cellular macromolecular complex assembly	3	3.2967	0.60392	AGRN, FLNA, TGFB1	87	318	13528	1.46693	1	0.996139	100
GOTERM_BP_FAT	GO:0070271~protein complex biogenesis	4	4.3956	0.627839	AGRN, LAMC1, FLNA, TGFB1	87	505	13528	1.23164	1	0.997183	100
GOTERM_BP_FAT	GO:0006461~protein complex assembly	4	4.3956	0.627839	AGRN, LAMC1, FLNA, TGFB1	87	505	13528	1.23164	1	0.997183	100
GOTERM_BP_FAT	GO:0034621~cellular macromolecular complex subunit organization	3	3.2967	0.666975	AGRN, FLNA, TGFB1	87	357	13528	1.30667	1	0.998244	100
GOTERM_BP_FAT	GO:0065003~macromolecular complex assembly	4	4.3956	0.801562	AGRN, LAMC1, FLNA, TGFB1	87	665	13528	0.935304	1	0.999864	100
GOTERM_BP_FAT	GO:0043933~macromolecular complex subunit organization	4	4.3956	0.836315	AGRN, LAMC1, FLNA, TGFB1	87	710	13528	0.876024	1	0.999951	100
GOTERM_BP_FAT	GO:0045449~regulation of transcription	4	4.3956	0.999998	AEBP1, AGRN, FLNA, TGFB1	87	2601	13528	0.23913	1	1	100
Annotation Cluster 50	Enrichment Score: 0.35581494282264425
Category	Term	Count	%	PValue	Genes	List Total	Pop Hits	Pop Total	Fold Enrichment	Bonferroni	Benjamini	FDR
GOTERM_BP_FAT	GO:0050953~sensory perception of light stimulus	4	4.3956	0.158343	LUM, TGFBI, COL1A1, TIMP3	87	216	13528	2.87952	1	0.792983	93.8492
GOTERM_BP_FAT	GO:0007601~visual perception	4	4.3956	0.158343	LUM, TGFBI, COL1A1, TIMP3	87	216	13528	2.87952	1	0.792983	93.8492
GOTERM_BP_FAT	GO:0050877~neurological system process	7	7.69231	0.792626	LUM, TGFBI, AGRN, COL1A1, NQO1, TIMP3, TGFB1	87	1210	13528	0.899554	1	0.99984	100
GOTERM_BP_FAT	GO:0007600~sensory perception	4	4.3956	0.895462	LUM, TGFBI, COL1A1, TIMP3	87	810	13528	0.767873	1	0.999996	100
GOTERM_BP_FAT	GO:0050890~cognition	4	4.3956	0.934567	LUM, TGFBI, COL1A1, TIMP3	87	909	13528	0.684243	1	1	100
Annotation Cluster 51	Enrichment Score: 0.303215433660405
Category	Term	Count	%	PValue	Genes	List Total	Pop Hits	Pop Total	Fold Enrichment	Bonferroni	Benjamini	FDR
GOTERM_CC_FAT	GO:0044431~Golgi apparatus part	5	5.49451	0.136173	COPA, AP2A1, FLNA, TGFB1, B2M	87	294	12782	2.49863	1	0.633768	84.0107
GOTERM_CC_FAT	GO:0000139~Golgi membrane	3	3.2967	0.356827	COPA, AP2A1, B2M	87	186	12782	2.36967	1	0.888717	99.6023
GOTERM_CC_FAT	GO:0005794~Golgi apparatus	6	6.59341	0.706845	COPA, SYNE1, AP2A1, FLNA, TGFB1, B2M	87	872	12782	1.01091	1	0.992431	100
GOTERM_CC_FAT	GO:0012505~endomembrane system	4	4.3956	0.903714	COPA, SYNE1, AP2A1, B2M	87	782	12782	0.751507	1	0.999871	100
GOTERM_CC_FAT	GO:0031090~organelle membrane	4	4.3956	0.981788	COPA, AP2A1, B2M, HADHB	87	1096	12782	0.536203	1	0.999999	100
Annotation Cluster 52	Enrichment Score: 0.30254288541873015
Category	Term	Count	%	PValue	Genes	List Total	Pop Hits	Pop Total	Fold Enrichment	Bonferroni	Benjamini	FDR
GOTERM_MF_FAT	GO:0042802~identical protein binding	7	7.69231	0.225081	COL1A2, ADH5, COL1A1, PSMA7, THBS1, FLNA, TGFB1	84	640	12983	1.69049	1	0.810657	96.3428
GOTERM_MF_FAT	GO:0042803~protein homodimerization activity	3	3.2967	0.634009	ADH5, FLNA, TGFB1	84	334	12983	1.38826	1	0.996071	99.9998
GOTERM_MF_FAT	GO:0046983~protein dimerization activity	3	3.2967	0.866835	ADH5, FLNA, TGFB1	84	542	12983	0.855496	1	0.99997	100
Annotation Cluster 53	Enrichment Score: 0.26497846588524204
Category	Term	Count	%	PValue	Genes	List Total	Pop Hits	Pop Total	Fold Enrichment	Bonferroni	Benjamini	FDR
GOTERM_CC_FAT	GO:0005886~plasma membrane	29	31.8681	0.306162	COPA, CALD1, GNG12, MMP2, B2M, ALCAM, SLC1A5, ATP2B4, EZR, COL6A3, COL6A2, COL6A1, LAMB1, THBS1, EHD1, GPC1, NT5E, RECK, F10, ACTN1, MFGE8, DPYSL3, FLNA, SYNE1, BGN, AP2A1, COL1A2, COL1A1, LAMC1	87	3777	12782	1.12806	1	0.859968	98.9721
GOTERM_CC_FAT	GO:0044459~plasma membrane part	16	17.5824	0.524416	COPA, F10, ACTN1, MFGE8, GNG12, B2M, ALCAM, SLC1A5, SYNE1, ATP2B4, EZR, AP2A1, EHD1, THBS1, LAMB1, GPC1	87	2203	12782	1.06705	1	0.959853	99.9909
SP_PIR_KEYWORDS	membrane	18	19.7802	0.998706	RECK, COPA, MFGE8, GNG12, NID2, MMP2, ALCAM, SLC1A5, SYNE1, ATP2B4, EZR, AP2A1, PLOD2, COL6A2, VCAN, EHD1, NT5E, GPC1	91	6256	19235	0.608172	1	1	100
Annotation Cluster 54	Enrichment Score: 0.2382916112435524
Category	Term	Count	%	PValue	Genes	List Total	Pop Hits	Pop Total	Fold Enrichment	Bonferroni	Benjamini	FDR
GOTERM_CC_FAT	GO:0000267~cell fraction	9	9.89011	0.44585	RECK, SLC1A5, COPA, FBLN1, F10, CALD1, GARS, ADH5, NT5E	87	1083	12782	1.22094	1	0.930738	99.9384
GOTERM_CC_FAT	GO:0005624~membrane fraction	6	6.59341	0.641797	RECK, SLC1A5, COPA, F10, CALD1, NT5E	87	809	12782	1.08964	1	0.987053	99.9997
GOTERM_CC_FAT	GO:0005626~insoluble fraction	6	6.59341	0.673811	RECK, SLC1A5, COPA, F10, CALD1, NT5E	87	839	12782	1.05068	1	0.990386	99.9999
Annotation Cluster 55	Enrichment Score: 0.15210797505396745
Category	Term	Count	%	PValue	Genes	List Total	Pop Hits	Pop Total	Fold Enrichment	Bonferroni	Benjamini	FDR
GOTERM_BP_FAT	GO:0010604~positive regulation of macromolecule metabolic process	8	8.79121	0.302584	PSMB5, PSMA6, PSMA5, PSMD3, AGRN, PSMA7, THBS1, TGFB1	87	857	13528	1.45152	1	0.928209	99.7061
GOTERM_BP_FAT	GO:0010557~positive regulation of macromolecule biosynthetic process	3	3.2967	0.924923	AGRN, THBS1, TGFB1	87	654	13528	0.713276	1	0.999999	100
GOTERM_BP_FAT	GO:0031328~positive regulation of cellular biosynthetic process	3	3.2967	0.936542	AGRN, THBS1, TGFB1	87	685	13528	0.680997	1	1	100
GOTERM_BP_FAT	GO:0009891~positive regulation of biosynthetic process	3	3.2967	0.939916	AGRN, THBS1, TGFB1	87	695	13528	0.671198	1	1	100
Annotation Cluster 56	Enrichment Score: 0.006246004834857542
Category	Term	Count	%	PValue	Genes	List Total	Pop Hits	Pop Total	Fold Enrichment	Bonferroni	Benjamini	FDR
UP_SEQ_FEATURE	nucleotide phosphate-binding region:ATP	3	3.2967	0.945102	GARS, ACLY, EHD1	91	962	19113	0.654988	1	1	100
SP_PIR_KEYWORDS	atp-binding	4	4.3956	0.95253	ATP2B4, GARS, ACLY, EHD1	91	1326	19235	0.637628	1	0.999923	100
SP_PIR_KEYWORDS	nucleotide-binding	5	5.49451	0.961166	ATP2B4, GARS, ACLY, EHD1, NT5E	91	1686	19235	0.626849	1	0.999953	100
GOTERM_MF_FAT	GO:0000166~nucleotide binding	9	9.89011	0.983038	ATP2B4, GARS, UGDH, ADH5, PHGDH, ACLY, EHD1, NT5E, HADHB	84	2245	12983	0.619615	1	1	100
GOTERM_MF_FAT	GO:0005524~ATP binding	4	4.3956	0.997062	ATP2B4, GARS, ACLY, EHD1	84	1477	12983	0.418577	1	1	100
GOTERM_MF_FAT	GO:0032559~adenyl ribonucleotide binding	4	4.3956	0.997387	ATP2B4, GARS, ACLY, EHD1	84	1497	12983	0.412985	1	1	100
GOTERM_MF_FAT	GO:0030554~adenyl nucleotide binding	4	4.3956	0.998374	ATP2B4, GARS, ACLY, EHD1	84	1577	12983	0.392034	1	1	100
GOTERM_MF_FAT	GO:0001883~purine nucleoside binding	4	4.3956	0.998592	ATP2B4, GARS, ACLY, EHD1	84	1601	12983	0.386157	1	1	100
GOTERM_MF_FAT	GO:0001882~nucleoside binding	4	4.3956	0.998682	ATP2B4, GARS, ACLY, EHD1	84	1612	12983	0.383522	1	1	100
GOTERM_MF_FAT	GO:0032553~ribonucleotide binding	4	4.3956	0.999669	ATP2B4, GARS, ACLY, EHD1	84	1836	12983	0.336731	1	1	100
GOTERM_MF_FAT	GO:0032555~purine ribonucleotide binding	4	4.3956	0.999669	ATP2B4, GARS, ACLY, EHD1	84	1836	12983	0.336731	1	1	100
GOTERM_MF_FAT	GO:0017076~purine nucleotide binding	4	4.3956	0.999803	ATP2B4, GARS, ACLY, EHD1	84	1918	12983	0.322335	1	1	100
Annotation Cluster 57	Enrichment Score: 6.21416622247769E-4
Category	Term	Count	%	PValue	Genes	List Total	Pop Hits	Pop Total	Fold Enrichment	Bonferroni	Benjamini	FDR
GOTERM_CC_FAT	GO:0031226~intrinsic to plasma membrane	4	4.3956	0.990798	SLC1A5, ATP2B4, F10, GPC1	87	1215	12782	0.483686	1	1	100
GOTERM_CC_FAT	GO:0005887~integral to plasma membrane	3	3.2967	0.99782	SLC1A5, ATP2B4, GPC1	87	1188	12782	0.371009	1	1	100
UP_SEQ_FEATURE	topological domain:Extracellular	3	3.2967	0.999984	ALCAM, SLC1A5, ATP2B4	91	2719	19113	0.231739	1	1	100
UP_SEQ_FEATURE	topological domain:Cytoplasmic	4	4.3956	0.999995	ALCAM, SLC1A5, SYNE1, ATP2B4	91	3374	19113	0.249002	1	1	100
SP_PIR_KEYWORDS	transmembrane	5	5.49451	1	ALCAM, SLC1A5, SYNE1, ATP2B4, VCAN	91	4973	19235	0.212521	1	1	100
UP_SEQ_FEATURE	transmembrane region	4	4.3956	1	ALCAM, SLC1A5, SYNE1, ATP2B4	91	4911	19113	0.171071	1	1	100
GOTERM_CC_FAT	GO:0031224~intrinsic to membrane	10	10.989	1	ALCAM, RECK, SLC1A5, SYNE1, ATP2B4, F10, VCAN, NT5E, GPC1, VAT1	87	5485	12782	0.267857	1	1	100
GOTERM_CC_FAT	GO:0016021~integral to membrane	7	7.69231	1	ALCAM, SLC1A5, SYNE1, ATP2B4, VCAN, GPC1, VAT1	87	5297	12782	0.194155	1	1	100
