# Supplementary material for: Proteomics identifies differences in fibrotic potential of extracellular vesicles from human tendon and muscle fibroblasts
Source: Cell Commun Signal. 2020 Nov 4;18:177. doi: 10.1186/s12964-020-00669-9 (PMC7641822; doi:10.1186/s12964-020-00669-9)
Supplement: Supplementary file 9 — Additional file 8. Supplementary Data 8. Functional enrichment analysis result for proteins with differential abundance between TenX and FibX. [file 12964_2020_669_MOESM9_ESM.txt]

Annotation Cluster 1	Enrichment Score: 13.47338693208272
Category	Term	Count	%	PValue	Genes	List Total	Pop Hits	Pop Total	Fold Enrichment	Bonferroni	Benjamini	FDR
GOTERM_BP_FAT	GO:0006414~translational elongation	17	20.0	1.9882422551926943E-19	RPL18, RPL14, RPL15, RPL27A, RPL24, RPS2, RPL28, RPL30, RPL32, RPL6, RPL34, RPS15, RPL8, RPL3, RPL7A, RPL12, RPL4	77	101	13528	29.571299987141572	2.12543097080099E-16	2.12543097080099E-16	3.1680755987835485E-16
GOTERM_BP_FAT	GO:0006412~translation	24	28.235294117647058	2.0230173578991902E-19	ABCF1, RPL18, RPL14, RPL15, RPL27A, GARS, EIF2S3, RPL24, RPS2, RPL28, RPL30, RPL32, EIF3G, GSPT1, RPL6, RPL34, EEF1E1, RPS15, RPL8, RPL3, RPL4, RPL12, RPL7A, FARSA	77	331	13528	12.738729548397222	2.1626055555942343E-16	1.0813027777971172E-16	3.223486429149874E-16
GOTERM_CC_FAT	GO:0022625~cytosolic large ribosomal subunit	13	15.294117647058824	3.060924852551126E-18	RPL18, RPL30, RPL32, RPL14, RPL6, RPL34, RPL8, RPL3, RPL27A, RPL24, RPL7A, RPL4, RPL28	80	38	12782	54.659868421052636	6.397332941831854E-16	3.198666470915927E-16	3.8641927464955214E-15
GOTERM_CC_FAT	GO:0022626~cytosolic ribosome	15	17.647058823529413	4.549626470755026E-17	RPL18, RPL30, RPL32, RPL14, RPL6, RPL34, RPS15, RPL8, RPL27A, RPL3, RPL24, RPL4, RPL7A, RPS2, RPL28	80	81	12782	29.587962962962965	9.508719323878004E-15	3.1695731079593353E-15	5.743569167633443E-14
SP_PIR_KEYWORDS	protein biosynthesis	17	20.0	1.2530186880524991E-16	RPL18, GARS, EIF2S3, RPL24, RPS2, RPL30, RPL32, EIF3G, GSPT1, RPL6, EEF1E1, RPS15, RPL8, RPL3, RPL7A, FARSA, RPL12	85	188	19235	20.46276595744681	2.1316282072803006E-14	1.0658141036401503E-14	1.3322676295501878E-13
SP_PIR_KEYWORDS	ribosomal protein	17	20.0	1.2530186880524991E-16	RPL18, RPL14, RPL15, RPL27A, RPL24, RPS2, RPL28, RPL30, RPL32, RPL6, RPL34, RPS15, RPL8, RPL3, RPL7A, RPL12, RPL4	85	188	19235	20.46276595744681	2.1316282072803006E-14	1.0658141036401503E-14	1.3322676295501878E-13
SP_PIR_KEYWORDS	ribonucleoprotein	19	22.35294117647059	1.7902004475055012E-16	RPL18, RPL14, RPL15, RPL27A, RPL24, SSB, RPS2, RPL28, HNRNPA3, RPL30, RPL32, RPL6, RPL34, RPS15, RPL8, RPL3, RPL4, RPL7A, RPL12	85	279	19235	15.410710520767447	4.263256414560601E-14	1.4210854715202004E-14	2.7755575615628914E-13
KEGG_PATHWAY	hsa03010:Ribosome	17	20.0	2.174779238315002E-16	RPL18, RPL14, RPL15, RPL27A, RPL24, RPS2, RPL28, RPL30, RPL32, RPL6, RPL34, RPS15, RPL8, RPL3, RPL7A, RPL12, RPL4	56	87	5085	17.74322660098522	1.509903313490213E-14	1.509903313490213E-14	2.3314683517128287E-13
GOTERM_CC_FAT	GO:0005840~ribosome	19	22.35294117647059	6.015357488221087E-16	ABCF1, RPL18, RPL14, RPL15, RPL27A, RPL24, RPS2, RPL28, RPL30, RPL32, RPL6, RPL34, RPS15, RPL8, RPL3, RPL4, RPL7A, RPL12, APEX1	80	215	12782	14.119651162790696	1.1601830607332886E-13	2.8976820942716586E-14	6.994405055138486E-13
GOTERM_MF_FAT	GO:0003735~structural constituent of ribosome	17	20.0	1.7011015494536415E-15	RPL18, RPL14, RPL15, RPL27A, RPL24, RPS2, RPL28, RPL30, RPL32, RPL6, RPL34, RPS15, RPL8, RPL3, RPL7A, RPL12, RPL4	77	168	12983	17.061765615337045	4.0967229608668276E-13	4.0967229608668276E-13	2.1538326677728037E-12
GOTERM_CC_FAT	GO:0015934~large ribosomal subunit	13	15.294117647058824	5.928803318778878E-15	RPL18, RPL30, RPL32, RPL14, RPL6, RPL34, RPL8, RPL3, RPL27A, RPL24, RPL7A, RPL4, RPL28	80	67	12782	31.001119402985076	1.229794044377286E-12	2.4591439995447217E-13	7.427392034742297E-12
SP_PIR_KEYWORDS	ribosome	12	14.117647058823529	1.5998915839989032E-14	RPL18, RPL30, RPL32, RPL6, RPL8, RPS15, RPL3, RPL24, RPL7A, RPL4, RPL12, RPS2	85	73	19235	37.19903303787268	3.069544618483633E-12	7.673861546209082E-13	1.9906298831529057E-11
GOTERM_CC_FAT	GO:0033279~ribosomal subunit	15	17.647058823529413	3.541304516991245E-14	RPL18, RPL30, RPL32, RPL14, RPL6, RPL34, RPS15, RPL8, RPL27A, RPL3, RPL24, RPL4, RPL7A, RPS2, RPL28	80	128	12782	18.7236328125	7.401967927478381E-12	1.233679824963474E-12	4.4708681201655054E-11
GOTERM_CC_FAT	GO:0044445~cytosolic part	15	17.647058823529413	3.9530253471854874E-13	RPL18, RPL30, RPL32, RPL14, RPL6, RPL34, RPS15, RPL8, RPL27A, RPL3, RPL24, RPL4, RPL7A, RPS2, RPL28	80	152	12782	15.767269736842104	8.262823758542481E-11	1.1804002220117127E-11	4.991007607202391E-10
GOTERM_MF_FAT	GO:0005198~structural molecule activity	23	27.058823529411764	5.9909751203291865E-12	RPL18, COPA, TNXB, RPL14, ELN, RPL15, RPL27A, RPL24, RPS2, RPL28, RPL30, FBLN1, RPL32, RPL6, RPL34, COPB1, RPS15, RPL8, MYBPH, RPL3, RPL4, RPL12, RPL7A	77	634	12983	6.116780695645049	1.4737824294286384E-9	7.368912147143192E-10	7.763112375158698E-9
GOTERM_CC_FAT	GO:0030529~ribonucleoprotein complex	21	24.705882352941178	2.558051472730345E-11	ABCF1, RPL18, RPL14, RPL15, RPL27A, RPL24, SSB, RPS2, RPL28, HNRNPA3, RPL30, RPL32, RPL6, RPL34, RPS15, RPL8, RPL3, RPL4, RPL7A, RPL12, APEX1	80	515	12782	6.515097087378642	5.346332376809926E-9	6.682915332234529E-10	3.2293545615402763E-8
GOTERM_MF_FAT	GO:0003723~RNA binding	20	23.52941176470588	1.9834087862691462E-8	RPL18, RPL14, RPL15, RPL27A, RPL24, SSB, RPS2, RPL28, HNRNPA3, SBDS, RPL30, EIF3G, RPL6, RPL34, RPL8, RPL3, RPL4, RPL7A, FARSA, RPL12	77	718	12983	4.696668234272691	4.879173748029153E-6	1.6263938945604295E-6	2.570098478482663E-5
GOTERM_CC_FAT	GO:0043232~intracellular non-membrane-bounded organelle	32	37.64705882352941	8.464063794558857E-5	RPL18, ABCF1, RPL14, HINT1, RPL15, XRCC6, RPL27A, RPS2, HADHB, HNRNPA3, CTTN, SBDS, PFN2, RPL30, EZR, RPL32, RPL6, RPL34, MYBPH, RPL8, RPL3, RPL12, RPL4, RPL7A, APEX1, SSB, RPL24, NEXN, RPL28, TNNT1, RPS15, TOM1	80	2596	12782	1.969491525423729	0.017535081281170095	0.0019636963111365757	0.10680003744470978
GOTERM_CC_FAT	GO:0043228~non-membrane-bounded organelle	32	37.64705882352941	8.464063794558857E-5	RPL18, ABCF1, RPL14, HINT1, RPL15, XRCC6, RPL27A, RPS2, HADHB, HNRNPA3, CTTN, SBDS, PFN2, RPL30, EZR, RPL32, RPL6, RPL34, MYBPH, RPL8, RPL3, RPL12, RPL4, RPL7A, APEX1, SSB, RPL24, NEXN, RPL28, TNNT1, RPS15, TOM1	80	2596	12782	1.969491525423729	0.017535081281170095	0.0019636963111365757	0.10680003744470978
Annotation Cluster 2	Enrichment Score: 1.8737391646959443
Category	Term	Count	%	PValue	Genes	List Total	Pop Hits	Pop Total	Fold Enrichment	Bonferroni	Benjamini	FDR
SP_PIR_KEYWORDS	extracellular matrix	8	9.411764705882353	8.863902025734687E-5	FBLN1, TNXB, LGALS1, ELN, CCDC80, NID2, TIMP3, MMP2	85	241	19235	7.511837930192824	0.01687543358209509	0.002832555089836042	0.11030089146000233
GOTERM_BP_FAT	GO:0030198~extracellular matrix organization	3	3.5294117647058822	0.11583253811208728	TNXB, ELN, CCDC80	77	104	13528	5.067932067932068	1.0	0.8638488300437873	85.93698685590655
GOTERM_BP_FAT	GO:0043062~extracellular structure organization	3	3.5294117647058822	0.23298447689691504	TNXB, ELN, CCDC80	77	163	13528	3.2335272089873315	1.0	0.958661424621512	98.53962845825174
Annotation Cluster 3	Enrichment Score: 1.8420536240971144
Category	Term	Count	%	PValue	Genes	List Total	Pop Hits	Pop Total	Fold Enrichment	Bonferroni	Benjamini	FDR
GOTERM_BP_FAT	GO:0016197~endosome transport	4	4.705882352941177	0.00421233564983706	AP2A1, RAB14, TOM1, EHD1	77	58	13528	12.116435288849082	0.9890289750103669	0.3365004159571183	6.504917035497626
GOTERM_CC_FAT	GO:0005769~early endosome	4	4.705882352941177	0.015614726001005165	RAB14, TOM1, EHD1, B2M	80	85	12782	7.518823529411765	0.9627172776846565	0.1449794495185086	18.018754391209956
GOTERM_CC_FAT	GO:0005768~endosome	6	7.0588235294117645	0.045267008024238636	STX7, ATP6V1E1, RAB14, TOM1, EHD1, B2M	80	315	12782	3.043333333333333	0.999937580044494	0.2758240209395225	44.27832643557916
Annotation Cluster 4	Enrichment Score: 1.6288173673950503
Category	Term	Count	%	PValue	Genes	List Total	Pop Hits	Pop Total	Fold Enrichment	Bonferroni	Benjamini	FDR
GOTERM_BP_FAT	GO:0016197~endosome transport	4	4.705882352941177	0.00421233564983706	AP2A1, RAB14, TOM1, EHD1	77	58	13528	12.116435288849082	0.9890289750103669	0.3365004159571183	6.504917035497626
GOTERM_BP_FAT	GO:0016044~membrane organization	8	9.411764705882353	0.005486788708419834	COPA, STX4, STX7, AP2A1, COPB1, TOM1, SNX3, EHD1	77	381	13528	3.6889934212768862	0.99720947986957	0.3076027688572911	8.393458679810983
SP_PIR_KEYWORDS	protein transport	7	8.235294117647058	0.019400645104538115	COPA, SCAMP3, AP2A1, COPB1, RAB14, TOM1, SNX3	85	485	19235	3.266100667070952	0.9767518812782764	0.3135027822193299	21.644548822362452
GOTERM_BP_FAT	GO:0010324~membrane invagination	4	4.705882352941177	0.1265108847604809	AP2A1, TOM1, SNX3, EHD1	77	220	13528	3.1943329397874853	1.0	0.8807294268234167	88.41238931151553
GOTERM_BP_FAT	GO:0006897~endocytosis	4	4.705882352941177	0.1265108847604809	AP2A1, TOM1, SNX3, EHD1	77	220	13528	3.1943329397874853	1.0	0.8807294268234167	88.41238931151553
Annotation Cluster 5	Enrichment Score: 1.5363180531700331
Category	Term	Count	%	PValue	Genes	List Total	Pop Hits	Pop Total	Fold Enrichment	Bonferroni	Benjamini	FDR
GOTERM_BP_FAT	GO:0048193~Golgi vesicle transport	7	8.235294117647058	9.226245211089968E-5	COPA, STX4, SCAMP3, STX7, AP2A1, COPB1, RAB14	77	131	13528	9.387925052047189	0.0939249243739918	0.03234310689989073	0.14691023664336056
GOTERM_BP_FAT	GO:0046907~intracellular transport	13	15.294117647058824	2.776912519080488E-4	COPA, SCAMP3, STX4, STX7, SLC25A6, SNAPIN, TGFB1, AP2A1, COPB1, RPS15, RAB14, TOM1, EHD1	77	657	13528	3.47632884619186	0.2568766058758377	0.07153564901710285	0.4415583905464482
GOTERM_BP_FAT	GO:0006892~post-Golgi vesicle-mediated transport	5	5.88235294117647	3.1013645872087425E-4	STX4, SCAMP3, STX7, AP2A1, RAB14	77	58	13528	15.14554411106135	0.282216505920582	0.0641662718380216	0.49303029626367456
GOTERM_BP_FAT	GO:0016192~vesicle-mediated transport	12	14.117647058823529	3.5077800815293785E-4	COPA, STX4, SCAMP3, STX7, AP2A1, COPB1, GARS, RAB14, TOM1, SNAPIN, SNX3, EHD1	77	576	13528	3.66017316017316	0.3127433486440907	0.060594370069577796	0.5574699019262108
GOTERM_CC_FAT	GO:0044431~Golgi apparatus part	8	9.411764705882353	0.0022352291943284726	COPA, STX4, SCAMP3, AP2A1, COPB1, RAB14, TGFB1, B2M	80	294	12782	4.347619047619048	0.3735496696913835	0.03822410780454777	2.785441843604264
GOTERM_CC_FAT	GO:0005798~Golgi-associated vesicle	4	4.705882352941177	0.0038233429775086014	COPA, AP2A1, COPB1, RAB14	80	51	12782	12.531372549019608	0.5509451161949008	0.05558202454249361	4.720871001189375
GOTERM_BP_FAT	GO:0006886~intracellular protein transport	8	9.411764705882353	0.0049658273728891145	COPA, STX4, STX7, AP2A1, COPB1, TOM1, SNAPIN, TGFB1	77	374	13528	3.7580387526911596	0.9951155262688584	0.29867198855081123	7.625837040245431
GOTERM_BP_FAT	GO:0016044~membrane organization	8	9.411764705882353	0.005486788708419834	COPA, STX4, STX7, AP2A1, COPB1, TOM1, SNX3, EHD1	77	381	13528	3.6889934212768862	0.99720947986957	0.3076027688572911	8.393458679810983
GOTERM_CC_FAT	GO:0016023~cytoplasmic membrane-bounded vesicle	10	11.76470588235294	0.0066804335621540095	COPA, STX4, AP2A1, COPB1, GARS, RAB14, SNAPIN, ATP6V1B2, EHD1, TGFB1	80	550	12782	2.9050000000000002	0.7536236749543404	0.08916453661146817	8.113725994368115
GOTERM_CC_FAT	GO:0031988~membrane-bounded vesicle	10	11.76470588235294	0.008181517962976042	COPA, STX4, AP2A1, COPB1, GARS, RAB14, SNAPIN, ATP6V1B2, EHD1, TGFB1	80	568	12782	2.8129401408450705	0.8203905637130641	0.10175342098450324	9.851375016081587
GOTERM_BP_FAT	GO:0034613~cellular protein localization	8	9.411764705882353	0.00819761548181586	COPA, STX4, STX7, AP2A1, COPB1, TOM1, SNAPIN, TGFB1	77	411	13528	3.4197238284829528	0.999849171532729	0.38667097492123415	12.292219105650926
GOTERM_BP_FAT	GO:0070727~cellular macromolecule localization	8	9.411764705882353	0.008514950489724133	COPA, STX4, STX7, AP2A1, COPB1, TOM1, SNAPIN, TGFB1	77	414	13528	3.3949432210301778	0.9998928688818148	0.3819150178932924	12.738306460237869
GOTERM_BP_FAT	GO:0008104~protein localization	12	14.117647058823529	0.009922918482978615	COPA, STX4, SCAMP3, EZR, STX7, AP2A1, COPB1, RAB14, TOM1, SNAPIN, SNX3, TGFB1	77	882	13528	2.3903171658273696	0.9999765485868144	0.38403911087307985	14.692004138320481
GOTERM_BP_FAT	GO:0015031~protein transport	11	12.941176470588237	0.009954693176804329	COPA, STX4, SCAMP3, STX7, AP2A1, COPB1, RAB14, TOM1, SNAPIN, SNX3, TGFB1	77	762	13528	2.536182977127859	0.9999773395157118	0.371861834164098	14.735617972874127
GOTERM_BP_FAT	GO:0045184~establishment of protein localization	11	12.941176470588237	0.010575246108484095	COPA, STX4, SCAMP3, STX7, AP2A1, COPB1, RAB14, TOM1, SNAPIN, SNX3, TGFB1	77	769	13528	2.5130967861787106	0.9999884073484159	0.3772109769654949	15.583208690568684
GOTERM_CC_FAT	GO:0009898~internal side of plasma membrane	7	8.235294117647058	0.013372140157778808	COPA, EZR, AP2A1, COPB1, RAB14, SNAPIN, EHD1	80	316	12782	3.5393196202531643	0.9400132539569802	0.13764294385103548	15.62949462660349
GOTERM_CC_FAT	GO:0030660~Golgi-associated vesicle membrane	3	3.5294117647058822	0.01374568342349788	COPA, AP2A1, COPB1	80	29	12782	16.52844827586207	0.944577813420036	0.13466517349340212	16.03186765514777
GOTERM_BP_FAT	GO:0007269~neurotransmitter secretion	3	3.5294117647058822	0.015557601205383052	STX4, RAB14, SNAPIN	77	34	13528	15.501909854851032	0.9999999474658894	0.4751720249532567	22.10778685029937
GOTERM_CC_FAT	GO:0030135~coated vesicle	5	5.88235294117647	0.016842887103369418	COPA, AP2A1, COPB1, RAB14, SNAPIN	80	159	12782	5.02437106918239	0.9712795364419894	0.1490230573523872	19.300683725282152
GOTERM_CC_FAT	GO:0031410~cytoplasmic vesicle	10	11.76470588235294	0.01720055162858663	COPA, STX4, AP2A1, COPB1, GARS, RAB14, SNAPIN, ATP6V1B2, EHD1, TGFB1	80	642	12782	2.4887071651090342	0.9733826420138184	0.14586029499291786	19.67052114233495
SP_PIR_KEYWORDS	protein transport	7	8.235294117647058	0.019400645104538115	COPA, SCAMP3, AP2A1, COPB1, RAB14, TOM1, SNX3	85	485	19235	3.266100667070952	0.9767518812782764	0.3135027822193299	21.644548822362452
GOTERM_CC_FAT	GO:0031982~vesicle	10	11.76470588235294	0.022042898948557918	COPA, STX4, AP2A1, COPB1, GARS, RAB14, SNAPIN, ATP6V1B2, EHD1, TGFB1	80	670	12782	2.3847014925373133	0.9905193276077219	0.17642789025757555	24.526473373249658
GOTERM_CC_FAT	GO:0030120~vesicle coat	3	3.5294117647058822	0.02296602454955994	COPA, AP2A1, COPB1	80	38	12782	12.613815789473684	0.9922174802878785	0.17653563664145155	25.42093255279164
GOTERM_CC_FAT	GO:0000139~Golgi membrane	5	5.88235294117647	0.02802417414858817	COPA, SCAMP3, AP2A1, COPB1, B2M	80	186	12782	4.29502688172043	0.9973697810334915	0.1975016564660489	30.151143926192113
SP_PIR_KEYWORDS	transport	14	16.470588235294116	0.028649768012337543	COPA, SCAMP3, STX4, SLC12A2, SLC25A6, ATP6V1B2, SNX3, DBI, ATP2B4, AP2A1, COPB1, ATP6V1E1, RAB14, TOM1	85	1670	19235	1.897076435364565	0.9962315491010771	0.37192201398776004	30.365018514903618
GOTERM_CC_FAT	GO:0005794~Golgi apparatus	11	12.941176470588237	0.041686112632733176	COPA, STX4, SCAMP3, STX7, AP2A1, COPB1, RAB14, ATP6V1B2, PTGFRN, TGFB1, B2M	80	872	12782	2.0155103211009178	0.9998635019689673	0.26425300652013606	41.581644061317036
GOTERM_BP_FAT	GO:0001505~regulation of neurotransmitter levels	3	3.5294117647058822	0.05448049844918687	STX4, RAB14, SNAPIN	77	67	13528	7.866640821864703	1.0	0.7596987329375913	59.04260491970725
GOTERM_CC_FAT	GO:0048475~coated membrane	3	3.5294117647058822	0.05782258014263277	COPA, AP2A1, COPB1	80	63	12782	7.6083333333333325	0.9999960759676557	0.3222740062062559	52.85406667371662
GOTERM_CC_FAT	GO:0030117~membrane coat	3	3.5294117647058822	0.05782258014263277	COPA, AP2A1, COPB1	80	63	12782	7.6083333333333325	0.9999960759676557	0.3222740062062559	52.85406667371662
GOTERM_CC_FAT	GO:0030662~coated vesicle membrane	3	3.5294117647058822	0.07482933279196058	COPA, AP2A1, COPB1	80	73	12782	6.566095890410959	0.9999999128298743	0.36335240620909315	62.539313314012546
GOTERM_BP_FAT	GO:0006836~neurotransmitter transport	3	3.5294117647058822	0.07923093878954743	STX4, RAB14, SNAPIN	77	83	13528	6.350179940541386	1.0	0.8227562480200299	73.16042285204998
GOTERM_BP_FAT	GO:0003001~generation of a signal involved in cell-cell signaling	3	3.5294117647058822	0.08253460537449976	STX4, RAB14, SNAPIN	77	85	13528	6.200763941940412	1.0	0.8240289795136813	74.6544218312435
GOTERM_BP_FAT	GO:0046903~secretion	5	5.88235294117647	0.0882701164254989	COPA, STX4, GARS, RAB14, SNAPIN	77	300	13528	2.9281385281385277	1.0	0.8232680646044203	77.06462891265309
GOTERM_CC_FAT	GO:0030141~secretory granule	4	4.705882352941177	0.10025731707655261	STX4, GARS, RAB14, TGFB1	80	180	12782	3.550555555555556	0.9999999997425283	0.4406923246991623	73.65018670930401
GOTERM_CC_FAT	GO:0044433~cytoplasmic vesicle part	4	4.705882352941177	0.1091870698261945	COPA, AP2A1, COPB1, TGFB1	80	187	12782	3.4176470588235297	0.9999999999679829	0.4618452146647112	76.76773208239345
GOTERM_BP_FAT	GO:0032940~secretion by cell	4	4.705882352941177	0.11069102001974765	STX4, GARS, RAB14, SNAPIN	77	207	13528	3.3949432210301778	1.0	0.8590644653119629	84.57579799033164
GOTERM_BP_FAT	GO:0006887~exocytosis	3	3.5294117647058822	0.13642771046663144	STX4, GARS, SNAPIN	77	115	13528	4.58317334839074	1.0	0.893539103476661	90.33993323771293
GOTERM_CC_FAT	GO:0030136~clathrin-coated vesicle	3	3.5294117647058822	0.1963408906860287	AP2A1, RAB14, SNAPIN	80	132	12782	3.6312499999999996	1.0	0.6376639196462641	93.66710741115328
GOTERM_CC_FAT	GO:0030659~cytoplasmic vesicle membrane	3	3.5294117647058822	0.21213169691184236	COPA, AP2A1, COPB1	80	139	12782	3.4483812949640287	1.0	0.661515089595444	95.07049700480677
GOTERM_CC_FAT	GO:0012506~vesicle membrane	3	3.5294117647058822	0.23946788085763263	COPA, AP2A1, COPB1	80	151	12782	3.1743377483443704	1.0	0.6963550637827245	96.84356727951979
SP_PIR_KEYWORDS	cytoplasmic vesicle	3	3.5294117647058822	0.27882255884590956	COPA, COPB1, SNAPIN	85	238	19235	2.85244686109738	1.0	0.9423107382447101	98.29154399151703
GOTERM_BP_FAT	GO:0019226~transmission of nerve impulse	4	4.705882352941177	0.31401786471820536	STX4, RAB14, SNAPIN, TGFB1	77	350	13528	2.007866419294991	1.0	0.9784469632375085	99.75350977964538
GOTERM_CC_FAT	GO:0005773~vacuole	3	3.5294117647058822	0.4636063142332189	STX4, STX7, RAB14	80	252	12782	1.9020833333333331	1.0	0.9182039390186028	99.9615470281039
GOTERM_BP_FAT	GO:0007268~synaptic transmission	3	3.5294117647058822	0.5016265801488564	STX4, RAB14, SNAPIN	77	298	13528	1.768674278741393	1.0	0.9980809912426194	99.99848356597066
GOTERM_CC_FAT	GO:0031090~organelle membrane	8	9.411764705882353	0.5217649772869676	COPA, SCAMP3, STX7, AP2A1, COPB1, SLC25A6, B2M, HADHB	80	1096	12782	1.1662408759124088	1.0	0.9362653131612837	99.99096958404701
GOTERM_BP_FAT	GO:0050877~neurological system process	8	9.411764705882353	0.5257971563490477	GPX1, STX4, SBDS, SLC12A2, RAB14, SNAPIN, TIMP3, TGFB1	77	1210	13528	1.1615756144681766	1.0	0.9987016832152478	99.99931325438129
GOTERM_CC_FAT	GO:0012505~endomembrane system	6	7.0588235294117645	0.5349873353685949	COPA, SCAMP3, AP2A1, COPB1, RAB14, B2M	80	782	12782	1.2258951406649616	1.0	0.9366529290542778	99.99366149017538
GOTERM_BP_FAT	GO:0007267~cell-cell signaling	4	4.705882352941177	0.6614057058428611	STX4, RAB14, MME, SNAPIN	77	600	13528	1.1712554112554112	1.0	0.9997726362451895	99.99999679453725
Annotation Cluster 6	Enrichment Score: 1.4240983564379575
Category	Term	Count	%	PValue	Genes	List Total	Pop Hits	Pop Total	Fold Enrichment	Bonferroni	Benjamini	FDR
GOTERM_BP_FAT	GO:0009150~purine ribonucleotide metabolic process	6	7.0588235294117645	0.0010621544942709532	ATP2B4, ATP6V1E1, ACLY, ATP6V1B2, NT5E, TGFB1	77	138	13528	7.638622247317899	0.6789140997841414	0.14980740257784964	1.679085524376367
GOTERM_BP_FAT	GO:0009259~ribonucleotide metabolic process	6	7.0588235294117645	0.001407275105776906	ATP2B4, ATP6V1E1, ACLY, ATP6V1B2, NT5E, TGFB1	77	147	13528	7.170951497482109	0.7780796218531464	0.17153407980341762	2.2189497526327595
GOTERM_BP_FAT	GO:0046034~ATP metabolic process	5	5.88235294117647	0.0028646998790661277	ATP2B4, ATP6V1E1, ACLY, ATP6V1B2, TGFB1	77	105	13528	8.366110080395794	0.953428147455639	0.2887640115758545	4.468273990032823
GOTERM_BP_FAT	GO:0006163~purine nucleotide metabolic process	6	7.0588235294117645	0.00391103112794214	ATP2B4, ATP6V1E1, ACLY, ATP6V1B2, NT5E, TGFB1	77	186	13528	5.667364893171345	0.9848399174816145	0.3422359151195793	6.053128281215958
GOTERM_BP_FAT	GO:0009205~purine ribonucleoside triphosphate metabolic process	5	5.88235294117647	0.004224022064626734	ATP2B4, ATP6V1E1, ACLY, ATP6V1B2, TGFB1	77	117	13528	7.5080475080475075	0.9891657543798063	0.31414355652744297	6.522399051181782
GOTERM_BP_FAT	GO:0009199~ribonucleoside triphosphate metabolic process	5	5.88235294117647	0.004353882906374767	ATP2B4, ATP6V1E1, ACLY, ATP6V1B2, TGFB1	77	118	13528	7.444419986792868	0.9905756873164098	0.3014893165982183	6.7164552423900625
GOTERM_BP_FAT	GO:0009144~purine nucleoside triphosphate metabolic process	5	5.88235294117647	0.004900300765961385	ATP2B4, ATP6V1E1, ACLY, ATP6V1B2, TGFB1	77	122	13528	7.200340642963592	0.9947592912071853	0.3127744655112328	7.528859758683404
GOTERM_BP_FAT	GO:0009141~nucleoside triphosphate metabolic process	5	5.88235294117647	0.006294276887423667	ATP2B4, ATP6V1E1, ACLY, ATP6V1B2, TGFB1	77	131	13528	6.705660751462277	0.9988289412803973	0.32769947359547924	9.571463992050722
GOTERM_BP_FAT	GO:0006164~purine nucleotide biosynthetic process	5	5.88235294117647	0.009600187664191266	ATP2B4, ATP6V1E1, ATP6V1B2, NT5E, TGFB1	77	148	13528	5.935415935415935	0.9999667740588091	0.38802030349487016	14.24783866966125
GOTERM_BP_FAT	GO:0006754~ATP biosynthetic process	4	4.705882352941177	0.013698359828019742	ATP2B4, ATP6V1E1, ATP6V1B2, TGFB1	77	89	13528	7.896103896103897	0.9999996051533542	0.4455567020692949	19.730394512475268
GOTERM_BP_FAT	GO:0009206~purine ribonucleoside triphosphate biosynthetic process	4	4.705882352941177	0.017701682209394384	ATP2B4, ATP6V1E1, ATP6V1B2, TGFB1	77	98	13528	7.17095149748211	0.9999999948926581	0.506944158512338	24.7674235389329
GOTERM_BP_FAT	GO:0009145~purine nucleoside triphosphate biosynthetic process	4	4.705882352941177	0.018182556655814083	ATP2B4, ATP6V1E1, ATP6V1B2, TGFB1	77	99	13528	7.0985176439721895	0.9999999969740274	0.5036989681464061	25.35212429564012
GOTERM_BP_FAT	GO:0009201~ribonucleoside triphosphate biosynthetic process	4	4.705882352941177	0.018182556655814083	ATP2B4, ATP6V1E1, ATP6V1B2, TGFB1	77	99	13528	7.0985176439721895	0.9999999969740274	0.5036989681464061	25.35212429564012
GOTERM_MF_FAT	GO:0019829~cation-transporting ATPase activity	3	3.5294117647058822	0.018735665294552725	ATP2B4, ATP6V1E1, ATP6V1B2	77	36	12983	14.050865800865802	0.990464148470949	0.6875073045301197	21.735778929507777
GOTERM_BP_FAT	GO:0009142~nucleoside triphosphate biosynthetic process	4	4.705882352941177	0.01966868869774284	ATP2B4, ATP6V1E1, ATP6V1B2, TGFB1	77	102	13528	6.889737713267126	0.9999999994007579	0.5072952558959791	27.13232314259151
GOTERM_BP_FAT	GO:0009165~nucleotide biosynthetic process	5	5.88235294117647	0.02060817239112857	ATP2B4, ATP6V1E1, ATP6V1B2, NT5E, TGFB1	77	186	13528	4.722804077642786	0.9999999997849831	0.512309519906493	28.23709469741025
GOTERM_BP_FAT	GO:0034654~nucleobase, nucleoside, nucleotide and nucleic acid biosynthetic process	5	5.88235294117647	0.023231963273736875	ATP2B4, ATP6V1E1, ATP6V1B2, NT5E, TGFB1	77	193	13528	4.551510665500302	0.9999999999877807	0.5330133010123855	31.239937295848698
GOTERM_BP_FAT	GO:0034404~nucleobase, nucleoside and nucleotide biosynthetic process	5	5.88235294117647	0.023231963273736875	ATP2B4, ATP6V1E1, ATP6V1B2, NT5E, TGFB1	77	193	13528	4.551510665500302	0.9999999999877807	0.5330133010123855	31.239937295848698
GOTERM_MF_FAT	GO:0042626~ATPase activity, coupled to transmembrane movement of substances	4	4.705882352941177	0.025999234733410235	ABCF1, ATP2B4, ATP6V1E1, ATP6V1B2	77	109	12983	6.187537233408793	0.9984668405192975	0.6037757540657449	28.919329079914313
GOTERM_MF_FAT	GO:0043492~ATPase activity, coupled to movement of substances	4	4.705882352941177	0.02661830367347539	ABCF1, ATP2B4, ATP6V1E1, ATP6V1B2	77	110	12983	6.131286894923259	0.9986888235107969	0.5637779200727848	29.502531214237294
GOTERM_MF_FAT	GO:0016820~hydrolase activity, acting on acid anhydrides, catalyzing transmembrane movement of substances	4	4.705882352941177	0.027245261234984185	ABCF1, ATP2B4, ATP6V1E1, ATP6V1B2	77	111	12983	6.076050076050077	0.9988810121654544	0.530006656350262	30.088661668862436
GOTERM_BP_FAT	GO:0009152~purine ribonucleotide biosynthetic process	4	4.705882352941177	0.028081059726568717	ATP2B4, ATP6V1E1, ATP6V1B2, TGFB1	77	117	13528	6.006438006438007	0.9999999999999403	0.5916109599868893	36.4820462108431
GOTERM_BP_FAT	GO:0009260~ribonucleotide biosynthetic process	4	4.705882352941177	0.03256570321697036	ATP2B4, ATP6V1E1, ATP6V1B2, TGFB1	77	124	13528	5.667364893171346	0.9999999999999996	0.6258568267088915	40.99458014707881
GOTERM_MF_FAT	GO:0015399~primary active transmembrane transporter activity	4	4.705882352941177	0.03466027036320912	ABCF1, ATP2B4, ATP6V1E1, ATP6V1B2	77	122	12983	5.52820949542261	0.9998296569627272	0.5801129904486163	36.68801107519138
GOTERM_MF_FAT	GO:0015405~P-P-bond-hydrolysis-driven transmembrane transporter activity	4	4.705882352941177	0.03466027036320912	ABCF1, ATP2B4, ATP6V1E1, ATP6V1B2	77	122	12983	5.52820949542261	0.9998296569627272	0.5801129904486163	36.68801107519138
GOTERM_BP_FAT	GO:0044271~nitrogen compound biosynthetic process	6	7.0588235294117645	0.03589392532443826	ATP2B4, ATP6V1E1, ASNS, ATP6V1B2, NT5E, TGFB1	77	325	13528	3.2434765234765233	1.0	0.6521948606124248	44.14731689579086
GOTERM_MF_FAT	GO:0042625~ATPase activity, coupled to transmembrane movement of ions	3	3.5294117647058822	0.06973369560229391	ATP2B4, ATP6V1E1, ATP6V1B2	77	74	12983	6.835556335556336	0.9999999810594121	0.7727784832711186	60.80653713969836
GOTERM_MF_FAT	GO:0042623~ATPase activity, coupled	5	5.88235294117647	0.07512915295939337	ABCF1, ATP2B4, ATP6V1E1, XRCC6, ATP6V1B2	77	272	12983	3.0994556913674556	0.9999999954715644	0.7464892970459539	63.652113512456346
KEGG_PATHWAY	hsa05110:Vibrio cholerae infection	3	3.5294117647058822	0.1223178983182037	SLC12A2, ATP6V1E1, ATP6V1B2	56	56	5085	4.864477040816326	0.9998597404451184	0.8911738878629056	73.87422939814307
GOTERM_MF_FAT	GO:0016887~ATPase activity	5	5.88235294117647	0.13189948961517806	ABCF1, ATP2B4, ATP6V1E1, XRCC6, ATP6V1B2	77	334	12983	2.5241076288980477	0.9999999999999992	0.8708566844771184	84.00475387598985
GOTERM_MF_FAT	GO:0022890~inorganic cation transmembrane transporter activity	3	3.5294117647058822	0.22124883402464984	ATP2B4, ATP6V1E1, ATP6V1B2	77	151	12983	3.349875290272641	1.0	0.9465665200942461	96.08487393032681
SP_PIR_KEYWORDS	ion transport	4	4.705882352941177	0.4646850817531111	ATP2B4, SLC12A2, ATP6V1E1, ATP6V1B2	85	578	19235	1.5660492570730713	1.0	0.9862267789019667	99.95820284917383
GOTERM_BP_FAT	GO:0015672~monovalent inorganic cation transport	3	3.5294117647058822	0.5365917255359696	SLC12A2, ATP6V1E1, ATP6V1B2	77	318	13528	1.6574369027199216	1.0	0.9988167511022371	99.99952417256168
GOTERM_BP_FAT	GO:0006812~cation transport	4	4.705882352941177	0.6059486369409933	ATP2B4, SLC12A2, ATP6V1E1, ATP6V1B2	77	553	13528	1.2708015311993612	1.0	0.9995277196857429	99.99996406499375
GOTERM_BP_FAT	GO:0055085~transmembrane transport	4	4.705882352941177	0.6254627564553412	SLC12A2, SLC25A6, ATP6V1E1, ATP6V1B2	77	569	13528	1.2350672174925252	1.0	0.9996041700071333	99.99998400268113
GOTERM_BP_FAT	GO:0006811~ion transport	4	4.705882352941177	0.8136170651620368	ATP2B4, SLC12A2, ATP6V1E1, ATP6V1B2	77	768	13528	0.9150432900432901	1.0	0.9999920130641476	99.99999999976308
GOTERM_BP_FAT	GO:0016310~phosphorylation	3	3.5294117647058822	0.9442733958591293	ATP6V1E1, ATP6V1B2, TGFB1	77	800	13528	0.6588311688311689	1.0	0.9999999974454556	100.0
GOTERM_BP_FAT	GO:0006793~phosphorus metabolic process	3	3.5294117647058822	0.97657719417461	ATP6V1E1, ATP6V1B2, TGFB1	77	973	13528	0.5416905807450514	1.0	0.9999999999906832	100.0
GOTERM_BP_FAT	GO:0006796~phosphate metabolic process	3	3.5294117647058822	0.97657719417461	ATP6V1E1, ATP6V1B2, TGFB1	77	973	13528	0.5416905807450514	1.0	0.9999999999906832	100.0
Annotation Cluster 7	Enrichment Score: 1.3676458506617257
Category	Term	Count	%	PValue	Genes	List Total	Pop Hits	Pop Total	Fold Enrichment	Bonferroni	Benjamini	FDR
GOTERM_BP_FAT	GO:0042254~ribosome biogenesis	5	5.88235294117647	0.004900300765961385	SBDS, RPL14, RPS15, RPL24, RPL7A	77	122	13528	7.200340642963592	0.9947592912071853	0.3127744655112328	7.528859758683404
GOTERM_BP_FAT	GO:0034660~ncRNA metabolic process	6	7.0588235294117645	0.00945002157316431	SBDS, RPL14, RPS15, GARS, SSB, FARSA	77	230	13528	4.58317334839074	0.9999609281511401	0.39800456479291413	14.040431197447944
GOTERM_BP_FAT	GO:0022613~ribonucleoprotein complex biogenesis	5	5.88235294117647	0.018512076670171396	SBDS, RPL14, RPS15, RPL24, RPL7A	77	180	13528	4.880230880230879	0.9999999978864016	0.4978160322326036	25.750329279501404
GOTERM_BP_FAT	GO:0034470~ncRNA processing	4	4.705882352941177	0.08802755117167961	SBDS, RPL14, RPS15, SSB	77	187	13528	3.7580387526911596	1.0	0.8277815857328785	76.96720683506926
GOTERM_BP_FAT	GO:0006364~rRNA processing	3	3.5294117647058822	0.09441947349504626	SBDS, RPL14, RPS15	77	92	13528	5.728966685488425	1.0	0.8392609368626026	79.40917435544938
GOTERM_BP_FAT	GO:0016072~rRNA metabolic process	3	3.5294117647058822	0.10142036062384836	SBDS, RPL14, RPS15	77	96	13528	5.49025974025974	1.0	0.846503671997359	81.80433130784384
GOTERM_BP_FAT	GO:0006396~RNA processing	5	5.88235294117647	0.36945625467385756	HNRNPA3, SBDS, RPL14, RPS15, SSB	77	547	13528	1.6059260666207649	1.0	0.9900224470547305	99.93563468741236
Annotation Cluster 8	Enrichment Score: 1.2898675243270499
Category	Term	Count	%	PValue	Genes	List Total	Pop Hits	Pop Total	Fold Enrichment	Bonferroni	Benjamini	FDR
GOTERM_CC_FAT	GO:0000267~cell fraction	16	18.823529411764707	0.0023361050234607626	COPA, STX4, PLXNA1, SLC12A2, XRCC6, GARS, ADH5, MME, SNAPIN, ASNS, CTTN, FBLN1, RAB14, RPL7A, FARSA, NT5E	80	1083	12782	2.3604801477377655	0.38664852369509317	0.03690316645672542	2.909447412516175
GOTERM_CC_FAT	GO:0005624~membrane fraction	10	11.76470588235294	0.061138302186187723	COPA, STX4, SLC12A2, PLXNA1, XRCC6, RAB14, MME, SNAPIN, RPL7A, NT5E	80	809	12782	1.9749690976514216	0.9999981218124864	0.32937932592216623	54.90632776598441
GOTERM_CC_FAT	GO:0005626~insoluble fraction	10	11.76470588235294	0.07332570175308475	COPA, STX4, SLC12A2, PLXNA1, XRCC6, RAB14, MME, SNAPIN, RPL7A, NT5E	80	839	12782	1.9043504171632897	0.9999998776038872	0.36538892579647286	61.76340945111058
GOTERM_BP_FAT	GO:0007267~cell-cell signaling	4	4.705882352941177	0.6614057058428611	STX4, RAB14, MME, SNAPIN	77	600	13528	1.1712554112554112	1.0	0.9997726362451895	99.99999679453725
Annotation Cluster 9	Enrichment Score: 1.1555032901540423
Category	Term	Count	%	PValue	Genes	List Total	Pop Hits	Pop Total	Fold Enrichment	Bonferroni	Benjamini	FDR
SP_PIR_KEYWORDS	extracellular matrix	8	9.411764705882353	8.863902025734687E-5	FBLN1, TNXB, LGALS1, ELN, CCDC80, NID2, TIMP3, MMP2	85	241	19235	7.511837930192824	0.01687543358209509	0.002832555089836042	0.11030089146000233
SMART	SM00181:EGF	3	3.5294117647058822	0.18110591026731462	FBLN1, TNXB, NID2	36	201	9079	3.7640961857379764	0.9999316196436694	0.9999316196436694	85.1446742082013
INTERPRO	IPR000742:EGF-like, type 3	3	3.5294117647058822	0.24750831721973413	FBLN1, TNXB, NID2	83	194	16659	3.103775928456092	1.0	0.9999999982954059	97.69065728438751
INTERPRO	IPR006210:EGF-like	3	3.5294117647058822	0.2602826703640294	FBLN1, TNXB, NID2	83	201	16659	2.995684229455134	1.0	0.9999999634458193	98.159427263795
SP_PIR_KEYWORDS	egf-like domain	3	3.5294117647058822	0.265865486724319	FBLN1, TNXB, NID2	85	230	19235	2.9516624040920716	1.0	0.9407339658586827	97.86750947074015
INTERPRO	IPR013032:EGF-like region, conserved site	3	3.5294117647058822	0.424351434115386	FBLN1, TNXB, NID2	83	293	16659	2.0550598297627367	1.0	0.9999999969409353	99.93365980415369
Annotation Cluster 10	Enrichment Score: 1.1418317040629016
Category	Term	Count	%	PValue	Genes	List Total	Pop Hits	Pop Total	Fold Enrichment	Bonferroni	Benjamini	FDR
GOTERM_BP_FAT	GO:0051493~regulation of cytoskeleton organization	4	4.705882352941177	0.041070874159401104	SBDS, PFN2, ELN, NEXN	77	136	13528	5.167303284950345	1.0	0.6926552761199273	48.7392099775947
GOTERM_MF_FAT	GO:0008092~cytoskeletal protein binding	7	8.235294117647058	0.07444068439508265	STX4, SBDS, PFN2, EZR, TNNT1, MYPN, NEXN	77	504	12983	2.341810966810967	0.9999999945619018	0.7686523154446752	63.299942462193556
GOTERM_BP_FAT	GO:0033043~regulation of organelle organization	4	4.705882352941177	0.12278931708241304	SBDS, PFN2, ELN, NEXN	77	217	13528	3.2384942246693402	1.0	0.8763454281684967	87.60019770540981
Annotation Cluster 11	Enrichment Score: 1.1109975549356763
Category	Term	Count	%	PValue	Genes	List Total	Pop Hits	Pop Total	Fold Enrichment	Bonferroni	Benjamini	FDR
SP_PIR_KEYWORDS	extracellular matrix	8	9.411764705882353	8.863902025734687E-5	FBLN1, TNXB, LGALS1, ELN, CCDC80, NID2, TIMP3, MMP2	85	241	19235	7.511837930192824	0.01687543358209509	0.002832555089836042	0.11030089146000233
GOTERM_CC_FAT	GO:0031012~extracellular matrix	10	11.76470588235294	2.670639166410995E-4	STX4, FBLN1, TNXB, LGALS1, ELN, CCDC80, NID2, TIMP3, MMP2, TGFB1	80	345	12782	4.631159420289855	0.05429425789289555	0.005566828780228517	0.336625743063379
GOTERM_CC_FAT	GO:0005578~proteinaceous extracellular matrix	9	10.588235294117647	7.875659292793472E-4	FBLN1, TNXB, LGALS1, ELN, CCDC80, NID2, TIMP3, MMP2, TGFB1	80	320	12782	4.4936718749999995	0.1518231627614237	0.014858160045091773	0.9897057038069312
GOTERM_CC_FAT	GO:0044420~extracellular matrix part	4	4.705882352941177	0.035770155806964694	TNXB, CCDC80, NID2, TIMP3	80	117	12782	5.4623931623931625	0.9995059862997208	0.23806267343362353	36.8619288485655
GOTERM_CC_FAT	GO:0044421~extracellular region part	11	12.941176470588237	0.07084968003470532	COPA, STX4, FBLN1, TNXB, LGALS1, ELN, CCDC80, NID2, TIMP3, MMP2, TGFB1	80	960	12782	1.8307552083333334	0.9999997862185668	0.36346447501570234	60.45341795498547
GOTERM_CC_FAT	GO:0005604~basement membrane	3	3.5294117647058822	0.08386081665459776	CCDC80, NID2, TIMP3	80	78	12782	6.145192307692308	0.9999999887812416	0.3902755043919274	66.90279211561042
SP_PIR_KEYWORDS	Secreted	12	14.117647058823529	0.11682597332249112	COPA, FBLN1, TNXB, LGALS1, ELN, CCDC80, ANTXR2, NID2, TIMP3, MMP2, TGFB1, B2M	85	1689	19235	1.6077734823947343	0.9999999999562591	0.8180033544239971	78.70545325558368
GOTERM_CC_FAT	GO:0005615~extracellular space	6	7.0588235294117645	0.4180479565313776	COPA, FBLN1, TNXB, LGALS1, MMP2, TGFB1	80	685	12782	1.3994890510948905	1.0	0.8912326580776858	99.89238480397418
SP_PIR_KEYWORDS	disulfide bond	14	16.470588235294116	0.5186036387597461	FBLN1, TNXB, TXNDC17, MYPN, ELN, MME, ANTXR2, PTGFRN, NID2, TIMP3, NT5E, MMP2, TGFB1, B2M	85	2924	19235	1.0834875673935784	1.0	0.9907099523698576	99.98885414287332
UP_SEQ_FEATURE	disulfide bond	13	15.294117647058824	0.5948457554112022	FBLN1, TNXB, TXNDC17, MYPN, ELN, MME, ANTXR2, PTGFRN, NID2, TIMP3, MMP2, TGFB1, B2M	85	2819	19113	1.0369509421363439	1.0	1.0	99.9995537001032
GOTERM_CC_FAT	GO:0005576~extracellular region	13	15.294117647058824	0.5998699576627416	COPA, STX4, TNXB, LGALS1, ELN, CCDC80, NID2, MMP2, TIMP3, TGFB1, B2M, FBLN1, ANTXR2	80	2010	12782	1.0333706467661692	1.0	0.9543928490728586	99.99904921592204
SP_PIR_KEYWORDS	signal	13	15.294117647058824	0.780358248609833	TNXB, PLXNA1, ELN, CCDC80, NID2, MMP2, TIMP3, TGFB1, B2M, FBLN1, ANTXR2, PTGFRN, NT5E	85	3250	19235	0.9051764705882354	1.0	0.9995280153159802	99.99999936283162
UP_SEQ_FEATURE	signal peptide	13	15.294117647058824	0.7879220884878273	TNXB, PLXNA1, ELN, CCDC80, NID2, MMP2, TIMP3, TGFB1, B2M, FBLN1, ANTXR2, PTGFRN, NT5E	85	3250	19113	0.8994352941176471	1.0	1.0	99.99999993449275
SP_PIR_KEYWORDS	glycoprotein	12	14.117647058823529	0.9895546660394724	FBLN1, TNXB, SLC12A2, PLXNA1, MME, ANTXR2, NID2, PTGFRN, NT5E, MMP2, TGFB1, B2M	85	4318	19235	0.6288859221317058	1.0	0.9999999946153922	100.0
UP_SEQ_FEATURE	glycosylation site:N-linked (GlcNAc...)	11	12.941176470588237	0.9926865526509971	FBLN1, TNXB, SLC12A2, PLXNA1, MME, ANTXR2, NID2, PTGFRN, NT5E, MMP2, TGFB1	85	4129	19113	0.5990426395794454	1.0	1.0	100.0
Annotation Cluster 12	Enrichment Score: 0.9380931101063572
Category	Term	Count	%	PValue	Genes	List Total	Pop Hits	Pop Total	Fold Enrichment	Bonferroni	Benjamini	FDR
GOTERM_MF_FAT	GO:0005504~fatty acid binding	3	3.5294117647058822	0.020750350844580583	ADH5, DBI, HADHB	77	38	12983	13.311346548188652	0.9942484823503056	0.5767174065275458	23.79260742024526
GOTERM_MF_FAT	GO:0033293~monocarboxylic acid binding	3	3.5294117647058822	0.03978750339216882	ADH5, DBI, HADHB	77	54	12983	9.367243867243866	0.9999540411635488	0.5966612840448768	40.90967536731087
GOTERM_MF_FAT	GO:0048037~cofactor binding	4	4.705882352941177	0.178861167308809	ADH5, ASNS, DBI, HADHB	77	249	12983	2.7086006363114796	1.0	0.9220313396478002	92.21943410980329
GOTERM_MF_FAT	GO:0031406~carboxylic acid binding	3	3.5294117647058822	0.20621763742743918	ADH5, DBI, HADHB	77	144	12983	3.5127164502164505	1.0	0.9416114390043316	94.98428912624257
GOTERM_MF_FAT	GO:0008289~lipid binding	5	5.88235294117647	0.26975050808284873	PFN2, ADH5, SNX3, DBI, HADHB	77	450	12983	1.8734487734487735	1.0	0.9702586627530341	98.29838139074847
GOTERM_MF_FAT	GO:0050662~coenzyme binding	3	3.5294117647058822	0.2863288226362619	ADH5, DBI, HADHB	77	181	12983	2.7946473416086675	1.0	0.9728938866663821	98.73633826236787
Annotation Cluster 13	Enrichment Score: 0.8449465092862399
Category	Term	Count	%	PValue	Genes	List Total	Pop Hits	Pop Total	Fold Enrichment	Bonferroni	Benjamini	FDR
GOTERM_BP_FAT	GO:0032269~negative regulation of cellular protein metabolic process	5	5.88235294117647	0.018512076670171396	PSMB5, PSMA5, PSMD3, TIMP3, TGFB1	77	180	13528	4.880230880230879	0.9999999978864016	0.4978160322326036	25.750329279501404
GOTERM_BP_FAT	GO:0051248~negative regulation of protein metabolic process	5	5.88235294117647	0.02097116769755242	PSMB5, PSMA5, PSMD3, TIMP3, TGFB1	77	187	13528	4.697548440863948	0.9999999998553327	0.5073805353468461	28.65973340242497
SP_PIR_KEYWORDS	proteasome	3	3.5294117647058822	0.024919163973600493	PSMB5, PSMA5, PSMD3	85	56	19235	12.122899159663865	0.9921331796028019	0.35626218529656073	26.96111595327224
GOTERM_BP_FAT	GO:0031400~negative regulation of protein modification process	4	4.705882352941177	0.029326243699366396	PSMB5, PSMA5, PSMD3, TGFB1	77	119	13528	5.905489468514679	0.9999999999999848	0.5971148310607038	37.76637556928654
GOTERM_BP_FAT	GO:0051436~negative regulation of ubiquitin-protein ligase activity during mitotic cell cycle	3	3.5294117647058822	0.051618510045633136	PSMB5, PSMA5, PSMD3	77	65	13528	8.10869130869131	1.0	0.7660624050881298	57.02191906577274
GOTERM_BP_FAT	GO:0031145~anaphase-promoting complex-dependent proteasomal ubiquitin-dependent protein catabolic process	3	3.5294117647058822	0.051618510045633136	PSMB5, PSMA5, PSMD3	77	65	13528	8.10869130869131	1.0	0.7660624050881298	57.02191906577274
GOTERM_BP_FAT	GO:0007346~regulation of mitotic cell cycle	4	4.705882352941177	0.05397749138174241	SBDS, ASNS, RPL24, TGFB1	77	152	13528	4.623376623376624	1.0	0.7646712956111636	58.69403638463451
GOTERM_BP_FAT	GO:0051352~negative regulation of ligase activity	3	3.5294117647058822	0.05448049844918687	PSMB5, PSMA5, PSMD3	77	67	13528	7.866640821864703	1.0	0.7596987329375913	59.04260491970725
GOTERM_BP_FAT	GO:0051444~negative regulation of ubiquitin-protein ligase activity	3	3.5294117647058822	0.05448049844918687	PSMB5, PSMA5, PSMD3	77	67	13528	7.866640821864703	1.0	0.7596987329375913	59.04260491970725
GOTERM_CC_FAT	GO:0000502~proteasome complex	3	3.5294117647058822	0.05460672206568509	PSMB5, PSMA5, PSMD3	80	61	12782	7.857786885245901	0.9999920013887535	0.31517261953072195	50.78178538128741
GOTERM_BP_FAT	GO:0051437~positive regulation of ubiquitin-protein ligase activity during mitotic cell cycle	3	3.5294117647058822	0.05593223516853419	PSMB5, PSMA5, PSMD3	77	68	13528	7.750954927425516	1.0	0.7609068395713038	60.033217481742795
GOTERM_BP_FAT	GO:0051443~positive regulation of ubiquitin-protein ligase activity	3	3.5294117647058822	0.0588762167580083	PSMB5, PSMA5, PSMD3	77	70	13528	7.529499072356216	1.0	0.7634277100659569	61.97353837220603
GOTERM_BP_FAT	GO:0051439~regulation of ubiquitin-protein ligase activity during mitotic cell cycle	3	3.5294117647058822	0.06036807598996543	PSMB5, PSMA5, PSMD3	77	71	13528	7.423449789646972	1.0	0.7647324991614304	62.92274354902293
GOTERM_BP_FAT	GO:0051351~positive regulation of ligase activity	3	3.5294117647058822	0.0633905798916185	PSMB5, PSMA5, PSMD3	77	73	13528	7.220067603629247	1.0	0.7745201965149363	64.77816366287159
GOTERM_BP_FAT	GO:0031397~negative regulation of protein ubiquitination	3	3.5294117647058822	0.06492084898734618	PSMB5, PSMA5, PSMD3	77	74	13528	7.122499122499122	1.0	0.7757311310265999	65.68401527847618
GOTERM_BP_FAT	GO:0051438~regulation of ubiquitin-protein ligase activity	3	3.5294117647058822	0.07116440143343931	PSMB5, PSMA5, PSMD3	77	78	13528	6.757242757242757	1.0	0.800223903749284	69.15846466737482
GOTERM_BP_FAT	GO:0051340~regulation of ligase activity	3	3.5294117647058822	0.07597061296486418	PSMB5, PSMA5, PSMD3	77	81	13528	6.506974506974507	1.0	0.8153445847507333	71.60541804198326
GOTERM_BP_FAT	GO:0031398~positive regulation of protein ubiquitination	3	3.5294117647058822	0.08087743942686296	PSMB5, PSMA5, PSMD3	77	84	13528	6.274582560296846	1.0	0.8233790696146036	73.91503482637754
GOTERM_BP_FAT	GO:0031401~positive regulation of protein modification process	4	4.705882352941177	0.08802755117167961	PSMB5, PSMA5, PSMD3, TGFB1	77	187	13528	3.7580387526911596	1.0	0.8277815857328785	76.96720683506926
KEGG_PATHWAY	hsa03050:Proteasome	3	3.5294117647058822	0.09120688165535579	PSMB5, PSMA5, PSMD3	56	47	5085	5.7959726443769	0.9985016198038396	0.8855697953082583	62.614806346702665
GOTERM_BP_FAT	GO:0022402~cell cycle process	7	8.235294117647058	0.09749426879123961	PSMB5, SBDS, GSPT1, PSMA5, PSMD3, RPL24, TGFB1	77	565	13528	2.176669348350764	1.0	0.8441115869151516	80.49538105119625
GOTERM_BP_FAT	GO:0031396~regulation of protein ubiquitination	3	3.5294117647058822	0.10856121893959553	PSMB5, PSMA5, PSMD3	77	100	13528	5.270649350649351	1.0	0.8621263506788458	83.97656104582938
GOTERM_BP_FAT	GO:0043161~proteasomal ubiquitin-dependent protein catabolic process	3	3.5294117647058822	0.11218115174276036	PSMB5, PSMA5, PSMD3	77	102	13528	5.167303284950344	1.0	0.8587024968714548	84.98249917067444
GOTERM_BP_FAT	GO:0010498~proteasomal protein catabolic process	3	3.5294117647058822	0.11218115174276036	PSMB5, PSMA5, PSMD3	77	102	13528	5.167303284950344	1.0	0.8587024968714548	84.98249917067444
GOTERM_BP_FAT	GO:0032270~positive regulation of cellular protein metabolic process	4	4.705882352941177	0.14309629414196456	PSMB5, PSMA5, PSMD3, TGFB1	77	233	13528	3.016108355164149	1.0	0.8990219889372586	91.46240953473857
GOTERM_BP_FAT	GO:0000278~mitotic cell cycle	5	5.88235294117647	0.15441628036585403	PSMB5, GSPT1, PSMA5, PSMD3, RPL24	77	370	13528	2.3741663741663737	1.0	0.9055068666709805	93.09267865450173
GOTERM_BP_FAT	GO:0051247~positive regulation of protein metabolic process	4	4.705882352941177	0.15632528651693633	PSMB5, PSMA5, PSMD3, TGFB1	77	243	13528	2.8919886697664476	1.0	0.9055766618888	93.3370107423748
GOTERM_BP_FAT	GO:0043086~negative regulation of catalytic activity	4	4.705882352941177	0.20385421781229804	PSMB5, GPX1, PSMA5, PSMD3	77	277	13528	2.537015331239158	1.0	0.946932040995953	97.35509003243486
GOTERM_BP_FAT	GO:0031399~regulation of protein modification process	4	4.705882352941177	0.2302709958771691	PSMB5, PSMA5, PSMD3, TGFB1	77	295	13528	2.382214395773718	1.0	0.9583837236498463	98.45509639544856
GOTERM_BP_FAT	GO:0007049~cell cycle	7	8.235294117647058	0.26966999356809807	PSMB5, SBDS, GSPT1, PSMA5, PSMD3, RPL24, TGFB1	77	776	13528	1.584817244611059	1.0	0.9708773282402791	99.33118359582157
GOTERM_BP_FAT	GO:0032268~regulation of cellular protein metabolic process	5	5.88235294117647	0.2761587790278638	PSMB5, PSMA5, PSMD3, TIMP3, TGFB1	77	474	13528	1.8532522329990682	1.0	0.9726429167937887	99.41983811850054
GOTERM_BP_FAT	GO:0051726~regulation of cell cycle	4	4.705882352941177	0.2847591021452618	SBDS, ASNS, RPL24, TGFB1	77	331	13528	2.123121591399537	1.0	0.9721967534270317	99.52044770346706
GOTERM_BP_FAT	GO:0044092~negative regulation of molecular function	4	4.705882352941177	0.28936488514193515	PSMB5, GPX1, PSMA5, PSMD3	77	334	13528	2.1040516369857687	1.0	0.9730967475872158	99.56735649713501
GOTERM_BP_FAT	GO:0043085~positive regulation of catalytic activity	5	5.88235294117647	0.33469921351493837	PSMB5, GSPT1, PSMA5, PSMD3, TGFB1	77	520	13528	1.6893106893106893	1.0	0.9835882989268631	99.84865776226928
GOTERM_BP_FAT	GO:0006511~ubiquitin-dependent protein catabolic process	3	3.5294117647058822	0.39559303768388143	PSMB5, PSMA5, PSMD3	77	242	13528	2.177954277127831	1.0	0.9921645348294527	99.9672137184203
GOTERM_BP_FAT	GO:0044093~positive regulation of molecular function	5	5.88235294117647	0.4194941809835713	PSMB5, GSPT1, PSMA5, PSMD3, TGFB1	77	586	13528	1.499047028057267	1.0	0.9941713440765839	99.98276220690492
GOTERM_BP_FAT	GO:0009057~macromolecule catabolic process	6	7.0588235294117645	0.44882095476428535	PSMB5, GSPT1, PSMA5, UBA2, PSMD3, TGFB1	77	781	13528	1.3497181435721768	1.0	0.9960631677712216	99.9924535215842
GOTERM_BP_FAT	GO:0044265~cellular macromolecule catabolic process	5	5.88235294117647	0.5869122446116397	PSMB5, GSPT1, PSMA5, UBA2, PSMD3	77	725	13528	1.2116435288849081	1.0	0.9994473447462856	99.99992379239823
GOTERM_BP_FAT	GO:0010605~negative regulation of macromolecule metabolic process	5	5.88235294117647	0.596824068036635	PSMB5, PSMA5, PSMD3, TIMP3, TGFB1	77	734	13528	1.196786864361796	1.0	0.9995221179965775	99.99994824762103
GOTERM_BP_FAT	GO:0043632~modification-dependent macromolecule catabolic process	4	4.705882352941177	0.631427477572517	PSMB5, PSMA5, UBA2, PSMD3	77	574	13528	1.2243087922530433	1.0	0.9996305939612224	99.999987613343
GOTERM_BP_FAT	GO:0019941~modification-dependent protein catabolic process	4	4.705882352941177	0.631427477572517	PSMB5, PSMA5, UBA2, PSMD3	77	574	13528	1.2243087922530433	1.0	0.9996305939612224	99.999987613343
GOTERM_BP_FAT	GO:0051603~proteolysis involved in cellular protein catabolic process	4	4.705882352941177	0.6614057058428611	PSMB5, PSMA5, UBA2, PSMD3	77	600	13528	1.1712554112554112	1.0	0.9997726362451895	99.99999679453725
GOTERM_BP_FAT	GO:0044257~cellular protein catabolic process	4	4.705882352941177	0.6647519390682268	PSMB5, PSMA5, UBA2, PSMD3	77	603	13528	1.1654282699058818	1.0	0.9997624076340189	99.99999726371445
GOTERM_BP_FAT	GO:0030163~protein catabolic process	4	4.705882352941177	0.6854004473931883	PSMB5, PSMA5, UBA2, PSMD3	77	622	13528	1.1298283709859274	1.0	0.9998240138911244	99.99999900630905
GOTERM_BP_FAT	GO:0006508~proteolysis	6	7.0588235294117645	0.7157208004494938	PSMB5, PSMA5, UBA2, PSMD3, MME, MMP2	77	1054	13528	1.000123216442002	1.0	0.9999119324457673	99.99999980232779
GOTERM_BP_FAT	GO:0010604~positive regulation of macromolecule metabolic process	5	5.88235294117647	0.7176919638463048	PSMB5, PSMA5, XRCC6, PSMD3, TGFB1	77	857	13528	1.0250193214020518	1.0	0.9999107713247828	99.99999982307247
Annotation Cluster 14	Enrichment Score: 0.8275229855945322
Category	Term	Count	%	PValue	Genes	List Total	Pop Hits	Pop Total	Fold Enrichment	Bonferroni	Benjamini	FDR
GOTERM_CC_FAT	GO:0030017~sarcomere	3	3.5294117647058822	0.12286090843994285	TNNT1, MYPN, MMP2	80	98	12782	4.891071428571428	0.9999999999987372	0.4958813803008466	80.88909654934857
GOTERM_CC_FAT	GO:0030016~myofibril	3	3.5294117647058822	0.15014268814842052	TNNT1, MYPN, MMP2	80	111	12782	4.318243243243243	0.9999999999999983	0.5549464043797121	87.17535504116792
GOTERM_CC_FAT	GO:0044449~contractile fiber part	3	3.5294117647058822	0.15444391300112048	TNNT1, MYPN, MMP2	80	113	12782	4.241814159292035	0.9999999999999994	0.5575356595082166	87.97108147953536
GOTERM_CC_FAT	GO:0043292~contractile fiber	3	3.5294117647058822	0.1718776281069186	TNNT1, MYPN, MMP2	80	121	12782	3.9613636363636364	1.0	0.5917286005674893	90.75294467819431
Annotation Cluster 15	Enrichment Score: 0.7196275185696064
Category	Term	Count	%	PValue	Genes	List Total	Pop Hits	Pop Total	Fold Enrichment	Bonferroni	Benjamini	FDR
GOTERM_BP_FAT	GO:0033273~response to vitamin	3	3.5294117647058822	0.05304252437522162	SCAMP3, TIMP3, TGFB1	77	66	13528	7.985832349468713	1.0	0.7669591828482846	58.038734095867405
GOTERM_BP_FAT	GO:0031667~response to nutrient levels	4	4.705882352941177	0.09909216083764294	SCAMP3, ASNS, TIMP3, TGFB1	77	197	13528	3.5672753642296793	1.0	0.8442044007916936	81.03841740127115
GOTERM_BP_FAT	GO:0009991~response to extracellular stimulus	4	4.705882352941177	0.1265108847604809	SCAMP3, ASNS, TIMP3, TGFB1	77	220	13528	3.1943329397874853	1.0	0.8807294268234167	88.41238931151553
GOTERM_BP_FAT	GO:0007584~response to nutrient	3	3.5294117647058822	0.18573848406839896	SCAMP3, TIMP3, TGFB1	77	140	13528	3.764749536178108	1.0	0.9335792247437302	96.21463754992706
GOTERM_BP_FAT	GO:0010033~response to organic substance	5	5.88235294117647	0.5824637627117754	ADH5, ASNS, TIMP3, TGFB1, B2M	77	721	13528	1.218365545688708	1.0	0.9994296038717996	99.99990960984421
GOTERM_BP_FAT	GO:0009719~response to endogenous stimulus	3	3.5294117647058822	0.668763718595691	ASNS, TIMP3, TGFB1	77	405	13528	1.3013949013949013	1.0	0.9997699106250909	99.99999774133288
Annotation Cluster 16	Enrichment Score: 0.679135559494189
Category	Term	Count	%	PValue	Genes	List Total	Pop Hits	Pop Total	Fold Enrichment	Bonferroni	Benjamini	FDR
GOTERM_BP_FAT	GO:0030036~actin cytoskeleton organization	4	4.705882352941177	0.13407536422317998	PFN2, EZR, TNXB, ELN	77	226	13528	3.109527640501092	1.0	0.8925034503703481	89.91201154599634
GOTERM_BP_FAT	GO:0030029~actin filament-based process	4	4.705882352941177	0.15364875670224476	PFN2, EZR, TNXB, ELN	77	241	13528	2.9159885757396133	1.0	0.9072412104747132	92.99209740829436
GOTERM_BP_FAT	GO:0007010~cytoskeleton organization	4	4.705882352941177	0.4453641813314486	PFN2, EZR, TNXB, ELN	77	436	13528	1.6118193732872632	1.0	0.9960233918408978	99.99166302093599
Annotation Cluster 17	Enrichment Score: 0.6508577714095625
Category	Term	Count	%	PValue	Genes	List Total	Pop Hits	Pop Total	Fold Enrichment	Bonferroni	Benjamini	FDR
GOTERM_BP_FAT	GO:0001503~ossification	3	3.5294117647058822	0.13642771046663144	SBDS, MMP2, TGFB1	77	115	13528	4.58317334839074	1.0	0.893539103476661	90.33993323771293
GOTERM_BP_FAT	GO:0060348~bone development	3	3.5294117647058822	0.15188073497103927	SBDS, MMP2, TGFB1	77	123	13528	4.285080772885651	1.0	0.910394427521938	92.75515735112263
GOTERM_BP_FAT	GO:0001501~skeletal system development	3	3.5294117647058822	0.5382963125826803	SBDS, MMP2, TGFB1	77	319	13528	1.6522411757521474	1.0	0.9987895057985436	99.99955130836786
Annotation Cluster 18	Enrichment Score: 0.650424440201316
Category	Term	Count	%	PValue	Genes	List Total	Pop Hits	Pop Total	Fold Enrichment	Bonferroni	Benjamini	FDR
INTERPRO	IPR013783:Immunoglobulin-like fold	6	7.0588235294117645	0.13661870478521254	GBE1, MYPN, MYBPH, PTGFRN, NEXN, B2M	83	553	16659	2.1776945031482167	1.0	1.0	85.72412664258373
INTERPRO	IPR013098:Immunoglobulin I-set	3	3.5294117647058822	0.14788824980733373	MYPN, MYBPH, NEXN	83	138	16659	4.363279203771608	1.0	0.999999999864945	88.00529004652219
SP_PIR_KEYWORDS	Immunoglobulin domain	5	5.88235294117647	0.14988679627687124	MYPN, MYBPH, PTGFRN, NEXN, B2M	85	470	19235	2.40738423028786	0.9999999999999712	0.8230901055308709	86.75733573333781
INTERPRO	IPR007110:Immunoglobulin-like	5	5.88235294117647	0.23313046319284936	MYPN, MYBPH, PTGFRN, NEXN, B2M	83	501	16659	2.003102229276387	1.0	0.9999999999877829	97.03236081648237
SMART	SM00409:IG	3	3.5294117647058822	0.36522924268461404	MYBPH, PTGFRN, NEXN	36	330	9079	2.2926767676767676	0.9999999996645624	0.9993051827648212	98.69304932082034
INTERPRO	IPR003599:Immunoglobulin subtype	3	3.5294117647058822	0.4853796671722468	MYBPH, PTGFRN, NEXN	83	330	16659	1.824644030668127	1.0	0.9999999992132982	99.98497446041094
Annotation Cluster 19	Enrichment Score: 0.6228462019032573
Category	Term	Count	%	PValue	Genes	List Total	Pop Hits	Pop Total	Fold Enrichment	Bonferroni	Benjamini	FDR
SMART	SM00360:RRM	3	3.5294117647058822	0.19507368621200574	HNRNPA3, EIF3G, SSB	36	211	9079	3.5857030015797786	0.9999700570899661	0.994527988483756	87.39402977526112
SP_PIR_KEYWORDS	rna-binding	5	5.88235294117647	0.2103618861902536	HNRNPA3, EIF3G, RPL8, SSB, RPL12	85	540	19235	2.0953159041394334	1.0	0.908064343289047	94.71597484832859
INTERPRO	IPR000504:RNA recognition motif, RNP-1	3	3.5294117647058822	0.27854590401600016	HNRNPA3, EIF3G, SSB	83	211	16659	2.8537086735567865	1.0	0.9999998056675637	98.67845319158124
INTERPRO	IPR012677:Nucleotide-binding, alpha-beta plait	3	3.5294117647058822	0.2821971795742842	HNRNPA3, EIF3G, SSB	83	213	16659	2.826913286950619	1.0	0.9999985614543351	98.76438615620208
Annotation Cluster 20	Enrichment Score: 0.5770970918971664
Category	Term	Count	%	PValue	Genes	List Total	Pop Hits	Pop Total	Fold Enrichment	Bonferroni	Benjamini	FDR
GOTERM_BP_FAT	GO:0031099~regeneration	3	3.5294117647058822	0.057397539160919143	GPX1, TIMP3, TGFB1	77	69	13528	7.638622247317899	1.0	0.7621512240967734	61.010283201747605
GOTERM_BP_FAT	GO:0040007~growth	4	4.705882352941177	0.08375887411771027	GPX1, SBDS, TIMP3, TGFB1	77	183	13528	3.8401816762472505	1.0	0.8230158494605678	75.18799435592035
GOTERM_BP_FAT	GO:0009628~response to abiotic stimulus	5	5.88235294117647	0.15231088170897258	GPX1, SLC12A2, XRCC6, TIMP3, TGFB1	77	368	13528	2.3870694522868434	1.0	0.9081011829453516	92.81348452599535
GOTERM_BP_FAT	GO:0042981~regulation of apoptosis	8	9.411764705882353	0.1645887607126237	GPX1, GSPT1, ARHGEF7, LGALS1, EEF1E1, ASNS, TIMP3, TGFB1	77	804	13528	1.7481424048588228	1.0	0.9149579368576731	94.30418966946382
GOTERM_BP_FAT	GO:0043067~regulation of programmed cell death	8	9.411764705882353	0.1704601068628682	GPX1, GSPT1, ARHGEF7, LGALS1, EEF1E1, ASNS, TIMP3, TGFB1	77	812	13528	1.7309193269784404	1.0	0.9202492473343966	94.9096350397667
GOTERM_BP_FAT	GO:0010941~regulation of cell death	8	9.411764705882353	0.1726860918682483	GPX1, GSPT1, ARHGEF7, LGALS1, EEF1E1, ASNS, TIMP3, TGFB1	77	815	13528	1.7245478447932436	1.0	0.9205910007070773	95.1229785824901
GOTERM_BP_FAT	GO:0016477~cell migration	4	4.705882352941177	0.20240846714184166	GPX1, SBDS, ARHGEF7, TGFB1	77	276	13528	2.546207415772633	1.0	0.947573174837234	97.27751239701534
GOTERM_BP_FAT	GO:0043065~positive regulation of apoptosis	5	5.88235294117647	0.22218471681892682	GPX1, ARHGEF7, EEF1E1, TIMP3, TGFB1	77	430	13528	2.0428873452129266	1.0	0.9591423672097424	98.17518010462956
GOTERM_BP_FAT	GO:0043068~positive regulation of programmed cell death	5	5.88235294117647	0.22577210807357442	GPX1, ARHGEF7, EEF1E1, TIMP3, TGFB1	77	433	13528	2.0287333913199963	1.0	0.9584459363905473	98.30476520344759
GOTERM_BP_FAT	GO:0010942~positive regulation of cell death	5	5.88235294117647	0.22817235409225986	GPX1, ARHGEF7, EEF1E1, TIMP3, TGFB1	77	435	13528	2.019405881474847	1.0	0.9585120266266567	98.38659623105491
GOTERM_BP_FAT	GO:0009967~positive regulation of signal transduction	4	4.705882352941177	0.2302709958771691	GPX1, LGALS1, EEF1E1, TGFB1	77	295	13528	2.382214395773718	1.0	0.9583837236498463	98.45509639544856
GOTERM_BP_FAT	GO:0010740~positive regulation of protein kinase cascade	3	3.5294117647058822	0.24129727780132834	GPX1, LGALS1, TGFB1	77	167	13528	3.156077455478653	1.0	0.9623714383294883	98.77240451722173
GOTERM_BP_FAT	GO:0048870~cell motility	4	4.705882352941177	0.2482343478519247	GPX1, SBDS, ARHGEF7, TGFB1	77	307	13528	2.289098523626211	1.0	0.9649805305484853	98.93954621431604
GOTERM_BP_FAT	GO:0051674~localization of cell	4	4.705882352941177	0.2482343478519247	GPX1, SBDS, ARHGEF7, TGFB1	77	307	13528	2.289098523626211	1.0	0.9649805305484853	98.93954621431604
GOTERM_BP_FAT	GO:0006917~induction of apoptosis	4	4.705882352941177	0.2679378262623645	GPX1, ARHGEF7, TIMP3, TGFB1	77	320	13528	2.1961038961038963	1.0	0.972264892207458	99.3054552554348
GOTERM_BP_FAT	GO:0012502~induction of programmed cell death	4	4.705882352941177	0.26946208089821055	GPX1, ARHGEF7, TIMP3, TGFB1	77	321	13528	2.189262450944694	1.0	0.9718616204164717	99.32814328209925
GOTERM_BP_FAT	GO:0006928~cell motion	5	5.88235294117647	0.27741399412400747	GPX1, SBDS, ARHGEF7, RPL24, TGFB1	77	475	13528	1.849350649350649	1.0	0.9721467730982722	99.43566282530338
GOTERM_BP_FAT	GO:0010647~positive regulation of cell communication	4	4.705882352941177	0.28169247354167326	GPX1, LGALS1, EEF1E1, TGFB1	77	329	13528	2.136028105632969	1.0	0.971917046184202	99.48661558990499
GOTERM_BP_FAT	GO:0042060~wound healing	3	3.5294117647058822	0.291331679159296	GPX1, TIMP3, TGFB1	77	191	13528	2.759502277826885	1.0	0.9729240195770984	99.58604679162687
GOTERM_BP_FAT	GO:0008219~cell death	6	7.0588235294117645	0.3790018080874831	GPX1, GSPT1, SLC25A6, LGALS1, GARS, TGFB1	77	719	13528	1.466105521738345	1.0	0.9910468164227014	99.94952334153126
GOTERM_BP_FAT	GO:0016265~death	6	7.0588235294117645	0.3846574110635038	GPX1, GSPT1, SLC25A6, LGALS1, GARS, TGFB1	77	724	13528	1.455980483604793	1.0	0.9910751604954123	99.95637063915714
GOTERM_BP_FAT	GO:0010627~regulation of protein kinase cascade	3	3.5294117647058822	0.4094304493389432	GPX1, LGALS1, TGFB1	77	249	13528	2.116726646847129	1.0	0.9934406036545167	99.97733159415966
GOTERM_BP_FAT	GO:0008283~cell proliferation	4	4.705882352941177	0.4453641813314486	GPX1, SBDS, ELN, TGFB1	77	436	13528	1.6118193732872632	1.0	0.9960233918408978	99.99166302093599
GOTERM_BP_FAT	GO:0009611~response to wounding	4	4.705882352941177	0.5767794086871584	ABCF1, GPX1, TIMP3, TGFB1	77	530	13528	1.3259495221759374	1.0	0.9993965457646589	99.99988787674094
GOTERM_BP_FAT	GO:0006915~apoptosis	4	4.705882352941177	0.6636391300719158	GPX1, GSPT1, SLC25A6, LGALS1	77	602	13528	1.1673641972645294	1.0	0.9997704762364824	99.99999711534696
GOTERM_BP_FAT	GO:0012501~programmed cell death	4	4.705882352941177	0.6735606734229101	GPX1, GSPT1, SLC25A6, LGALS1	77	611	13528	1.1501689799562143	1.0	0.9997813130616183	99.99999820979319
GOTERM_BP_FAT	GO:0042127~regulation of cell proliferation	4	4.705882352941177	0.8266074902119349	GPX1, EEF1E1, TGFB1, DNAJA2	77	787	13528	0.8929520289113683	1.0	0.999994779830757	99.99999999992507
Annotation Cluster 21	Enrichment Score: 0.5520527105534937
Category	Term	Count	%	PValue	Genes	List Total	Pop Hits	Pop Total	Fold Enrichment	Bonferroni	Benjamini	FDR
GOTERM_BP_FAT	GO:0040007~growth	4	4.705882352941177	0.08375887411771027	GPX1, SBDS, TIMP3, TGFB1	77	183	13528	3.8401816762472505	1.0	0.8230158494605678	75.18799435592035
GOTERM_BP_FAT	GO:0048589~developmental growth	3	3.5294117647058822	0.08588026277594189	GPX1, SBDS, TIMP3	77	87	13528	6.058217644424541	1.0	0.8254009802719422	76.08771179495453
GOTERM_BP_FAT	GO:0009628~response to abiotic stimulus	5	5.88235294117647	0.15231088170897258	GPX1, SLC12A2, XRCC6, TIMP3, TGFB1	77	368	13528	2.3870694522868434	1.0	0.9081011829453516	92.81348452599535
GOTERM_BP_FAT	GO:0050877~neurological system process	8	9.411764705882353	0.5257971563490477	GPX1, STX4, SBDS, SLC12A2, RAB14, SNAPIN, TIMP3, TGFB1	77	1210	13528	1.1615756144681766	1.0	0.9987016832152478	99.99931325438129
GOTERM_BP_FAT	GO:0050890~cognition	4	4.705882352941177	0.8930785995291313	GPX1, SBDS, SLC12A2, TIMP3	77	909	13528	0.7731058820167731	1.0	0.9999997987767979	99.99999999999997
GOTERM_BP_FAT	GO:0007600~sensory perception	3	3.5294117647058822	0.9469361431282726	GPX1, SLC12A2, TIMP3	77	810	13528	0.6506974506974507	1.0	0.9999999979238405	100.0
Annotation Cluster 22	Enrichment Score: 0.49212195861143376
Category	Term	Count	%	PValue	Genes	List Total	Pop Hits	Pop Total	Fold Enrichment	Bonferroni	Benjamini	FDR
GOTERM_MF_FAT	GO:0003924~GTPase activity	4	4.705882352941177	0.12631234694891869	GSPT1, RAB14, EIF2S3, EHD1	77	211	12983	3.1964054902443526	0.9999999999999962	0.8745844032383209	82.61821785091279
GOTERM_MF_FAT	GO:0005525~GTP binding	4	4.705882352941177	0.3720783840306959	GSPT1, RAB14, EIF2S3, EHD1	77	372	12983	1.8130149420472002	1.0	0.9877573766482993	99.75941919685734
UP_SEQ_FEATURE	nucleotide phosphate-binding region:GTP	3	3.5294117647058822	0.37297239586647635	GSPT1, RAB14, EIF2S3	85	295	19113	2.286699900299103	1.0	0.9999999999999876	99.82786849354808
GOTERM_MF_FAT	GO:0032561~guanyl ribonucleotide binding	4	4.705882352941177	0.3880596714207425	GSPT1, RAB14, EIF2S3, EHD1	77	382	12983	1.765553817909839	1.0	0.9866313708378267	99.82774228213854
GOTERM_MF_FAT	GO:0019001~guanyl nucleotide binding	4	4.705882352941177	0.3880596714207425	GSPT1, RAB14, EIF2S3, EHD1	77	382	12983	1.765553817909839	1.0	0.9866313708378267	99.82774228213854
SP_PIR_KEYWORDS	gtp-binding	3	3.5294117647058822	0.4223906438418822	GSPT1, RAB14, EIF2S3	85	329	19235	2.063472197389594	1.0	0.9798184532295816	99.89227632173842
Annotation Cluster 23	Enrichment Score: 0.4740411710658209
Category	Term	Count	%	PValue	Genes	List Total	Pop Hits	Pop Total	Fold Enrichment	Bonferroni	Benjamini	FDR
UP_SEQ_FEATURE	metal ion-binding site:Zinc 2	3	3.5294117647058822	0.040010809982869606	ADH5, NT5E, DNAJA2	85	72	19113	9.369117647058824	0.9999991732855279	0.9999991732855279	42.69545731305272
UP_SEQ_FEATURE	metal ion-binding site:Zinc 1	3	3.5294117647058822	0.04204464199512751	NT5E, MMP2, DNAJA2	85	74	19113	9.115898251192368	0.9999996005817531	0.999368004551483	44.32892779968692
SP_PIR_KEYWORDS	metal-binding	10	11.76470588235294	0.9180553582706709	ATP2B4, ADH5, MME, ACLY, ANTXR2, NT5E, TIMP3, APEX1, MMP2, DNAJA2	85	2972	19235	0.7614203150977753	1.0	0.9999918323656924	99.99999999999703
SP_PIR_KEYWORDS	zinc	7	8.235294117647058	0.9271013912586397	HINT1, ADH5, MME, NT5E, TIMP3, MMP2, DNAJA2	85	2189	19235	0.7236449627818236	1.0	0.9999936758488707	99.99999999999932
GOTERM_MF_FAT	GO:0008270~zinc ion binding	5	5.88235294117647	0.9997152703179819	ADH5, MME, NT5E, MMP2, DNAJA2	77	2311	12983	0.3647996313509078	1.0	1.0	100.0
GOTERM_MF_FAT	GO:0046914~transition metal ion binding	5	5.88235294117647	0.9999828297129243	ADH5, MME, NT5E, MMP2, DNAJA2	77	2785	12983	0.30271165100608544	1.0	1.0	100.0
Annotation Cluster 24	Enrichment Score: 0.4618410410736691
Category	Term	Count	%	PValue	Genes	List Total	Pop Hits	Pop Total	Fold Enrichment	Bonferroni	Benjamini	FDR
GOTERM_BP_FAT	GO:0009628~response to abiotic stimulus	5	5.88235294117647	0.15231088170897258	GPX1, SLC12A2, XRCC6, TIMP3, TGFB1	77	368	13528	2.3870694522868434	1.0	0.9081011829453516	92.81348452599535
GOTERM_BP_FAT	GO:0009314~response to radiation	3	3.5294117647058822	0.310044106308887	GPX1, XRCC6, TGFB1	77	200	13528	2.6353246753246755	1.0	0.977957074368832	99.7297469332961
GOTERM_BP_FAT	GO:0019725~cellular homeostasis	4	4.705882352941177	0.48919976096830997	GPX1, SLC12A2, APEX1, TGFB1	77	466	13528	1.5080541775820746	1.0	0.9977251504058025	99.99775478646296
GOTERM_BP_FAT	GO:0042592~homeostatic process	5	5.88235294117647	0.6151700553826728	GPX1, SLC12A2, XRCC6, APEX1, TGFB1	77	751	13528	1.1696958168329672	1.0	0.9995872688496251	99.99997535934114
Annotation Cluster 25	Enrichment Score: 0.4521040711315928
Category	Term	Count	%	PValue	Genes	List Total	Pop Hits	Pop Total	Fold Enrichment	Bonferroni	Benjamini	FDR
GOTERM_MF_FAT	GO:0008092~cytoskeletal protein binding	7	8.235294117647058	0.07444068439508265	STX4, SBDS, PFN2, EZR, TNNT1, MYPN, NEXN	77	504	12983	2.341810966810967	0.9999999945619018	0.7686523154446752	63.299942462193556
GOTERM_CC_FAT	GO:0015629~actin cytoskeleton	4	4.705882352941177	0.23167845745839638	PFN2, EZR, TNNT1, MYBPH	80	269	12782	2.375836431226766	1.0	0.6902354719244426	96.4102467758179
SP_PIR_KEYWORDS	actin-binding	3	3.5294117647058822	0.29338435963927145	PFN2, MYPN, NEXN	85	247	19235	2.7485115503691353	1.0	0.9449182200030064	98.6747147699716
GOTERM_MF_FAT	GO:0003779~actin binding	4	4.705882352941177	0.2981054583567926	PFN2, EZR, MYPN, NEXN	77	326	12983	2.068839136323799	1.0	0.9734364192525707	98.98142591384772
GOTERM_CC_FAT	GO:0005815~microtubule organizing center	3	3.5294117647058822	0.46566053117617684	EZR, TOM1, APEX1	80	253	12782	1.8945652173913041	1.0	0.9155352330536949	99.96336528613415
GOTERM_CC_FAT	GO:0005856~cytoskeleton	10	11.76470588235294	0.48612047032172967	SBDS, PFN2, CTTN, EZR, TNNT1, HINT1, MYBPH, TOM1, NEXN, APEX1	80	1381	12782	1.1569514844315714	1.0	0.9239802893680211	99.97762121192481
SP_PIR_KEYWORDS	cytoskeleton	4	4.705882352941177	0.5286859833284832	PFN2, CTTN, EZR, NEXN	85	636	19235	1.4232334443211248	1.0	0.990523851010546	99.9914362071106
GOTERM_CC_FAT	GO:0015630~microtubule cytoskeleton	4	4.705882352941177	0.6656737054053428	SBDS, EZR, TOM1, APEX1	80	549	12782	1.1641165755919856	1.0	0.9704861912564124	99.99990159830344
GOTERM_CC_FAT	GO:0044430~cytoskeletal part	6	7.0588235294117645	0.7100483560287711	SBDS, EZR, TNNT1, MYBPH, TOM1, APEX1	80	952	12782	1.0069852941176471	1.0	0.9801681000730459	99.99998369745497
Annotation Cluster 26	Enrichment Score: 0.39888877701857994
Category	Term	Count	%	PValue	Genes	List Total	Pop Hits	Pop Total	Fold Enrichment	Bonferroni	Benjamini	FDR
SP_PIR_KEYWORDS	nucleotide-binding	13	15.294117647058824	0.062002166072563925	ABCF1, ATP2B4, GSPT1, UBA2, XRCC6, GARS, RAB14, EIF2S3, ACLY, ASNS, FARSA, EHD1, NT5E	85	1686	19235	1.7448538134114857	0.9999954000573921	0.6114539543976458	54.92779688176314
SP_PIR_KEYWORDS	ligase	4	4.705882352941177	0.14869327541688715	UBA2, GARS, ASNS, FARSA	85	305	19235	2.9677917068466733	0.9999999999999623	0.8376756093918089	86.52399161443465
GOTERM_MF_FAT	GO:0000166~nucleotide binding	18	21.176470588235293	0.15340668469594165	ABCF1, XRCC6, GARS, ADH5, EIF2S3, SSB, ASNS, ACLY, HADHB, HNRNPA3, ATP2B4, EIF3G, GSPT1, UBA2, RAB14, FARSA, EHD1, NT5E	77	2245	12983	1.3518873109073555	1.0	0.8973033970903852	88.44389827798285
SP_PIR_KEYWORDS	atp-binding	9	10.588235294117647	0.22149409822608893	ABCF1, ATP2B4, UBA2, XRCC6, GARS, ACLY, ASNS, FARSA, EHD1	85	1326	19235	1.5359329252062817	1.0	0.9096112607444355	95.57212992345654
GOTERM_MF_FAT	GO:0032553~ribonucleotide binding	12	14.117647058823529	0.5168673064835732	ABCF1, ATP2B4, GSPT1, UBA2, XRCC6, GARS, RAB14, EIF2S3, ACLY, ASNS, FARSA, EHD1	77	1836	12983	1.1020286902639842	1.0	0.9974334797075207	99.99194368475406
GOTERM_MF_FAT	GO:0032555~purine ribonucleotide binding	12	14.117647058823529	0.5168673064835732	ABCF1, ATP2B4, GSPT1, UBA2, XRCC6, GARS, RAB14, EIF2S3, ACLY, ASNS, FARSA, EHD1	77	1836	12983	1.1020286902639842	1.0	0.9974334797075207	99.99194368475406
GOTERM_MF_FAT	GO:0017076~purine nucleotide binding	12	14.117647058823529	0.5789994752948504	ABCF1, ATP2B4, GSPT1, UBA2, XRCC6, GARS, RAB14, EIF2S3, ACLY, ASNS, FARSA, EHD1	77	1918	12983	1.0549138036103625	1.0	0.9989564796405026	99.99864649832027
GOTERM_MF_FAT	GO:0005524~ATP binding	9	10.588235294117647	0.6462939381544506	ABCF1, ATP2B4, UBA2, XRCC6, GARS, ACLY, ASNS, FARSA, EHD1	77	1477	12983	1.0274160504356848	1.0	0.9991763859065891	99.99985831795306
GOTERM_MF_FAT	GO:0032559~adenyl ribonucleotide binding	9	10.588235294117647	0.6616840390127918	ABCF1, ATP2B4, UBA2, XRCC6, GARS, ACLY, ASNS, FARSA, EHD1	77	1497	12983	1.0136897170965307	1.0	0.9991026075366348	99.9999203902451
GOTERM_MF_FAT	GO:0030554~adenyl nucleotide binding	9	10.588235294117647	0.7193345111993316	ABCF1, ATP2B4, UBA2, XRCC6, GARS, ACLY, ASNS, FARSA, EHD1	77	1577	12983	0.9622660155317099	1.0	0.9996693670823957	99.99999292641316
GOTERM_MF_FAT	GO:0001883~purine nucleoside binding	9	10.588235294117647	0.7353521861617986	ABCF1, ATP2B4, UBA2, XRCC6, GARS, ACLY, ASNS, FARSA, EHD1	77	1601	12983	0.9478410409078741	1.0	0.999656434248301	99.99999669674034
GOTERM_MF_FAT	GO:0001882~nucleoside binding	9	10.588235294117647	0.7424910696062405	ABCF1, ATP2B4, UBA2, XRCC6, GARS, ACLY, ASNS, FARSA, EHD1	77	1612	12983	0.9413731429860462	1.0	0.9996460627282018	99.99999768232018
UP_SEQ_FEATURE	nucleotide phosphate-binding region:ATP	4	4.705882352941177	0.8015058742033132	UBA2, GARS, ACLY, EHD1	85	962	19113	0.9349639231992174	1.0	1.0	99.99999997343603
Annotation Cluster 27	Enrichment Score: 0.376197677575462
Category	Term	Count	%	PValue	Genes	List Total	Pop Hits	Pop Total	Fold Enrichment	Bonferroni	Benjamini	FDR
SP_PIR_KEYWORDS	hydrolase	11	12.941176470588237	0.13945794636437195	PSMB5, ATP2B4, PSMA5, HINT1, ATP6V1E1, XRCC6, MME, ATP6V1B2, PAFAH1B2, NT5E, MMP2	85	1555	19235	1.6007944013618312	0.9999999999997006	0.8350830920888813	84.5864353126451
SP_PIR_KEYWORDS	Protease	4	4.705882352941177	0.35448430084566007	PSMB5, PSMA5, MME, MMP2	85	484	19235	1.8701993193971802	1.0	0.9653195844656077	99.57015490709735
GOTERM_MF_FAT	GO:0004175~endopeptidase activity	4	4.705882352941177	0.3768808044506082	PSMB5, PSMA5, MME, MMP2	77	375	12983	1.7985108225108226	1.0	0.9865626155902966	99.78220139015826
GOTERM_MF_FAT	GO:0070011~peptidase activity, acting on L-amino acid peptides	4	4.705882352941177	0.6291333965593294	PSMB5, PSMA5, MME, MMP2	77	549	12983	1.2284909989828023	1.0	0.9992358765056353	99.99973822489956
GOTERM_MF_FAT	GO:0008233~peptidase activity	4	4.705882352941177	0.6593002887258032	PSMB5, PSMA5, MME, MMP2	77	574	12983	1.1749852934521925	1.0	0.9992221351076056	99.99991280756659
GOTERM_BP_FAT	GO:0006508~proteolysis	6	7.0588235294117645	0.7157208004494938	PSMB5, PSMA5, UBA2, PSMD3, MME, MMP2	77	1054	13528	1.000123216442002	1.0	0.9999119324457673	99.99999980232779
Annotation Cluster 28	Enrichment Score: 0.27144195319128717
Category	Term	Count	%	PValue	Genes	List Total	Pop Hits	Pop Total	Fold Enrichment	Bonferroni	Benjamini	FDR
GOTERM_MF_FAT	GO:0042803~protein homodimerization activity	4	4.705882352941177	0.3109597205824328	LGALS1, ADH5, ASNS, TGFB1	77	334	12983	2.019286103118439	1.0	0.974394871153677	99.19836706941825
GOTERM_BP_FAT	GO:0010033~response to organic substance	5	5.88235294117647	0.5824637627117754	ADH5, ASNS, TIMP3, TGFB1, B2M	77	721	13528	1.218365545688708	1.0	0.9994296038717996	99.99990960984421
GOTERM_MF_FAT	GO:0046983~protein dimerization activity	4	4.705882352941177	0.6203739176615843	LGALS1, ADH5, ASNS, TGFB1	77	542	12983	1.2443571188958644	1.0	0.9992683716876622	99.99964575761848
GOTERM_MF_FAT	GO:0042802~identical protein binding	4	4.705882352941177	0.7304754218722156	LGALS1, ADH5, ASNS, TGFB1	77	640	12983	1.0538149350649353	1.0	0.9996850946740582	99.9999958149525
Annotation Cluster 29	Enrichment Score: 0.2710053288303327
Category	Term	Count	%	PValue	Genes	List Total	Pop Hits	Pop Total	Fold Enrichment	Bonferroni	Benjamini	FDR
GOTERM_CC_FAT	GO:0005759~mitochondrial matrix	3	3.5294117647058822	0.41085788116987587	GARS, ECHS1, HADHB	80	227	12782	2.111563876651982	1.0	0.8904733253076527	99.87433995008975
GOTERM_CC_FAT	GO:0031980~mitochondrial lumen	3	3.5294117647058822	0.41085788116987587	GARS, ECHS1, HADHB	80	227	12782	2.111563876651982	1.0	0.8904733253076527	99.87433995008975
GOTERM_CC_FAT	GO:0005739~mitochondrion	8	9.411764705882353	0.512778353047988	GPX1, SLC25A6, ATP6V1E1, GARS, ADH5, ECHS1, MYCBP, HADHB	80	1087	12782	1.1758969641214352	1.0	0.9349329695310061	99.98857707208
SP_PIR_KEYWORDS	mitochondrion	4	4.705882352941177	0.7100268071675004	SLC25A6, ECHS1, MYCBP, HADHB	85	832	19235	1.087952488687783	1.0	0.9990797556582304	99.99997975691876
GOTERM_CC_FAT	GO:0044429~mitochondrial part	4	4.705882352941177	0.7184320237833564	SLC25A6, GARS, ECHS1, HADHB	80	595	12782	1.0741176470588236	1.0	0.9808120589234651	99.99998874376817
Annotation Cluster 30	Enrichment Score: 0.20074750384567214
Category	Term	Count	%	PValue	Genes	List Total	Pop Hits	Pop Total	Fold Enrichment	Bonferroni	Benjamini	FDR
GOTERM_CC_FAT	GO:0070013~intracellular organelle lumen	12	14.117647058823529	0.5488870325407469	HNRNPA3, SBDS, RPS15, XRCC6, RPL3, GARS, ECHS1, SSB, RPS2, APEX1, TGFB1, HADHB	80	1779	12782	1.0777403035413153	1.0	0.9403858079981086	99.99567878331422
GOTERM_CC_FAT	GO:0043233~organelle lumen	12	14.117647058823529	0.5811860498113569	HNRNPA3, SBDS, RPS15, XRCC6, RPL3, GARS, ECHS1, SSB, RPS2, APEX1, TGFB1, HADHB	80	1820	12782	1.0534615384615384	1.0	0.9517637392179225	99.99830841208386
GOTERM_CC_FAT	GO:0031974~membrane-enclosed lumen	12	14.117647058823529	0.6087852727763274	HNRNPA3, SBDS, RPS15, XRCC6, RPL3, GARS, ECHS1, SSB, RPS2, APEX1, TGFB1, HADHB	80	1856	12782	1.0330280172413793	1.0	0.9555518607477196	99.99928461260149
GOTERM_CC_FAT	GO:0005730~nucleolus	5	5.88235294117647	0.632700346316316	HNRNPA3, SBDS, RPL3, SSB, RPS2	80	698	12782	1.1445200573065903	1.0	0.962023045705607	99.99967737083726
GOTERM_CC_FAT	GO:0031981~nuclear lumen	8	9.411764705882353	0.8068673066571684	HNRNPA3, SBDS, RPS15, XRCC6, RPL3, SSB, RPS2, APEX1	80	1450	12782	0.8815172413793104	1.0	0.9936165304970392	99.99999990351627
Annotation Cluster 31	Enrichment Score: 0.18596619248440333
Category	Term	Count	%	PValue	Genes	List Total	Pop Hits	Pop Total	Fold Enrichment	Bonferroni	Benjamini	FDR
GOTERM_BP_FAT	GO:0034622~cellular macromolecular complex assembly	3	3.5294117647058822	0.5365917255359696	RPS15, RPL24, TGFB1	77	318	13528	1.6574369027199216	1.0	0.9988167511022371	99.99952417256168
GOTERM_BP_FAT	GO:0034621~cellular macromolecular complex subunit organization	3	3.5294117647058822	0.5998966263924657	RPS15, RPL24, TGFB1	77	357	13528	1.4763723671286695	1.0	0.9994950224602508	99.99995418673346
GOTERM_BP_FAT	GO:0065003~macromolecular complex assembly	4	4.705882352941177	0.7286715254808155	STX4, RPS15, RPL24, TGFB1	77	665	13528	1.0567717996289425	1.0	0.9999288623222224	99.99999990596584
GOTERM_BP_FAT	GO:0043933~macromolecular complex subunit organization	4	4.705882352941177	0.7689233338283844	STX4, RPS15, RPL24, TGFB1	77	710	13528	0.9897933052862631	1.0	0.9999686866002245	99.99999999272126
Annotation Cluster 32	Enrichment Score: 0.16487848007530728
Category	Term	Count	%	PValue	Genes	List Total	Pop Hits	Pop Total	Fold Enrichment	Bonferroni	Benjamini	FDR
SP_PIR_KEYWORDS	cell adhesion	3	3.5294117647058822	0.5530621555379953	TNXB, MYBPH, NID2	85	422	19235	1.608725954836911	1.0	0.992029551121465	99.99557894798473
GOTERM_BP_FAT	GO:0007155~cell adhesion	4	4.705882352941177	0.7604125351302304	EZR, TNXB, MYBPH, NID2	77	700	13528	1.0039332096474956	1.0	0.9999670476866274	99.99999998704764
GOTERM_BP_FAT	GO:0022610~biological adhesion	4	4.705882352941177	0.7612746186111634	EZR, TNXB, MYBPH, NID2	77	701	13528	1.0025010652685402	1.0	0.9999655859675821	99.99999998777064
Annotation Cluster 33	Enrichment Score: 0.144345311139982
Category	Term	Count	%	PValue	Genes	List Total	Pop Hits	Pop Total	Fold Enrichment	Bonferroni	Benjamini	FDR
GOTERM_MF_FAT	GO:0016563~transcription activator activity	4	4.705882352941177	0.43226500144446467	XRCC6, MYCBP, APEX1, TGFB1	77	410	12983	1.6449794108330695	1.0	0.9917874686220743	99.93480377784512
GOTERM_BP_FAT	GO:0042592~homeostatic process	5	5.88235294117647	0.6151700553826728	GPX1, SLC12A2, XRCC6, APEX1, TGFB1	77	751	13528	1.1696958168329672	1.0	0.9995872688496251	99.99997535934114
GOTERM_MF_FAT	GO:0030528~transcription regulator activity	4	4.705882352941177	0.9951310116099896	XRCC6, MYCBP, APEX1, TGFB1	77	1512	12983	0.44605923177351753	1.0	0.9999999999995707	100.0
GOTERM_BP_FAT	GO:0045449~regulation of transcription	4	4.705882352941177	0.9999844200749598	RPL6, XRCC6, MYCBP, TGFB1	77	2601	13528	0.27018579267714216	1.0	1.0	100.0
Annotation Cluster 34	Enrichment Score: 0.1379236517253581
Category	Term	Count	%	PValue	Genes	List Total	Pop Hits	Pop Total	Fold Enrichment	Bonferroni	Benjamini	FDR
GOTERM_BP_FAT	GO:0007276~gamete generation	3	3.5294117647058822	0.655235031725109	MYCBP, PAFAH1B2, TGFB1	77	395	13528	1.334341607759329	1.0	0.9997683694793341	99.99999572565675
GOTERM_BP_FAT	GO:0019953~sexual reproduction	3	3.5294117647058822	0.7335277529712871	MYCBP, PAFAH1B2, TGFB1	77	458	13528	1.1507968014518233	1.0	0.9999334299758446	99.9999999294806
GOTERM_BP_FAT	GO:0032504~multicellular organism reproduction	3	3.5294117647058822	0.7642683365216546	MYCBP, PAFAH1B2, TGFB1	77	487	13528	1.0822688605029467	1.0	0.9999663153750559	99.99999998999829
GOTERM_BP_FAT	GO:0048609~reproductive process in a multicellular organism	3	3.5294117647058822	0.7642683365216546	MYCBP, PAFAH1B2, TGFB1	77	487	13528	1.0822688605029467	1.0	0.9999663153750559	99.99999998999829
Annotation Cluster 35	Enrichment Score: 0.047708110635886314
Category	Term	Count	%	PValue	Genes	List Total	Pop Hits	Pop Total	Fold Enrichment	Bonferroni	Benjamini	FDR
GOTERM_MF_FAT	GO:0005509~calcium ion binding	6	7.0588235294117645	0.6322401454399758	COPA, FBLN1, ATP2B4, NID2, EHD1, MMP2	77	919	12983	1.1008295295564066	1.0	0.9991158259083985	99.9997652597739
SP_PIR_KEYWORDS	metal-binding	10	11.76470588235294	0.9180553582706709	ATP2B4, ADH5, MME, ACLY, ANTXR2, NT5E, TIMP3, APEX1, MMP2, DNAJA2	85	2972	19235	0.7614203150977753	1.0	0.9999918323656924	99.99999999999703
GOTERM_MF_FAT	GO:0043169~cation binding	15	17.647058823529413	0.9976526699207537	COPA, SLC12A2, ADH5, MME, ACLY, NID2, MMP2, FBLN1, ATP2B4, GBE1, ANTXR2, EHD1, APEX1, NT5E, DNAJA2	77	4179	12983	0.6052059928585414	1.0	0.9999999999999827	100.0
GOTERM_MF_FAT	GO:0043167~ion binding	15	17.647058823529413	0.9982052757995645	COPA, SLC12A2, ADH5, MME, ACLY, NID2, MMP2, FBLN1, ATP2B4, GBE1, ANTXR2, EHD1, APEX1, NT5E, DNAJA2	77	4241	12983	0.5963583692892819	1.0	0.9999999999999916	100.0
GOTERM_MF_FAT	GO:0046872~metal ion binding	14	16.470588235294116	0.998870709427323	COPA, FBLN1, ATP2B4, SLC12A2, ADH5, MME, ACLY, ANTXR2, NID2, EHD1, NT5E, APEX1, MMP2, DNAJA2	77	4140	12983	0.5701800614844094	1.0	0.9999999999999984	100.0
Annotation Cluster 36	Enrichment Score: 0.006617850767032881
Category	Term	Count	%	PValue	Genes	List Total	Pop Hits	Pop Total	Fold Enrichment	Bonferroni	Benjamini	FDR
SP_PIR_KEYWORDS	membrane	23	27.058823529411764	0.9149895250242176	COPA, STX4, SCAMP3, STX7, PLXNA1, SLC12A2, SLC25A6, MME, SNAPIN, ATP6V1B2, NID2, MMP2, ATP2B4, EZR, AP2A1, COPB1, RAB14, TOM1, ANTXR2, PTGFRN, EHD1, NT5E, DNAJA2	85	6256	19235	0.8319636678200691	1.0	0.9999927311162223	99.99999999999531
UP_SEQ_FEATURE	topological domain:Cytoplasmic	9	10.588235294117647	0.9875919202895997	STX4, SCAMP3, ATP2B4, STX7, SLC12A2, PLXNA1, MME, ANTXR2, PTGFRN	85	3374	19113	0.5998012483001499	1.0	1.0	100.0
UP_SEQ_FEATURE	topological domain:Extracellular	6	7.0588235294117645	0.9950101590525154	STX4, ATP2B4, PLXNA1, MME, ANTXR2, PTGFRN	85	2719	19113	0.4961945351881098	1.0	1.0	100.0
UP_SEQ_FEATURE	transmembrane region	10	11.76470588235294	0.9998219714883883	STX4, SCAMP3, ATP2B4, STX7, SLC12A2, PLXNA1, SLC25A6, MME, ANTXR2, PTGFRN	85	4911	19113	0.45786769197599625	1.0	1.0	100.0
SP_PIR_KEYWORDS	transmembrane	10	11.76470588235294	0.9998416324931375	STX4, SCAMP3, ATP2B4, STX7, SLC12A2, PLXNA1, SLC25A6, MME, ANTXR2, PTGFRN	85	4973	19235	0.4550454808909286	1.0	0.9999999999999993	100.0
GOTERM_CC_FAT	GO:0031224~intrinsic to membrane	13	15.294117647058824	0.999999973473785	STX4, SCAMP3, ATP2B4, STX7, SLC12A2, PLXNA1, SLC25A6, MME, ANTXR2, ATP6V1B2, PTGFRN, NT5E, DNAJA2	80	5485	12782	0.37868277119416593	1.0	1.0	100.0
GOTERM_CC_FAT	GO:0016021~integral to membrane	11	12.941176470588237	0.9999999955753683	STX4, SCAMP3, ATP2B4, STX7, SLC12A2, PLXNA1, SLC25A6, MME, ANTXR2, ATP6V1B2, PTGFRN	80	5297	12782	0.3317962997923353	1.0	1.0	100.0
Annotation Cluster 37	Enrichment Score: 7.486225162373242E-5
Category	Term	Count	%	PValue	Genes	List Total	Pop Hits	Pop Total	Fold Enrichment	Bonferroni	Benjamini	FDR
GOTERM_BP_FAT	GO:0006355~regulation of transcription, DNA-dependent	3	3.5294117647058822	0.9997197841533959	RPL6, XRCC6, TGFB1	77	1773	13528	0.29727294701913987	1.0	1.0	100.0
GOTERM_BP_FAT	GO:0051252~regulation of RNA metabolic process	3	3.5294117647058822	0.9997787295308803	RPL6, XRCC6, TGFB1	77	1813	13528	0.2907142498979234	1.0	1.0	100.0
GOTERM_BP_FAT	GO:0045449~regulation of transcription	4	4.705882352941177	0.9999844200749598	RPL6, XRCC6, MYCBP, TGFB1	77	2601	13528	0.27018579267714216	1.0	1.0	100.0
