# Supplementary material for: Proteomics identifies differences in fibrotic potential of extracellular vesicles from human tendon and muscle fibroblasts
Source: Cell Commun Signal. 2020 Nov 4;18:177. doi: 10.1186/s12964-020-00669-9 (PMC7641822; doi:10.1186/s12964-020-00669-9)
Supplement: Supplementary file 10 — Additional file 9. Supplementary Data 9. Venn diagram outputs. [file 12964_2020_669_MOESM10_ESM.xlsx]

## Sheet: Unique in TenX
80 elements included exclusively in "TenX-MyoX UP":	58 elements included exclusively in "TenX-FibX UP":	10 common elements in "TenX-MyoX UP" and "TenX-FibX UP":
VCAN	ARHGEF7	TGFB1
SYNE1	MYPN	ATP2B4
IGFBP3	ABCF1	ELN
CEMIP	GPX1	APEX1
EDIL3	MYCBP	ANTXR2
COL1A1	TOM1	PTGFRN
COL1A2	UBA2	PAFAH1B2
COL6A1	SRSF11	STX7
AHSG	PLXNA1	GSPT1
COMP	NEXN	STX4
HBA1	RPL15
COL12A1	SLC12A2
FN	SRSF4
AEBP1	YBX3
LAMA4	ATP6V1B2
ITIH2	EEF1E1
ALCAM	MME
TGFBI	RPL8
SERPINE2	SLC25A6
KRT6A	ATP6V1E1
NID1	RPL32
COL6A3	FARSA
LAMB1	RPL7A
FBLN1	RPL28
KRT16	RPS2
GREM1	RPL30
LTBP2	TXNDC17
MFAP4	SBDS
GC	SCAMP3
LAMC1	RPL18
AFP	XRCC6
KRT5	CTTN
ALB	RPL3
MFGE8	RPL34
COL6A2	HNRNPA3
PCOLCE	ASNS
MMP2	RPL27A
TIMP2	ECHS1
COL3A1	DBI
CALD1	RPL24
TAGLN	GBE1
HSPG2	RPL14
DCN	RPS15
RECK	RPL6
BGN	RPL4
THBS1	HINT1
TNXB	EIF3G
KRT10	COPB1
LUM	DNAJA2
F10	SSB
COL4A2	SNX3
C3	LGALS1
HAPLN1	EIF2S3
SFRP4	RPL12
KRT2	PFN2
KRT9	RAB14
PRSS23	SNAPIN
LOXL2	TNNT1
NID2
SLC1A5
NA
PSMA6
THBS2
SPARC
LIMA1
EPB41L2
PXDN
BASP1
UGDH
AGRN
FLNA
ALPL
CTSA
DPYSL3
TIMP3
IQGAP1
PLOD2
CCN1
PSMA1
TMED10

## Sheet: Unique in FibX
74 elements included exclusively in "MyoX-FibX DOWN":	12 elements included exclusively in "TenX-FibX DOWN":	9 common elements in "MyoX-FibX DOWN" and "TenX-FibX DOWN":
VCAN	MYBPH	FBLN1
CEMIP	GARS	MMP2
SYNE1	PSMA5	NID2
COL1A1	RACK1	TNXB
LAMB1	PSMD3	CCDC80
GREM1	ADH5	TIMP3
COL1A2	B2M	HADHB
GC	ACLY	NT5E
COL12A1	COPA	PSMB5
EDIL3	AP2A1
HBA1	EHD1
COL6A3	EZR
LTBP2
LAMA4
FN
AHSG
NID1
COMP
POSTN
SERPINE2
LAMC1
ITIH2
COL6A1
ALCAM
HAPLN1
IGFBP3
TAGLN
LOXL2
C3
ALB
MFAP4
THBS1
PXDN
COL3A1
TGFBI
AEBP1
THBS2
DCN
AFP
YWHAG
CALD1
F10
TIMP2
COL6A2
HSPG2
LUM
PSMA6
SFRP4
LGALS3BP
BGN
TGFB1
RECK
PLOD2
ITIH3
VAT1
FLNA
ATP2B4
MFGE8
CCN1
AGRN
PRSS23
KRT10
ANP32B
GNG12
GPC1
SLC1A5
ACTN1
UGDH
PHGDH
CTSA
COL4A2
DPYSL3
NQO1
PSMA7
